# Supplementary material for: Transcriptome and Metabolome Analyses Reveal Molecular Responses of Two Pepper (Capsicum annuum L.) Cultivars to Cold Stress
Source: Front Plant Sci. 2022 Mar 22;13:819630. doi: 10.3389/fpls.2022.819630 (PMC8981722; doi:10.3389/fpls.2022.819630)
Supplement: Supplementary file 1 [file Table_1.xlsx]

## Sheet: Sheet1
Supplementary Table 1. Sequences of the selected genes for detection by qRT-PCR.
Gene name	Annotation	Forward primer	Reverse primers
LOC107838759	Adagio protein 3	ctgtgtcgtatcccgttttc	accacatatttcacggtgct
LOC107839391	Phospholipid-transporting ATPase 1	ctgcggtgcctacaatagtt	tacaaagaaggccactacgc
LOC107839591	SRC2-like	acccgttaacgagatgttca	cggctcatgatttacgtctt
LOC107842791	U-box domain-containing protein 33	gcgaaagctaaggaggaaac	cccagtcagatggtgaagag
LOC107847267	Alcohol dehydrogenase-like 2	aagcctttgttccctcgtat	cattctcccaagaaatgtgg
LOC107854174	Detoxification 42-like	gcttggtttctcacaaatgg	aaccaaacttgcaagcagac
LOC107860091	2-hydroxyacyl-CoA lyase	aaggcttgtagttgctgtgg	taatttcttcggggttcctc
LOC107848119	MYB48	ggcaagatgactcctcaaga	tttcgttatcagttcgccct
LOC107857552	Protein reveille 1-like	tcctcctcggcctaaaagaa	tgcaaaagaacctagggcag
LOC107868079	Ethylene-responsive transcription factor 1A-like	gagaactcaacagcgtcaga	gattccagtttcacctccgg
LOC107876903	Protein RALF-like 22	attgtcctcccacttcaacg	gatcctggttattgagggcc
Actin (CaUbi3)		tgtccatctgctctctgttg	caccccaagcacaataagac
