# Supplementary material for: Transcriptome and Metabolome Analyses Reveal Molecular Responses of Two Pepper (Capsicum annuum L.) Cultivars to Cold Stress
Source: Front Plant Sci. 2022 Mar 22;13:819630. doi: 10.3389/fpls.2022.819630 (PMC8981722; doi:10.3389/fpls.2022.819630)
Supplement: Supplementary file 2 [file Table_2.xlsx]

## Sheet: Sheet1
Supplementary Table 2. Screening for cold resistance of 45 pepper materials.
																		Chlorophyll content									Relative electrolyte conductivity (REC)									Malondialdehyde (MDA)
Name and number of pepper material				Germination of seeds at room temperature							Germination of seeds at 10℃								CK		Cold stress for 6 h		Cold stress for 24 h					CK		Cold stress for 6 h		Cold stress for 24 h					CK		Cold stress for 6 h		Cold stress for 24 h
Number	Pepper materials			Number	Germination after fifth day	Germination after seventh day	Total seeds	Germination rate (%)			Number	Germination after fifth day	Germination after seventh day	Total seeds	Germination rate (%)			Number	Total chlorophyll content	Significance test	Total chlorophyll content	Significance test	Total chlorophyll content	Significance test			Number	REC	Significance test	REC	Significance test	REC	Significance test			Number	MDA	Significance test	MDA	Significance test	MDA	Significance test
1	Ya'an			1	12	17	30	56.6667			1	5	14	30	46.6667			1	4.5415	ab	3.43834	a	2.65017	abcdef			1	0.267133	hijklm	0.444444	bcdefg	0.617391	abcdefghijkl			1	1.9058	jklmn	6.03623	n	12.7464	qrs
2	Chongzhou-2			2	9	14	30	46.6667			2	0	8	30	26.6667			2	3.03066	abcde	3.28173	bc	2.90101	abcd			2	0.174825	m	0.208745	g	0.588553	abcdefghijkl			2	2.60145	jklmn	6.5942	mn	11.9565	s
3	Chongzhou-3			3	2	13	30	43.3333			3	8	9	30	30			3	2.84869	bcde	3.39431	bc	2.1	abcdefgh			3	0.265077	hijklm	0.394484	bcdefg	0.588553	abcdefgh			3	9.06522	bcde	9.16667	jklmn	16.1739	lmnopqrs
4	Chuannong			4	5	25	30	83.3333			4	12	15	30	50			4	4.67182	a	3.09642	abc	3.12558	ab			4	0.261076	hijklm	0.274336	fg	0.560044	abcdefghijkl			4	2.83333	ijklmn	12.0435	fghijkl	17.1667	klmnopqr
5	Lixian			5	0	12	30	40			5	3	9	30	30			5	2.71899	cde	2.80605	abc	3.20051	a			5	0.239186	jklm	0.318115	defg	0.467277	hijklm			5	1.18116	lmn	12.4493	fghijk	15.6884	mnopqrs
6	Lvpao-3			6	0	16	30	53.3333			6	3	8	30	26.6667			6	2.74149	bcde	2.1531	abcd	2.95996	abc			6	0.24812	ijklm	0.458084	bcdefg	0.430044	lm			6	9.50725	bcde	12.0725	fghijkl	14.8116	nopqrs
7	Mexican			7	14	27	30	90			7	8	12	30	40			7	2.8617	bcde	2.60208	abc	2.52003	abcdefg			7	0.203463	lm	0.408108	bcdefg	0.480562	fghijklm			7	5.6087	efghijkl	6.56522	mn	14.0145	nopqrs
8	L2-7-1-1-1-1-1-2-2-1(1)			8	17	17	30	56.6667			8	0	2	30	6.66667			8	2.58847	cde	2.34086	abcd	1.86999	abcdefgh			8	0.260911	hijklm	0.357008	cdefg	0.416602	defghijklm			8	3.60942	hijklm	11.7826	fghijklm	16.7246	klmnopqrs
9	L2-7-1-1-1-1-1-2-2-1(2)			9	18	18	30	60			9	0	6	30	20			9	2.53472	cde	3.05312	abc	1.71565	cdefgh			9	0.256002	hijklm	0.378616	bcdefg	0.438398	jklm			9	11.971	ab	12.1304	fghijk	13.7971	opqrs
10	Baiyu			10	7	18	30	60			10	4	12	30	40			10	1.81573	f	2.14051	cd	1.90467	abcdefgh			10	0.252219	ijklm	0.307143	efg	0.481312	fghijklm			10	9.77536	bcde	14.5797	defghij	16.9565	klmnopqrs
11	Gang			11	11	19	30	63.3333			11	8	12	30	40			11	2.57025	cde	1.8974	abcd	1.55214	defgh			11	0.347489	abcdefghijk	0.35221	defg	0.53664	cdefghijklm			11	8.47826	bcdefg	13.4275	defghijk	16.9275	klmnopqrs
12	Tedaniujiao			12	12	20	30	66.6667			12	5	15	30	50			12	2.39114	def	1.98504	abcd	2.39886	abcdefgh			12	0.294246	fghijkl	0.445682	bcdefg	0.426286	klm			12	10.5652	abcd	14.8623	defghi	17.4565	jklmnopqr
13	H26-1-6-1-1-1-1			13	1	26	30	86.6667			13	2	14	30	46.6667			13	2.98244	def	3.03366	abc	1.01125	h			13	0.271785	ghijklm	0.421752	bcdefg	0.456557	m			13	11.5797	abc	9.41304	ijklmn	19.0507	ijklmn
14	L14-2-1-2-1-1-2 (2)			14	6	16	30	53.3333			14	5	8	30	26.6667			14	2.4355	def	2.07681	abcd	1.30599	gh			14	0.229766	klm	0.526132	bcdef	0.844256	a			14	7	cdefghij	9.11594	jklmn	23.1667	cdefghi
15	81 09-6-1-3-1-2			15	8	24	30	80			15	0	13	30	43.3333			15	2.28788	def	1.6751	bcd	1.50032	defgh			15	0.288157	ghijklm	0.446443	bcdefg	0.671733	abcdefghij			15	2.7029	ijklmn	11.4348	fghijklm	14.1812	nopqrs
16	L2-7-2-9-2-7-1-1-3			16	11	18	30	60			16	2	15	30	50			16	2.89444	def	1.85682	abcd	1.85513	abcdefgh			16	0.259773	hijklm	0.490323	bcdef	0.518102	efghijklm			16	8.97101	bcdef	16.1232	bcdefg	21.029	ghijkl
17	07-4-10-1-1-1-1			17	18	18	30	60			17	3	13	30	43.3333			17	2.89141	bcde	2.78254	abc	2.84519	abcde			17	0.320717	defghijkl	0.40832	bcdefg	0.525383	efghijklm			17	5.86232	defghijkl	10.6522	hijklmn	13.9638	nopqrs
18	Hongpao-5			18	9	18	30	60			18	1	8	30	26.6667			18	2.66674	cde	2.95889	abc	2.83042	abcde			18	0.437478	abcd	0.495553	bcdef	0.507058	efghijklm			18	14.5942	a	16.2391	bcdef	26.4565	abcde
19	Lvluo-2			19	11	19	30	63.3333			19	5	7	30	23.3333			19	2.56269	cde	3.31638	bc	2.41629	abcdefgh			19	0.359643	abcdefghi	0.532477	bcde	0.702892	abcdef			19	1.15942	mn	12.1232	fghijk	17.7826	jklmnopq
20	07-4-6-1-2-2-1-1-1			20	5	26	30	86.6667			20	3	4	30	13.3333			20	2.93518	abcde	3.01539	abcd	1.77742	bcdefgh			20	0.445643	ab	0.519399	bcdef	0.533052	cdefghijklm			20	1.3913	lmn	16	bcdefg	28.8986	ab
21	L2-7-1-1-1-1-1-1-3-2			21	11	21	30	70			21	6	7	30	23.3333			21	2.52215	cde	2.564	abc	2.30468	abcdefgh			21	0.39095	abcdefg	0.543884	a	0.641695	abcdefghij			21	3.07246	ijklmn	8.69565	klmn	13.0725	pqrs
22	09-6-1-3-1-2			22	18	22	30	73.3333			22	1	18	30	60			22	4.26285	abc	2.2262	abcd	2.37559	abcdefgh			22	0.327948	cdefghijk	0.363206	cdefg	0.45216	hijklm			22	1.55797	lmn	11.6884	fghijklm	14.8478	nopqrs
23	L2-7-1-1-1-1-1-1-1-3			23	5	10	30	33.3333			23	0	0	30	0			23	2.60816	def	2.92683	abc	2.17694	abcdefgh			23	0.34429	abcdefghijk	0.458473	bcdefg	0.629842	abcdefghijkl			23	5.6087	efghijkl	13.6377	defghijk	24.4783	bcdefgh
24	Ganzi (GZ, cold-resistant)			24	10	28	30	93.3333			24	5	20	30	66.6667			24	3.16623	def	3.1	abc	2.99	ab			24	0.425749	abc	0.418194	bcdefg	0.48	fghijklm			24	1.99275	jklmn	6.69565	mn	11.4928	s
25	L2-7-1-1-1-1-1-1-3-1			25	14	16	30	53.3333			25	4	14	30	46.6667			25	2.46917	cde	2.46584	abcd	2.11161	abcdefgh			25	0.460454	a	0.442571	bcdefg	0.784497	a			25	6.93478	cdefghij	16.1232	bcdefg	20.3261	hijklm
26	Xiansheng (XS, cold-sensitive)			26	6	28	30	93.3333			26	1	3	30	10			26	2.10097	ef	1.77969	abc	1.46336	efgh			26	0.448403	ab	0.402828	b	0.84086	a			26	6.47826	defghijk	18.2029	bcde	28.6377	ab
27	Hongyingtao			27	3	24	30	80			27	1	9	30	30			27	3.00395	abcde	2.55415	abc	2.47568	abcdefg			27	0.402174	abcdef	0.425143	bcdefg	0.443795	hijklm			27	5.28261	efghijkl	13.1014	efghijk	20.3551	hijklm
28	07-4-6-1-3-3-1-2-1			28	22	22	30	73.3333			28	0	0	30	0			28	2.92473	abcde	2.47454	abcd	2.46418	abcdefg			28	0.407743	abcdef	0.430124	bcdefg	0.439828	ijklm			28	3.65217	hijklm	8.48551	klmn	27.442	abcd
29	L2-7-1-1-1-1-1-1-4-1			29	16	20	30	66.6667			29	0	0	30	0			29	3.3599	abcd	2.93887	abcd	1.47766	efgh			29	0.373552	abcdefgh	0.605583	bc	0.829735	a			29	4.26812	fghijklm	13.2391	efghijk	17.2029	klmnopqr
30	L2-7-1-1-1-1-1-2-1-1			30	15	17	30	56.6667			30	0	0	30	0			30	2.33245	def	2.96035	abc	2.35548	abcdefgh			30	0.419886	abcde	0.407558	bcdefg	0.563806	bcdefghijkl			30	3.53623	hijklm	12.3116	fghijk	18.0435	jklmnop
31	L2-7-1-1-1-1-1-1-2-1			31	18	30	30	100			31	5	12	30	40			31	2.52828	cde	2.9536	abc	1.41041	fgh			31	0.370655	abcdefgh	0.452628	bcdefg	0.722934	abcde			31	0.318841	mn	8.43768	klmn	16.1014	lmnopqrs
32	07-4-6-1-6-1-1-1			32	15	24	30	80			32	5	6	30	20			32	3.09424	def	2.87607	abcd	2.05134	abcdefgh			32	0.336873	bcdefghijk	0.522472	bcdef	0.544434	bcdefghijklm			32	5.25362	efghijkl	22.2971	ab	24.6232	bcdefgh
33	H8-1-4-1-1-1-1-2			33	14	24	30	80			33	0	0	30	0			33	3.13558	abcde	1.88583	abc	1.56	cdefgh			33	0.321987	defghijk	0.48895	bcdef	0.802276	a			33	8.2029	bcdefgh	16.5942	cdef	29.6812	a
34	Xianyuanqili			34	5	27	30	90			34	1	6	30	20			34	2.61138	def	2.75287	abc	1.66095	cdefgh			34	0.273991	ghijklm	0.363689	cdefg	0.709623	abcdef			34	7.44203	bcdefghi	17.9203	bcde	15.1739	nopqrs
35	09-6-1-1-1-2-1			35	19	19	30	63.3333			35	13	13	30	43.3333			35	2.15202	def	2.79436	abc	1.19384	gh			35	0.333952	bcdefghijk	0.531741	bcdef	0.617062	abcdefg			35	2.50725	jklmn	14.4203	defghij	22.4783	defghij
36	L2-7-2-9-2-7-1-1-2			36	25	25	30	83.3333			36	15	11	30	36.6667			36	2.76552	bcde	2.92237	abcd	1.64517	cdefgh			36	0.430981	abcde	0.506648	bcd	0.657163	abcdefghi			36	8.33696	bcdefgh	12.0797	fghijkl	12.5072	rs
37	Lvluo-3			37	27	27	30	90			37	5	19	30	63.3333			37	2.64208	cde	3.16388	bc	1.22479	gh			37	0.359091	abcdefghij	0.45608	bcdef	0.618384	abcdefghijkl			37	1.21739	lmn	10.8261	ghijklmn	21.3188	fghijk
38	98-1-3-2-1-2-1			38	18	18	30	60			38	7	13	30	43.3333			38	2.38179	def	2.70282	abc	1.58861	cdefgh			38	0.342355	bcdefghijk	0.542431	bcde	0.536784	cdefghijklm			38	0.0434783	n	26.2174	a	23.2029	cdefghi
39	Zidantou 16-3			39	23	26	30	86.6667			39	0	4	30	13.3333			39	2.42661	cde	2.42051	abcd	2.14315	abcdefgh			39	0.246568	ijklm	0.302983	efg	0.490941	ghijklm			39	3.52899	hijklm	18.3841	bcde	27.442	abcd
40	Teyuan			40	10	11	30	36.6667			40	0	5	30	16.6667			40	2.84229	bcde	2.06042	abcd	1.62748	cdefgh			40	0.314736	efghijkl	0.331438	defg	0.746945	abcd			40	1.10145	lmn	15.2536	defgh	21.7681	efghijk
41	Yuhang-4			41	13	24	30	80			41	2	11	30	36.6667			41	2.71956	cde	2.04263	abcd	1.49304	defgh			41	0.340524	abcdefghij	0.305512	efg	0.757853	ab			41	3.75362	ghijklm	18.6971	bcd	22.4203	efghij
42	L2-7-2-9-24-4-1-4-1			42	4	9	30	30			42	3	3	30	10			42	2.46335	cde	2.45495	abcd	2.72017	abcdef			42	0.287264	fghijkl	0.527082	bcdef	0.598179	abcdefghijkl			42	9.75362	bcde	9.55072	ijklmn	18.8261	ijklmno
43	L2-7-2-9-2-1-1-1-1			43	8	24	30	80			43	3	9	30	30			43	3.0064	abcde	1.82534	abcd	2.01855	abcdefgh			43	0.399834	abcdef	0.442857	bcdefg	0.50105	fghijklm			43	5.32609	efghijkl	6.68116	lmn	24.3188	bcdefgh
44	L13-1-1-2-1			44	9	17	30	56.6667			44	0	0	30	0			44	2.59436	cde	1.99106	abcd	1.20965	gh			44	0.270926	hijklm	0.425101	bcdefg	0.747037	abc			44	0.23913	mn	14.6957	defghi	26.1377	abcdef
45	Hai			45	11	26	30	86.6667			45	1	8	30	26.6667			45	2.59015	cde	2.45491	abcd	1.51041	defgh			45	0.310255	fghijkl	0.435339	bcdefg	0.524501	defghijklm			45	2.44203	jklmn	20.7609	bc	27.7826	abc
