# Supplementary material for: Transcriptome and Metabolome Analyses Reveal Molecular Responses of Two Pepper (Capsicum annuum L.) Cultivars to Cold Stress
Source: Front Plant Sci. 2022 Mar 22;13:819630. doi: 10.3389/fpls.2022.819630 (PMC8981722; doi:10.3389/fpls.2022.819630)
Supplement: Supplementary file 3 [file Table_3.xlsx]

## Sheet: Sheet1
Supplementary Table 3. The evaluation of the repeated correlation among 18 samples.
	XS01	XS02	XS03	XS61	XS62	XS63	XS241	XS242	XS243	GZ01	GZ02	GZ03	GZ61	GZ62	GZ63	GZ241	GZ242	GZ243
XS01	1
XS02	0.987	1
XS03	0.9738	0.98	1
XS61	0.9529	0.9694	0.9462	1
XS62	0.7395	0.787	0.8372	0.7872	1
XS63	0.9462	0.9596	0.9517	0.9842	0.8125	1
XS241	0.3613	0.401	0.4509	0.4008	0.7011	0.4528	1
XS242	0.452	0.4811	0.5318	0.4859	0.6948	0.5484	0.9289	1
XS243	0.3438	0.3885	0.4439	0.3789	0.6953	0.4333	0.9479	0.9225	1
GZ01	0.7528	0.7972	0.8351	0.8732	0.9049	0.7983	0.6533	0.6744	0.663	1
GZ02	0.7972	0.8655	0.8749	0.9019	0.8565	0.8634	0.5668	0.6041	0.5425	0.9596	1
GZ03	0.8351	0.6933	0.6886	0.6743	0.7782	0.6944	0.6046	0.5669	0.5646	0.8715	0.886	1
GZ61	0.7528	0.8244	0.8222	0.8732	0.7719	0.8907	0.4902	0.5599	0.4507	0.7859	0.8487	0.7295	1
GZ62	0.8317	0.8637	0.8777	0.9019	0.8168	0.9392	0.5428	0.6472	0.5271	0.8347	0.8723	0.7216	0.959	1
GZ63	0.6335	0.6477	0.6775	0.6743	0.8179	0.7179	0.7032	0.7002	0.6521	0.8378	0.8387	0.808	0.8736	0.8379	1
GZ241	0.4295	0.4624	0.4968	0.4616	0.6673	0.5198	0.9096	0.9061	0.8514	0.6963	0.6583	0.6716	0.59	0.628	0.7824	1
GZ242	0.3653	0.4002	0.4377	0.3923	0.6422	0.4474	0.907	0.8649	0.8536	0.686	0.632	0.6684	0.5222	0.5532	0.7595	0.9756	1
GZ243	0.4965	0.5208	0.5501	0.5179	0.6539	0.5848	0.8098	0.8479	0.773	0.7348	0.7183	0.6908	0.6708	0.7086	0.8245	0.9454	0.9146	1
Note:The number represents the pearson correlation coefficient between samples.
