# Supplementary material for: Transcriptome and Metabolome Analyses Reveal Molecular Responses of Two Pepper (Capsicum annuum L.) Cultivars to Cold Stress
Source: Front Plant Sci. 2022 Mar 22;13:819630. doi: 10.3389/fpls.2022.819630 (PMC8981722; doi:10.3389/fpls.2022.819630)
Supplement: Supplementary file 4 [file Table_4.xlsx]

## Sheet: Sheet1
Supplementary Table 4. List of DEGs identified in XS and GZ.
	XS (0 h VS 6 h)			XS (0 h VS 24 h)			GZ (0 h VS 6 h)			GZ (0 h VS 24 h)			XS 0 h			XS 6 h		XS 24 h			GZ 0 h			GZ 6 h			GZ 24 h
Name	FDR	Log2FC	Regulated	FDR	Log2FC	Regulated	FDR	Log2FC	Regulated	FDR	Log2FC	Regulated	XS01	XS02	XS03	XS61	XS63	XS241	XS242	XS243	GZ01	GZ02	GZ03	GZ61	GZ62	GZ63	GZ241	GZ242	GZ243
Capsicum_annuum_newGene_10022	3.47e-09	3.83473	up	--	--	--	--	--	--	--	--	--	0	0.050252	0	1.13833	1.16938	0.701172	0.482101	0.681048	0	0	0	0.151012	0	0.275307	0.490768	0.833511	0.315222
Capsicum_annuum_newGene_10031	0.386476	0.300774	normal	0.000215992	-1.01648	down	0.240148	-0.412274	normal	1.66e-08	-1.34837	down	10.7989	12.9383	9.01878	15.1292	12.645	5.74588	4.85201	7.26482	11.1301	13.6385	18.0946	13.3815	8.13629	9.586	4.97645	5.64063	4.95615
Capsicum_annuum_newGene_10068	0.00833306	-1.01201	down	1.5e-06	-2.84606	down	0.88025	0.181221	normal	0.931658	-0.142546	normal	9.81304	9.93261	5.39013	3.2122	4.47187	0.166718	1.46929	1.39568	0	2.29932	0	1.13746	0	3.97879	1.02409	0.071004	0.923028
Capsicum_annuum_newGene_10070	0.0319931	-0.601455	normal	0.000280318	-1.33433	down	0.54684	0.288359	normal	0.48155	-0.350429	normal	4.30152	4.63678	3.08591	2.66483	2.67792	1.63966	1.02285	2.63002	1.52863	2.03399	1.68773	1.59969	1.91054	3.01743	1.37985	0.820779	1.79188
Capsicum_annuum_newGene_10094	0.00118469	1.59973	up	0.012531	1.18712	normal	0.215759	0.561076	normal	0.958446	0.027094	normal	0.913081	0.962532	0.232113	2.22871	2.73292	2.88747	1.30476	1.6139	2.17698	1.752	4.36814	3.71474	4.04658	3.70561	2.78326	2.29979	2.4747
Capsicum_annuum_newGene_10098	0.0197155	-0.84045	normal	5.95e-06	-1.54435	down	0.017263	-1.21276	normal	1.22e-08	-2.12424	down	4.70263	3.72362	2.96825	2.23509	2.03204	1.69155	1.08509	1.50612	3.46736	3.95894	7.01948	1.1894	2.86016	1.43141	1.25162	1.03342	0.870173
Capsicum_annuum_newGene_10100	0.0142673	-0.78415	normal	0.000299927	-1.03033	down	1.51e-05	-1.49966	down	9.64e-08	-1.53017	down	5.18042	6.32664	5.72325	2.3303	3.81722	2.48678	5.47716	3.49592	4.15592	5.93383	5.40423	2.34198	3.24896	1.95619	2.73923	2.65562	2.52695
Capsicum_annuum_newGene_10110	--	--	--	2.46e-12	6.93835	up	--	--	--	--	--	--	0	0	0	0.923877	2.11499	18.0275	9.66037	9.60666	0	0	0	0	0.143586	0	5.38136	3.53917	2.95052
Capsicum_annuum_newGene_1012	0.00310106	-1.55133	down	0.0065859	-0.930946	normal	0.00326271	-0.913963	normal	7.05e-05	-1.05623	down	1.86621	3.44381	3.5137	1.31149	0.964806	1.71985	1.74551	1.74231	2.94325	2.82022	2.98528	1.27333	1.21036	1.84488	1.19912	1.50067	1.06242
Capsicum_annuum_newGene_10122	0.00130864	-0.938405	normal	9.65e-11	-1.68414	down	0.932165	-0.104981	normal	0.994956	0.0109409	normal	18.9538	12.6195	11.655	7.22582	7.80343	5.70766	4.24055	5.0177	0	4.13092	0	1.55482	0	1.63174	1.00154	0.422273	2.99967
Capsicum_annuum_newGene_10125	0.710452	-0.214511	normal	0.00101042	-1.21194	down	0.565162	0.183172	normal	0.0156001	-0.725508	normal	3.96977	6.07787	2.48326	2.58672	3.72212	1.83253	2.29157	1.29462	2.99532	3.33696	4.71721	4.08512	4.25873	3.88241	1.98291	2.56554	1.93625
Capsicum_annuum_newGene_10137	0.000601311	1.59465	up	--	--	--	0.966708	-0.0345395	normal	3.01e-05	-2.68884	down	0.472277	0.627108	0.359298	1.26352	2.22064	0.123442	0.102495	0.112699	1.78696	1.51582	1.39537	1.10941	2.62084	0.883544	0.128992	0.088352	0.387163
Capsicum_annuum_newGene_10141	0.0934452	-0.627716	normal	1.48e-09	-1.38124	down	2.48e-05	-1.10809	down	3.51e-06	-1.14019	down	2.43152	3.0726	1.79182	1.34052	2.16214	1.01324	0.961586	0.971524	2.50227	2.73735	2.79303	1.3402	1.28322	1.07614	1.30429	1.24219	1.0687
Capsicum_annuum_newGene_10148	0.69495	-0.288124	normal	0.118153	-0.669329	normal	0.00754823	1.21694	up	0.800277	-0.162304	normal	1.24054	1.03746	1.24784	1.01751	0.445342	0.927733	1.00728	0.691697	0.765087	1.59581	0.497104	2.13949	2.19602	2.42554	0.669734	0.584691	0.365626
Capsicum_annuum_newGene_1016	0.00323582	1.18196	up	1.02e-06	2.26195	up	0.818196	-0.302682	normal	3.56e-13	4.55888	up	0.878745	0.896355	1.09338	1.81936	3.03817	5.76485	8.42272	2.30199	0.810969	0.076087	0.866507	0.072487	1.06004	0.078684	16.3154	20.9499	11.8094
Capsicum_annuum_newGene_10171	8.47e-05	-1.98411	down	4.7e-07	-2.33006	down	0.00590228	-1.47672	down	0.000130027	-1.88437	down	1.70833	1.10595	1.858	0.200693	0.496525	0.376641	0.216777	0.234685	1.13727	0.706419	2.11553	0.937262	0.847737	0.521677	0.270094	0.259148	0.418668
Capsicum_annuum_newGene_10186	0.40179	0.443191	normal	0.0406274	-1.05586	normal	0.0942405	-0.988565	normal	7.24e-08	-3.12856	down	1.33959	1.61771	0.973011	2.67295	2.02492	1.24395	0.666583	0.264703	1.88824	2.79529	8.13031	2.19903	3.13937	2.02505	0.214195	0.41366	0.725156
Capsicum_annuum_newGene_10188	0.0250741	-1.20262	normal	1.88e-05	-2.26508	down	0.037977	-1.45368	normal	4.38e-07	-3.16233	down	2.75241	2.49238	1.73698	0.769768	0.834139	0.506619	0.266831	0.405019	3.43254	1.85368	5.38762	1.09042	0.346334	1.5762	0.257063	0.238852	0.254378
Capsicum_annuum_newGene_1021	0.436965	-0.320437	normal	1.46e-07	-1.66726	down	0.926343	-0.141821	normal	--	--	--	4.14214	4.18954	3.58535	3.14662	3.35884	1.32796	1.19188	1.6339	1.19575	1.03717	0	0.210306	0	1.84498	0.39401	0	0.270811
Capsicum_annuum_newGene_10265	0.0117436	-1.2715	normal	0.00027552	-1.27777	down	0.251869	-0.406216	normal	0.0187511	-0.872647	normal	3.156	2.66177	1.75517	0.694199	2.33651	2.56288	3.10742	1.51272	5.17219	2.16484	4.50352	1.91031	2.04463	3.00234	3.98608	1.33696	1.56072
Capsicum_annuum_newGene_10271	0.275087	0.525664	normal	3.74e-09	1.89534	up	0.102469	-0.741824	normal	2.08e-13	2.24952	up	1.82772	2.30929	1.26586	3.14425	2.32	8.93952	8.63888	5.49536	2.08895	1.77414	1.58181	1.0612	1.24985	0.878502	9.28645	10.0346	7.02154
Capsicum_annuum_newGene_10304	0.000533383	-1.18416	down	1.2e-09	-2.34793	down	0.0980677	-0.436587	normal	4.56e-22	-2.69102	down	2.07539	2.76452	2.73145	1.02609	1.16003	0.436916	0.375632	0.80051	3.56135	4.54493	4.58188	3.37561	2.70753	3.38848	0.662002	0.581893	0.81646
Capsicum_annuum_newGene_10328	0.56199	-0.388718	normal	0.00205617	-1.74894	down	0.439737	0.296811	normal	0.0313348	-1.28625	normal	1.73025	3.74172	1.5101	2.2898	1.28731	1.03017	0.91482	0.192614	1.75715	2.23169	2.24281	1.95791	2.49017	3.2849	0.656019	0.276258	1.29358
Capsicum_annuum_newGene_10342	0.00474993	-1.48996	down	5.9e-09	-2.90299	down	--	--	--	--	--	--	1.04091	0.903607	0.703563	0.152111	0.383714	0.089357	0.19005	0.087641	0.32327	0.54131	0.382335	0.224969	0.245612	0.144565	0.081299	0	0.14063
Capsicum_annuum_newGene_10359	0.291274	0.540252	normal	0.0479004	-0.933237	normal	0.836069	0.0747932	normal	5.62e-12	-1.98603	down	5.11167	4.11641	2.3688	5.54799	6.32776	2.84782	2.39638	1.37945	8.91106	7.86677	10.1216	8.23679	10.7217	9.07527	2.03378	1.892	2.52091
Capsicum_annuum_newGene_10360	5.12e-05	-1.04371	down	4.89e-16	-2.0175	down	--	--	--	--	--	--	3.36199	6.16422	5.66706	2.82236	1.7865	1.16093	1.77147	1.295	0	0	0	0	0	0	0	0	0
Capsicum_annuum_newGene_10361	0.00462579	-1.18451	down	5.24e-17	-2.59135	down	--	--	--	--	--	--	2.32586	2.91714	2.26987	0.521857	1.03082	0.536811	0.521368	0.348666	0	0	0	0	0	0	0	0	0
Capsicum_annuum_newGene_1037	0.589446	-0.417179	normal	0.000409121	-1.88486	down	0.123326	-1.21149	normal	0.0247646	-1.66247	normal	1.87213	0.930745	0.560302	0.946384	0.668817	0.458985	0.231058	0.26077	0.25296	1.78608	1.61951	0.624719	0.204974	0.369655	0.421556	0.16937	0.27325
Capsicum_annuum_newGene_10382	0.0492939	-0.935699	normal	5.6e-08	-2.39808	down	6.28e-05	-1.8907	down	2.33e-09	-2.36305	down	1.29691	0.941483	1.62951	0.842448	2.31151	1.37495	1.11497	0.789665	3.92234	3.24016	2.97242	1.13825	1.51927	1.5621	1.44366	1.55688	1.16069
Capsicum_annuum_newGene_10391	2.23e-15	2.15274	up	7.28e-12	1.74149	up	0.993234	-0.00411228	normal	7.07e-12	2.01212	up	0.942965	1.18296	1.02489	4.28884	6.06131	4.59916	4.17048	3.36078	1.16044	2.08376	2.32272	1.86382	1.95022	1.59146	8.13172	6.56605	7.24939
Capsicum_annuum_newGene_10398	0.00930114	1.11502	up	0.00872169	1.04231	up	0.968295	0.0205411	normal	0.72899	0.216973	normal	1.30204	2.0181	1.30792	3.11811	4.7549	6.1499	3.19299	5.86524	4.24592	2.59185	4.77843	3.61787	3.70342	5.66315	3.31999	3.9351	9.39449
Capsicum_annuum_newGene_1042	0.927928	0.08208	normal	0.00109284	-1.63982	down	0.087548	-0.992104	normal	0.0352099	-1.2036	normal	1.44509	4.40647	3.19359	2.37934	3.4197	1.13437	0.917957	0.919181	0.861724	2.14799	2.70023	1.34571	0.97774	0.551768	0.930458	0.874875	0.279116
Capsicum_annuum_newGene_10428	0.915077	-0.0514976	normal	3.47e-05	-1.09288	down	0.149829	-0.884646	normal	0.189077	-0.581331	normal	1.714	1.69108	1.50162	1.49936	1.75491	0.837467	0.923019	0.819031	1.16491	1.00786	0.876623	0.351102	0.859059	0.354221	0.758768	0.737152	0.491893
Capsicum_annuum_newGene_10429	0.383308	-0.357137	normal	0.000186427	1.1235	up	--	--	--	0.413845	1.21348	normal	7.86912	6.8245	7.34293	5.09986	6.65767	23.0521	19.0494	12.9816	0	1.90291	0	0.879597	0	2.90753	4.01942	1.09454	7.06442
Capsicum_annuum_newGene_10454	1.42e-10	3.78905	up	--	--	--	0.0126519	1.18616	normal	0.140589	-0.864656	normal	0.049941	0.10209	0	1.4225	1.74592	0.810626	1.16335	0.183145	2.34628	1.92492	1.48855	6.36903	6.157	4.90055	0.946403	1.81915	1.14498
Capsicum_annuum_newGene_10463	0.000159984	-1.08039	down	5.28e-07	-1.88576	down	0.0189383	-0.789877	normal	2.99e-18	-2.94512	down	4.59199	6.3143	4.41501	2.46684	2.3299	1.42851	0.851945	2.26901	6.84037	6.94277	13.6942	5.1391	5.61888	4.22288	1.047	0.820422	1.33309
Capsicum_annuum_newGene_10479	0.0296338	-0.591667	normal	4.59e-11	-2.17391	down	1.03e-05	-2.59834	down	0.000137843	-1.09591	down	24.4851	24.9581	30.136	18.2678	15.9617	7.65968	8.98692	3.60785	11.2478	15.8788	16.0231	0.638968	3.60697	1.18085	6.80371	9.33943	5.49188
Capsicum_annuum_newGene_10487	0.359899	0.388357	normal	0.230508	0.961787	normal	0.999715	-0.000301331	normal	1.77e-10	2.27488	up	2.76775	2.74596	2.19183	2.38677	4.41364	11.1645	0.494849	12.3307	1.02668	2.42968	3.58441	2.41296	1.5532	2.19003	13.398	14.0355	11.2798
Capsicum_annuum_newGene_10501	0.321327	-0.397152	normal	0.00133556	-0.999984	normal	0.000214195	-0.992564	normal	5.47e-08	-1.48891	down	3.08882	3.82532	2.68769	3.28429	4.7842	2.3756	2.50587	4.0988	4.05326	3.6972	6.42074	3.00397	2.80902	2.94657	2.78157	2.52381	2.14976
Capsicum_annuum_newGene_1051	0.0136425	1.30217	normal	0.00103644	1.37104	up	0.0736805	0.950604	normal	0.336855	0.755516	normal	1.41877	1.05482	2.12369	3.4699	5.58263	4.85922	5.38011	4.58137	1.90205	2.06248	3.47511	5.61534	2.52816	7.35682	2.33589	1.68448	8.81991
Capsicum_annuum_newGene_10522	0.297209	-0.451982	normal	0.000391881	-1.31116	down	0.0876266	-0.715379	normal	1.05e-12	-1.7081	down	1.84628	2.76833	2.92912	1.56376	1.62446	1.04251	1.34856	0.797406	3.55528	3.17893	4.41052	2.95286	1.81436	1.92697	1.0813	1.75483	0.723984
Capsicum_annuum_newGene_10530	1.72e-11	-2.36345	down	2.04e-19	-3.3302	down	7.52e-12	-1.86031	down	5.07e-25	-4.04123	down	1.89608	2.43207	1.77678	0.852067	0.28361	0.136608	0.257887	0.236577	4.07921	3.77824	7.07549	1.38369	1.2593	1.18501	0.36076	0.279027	0.131777
Capsicum_annuum_newGene_10547	0.929432	-0.0301487	normal	0.000153097	-0.881678	normal	0.375433	-0.30683	normal	0.000595202	-1.00598	down	5.51728	5.9729	4.56338	5.06719	5.65024	4.81125	2.96532	3.21473	6.97126	6.19143	9.30117	4.77053	7.24969	5.07002	2.11463	4.59772	3.98203
Capsicum_annuum_newGene_10558	--	--	--	--	--	--	0.932708	-0.0537321	normal	0.00133097	-3.00125	down	0	0	0	0	0	0	0	0	2.80368	1.23217	3.82215	2.99719	1.99847	2.18029	0.340944	0	0.279104
Capsicum_annuum_newGene_1056	9.05e-05	2.83297	up	--	--	--	--	--	--	--	--	--	0	0.059452	0	0.682122	0.878897	0.793124	0.292415	0.555382	0	0.069184	0.040372	0	0	0	0	0.150198	0.316002
Capsicum_annuum_newGene_10564	0.438464	0.392913	normal	2.58e-05	1.38718	up	0.309489	0.426337	normal	1.97e-06	1.41429	up	1.74351	2.43021	1.54538	3.06576	2.21477	4.93303	4.68152	8.04843	1.80968	1.70366	2.96328	2.07067	2.99394	3.27271	5.03044	4.29584	7.2972
Capsicum_annuum_newGene_10573	2.83e-06	3.14679	up	--	--	--	0.158744	1.03396	normal	0.80282	0.210054	normal	0.015604	0.024758	0	0.463856	0.716485	0.219536	0.357272	0.317884	1.19695	0.633149	0.370583	2.40473	3.3785	1.99674	0.620606	0.65258	1.202
Capsicum_annuum_newGene_10577	0.0163363	0.89644	normal	8.39e-07	1.40463	up	1.27e-18	2.65778	up	2.13e-05	1.35259	up	6.80328	3.29577	6.133	9.80724	8.12951	16.7395	16.6133	20.6454	3.4822	3.52855	3.84972	17.4545	15.1637	12.6469	11.4428	17.5944	11.4027
Capsicum_annuum_newGene_10578	4.08e-10	4.17813	up	--	--	--	--	--	--	--	--	--	0	0	0	0.968311	1.20104	0.945741	0.559574	0.780173	0.032001	0.036066	0.174098	0.517468	0.754071	0.202198	0.789558	1.25027	0.332276
Capsicum_annuum_newGene_1058	0.00883658	-1.07131	down	8.61e-08	-2.10589	down	0.94804	0.0313216	normal	1e-08	-1.73623	down	13.7017	7.65162	6.78475	4.17324	4.41678	3.34043	1.81032	1.93012	11.0106	7.94052	10.47	9.01527	12.3081	8.40328	2.42573	3.33794	2.64241
Capsicum_annuum_newGene_10583	0.566892	0.5631	normal	0.0275565	2.74009	normal	0.0600962	1.65971	normal	0.000116703	2.99796	up	0.706929	0.385184	0	1.19632	1.51012	12.8113	4.39583	3.06112	0.027789	0.344818	0.911668	2.84992	1.21459	1.24721	3.53253	4.25523	4.0106
Capsicum_annuum_newGene_10633	0.284634	0.428785	normal	3.27e-10	1.85121	up	0.0165485	-0.872923	normal	7.81e-09	1.68074	up	2.72767	3.13462	2.57842	4.32411	3.6209	11.3277	14.7441	8.93929	4.3087	3.61106	4.12842	2.69392	1.79298	1.91356	13.9501	15.0128	9.41235
Capsicum_annuum_newGene_10659	0.85633	-0.122764	normal	0.12402	-0.616971	normal	0.304572	-0.757396	normal	0.00441737	-1.28933	down	0.847273	1.00377	1.57459	1.22392	0.960691	1.50741	0.873592	1.24373	1.99089	1.15764	2.17072	2.33764	0.961371	1.14258	0.938738	0.964718	1.43294
Capsicum_annuum_newGene_10661	--	--	--	0.000598157	2.77812	up	--	--	--	3.2e-10	3.3992	up	0.217456	0	0.166449	0.393874	0.38046	1.59467	1.00781	1.33319	0.096341	0.066469	0.103898	0.281028	0.037595	0.06628	1.29752	1.09205	1.16321
Capsicum_annuum_newGene_10674	0.140611	-0.672169	normal	9.22e-08	-1.97434	down	0.880542	0.20227	normal	0.654111	-0.637752	normal	1.70561	3.14607	2.35718	1.42669	1.5566	0.404167	0.727022	0.619386	0	4.50332	0	2.79397	1.94391	1.03406	0.21503	0.496166	0
Capsicum_annuum_newGene_10681	0.0869538	-0.459969	normal	8.09e-07	-1.06984	down	0.000232864	-0.863132	normal	3.4e-17	-1.78563	down	8.08762	10.4715	10.4095	7.80858	7.04499	5.4819	5.96828	5.30673	10.0996	10.681	14.371	7.98856	5.40764	5.94353	2.75792	4.2834	3.40429
Capsicum_annuum_newGene_10685	0.14617	-0.717405	normal	0.00158022	-1.64403	down	0.857696	-0.081433	normal	0.000275084	-1.42866	down	0.755596	0.832999	0.838562	0.444536	0.533253	0.290273	0.125258	0.418963	1.21893	0.880373	1.35731	1.14468	0.912914	1.16155	0.425433	0.334805	0.445493
Capsicum_annuum_newGene_10693	0.913445	-0.0886695	normal	5.45e-07	-2.17733	down	0.365923	-0.966361	normal	--	--	--	4.64574	5.2229	8.02815	6.64529	5.19365	1.50285	1.8617	1.3977	1.73922	4.37566	0.139762	0.986459	1.19758	0.72488	0.24992	0.554494	0.402251
Capsicum_annuum_newGene_10711	3.45e-06	0.857138	normal	7.25e-73	-4.43337	down	0.4512	0.61623	normal	0.53595	0.467021	normal	17.2757	20.856	15.1109	31.1622	35.5572	1.03571	0.608541	1.02664	2.7951	1.57981	12.7586	6.59013	12.5146	5.56954	8.62162	4.59211	8.08964
Capsicum_annuum_newGene_10713	0.014979	0.873639	normal	0.778369	0.131765	normal	0.000153885	-1.51009	down	0.00825639	-1.00403	down	1.33733	1.85558	1.26357	2.69355	2.10792	1.72161	1.87148	0.983156	4.12582	4.4281	5.86165	0.938759	0.708431	0.987518	1.11099	0.669173	0.741436
Capsicum_annuum_newGene_10716	--	--	--	0.000636772	1.90696	up	--	--	--	--	--	--	0.119191	0.225327	0.171939	0.348868	0.219845	0.765435	0.881003	0.8155	0.141374	0.193014	0.296761	0.458821	0.294885	0.307165	0.47365	0.846843	0.415492
Capsicum_annuum_newGene_10723	0.143587	-1.27929	normal	2.82e-05	-3.0819	down	2.16e-20	-4.54062	down	2.5e-08	-3.01494	down	4.95859	5.60038	5.48834	1.68899	0.079607	0.038678	1.26291	0.372309	3.1447	3.68784	5.45589	0.231715	0.066917	0.057529	0.373604	0.762597	0.147397
Capsicum_annuum_newGene_10728	0.153224	0.729977	normal	0.00310975	1.11843	up	0.00488456	1.03548	up	0.000404211	1.15954	up	0.758223	0.878801	0.915179	1.38639	1.6989	2.55148	1.6615	2.22426	1.16986	0.958344	1.26213	1.91388	2.72144	2.44134	2.41561	2.27699	2.78496
Capsicum_annuum_newGene_1073	0.691566	0.207522	normal	0.0090129	-0.743143	normal	0.446933	0.190086	normal	9.05e-11	-1.73113	down	2.79405	2.09981	1.86223	2.3291	3.0446	1.34159	1.26215	1.23999	2.37194	1.92483	2.58883	2.55636	2.69845	2.48189	0.378496	0.518313	0.93582
Capsicum_annuum_newGene_10734	0.0316956	0.801631	normal	1.3e-07	1.73226	up	0.577012	0.277502	normal	0.000699615	1.18666	up	6.81023	8.41059	10.5247	17.4174	14.8543	29.6173	43.448	26.365	17.4709	18.1199	11.5197	24.2724	14.5389	20.1131	35.8237	41.7673	31.4683
Capsicum_annuum_newGene_10742	0.015098	-0.929113	normal	2.72e-11	-2.50763	down	0.00144305	-1.88015	down	0.000188747	-2.06607	down	10.8133	10.982	7.57453	5.91762	4.11602	1.19027	1.86526	2.44603	5.79786	8.92448	25.7214	3.34103	3.57617	1.97349	2.49001	3.25929	2.33957
Capsicum_annuum_newGene_10754	0.167073	-0.355569	normal	1.63e-05	-1.25326	down	0.171772	0.464173	normal	7.83e-09	-1.82465	down	10.2032	8.62773	6.87248	6.80091	6.42512	3.07177	3.40127	4.52561	8.1221	6.70088	14.3298	14.3614	10.8504	12.4408	2.44399	3.31686	2.29493
Capsicum_annuum_newGene_10781	0.497756	0.375849	normal	3.3e-07	1.64396	up	0.00981393	-0.731161	normal	3.05e-08	1.21651	up	1.91233	3.42972	3.08098	3.79711	3.95898	11.3596	10.9561	8.30151	3.45197	3.37668	3.9349	2.18062	2.03509	2.13683	7.91893	9.08674	7.48255
Capsicum_annuum_newGene_10791	--	--	--	--	--	--	5.21e-10	-4.41627	down	0.000398121	-2.17132	down	0	0	0	0	0	0	0	0	0.389808	0.615692	0.411107	0.01188	0	0.02491	0.129805	0.04651	0.1059
Capsicum_annuum_newGene_10809	0.593236	-0.460994	normal	0.153951	-0.89463	normal	0.0631254	-1.14533	normal	0.00771684	-1.58049	down	1.11914	2.57624	0.800758	1.1653	1.07627	0.721444	1.73947	1.0094	2.68453	1.31743	3.1991	0.62416	0.632482	1.55019	1.44958	1.47803	0.788169
Capsicum_annuum_newGene_10815	1.56e-05	-2.09967	down	0.000292594	-2.13512	down	3.43e-06	-2.14983	down	8.22e-05	-1.75023	down	1.01144	1.44163	0.688881	0.159779	0.229892	0.198581	0.418666	0.098095	1.30957	2.16932	2.19679	0.28006	0.557742	0.298812	0.377046	0.432475	0.749077
Capsicum_annuum_newGene_10820	0.0636906	-1.24054	normal	1.76e-21	-2.865	down	0.674415	0.348689	normal	0.0420609	-1.48334	normal	7.62709	12.9843	10.5334	6.68346	7.9386	3.59235	2.46932	2.64642	11.8168	14.0335	17.9694	9.51838	8.84528	9.78275	3.40335	2.58827	4.97049
Capsicum_annuum_newGene_10824	1e-13	-2.28412	down	2.98e-07	-1.38387	down	0.165842	-1.31421	normal	0.363236	-0.960708	normal	4.06017	3.50201	3.73585	1.41226	1.62128	2.34241	3.0827	2.57784	2.80295	1.47234	0.05311	0.252683	0.277288	0.259946	0.121796	1.13287	0.839941
Capsicum_annuum_newGene_10832	0.031038	-0.586959	normal	3.22e-22	-2.52368	down	0.0437973	-0.986994	normal	9.58e-21	-2.80678	down	2.38832	2.45481	1.91364	1.23033	1.8225	0.549144	0.52497	0.458309	6.57845	5.22717	8.3434	1.26211	4.47448	3.52288	0.709984	0.615838	1.15874
Capsicum_annuum_newGene_10835	5.59e-06	-2.41081	down	2.24e-11	-4.09651	down	--	--	--	--	--	--	6.88765	10.6606	4.7327	1.02775	0.858111	0.251412	0.232466	0.563058	4.0874	1.40664	15.9664	0.652463	0.191834	0.261615	0.153833	0.769283	0.234086
Capsicum_annuum_newGene_10847	0.217141	-0.763076	normal	0.00108622	-2.26414	down	0.00778868	-1.31827	down	0.00227788	-2.9004	down	1.30875	0.847797	0.721789	0.456007	0.588525	0.307798	0.036719	0.247339	0.70917	1.17092	1.174	0.340028	0.393876	0.398118	0	0.053935	0.212426
Capsicum_annuum_newGene_10856	0.00111037	1.03389	up	0.262364	-0.422222	normal	0.69437	0.381929	normal	0.544382	-0.462485	normal	1.33769	1.14352	1.72612	3.02608	3.44803	1.76125	1.25014	0.880239	4.30314	2.3052	1.44061	3.55908	5.64376	2.14246	1.21339	1.65674	2.00101
Capsicum_annuum_newGene_10857	--	--	--	--	--	--	0.929024	-0.0463591	normal	0.00011824	1.04095	up	0	0	0	0	0	0.021064	0	0	4.60712	3.34943	4.26328	4.94744	2.45662	4.4349	8.78554	9.4716	6.49559
Capsicum_annuum_newGene_10872	0.0499389	-1.18749	normal	0.00169789	-2.61705	down	1.95e-05	-2.54623	down	0.00524723	-2.69133	down	0.502961	0.94761	0.61913	0.252196	0.264999	0	0.13295	0.164561	0.691114	0.839134	0.847758	0.052568	0.123054	0.154403	0	0.2035	0.033578
Capsicum_annuum_newGene_10874	0.0905427	-0.817067	normal	0.464541	-0.330918	normal	--	--	--	6.97e-06	2.06596	up	0.947114	1.18001	0.750482	0.55873	0.498313	0.771176	1.10992	0.659956	0.381893	0.233078	0.393073	0.154967	0.316214	0.056942	1.85752	1.42395	0.989768
Capsicum_annuum_newGene_10877	0.508217	-0.34994	normal	3.57e-05	-1.50121	down	0.574896	-0.197957	normal	0.000346597	-1.2144	down	2.14842	3.58989	3.33947	2.85162	2.07824	1.29236	0.854792	1.53194	3.72748	3.1706	4.03668	3.08926	3.64524	3.07058	0.990969	1.42781	1.83388
Capsicum_annuum_newGene_10878	0.00210368	-1.40793	down	0.0572233	-1.25689	normal	0.722392	-0.201868	normal	0.025246	-0.856783	normal	1.24365	0.912515	0.813119	0.296685	0.375812	0.108798	0.409799	0.797662	1.21462	0.958519	1.18885	0.6427	1.26472	0.964922	0.641684	0.501263	0.631064
Capsicum_annuum_newGene_10886	0.000604423	0.924409	normal	6.33e-10	1.88062	up	1.35e-05	1.10422	up	4.05e-13	1.98647	up	2.16363	2.41216	1.55731	2.61236	4.23808	9.02825	4.48857	5.84241	1.83043	1.15379	2.27685	2.94933	2.37179	3.68231	4.30586	2.47038	5.33796
Capsicum_annuum_newGene_10891	0.309188	-0.700594	normal	0.00125356	-1.50425	down	0.0915376	-1.30569	normal	0.00640454	-1.96684	down	3.88126	2.86129	5.61986	3.46569	1.41163	2.09487	1.05894	1.54629	2.39833	1.75955	8.83647	2.35518	0.705479	0.798999	0.364101	0.845007	1.28851
Capsicum_annuum_newGene_10899	0.0220964	-1.56736	normal	3.87e-09	-4.22933	down	0.0544528	0.982398	normal	0.604865	-0.65787	normal	0.561931	0.530946	0.508347	0.040752	0.214905	0	0.043027	0.029366	0.883059	0.494453	1.14181	2.39788	1.03371	1.62019	0.020519	0.031345	1.27289
Capsicum_annuum_newGene_10908	0.415052	-0.246512	normal	5.04e-10	-1.24258	down	0.000355393	-0.845878	normal	1.69e-10	-1.68158	down	4.8262	4.89776	4.16513	4.65584	3.74349	1.97679	2.23073	2.18561	7.10038	5.37963	8.82913	3.1977	3.29089	4.59544	2.24469	2.49656	2.06929
Capsicum_annuum_newGene_10914	--	--	--	--	--	--	3.62e-09	-4.84073	down	0.036199	-2.52618	normal	0.240344	0	0	0	0.685236	0	0	0	1.40313	1.31111	0.774897	0	0	0.027541	0	0	0.890616
Capsicum_annuum_newGene_10923	0.0503712	-1.26449	normal	1.5e-16	-4.84411	down	--	--	--	0.222187	0.859127	normal	3.00747	2.17057	5.59945	1.85832	0.729948	0.062508	0.066325	0.184313	2.29529	1.25951	0.726619	0	0	0.060131	1.28464	1.95619	3.28392
Capsicum_annuum_newGene_10933	0.349764	0.384469	normal	9.94e-10	1.51742	up	0.082581	0.537114	normal	0.00795535	0.941427	normal	3.75624	3.03678	2.44456	4.34334	4.68745	9.4241	10.3537	8.65681	3.74305	4.09328	6.40659	6.97622	7.61406	6.09867	6.81795	9.07497	7.1423
Capsicum_annuum_newGene_10938	0.382212	-0.536952	normal	2.51e-05	-1.41699	down	0.00356237	-1.331	down	8.64e-06	-1.82773	down	1.46145	1.5839	1.21222	0.546035	1.38404	0.479481	0.714903	0.562883	1.35965	2.48559	2.01084	0.592458	0.562681	1.07873	0.443087	0.46442	0.633625
Capsicum_annuum_newGene_10953	0.981322	0.0306472	normal	0.0297817	-1.69494	normal	0.214054	-0.67093	normal	7.89e-08	-2.78542	down	2.37344	0.431716	2.70807	2.46862	1.58562	0.958046	0.132554	0.750701	5.41134	2.32074	9.748	3.43589	3.13504	3.53895	0.607687	0.568809	0.95405
Capsicum_annuum_newGene_10974	0.211663	-0.832506	normal	0.00358797	1.26574	up	0.0911637	-1.49546	normal	0.375789	0.739247	normal	2.44705	3.58534	0.970527	1.32336	1.14904	7.53576	6.18189	5.73279	0.565905	0.824726	5.49872	0.944492	0.298254	0.434655	4.05459	4.24689	2.2209
Capsicum_annuum_newGene_10982	0.0643185	1.15925	normal	0.000223929	1.78181	up	0.00186659	1.57621	up	0.0103909	0.943907	normal	0.773908	0.536952	1.8394	3.16366	3.32235	5.17158	5.11794	5.04695	1.86357	2.20606	1.87205	6.29809	2.42066	7.86271	2.79631	4.02044	3.12103
Capsicum_annuum_newGene_10984	4.02e-05	2.04966	up	5.64e-46	4.51442	up	--	--	--	5.32e-10	4.60129	up	1.08769	1.26433	1.59029	7.02788	7.46924	35.4167	36.9917	38.2945	0.073742	1.49869	0.352022	2.40892	4.72078	5.0819	27.8576	27.2377	13.1102
Capsicum_annuum_newGene_10996	8.27e-10	-1.4728	down	5.62e-70	-3.64277	down	0.110791	-1.79162	normal	0.467714	-0.96438	normal	24.3227	28.6569	28.7884	10.1821	5.26217	1.48587	1.74656	1.50855	23.788	17.0819	0.094552	1.40445	1.80403	2.03655	6.2532	10.4418	2.26653
Capsicum_annuum_newGene_11002	6.38e-06	-2.9425	down	0.000683475	-2.77328	down	--	--	--	--	--	--	1.02412	1.58509	0.93681	0	0.108956	0.124923	0	0.298576	0.857351	0.587737	0.61683	0	0.411129	0	0.392402	0.241715	0.23063
Capsicum_annuum_newGene_11004	0.0502928	-0.819287	normal	0.00249518	-1.50087	down	--	--	--	--	--	--	2.1994	3.78982	2.37764	1.82678	1.28183	1.94685	0.643845	0.623071	0	7.08256	0	0.389317	0.29174	0.361467	0.158564	0.529098	0.241171
Capsicum_annuum_newGene_11021	6.63e-08	1.26564	up	3.43e-07	1.42806	up	0.884615	-0.107773	normal	2.24e-09	1.7115	up	2.32057	2.51445	2.77968	6.13654	6.88889	6.68231	10.0498	6.78536	2.23487	1.81007	2.11307	0.970631	3.13057	1.4941	8.38675	6.44299	5.18495
Capsicum_annuum_newGene_11038	0.902931	0.0824007	normal	0.15247	-0.65406	normal	0.152598	-0.68775	normal	9.79e-06	-1.70534	down	1.83274	1.35083	1.19247	2.11505	1.58951	1.3934	0.655681	1.17692	1.68336	2.14159	3.95392	1.61304	1.00208	1.77314	1.31944	0.862156	0.720163
Capsicum_annuum_newGene_11047	0.47372	0.291191	normal	5.36e-12	1.73636	up	0.368705	0.479502	normal	0.000275656	1.66398	up	4.63964	5.09766	3.97018	5.26255	6.4355	17.1127	24.1287	17.0026	2.14938	1.09685	3.01741	2.64954	3.13027	2.73949	7.67239	10.0595	4.90114
Capsicum_annuum_newGene_11084	0.00490767	-1.51861	down	4.54e-07	-2.80574	down	0.0929368	-0.934148	normal	1.42e-09	-3.74149	down	0.472698	0.778686	0.520787	0.160959	0.197682	0.100097	0.04254	0.101326	0.68301	0.630324	1.85339	0.564962	0.481051	0.43657	0.059607	0.062695	0.059142
Capsicum_annuum_newGene_11090	5.77e-12	-1.91812	down	1.45e-18	-2.34922	down	1.52e-08	-1.9217	down	0.0180418	-1.23658	normal	4.39496	4.77002	4.56696	0.903035	1.07521	0.801213	0.580579	1.15803	4.75757	4.69083	3.20099	1.01515	0.583213	1.68925	1.63909	1.22809	4.16643
Capsicum_annuum_newGene_11099	0.651921	0.300646	normal	7.24e-05	1.58486	up	0.12497	1.1148	normal	0.173629	0.991177	normal	1.32731	1.99792	1.86675	2.4237	2.10122	4.64688	4.83176	8.87158	0.50402	0.503583	2.63727	2.83333	2.42408	2.63371	2.48542	2.31864	1.98258
Capsicum_annuum_newGene_11107	--	--	--	--	--	--	2.2e-05	1.61594	up	0.354938	-0.555698	normal	1.8679	0.868535	0.682885	1.15821	1.02133	0.532639	1.08387	0.462659	1.26528	1.30231	1.90664	5.84031	3.94208	4.08327	0.714391	1.39798	0.767241
Capsicum_annuum_newGene_11115	0.00673799	-1.19356	down	0.838255	0.0851102	normal	0.880536	0.10603	normal	0.0103888	1.18206	normal	2.1678	2.27199	2.15238	0.688684	1.13535	3.48597	2.39549	2.06046	2.60482	1.21788	1.62123	1.49271	1.83201	2.67938	5.23618	3.56601	3.7761
Capsicum_annuum_newGene_11119	0.494645	-0.625866	normal	0.000313311	-2.45663	down	0.092639	-1.30712	normal	0.00503597	-2.3759	down	2.65624	3.00386	1.1431	1.01188	1.15707	0.414909	0.293929	0.320773	3.75742	2.35945	3.606	0.383994	0.572112	0.577686	0.174901	0.335539	0.409159
Capsicum_annuum_newGene_11127	0.472307	-0.260171	normal	5.72e-06	-1.18096	down	1.51e-10	-1.47888	down	4.47e-05	-1.11318	down	11.3536	10.2865	6.39681	6.28786	8.52732	3.80706	5.88398	3.10688	9.6775	9.66203	12.7427	3.32349	2.6407	4.95387	4.09047	5.74975	3.53681
Capsicum_annuum_newGene_11136	0.846865	-0.15985	normal	1.07e-06	-2.69265	down	--	--	--	--	--	--	1.98804	2.85035	1.72426	2.60046	1.62458	0.255785	0.329866	0.345327	1.29003	1.43718	2.54611	1.38506	1.25887	0.778421	0.652449	0.298908	0.561618
Capsicum_annuum_newGene_11143	1.52e-05	1.48947	up	0.322689	0.488811	normal	0.986041	0.0119497	normal	0.476855	-0.337565	normal	1.08738	0.889684	0.71771	2.56758	2.84803	1.7904	1.46864	0.772718	1.05764	1.26138	1.18986	1.46258	1.29678	0.756992	1.02564	0.713464	0.821803
Capsicum_annuum_newGene_11144	0.320355	0.599026	normal	0.000935264	1.18577	up	0.0898919	-0.772435	normal	0.258026	-0.420756	normal	2.34886	1.34562	1.34273	1.84435	3.68109	3.39114	4.76897	4.97482	3.67044	2.54591	5.54087	1.54125	2.89487	2.03572	2.89287	2.31983	3.05842
Capsicum_annuum_newGene_11145	0.194563	0.675259	normal	6.09e-08	1.66184	up	0.426515	0.49112	normal	0.000575038	1.79482	up	3.68029	4.87863	4.88952	6.53734	9.1415	15.3088	16.0595	18.2532	3.43848	3.37137	5.73251	4.41655	8.70972	4.31951	23.085	13.6168	7.32323
Capsicum_annuum_newGene_11147	0.966533	0.033625	normal	0.0339039	1.12943	normal	--	--	--	5.69e-12	3.83865	up	4.16657	3.24917	1.98739	2.22492	3.01613	6.12076	3.64462	15.8304	0.637545	0.114883	0.350453	0.958354	0.082628	0.31782	7.51634	3.11889	7.85266
Capsicum_annuum_newGene_11148	1.23e-11	1.8723	up	2.31e-21	3.87715	up	--	--	--	1.51e-45	6.85353	up	1.73257	1.49222	0.992748	5.23651	5.64038	26.4808	35.1565	10.7919	0.422637	0.125157	0.176098	0.019792	0.305781	0.082538	41.7793	43.5617	20.1221
Capsicum_annuum_newGene_11149	0.260409	-0.556252	normal	2.09e-05	-1.27565	down	0.150389	-1.07874	normal	0.222877	-0.90301	normal	6.01173	4.38305	5.66233	2.31736	5.04879	1.58645	2.6593	2.53978	3.93168	0.81225	1.30365	0.912777	0.858611	0.517524	0.707901	0.798654	1.51744
Capsicum_annuum_newGene_11158	0.342373	-0.335588	normal	1.36e-07	-1.45406	down	0.28818	-0.251297	normal	2.05e-12	-1.83462	down	8.40438	8.49786	7.54908	8.77601	6.40091	4.25708	2.43159	3.13518	8.02355	8.65324	11.1262	8.03431	4.85104	6.74254	2.04665	2.04217	1.56929
Capsicum_annuum_newGene_11162	0.156717	1.08137	normal	0.000238288	2.0916	up	--	--	--	4.16e-06	2.62197	up	0.409019	0.383422	0.68646	1.02313	1.65499	1.71111	2.2023	2.62671	0.331058	0.119426	0.693213	1.52721	0.389167	1.94307	1.95917	1.36286	2.0266
Capsicum_annuum_newGene_11175	1.59e-05	1.67669	up	0.175382	0.873983	normal	0.019618	1.05531	normal	0.025628	1.26767	normal	0.399285	0.398244	0.356647	1.3118	1.5249	0.696667	0.320842	1.52158	0.565741	0.55153	0.778819	1.88649	1.03746	1.07052	0.924826	1.00999	2.63256
Capsicum_annuum_newGene_11201	0.00276166	-1.76697	down	6.67e-06	-2.32573	down	0.0165776	-0.966967	normal	0.000101707	-1.75818	down	0.646059	0.776239	0.802727	0.080895	0.2354	0.199272	0.128944	0.124575	1.43671	1.45176	1.28964	0.583517	0.659656	0.846333	0.256869	0.46949	0.437923
Capsicum_annuum_newGene_11207	2.24e-33	2.60136	up	6.68e-05	-1.48758	down	0.00085118	0.957201	normal	0.00136623	-1.77175	down	1.73158	1.92267	1.41024	9.92222	12.2942	0.941297	0.487281	0.562856	3.35225	3.16935	3.93533	6.77952	8.09352	5.37095	0.375519	0.776028	1.64804
Capsicum_annuum_newGene_11213	0.000378102	1.41091	up	0.875764	0.0769271	normal	0.175987	1.55022	normal	0.77304	0.421628	normal	0.341295	0.291824	0.494495	1.05554	1.2163	0.390882	0.412135	0.562861	0.218725	0	0	6.24979	2.09555	4.75885	0.327682	0.314845	0
Capsicum_annuum_newGene_11218	3.74e-09	1.42405	up	0.018991	0.74179	normal	0.0035366	0.627478	normal	0.518962	-0.139495	normal	4.22117	3.37792	2.38557	6.43771	7.69067	10.9448	9.97252	6.35732	4.7585	4.75321	6.61139	7.20675	8.54692	7.64142	7.25441	7.21945	5.90134
Capsicum_annuum_newGene_11224	0.786209	-0.222972	normal	0.384287	0.447485	normal	--	--	--	0.000543467	1.77888	up	0.886152	0.967504	1.31578	1.00626	0.831741	1.93334	2.00183	1.03983	0.409006	0.233756	0.32183	0.122233	0.253425	0.43267	1.27918	0.969883	1.27156
Capsicum_annuum_newGene_11227	0.930384	-0.0944294	normal	0.107231	-1.01028	normal	0.00316923	-1.16475	down	0.00646439	-1.26341	down	0.325487	0.640348	0.730609	0.71942	0.331879	0.430275	0.153157	0.327748	0.97279	0.851948	1.67253	0.505002	0.466974	0.393866	0.464603	0.591585	0.283681
Capsicum_annuum_newGene_11251	0.561712	0.431592	normal	0.00304235	1.25423	up	0.0493744	0.927617	normal	0.00357415	1.26777	up	0.862693	0.589299	0.689183	0.959642	1.1165	2.31223	1.63365	2.00093	1.30335	0.649562	1.06617	1.99482	1.93785	2.0526	2.30865	2.71187	2.36713
Capsicum_annuum_newGene_11269	9.1e-12	-1.41247	down	7.13e-07	-1.37575	down	1.08e-11	-1.52604	down	4.99e-07	-1.08088	down	25.4869	27.9526	21.6918	13.2245	10.8409	12.1131	18.9654	12.0401	18.7463	17.4431	17.4962	8.13191	8.80018	6.91997	12.2016	10.9316	9.57479
Capsicum_annuum_newGene_11274	0.271215	-0.610103	normal	0.000822595	-1.81537	down	0.235172	-0.825609	normal	--	--	--	2.56855	1.9567	2.40162	1.5494	1.41335	0.646088	1.01711	0.360116	0.910773	1.9006	4.41039	1.21213	1.0791	1.05153	0.586103	0.479558	0.381874
Capsicum_annuum_newGene_113	0.00991512	1.79679	up	--	--	--	0.00958922	1.92804	up	0.234854	1.05904	normal	0.474856	0.779227	0.999191	1.22018	7.56367	0.283382	0.384604	0.462857	5.09625	9.08044	1.94616	23.3404	7.60889	50.5967	3.78609	5.25114	28.5865
Capsicum_annuum_newGene_11307	--	--	--	7.56e-08	2.13858	up	0.154641	1.01467	normal	0.890405	0.0844814	normal	0.183109	0.122734	0.189234	0.308679	0.105622	0.99371	0.806406	3.72776	1.3832	0.645593	0.781856	3.88357	0.589897	3.30055	0.991979	1.35024	0.761762
Capsicum_annuum_newGene_11310	0.911804	0.0718916	normal	0.0208343	-0.965457	normal	0.778379	-0.171466	normal	0.000478859	-1.37797	down	9.50812	18.1327	9.17329	14.1617	12.3369	8.03166	3.6798	9.26487	14.2606	9.97771	31.7956	18.2369	9.51398	19.2702	6.16424	6.79991	6.50842
Capsicum_annuum_newGene_11319	0.311324	-0.53612	normal	0.000262647	-1.05371	down	0.132715	-0.951099	normal	0.000659108	-1.30061	down	2.65636	2.84794	2.27598	2.84625	2.94406	1.80857	3.07343	3.69424	3.18433	3.1291	4.31925	2.12443	2.51311	1.60057	1.47272	2.70584	3.4412
Capsicum_annuum_newGene_11344	0.25959	-0.577622	normal	0.00505217	-1.43813	down	0.0195771	-1.48673	normal	0.000515255	-1.87267	down	3.17146	3.43288	1.87845	1.69073	2.05531	1.91778	0.666594	0.784652	1.92866	2.9677	5.97912	1.21126	1.54951	0.484297	0.712475	0.640707	1.20601
Capsicum_annuum_newGene_11350	0.345992	-0.678189	normal	0.00108224	-1.9926	down	4.32e-05	-1.88458	down	0.00588246	-1.28622	down	1.68073	1.24324	1.96716	0.574046	1.6259	0.326125	0.858143	0.214261	2.35452	1.45262	2.74988	0.859692	0.336224	0.310781	0.771175	0.474388	1.10111
Capsicum_annuum_newGene_11352	--	--	--	1.99e-10	5.22528	up	2.36e-06	3.14523	up	1.98e-06	2.99045	up	0.031287	0	0	0.390381	0.774729	1.00911	0.748712	1.4641	0.194389	0.039368	0.290405	3.11127	1.98534	1.12794	1.1391	1.8859	1.6756
Capsicum_annuum_newGene_11356	2.78e-07	3.3221	up	9.15e-27	5.74093	up	4.91e-07	3.91805	up	9.8e-07	4.16125	up	0.030983	0	0.061338	0.899848	1.17128	2.50074	3.11415	3.13221	0.018334	0	0.021053	0.397951	0.467249	0.381962	0.348277	0.321154	0.382665
Capsicum_annuum_newGene_11366	0.216854	-0.707622	normal	0.389499	-0.383942	normal	0.221788	-0.758887	normal	7e-05	-1.93085	down	0.954833	2.09642	0.819372	0.442418	0.714464	2.27817	1.31633	1.10877	3.11915	2.88076	9.64904	1.95776	2.13799	3.37371	0.550687	1.79679	1.63049
Capsicum_annuum_newGene_1137	0.380521	-0.429543	normal	0.00193279	-1.18592	down	--	--	--	--	--	--	2.91125	3.5365	1.94446	2.54797	2.10508	0.656025	2.1704	1.70926	0.640722	0	2.6093	0	0.5763	0	0.360605	0.569917	0.233366
Capsicum_annuum_newGene_11378	--	--	--	3.72e-05	2.61531	up	--	--	--	0.0852612	0.939864	normal	0.40782	0.573475	0.589497	0.568401	1.00654	2.39105	1.72293	8.83978	0.603077	0.608542	0.596739	0.444164	0.668837	0.240735	1.49084	0.937123	1.08107
Capsicum_annuum_newGene_11387	0.0171453	-0.737194	normal	7.45e-06	-1.22086	down	0.0169231	-0.740801	normal	0.000777794	-0.650483	normal	2.94145	4.33112	2.26309	1.94635	1.70464	1.69966	1.69349	1.20547	3.50428	3.35639	4.10612	2.24161	2.33601	1.51407	2.2292	2.60455	2.30383
Capsicum_annuum_newGene_11388	--	--	--	3.32e-16	3.26915	up	0.118651	1.13697	normal	1.18e-06	2.08111	up	0.251202	0.28178	0.300428	0.430296	0.426286	3.59415	3.70158	3.4749	0.61683	0.370187	0.891228	1.49766	0.478316	2.32895	3.04372	2.42437	2.46933
Capsicum_annuum_newGene_11389	0.501125	-0.620039	normal	0.00673037	-1.95185	down	0.320848	-1.03296	normal	0.453141	0.626136	normal	0.47045	0.972517	3.44919	0.679635	1.07729	0.174908	0.417673	0.555639	1.18818	0.250664	2.30536	0.175989	0.869576	0.036445	2.00533	2.17007	0.392741
Capsicum_annuum_newGene_1139	0.193576	0.603907	normal	0.000513488	1.08527	up	0.19522	-0.615719	normal	0.197288	0.503936	normal	3.60531	2.4717	1.83232	3.97027	5.96013	6.47131	6.74426	6.22948	2.06409	1.83211	4.11709	2.24579	1.50693	1.504	4.36158	3.8202	3.46596
Capsicum_annuum_newGene_11395	0.180508	-0.912599	normal	9.43e-09	-3.18701	down	1.45e-06	-2.86199	down	5.43e-09	-3.33057	down	3.11609	1.1752	1.96029	1.36431	0.857866	0.206305	0.250188	0.158537	4.42677	2.84487	2.38897	0.453014	0.142757	0.369406	0.264797	0.300653	0.595551
Capsicum_annuum_newGene_11408	2.5e-06	-1.36013	down	3e-15	-2.27726	down	3.09e-18	-2.26059	down	3.62e-15	-2.06006	down	1.72908	1.53598	2.18896	1.06492	0.531568	0.722408	0.360671	0.40405	1.9452	2.68657	3.41372	1.16877	0.955615	1.18847	0.571236	0.54215	0.656674
Capsicum_annuum_newGene_11440	0.726222	-0.179917	normal	5.87e-06	-1.50897	down	1.54e-05	-1.00468	down	4.57e-20	-2.13268	down	2.29554	3.76958	2.95004	2.47804	2.2766	0.87559	0.678179	1.44104	5.89615	6.04073	8.52175	3.87977	3.18951	2.92944	1.55105	1.57055	1.47365
Capsicum_annuum_newGene_11466	0.735405	-0.30078	normal	--	--	--	0.148173	-0.913589	normal	7.62e-05	-2.72393	down	0.447044	1.24903	0.741896	0.818244	0.61799	0.142076	0.218374	0.139223	0.771996	0.617671	2.25099	0.629742	0.443417	0.618284	0.173736	0.18566	0.067157
Capsicum_annuum_newGene_11471	--	--	--	4.69e-13	4.77968	up	0.0260686	2.11651	normal	3.75e-08	4.36865	up	0.072331	0.052969	0	0.223148	0.1031	2.48499	1.08953	1.91187	0.087744	0	0.410347	1.11273	0.942611	1.01889	4.64971	4.4656	3.86342
Capsicum_annuum_newGene_11472	--	--	--	1.55e-10	3.79817	up	--	--	--	5.16e-16	4.031	up	0.058374	0.090537	0.075089	0.303112	0.10029	2.91138	1.2326	1.1193	0.211149	0.04067	0.466549	0.820716	0.54701	1.19584	4.89533	4.97971	3.9279
Capsicum_annuum_newGene_1148	0.663126	0.239488	normal	5.58e-09	-2.18352	down	0.000857563	-1.45267	down	4.44e-14	-3.28246	down	1.79963	1.63515	1.38424	1.12188	1.39958	0.509384	0.325921	0.619919	1.70022	2.12863	2.22807	0.934323	0.935861	0.820539	0.368839	0.298388	0.312121
Capsicum_annuum_newGene_11489	0.913214	0.0681818	normal	5.98e-05	1.12354	up	0.699561	0.174055	normal	0.0102016	0.844354	normal	2.43433	3.2343	3.27352	3.62089	2.52787	5.99327	5.8789	7.99604	3.23123	4.80368	4.29603	5.73002	3.02965	5.13527	7.38136	5.22377	5.248
Capsicum_annuum_newGene_11501	0.141064	1.11393	normal	0.0448846	1.26455	normal	--	--	--	0.000902078	2.94903	up	0.116281	0.405773	0.392531	0.559997	1.26885	0.732739	1.21162	0.748594	0.152351	0.103064	0	0.236344	0.384064	0.465019	1.129	0.670611	1.04893
Capsicum_annuum_newGene_11510	0.175198	-0.663067	normal	0.000369303	-1.48687	down	1.46e-07	-1.64769	down	4.52e-12	-2.79835	down	0.921591	0.928028	0.775901	0.469967	0.588329	0.721132	0.322615	0.408906	1.67097	1.78146	3.0254	0.719412	0.622086	0.866766	0.303021	0.438726	0.153049
Capsicum_annuum_newGene_11554	0.101855	-0.33972	normal	1.12e-21	-1.75741	down	0.00513565	-0.765042	normal	2.18e-17	-1.80132	down	6.31228	5.50463	5.42632	4.49314	4.80428	1.83938	1.89549	2.09835	11.5042	9.02385	12.0643	5.74086	7.05717	5.12909	2.38552	2.94045	3.17506
Capsicum_annuum_newGene_11563	--	--	--	--	--	--	0.921384	0.0859224	normal	4.42e-10	-3.5204	down	0	0	0	0	0	0	0	0	0.771265	0.678001	1.67414	1.8266	0.39973	0.707316	0.076222	0.036771	0.06623
Capsicum_annuum_newGene_11567	0.843378	0.16167	normal	0.00958489	-1.69139	down	0.0769798	0.475598	normal	0.0164626	-1.45303	normal	0.203353	0.322334	0.567559	0.555468	0.268441	0.060228	0.112713	0.186539	0.930241	1.90889	1.1677	1.90129	1.16933	1.60004	0.323321	0.398324	0.879963
Capsicum_annuum_newGene_11589	0.21923	-0.695007	normal	0.000134302	-1.85438	down	0.865456	0.0917251	normal	6.33e-07	-2.11479	down	4.67844	2.52838	2.62799	1.69525	2.27441	1.43003	0.798414	0.650669	4.26819	4.06362	5.00938	5.23449	5.74781	3.2396	0.637267	1.41589	0.776463
Capsicum_annuum_newGene_1159	0.00146513	1.20265	up	0.183512	-0.642475	normal	--	--	--	--	--	--	1.02448	1.79368	0.910277	3.10562	3.53856	1.41108	2.48906	1.13051	0.27838	0	2.30029	0.02792	0.890101	0	0.46612	0.024351	0.290209
Capsicum_annuum_newGene_11600	0.0176002	-0.602402	normal	0.0156659	-0.703253	normal	0.140897	-0.35798	normal	0.000262491	-1.005	down	6.35705	7.54038	5.08607	3.78229	4.77487	3.30418	5.13603	5.29491	6.52801	5.4629	8.02286	5.69337	4.85385	5.38305	3.53124	3.46552	2.6944
Capsicum_annuum_newGene_11641	7.11e-09	-1.14241	down	2.12e-07	-1.48025	down	3.95e-16	-2.23177	down	9.82e-10	-2.04446	down	5.86195	6.33313	4.96804	3.6622	3.57598	3.29955	6.66467	1.76952	8.08448	7.569	13.0117	2.55609	1.50258	3.00902	3.1822	4.30008	1.89374
Capsicum_annuum_newGene_11648	0.00130678	-1.15531	down	9.29e-11	-3.03691	down	0.0741105	-0.578957	normal	6.77e-05	-1.859	down	6.87578	9.34111	6.10918	2.63364	3.89672	0.478681	1.56913	0.719016	5.80212	6.8302	9.1895	5.78484	4.01653	4.35538	1.44148	1.09757	2.91801
Capsicum_annuum_newGene_11649	0.00470322	-1.79599	down	0.817892	0.146413	normal	--	--	--	0.0722228	1.03598	normal	0.449439	0.815351	1.24337	0.174622	0.163195	1.2503	1.22617	0.783382	0.45947	0.605017	0.270108	1.08922	0.032725	0.072119	0.91495	0.945212	0.972937
Capsicum_annuum_newGene_11659	--	--	--	1.68e-05	2.49054	up	--	--	--	0.002193	1.72477	up	0.172904	0.574403	0.350368	0.840391	0.435635	2.33685	2.60296	3.10271	0.406057	0.566221	1.14111	0.270566	0	0.665306	1.91433	2.68219	2.44233
Capsicum_annuum_newGene_11661	0.0477377	-0.965597	normal	2.64e-09	-2.3809	down	0.564265	-0.245831	normal	0.000413971	-1.71422	down	3.55717	1.98074	5.5632	2.14236	2.55668	1.24402	1.33418	1.26469	4.24549	2.97555	4.31222	2.9321	3.10485	3.12283	1.75931	1.3824	3.64529
Capsicum_annuum_newGene_11672	0.020137	-0.908686	normal	9.29e-24	-3.57805	down	0.0176495	-0.694416	normal	1.2e-08	-3.11053	down	2.02387	1.86486	1.25622	0.615199	0.874419	0.09892	0.137289	0.110358	1.96191	1.72428	2.86377	1.32113	1.40279	1.05624	0.073737	0.107689	0.322804
Capsicum_annuum_newGene_11696	0.150497	-0.912645	normal	0.00281418	-1.48563	down	--	--	--	--	--	--	2.29786	1.67772	2.76289	0.33439	1.62673	0.87718	0.931137	0.491936	1.21161	0.496258	1.06084	0.355179	0.337946	0.397036	0.698177	0.697621	0.361216
Capsicum_annuum_newGene_11736	0.000886711	-0.794487	normal	5.6e-08	-1.81169	down	0.854463	0.0980509	normal	1.35e-05	-1.86937	down	6.0762	5.34375	6.18591	3.6793	4.25636	3.33789	1.78512	3.20291	5.2207	4.22907	6.72907	5.83505	6.63456	3.68543	0.846074	2.28611	3.01156
Capsicum_annuum_newGene_11740	7.09e-07	-2.86341	down	9.25e-09	-3.89341	down	0.000430921	-3.2875	down	5.37e-06	-4.26945	down	1.76344	3.0179	1.97505	0.110999	0.241508	0.034594	0.101729	0.251729	1.48546	2.51103	2.023	0	0	0.236426	0	0	0.131224
Capsicum_annuum_newGene_11773	0.000344779	-1.78225	down	1.61e-07	-2.67863	down	0.0035697	-2.70215	down	0.071175	-0.909463	normal	1.22388	3.35488	1.57953	0.69141	0.362585	0.80587	0.515794	0.164912	0.640572	0.915761	1.3431	0.033053	0.226663	0	0.432185	0.70766	0.338598
Capsicum_annuum_newGene_11787	0.0171289	1.01827	normal	2.86e-08	1.65677	up	0.957604	0.0269543	normal	0.000577961	1.2027	up	0.688745	0.632773	0.573799	1.2517	1.56699	2.53009	2.4428	2.40345	0.894395	0.777736	1.03424	1.05237	0.893674	0.975833	2.44421	2.26696	1.58184
Capsicum_annuum_newGene_1182	--	--	--	--	--	--	6.99e-16	-2.77861	down	3.96e-06	-2.23005	down	0	0	0	0	0	0	0	0	3.16826	3.69059	4.79496	0.56073	0.533806	0.47071	0.445976	1.23674	0.55007
Capsicum_annuum_newGene_11824	--	--	--	--	--	--	7.38e-11	4.99583	up	--	--	--	0	0	1.46823	0.083742	0.120827	0	4.14895	0.162959	0	0.07958	0	2.77478	2.36999	2.31283	0.160709	2.70997	0
Capsicum_annuum_newGene_11828	--	--	--	--	--	--	0.0882046	-1.3249	normal	0.00787446	-1.9995	down	0.201064	0.362018	0.297004	0.054679	0.183453	0.190255	0.059272	0.21944	1.76139	4.00465	0.43485	0.539722	1.18965	1.19509	0.590288	0.327968	1.03796
Capsicum_annuum_newGene_11835	0.295737	-0.616857	normal	0.0134675	-1.26055	normal	3.78e-06	-2.21256	down	0.00055765	-1.55114	down	3.58474	4.2909	1.47206	1.32085	1.94834	1.79436	1.25929	1.88008	2.82784	3.03698	4.40127	0.685871	0.517662	0.877278	1.24983	2.83839	0.927559
Capsicum_annuum_newGene_11836	0.000183681	-1.6449	down	1.04e-08	-2.35193	down	0.00612967	-0.731575	normal	2.37e-07	-2.42136	down	3.83387	2.93939	2.81004	0.9407	1.62634	0.66638	0.822166	1.34156	3.53806	4.91888	3.52303	2.9889	3.43511	2.51813	0.279812	0.535238	0.985857
Capsicum_annuum_newGene_11837	8.12e-10	-1.49217	down	0.0230839	-0.994335	normal	0.904461	0.0985057	normal	0.798364	0.211399	normal	5.09511	5.45972	4.89148	1.75694	1.99397	2.25887	2.9042	5.1458	2.59746	4.93724	3.4973	1.84784	4.4735	2.72534	2.86556	2.27323	7.60724
Capsicum_annuum_newGene_11869	0.701218	0.252982	normal	0.0342483	-0.85477	normal	0.0582136	-0.481943	normal	5.73e-05	-1.03028	down	3.96014	4.1528	5.67089	8.27993	5.32133	4.67011	3.66291	3.42535	7.57615	5.49872	8.4198	4.17444	5.3866	5.34127	3.06414	2.88503	4.31158
Capsicum_annuum_newGene_11874	0.0863507	-0.591942	normal	2.21e-06	-1.48586	down	0.0413743	-0.501282	normal	0.0204462	-1.04381	normal	5.13266	7.18039	7.23848	5.50582	3.71374	2.85178	3.14724	4.45895	5.48729	6.35856	7.2169	6.05908	4.1036	4.53031	3.38266	1.33395	4.38033
Capsicum_annuum_newGene_11907	0.112226	-0.667838	normal	0.00123341	-1.18642	down	0.00566409	-1.23003	down	0.00315441	-1.50519	down	3.78721	6.49977	4.15953	3.52123	2.82947	3.06107	1.47457	2.34313	4.74855	4.55934	12.411	3.12097	3.33535	2.40191	2.34885	2.93717	1.72896
Capsicum_annuum_newGene_11908	0.00207179	-1.23729	down	2.45e-13	-3.64527	down	1.73e-05	-1.76951	down	3.05e-13	-3.23079	down	2.89957	3.1867	2.84175	1.008	1.19674	0.387253	0.08053	0.111408	3.49426	3.17673	6.66398	0.862467	1.09384	0.924464	0.242562	0.268767	0.424241
Capsicum_annuum_newGene_11913	0.0124482	-1.00375	normal	6.9e-10	-2.30042	down	0.479956	-0.243079	normal	6.67e-09	-2.19713	down	6.45181	6.04255	3.99913	2.7763	2.51414	1.36477	1.14325	1.08866	6.33837	5.56184	9.06905	5.95617	4.80597	6.48255	1.77237	1.40633	0.981502
Capsicum_annuum_newGene_11921	0.393833	-0.465062	normal	0.0368978	-1.27353	normal	0.276853	-0.502	normal	0.00466185	-1.40649	down	1.92385	1.56303	1.50831	1.23658	1.18773	0.24786	0.707311	1.24062	1.4432	1.34106	2.59771	1.17192	1.04261	1.40247	0.413739	0.693771	0.722893
Capsicum_annuum_newGene_11955	0.475725	0.24719	normal	4.86e-09	-2.19892	down	0.0665376	-0.724004	normal	2.46e-13	-2.28513	down	3.02821	2.74096	2.59105	3.0992	3.39637	1.17365	0.407003	1.14007	3.7767	2.32583	5.02412	1.80554	3.10955	1.55699	0.571197	0.813475	0.451887
Capsicum_annuum_newGene_11960	0.117538	-0.844523	normal	0.000346836	-1.53734	down	4.01e-05	-1.45988	down	1.74e-14	-2.1916	down	4.25408	5.04635	4.94513	3.54348	5.37616	1.14256	0.490979	0.442822	5.41475	7.53734	6.99993	3.96776	3.92626	3.04497	2.58282	3.55114	1.36999
Capsicum_annuum_newGene_11961	0.415822	0.387863	normal	0.0195078	0.753651	normal	5.37e-06	1.25035	up	0.0151331	0.817163	normal	6.39844	4.01323	4.34199	6.13447	8.04851	12.9433	10.1733	8.00697	4.11644	4.47192	4.82744	10.6257	9.27585	11.5195	5.24751	8.07999	8.90555
Capsicum_annuum_newGene_11964	--	--	--	--	--	--	0.602462	-0.31227	normal	0.000225647	-1.94374	down	1.60518	1.20771	1.5824	3.25294	1.33935	1.80099	1.56564	0.763102	2.45343	2.92494	4.18574	3.52853	1.91613	1.99489	0.900292	0.759792	0.463104
Capsicum_annuum_newGene_11971	0.016576	-1.35219	normal	0.00688674	-1.19324	down	0.0785123	-0.847218	normal	0.706687	-0.193064	normal	5.60208	5.57169	2.04299	1.99713	0.895285	2.3171	2.23298	1.7219	6.84859	2.98587	5.96492	2.50194	3.27661	2.31193	5.33461	4.01096	4.16351
Capsicum_annuum_newGene_12	0.00505474	-1.31993	down	0.00237533	-1.48105	down	0.00109862	-1.1797	down	2.19e-07	-2.01002	down	1.3903	1.82542	1.03116	0.503197	0.372655	0.491161	0.60323	0.248509	3.64756	2.07064	3.96543	2.05609	1.92484	0.986737	0.480896	0.602022	0.680874
Capsicum_annuum_newGene_12004	0.207182	-0.398594	normal	0.00017607	-1.22053	down	0.00401671	-0.990081	normal	1.9e-07	-1.38029	down	4.04017	3.85561	3.08103	2.73654	3.26849	1.91126	2.31717	1.2228	3.841	3.42585	5.92486	2.42319	2.53199	1.61234	1.37993	1.64277	1.94386
Capsicum_annuum_newGene_12007	1.1e-08	3.91182	up	--	--	--	--	--	--	--	--	--	0	0	0	2.21944	1.16918	0.064905	0	0.032517	0.121817	0.452429	0.478614	0.530814	0.108782	0.120313	0	0.078658	0.150578
Capsicum_annuum_newGene_12015	--	--	--	--	--	--	0.240962	-0.679505	normal	0.00648091	-1.0442	down	0	0	0	0	0	0	0	0	4.95932	4.0226	5.21212	1.24728	4.49031	2.3379	1.5406	3.22499	2.08572
Capsicum_annuum_newGene_12018	0.0135861	-1.01985	normal	4.08e-24	-4.99123	down	0.42797	-0.294911	normal	4.81e-20	-4.35598	down	5.74399	7.59255	9.15342	4.2992	2.95976	0.08288	0.192488	0.412501	7.70608	11.1409	9.21186	7.81954	6.20596	8.84272	0.370471	0.188493	0.639246
Capsicum_annuum_newGene_12030	1.81e-11	1.29364	up	6.04e-18	1.70608	up	0.538206	0.159333	normal	6.67e-06	0.85885	normal	3.25055	3.23282	2.40208	7.36722	7.16412	11.3974	10.768	8.78815	3.44282	3.63755	5.1184	4.55913	4.93281	4.41949	7.2082	6.34398	7.47287
Capsicum_annuum_newGene_12031	4.11e-05	-1.49305	down	3.07e-14	-2.33543	down	1.76e-05	-1.43137	down	1.46e-14	-2.69391	down	2.44157	2.96705	2.82515	0.675408	1.20488	0.76754	0.47492	0.557902	3.0379	2.96915	5.73203	1.30606	1.59205	1.16684	0.585155	0.415261	0.635946
Capsicum_annuum_newGene_12032	0.000180173	-1.38506	down	4.02e-08	-2.15438	down	4.24e-06	-1.54434	down	2.05e-09	-2.92274	down	1.84414	2.46081	2.32604	0.850028	0.771812	0.49284	0.725375	0.395855	3.06011	2.39066	4.5049	1.1611	1.14407	0.885273	0.557063	0.170094	0.406284
Capsicum_annuum_newGene_12055	7.71e-07	-1.57622	down	2.52e-19	-2.93511	down	0.746973	-0.413787	normal	0.855391	-0.293855	normal	10.6651	14.6842	15.3345	5.10617	3.44389	2.6613	1.54913	1.45763	0	9.72606	0	1.05585	0.683433	2.19288	1.79818	1.34817	3.04879
Capsicum_annuum_newGene_1206	0.00331431	-1.64214	down	4.19e-09	-3.62357	down	--	--	--	--	--	--	1.46415	3.16521	0.829756	0.391145	0.553815	0.268405	0.054031	0.090824	0	0	0	0	0	0	0	0	0
Capsicum_annuum_newGene_12060	0.123513	-0.821997	normal	0.118324	-0.886128	normal	1.07e-05	-2.74517	down	0.79182	-0.182105	normal	0.872489	1.73503	1.61985	1.02387	0.810167	0.645429	0.448914	1.34686	4.70061	4.13828	1.42642	0.406472	0.624565	0.307791	2.81372	3.22635	5.43682
Capsicum_annuum_newGene_12079	0.00309186	-0.976448	normal	1.78e-08	-1.81472	down	4.54e-06	-0.957235	normal	1.94e-18	-2.36734	down	2.37901	2.62425	2.34941	0.907011	1.5836	0.483224	0.801567	1.02631	5.55491	5.60356	9.2311	3.33323	2.99068	3.82619	1.02502	1.07842	1.57157
Capsicum_annuum_newGene_12084	0.871785	-0.100841	normal	0.202926	0.390991	normal	5.03e-05	-1.58504	down	0.834052	-0.0778851	normal	2.44415	2.70833	3.19855	2.24497	3.15035	3.55901	4.23287	4.7389	3.73129	2.35075	3.49416	1.23948	1.01961	0.746405	2.94338	2.78008	3.06574
Capsicum_annuum_newGene_12117	0.000230255	-0.967435	normal	8.5e-54	-4.07936	down	4.65e-11	-3.19172	down	2.2e-10	-3.03069	down	15.2202	21.4941	15.5505	8.51477	7.0261	1.18874	0.789165	0.762711	3.32398	9.82379	8.97704	0.850841	0.592627	0.598842	0.5222	0.717725	0.977751
Capsicum_annuum_newGene_1214	--	--	--	--	--	--	3.31e-06	1.27217	up	0.538356	-0.239259	normal	0	0	0	0	0	0	0.027232	0	2.6419	2.88176	2.87687	8.37933	5.37051	6.89229	3.03668	2.1688	1.71978
Capsicum_annuum_newGene_12148	9.29e-27	3.85494	up	3.75e-29	5.10491	up	--	--	--	7.74e-24	3.90701	up	0.105477	0.204346	0.089409	3.0265	2.93687	11.1753	5.57274	4.06408	0.163711	0.250667	0.147843	0.238753	0.167014	0.227973	3.95398	2.72527	2.80423
Capsicum_annuum_newGene_12173	0.281204	-0.535304	normal	6.32e-06	-2.03096	down	--	--	--	--	--	--	1.88888	2.19234	2.43393	1.56464	1.4517	0.413308	0.787472	0.482193	0	0	0	0	0	0	0	0	0
Capsicum_annuum_newGene_1219	0.912885	-0.145636	normal	0.0163743	-2.52921	normal	0.08936	-1.24008	normal	0.00743859	-2.07448	down	5.15867	0.509717	2.29893	1.34276	3.23536	0.040274	0.420269	0.539739	0.573545	1.16566	4.23637	0.649789	0.41191	0.996414	0.584217	0.121862	0.366718
Capsicum_annuum_newGene_12190	0.439712	-0.376944	normal	0.000146315	-1.68101	down	--	--	--	--	--	--	1.58239	1.04499	1.13101	0.656891	1.35203	0.346119	0.261572	1.02433	0	0	0	0	0	0	0	0	0
Capsicum_annuum_newGene_1220	0.509975	-0.451238	normal	6.99e-09	-2.55997	down	0.127796	-0.917393	normal	6.12e-09	-2.83456	down	1.89515	7.12693	3.7099	3.07553	3.12512	0.81844	0.671303	0.792403	7.13624	3.83349	13.4946	3.40102	6.00833	1.97545	0.488191	1.22905	1.18754
Capsicum_annuum_newGene_1221	2.57e-10	4.21166	up	1.97e-10	6.46095	up	--	--	--	--	--	--	0	0	0	0.759869	0.591313	0.744863	0.661988	0.78279	0	0.507324	0.053742	0.360631	0.052089	0.022959	0.024234	0.037114	0.80024
Capsicum_annuum_newGene_12229	--	--	--	1.58e-15	7.58023	up	--	--	--	1.49e-06	4.45518	up	0	0	0	0.110844	0	1.7589	3.16396	2.91021	0.129991	0	0	0.359111	0.160224	0.167963	1.8289	1.534	2.01423
Capsicum_annuum_newGene_12233	0.996601	0.00358698	normal	0.00137047	0.919132	normal	2.49e-05	1.18294	up	0.0592566	0.586941	normal	1.32397	0.923178	1.07994	1.41948	0.868275	2.52137	2.25767	2.4249	1.62056	1.40876	2.15359	4.56208	2.93196	4.27042	2.20212	3.17819	2.13694
Capsicum_annuum_newGene_12236	0.978172	0.0300125	normal	0.441289	0.383581	normal	--	--	--	0.000221591	1.59076	up	1.42934	1.91851	0.719043	0.838622	1.83742	1.77879	1.6241	2.43188	0.336902	0.324335	0.440563	0.523224	0.38173	1.20465	1.12934	1.50677	1.17233
Capsicum_annuum_newGene_12243	0.125497	0.614656	normal	5.2e-34	4.39585	up	0.00504877	1.38691	up	1.23e-13	3.70525	up	4.62585	4.44982	3.85571	7.21299	6.75006	183.217	74.7166	76.0616	3.88725	3.49909	5.61701	17.4195	5.8844	12.1586	39.9508	31.2509	109.688
Capsicum_annuum_newGene_12252	7.03e-09	-0.93524	normal	1.43e-13	-1.78163	down	0.0514578	-0.736924	normal	1.98e-06	-1.70219	down	28.1354	26.5953	26.6701	15.0729	14.4386	8.21616	11.2448	7.41346	25.6145	14.8353	19.5102	14.0247	11.4807	9.72232	6.05717	6.52462	4.21266
Capsicum_annuum_newGene_12264	0.904422	-0.111144	normal	0.00750689	-1.40874	down	--	--	--	--	--	--	0.464766	1.3641	0.500211	0.718946	0.601076	0.20112	0.367108	0.279044	0.303837	0.341081	0.439665	0.547046	0.740844	0.510932	0.192813	0.093042	0.276166
Capsicum_annuum_newGene_12276	0.0966528	-0.833284	normal	0.00043612	-1.5282	down	--	--	--	--	--	--	1.33916	2.68497	2.10928	1.58573	1.41187	0.714387	1.12995	1.48266	0.098527	0.126326	0.101645	2.88238	0	0.654999	0.502867	0.319857	0.36072
Capsicum_annuum_newGene_12299	--	--	--	--	--	--	6.29e-07	3.56262	up	--	--	--	0	0.027395	0.140513	0.124491	0.149258	0.222067	0	0.04232	0.064077	0	0.084746	0.953494	0.759119	1.0735	0.75321	0.416688	0.848809
Capsicum_annuum_newGene_12313	0.000266624	-1.50316	down	1.31e-10	-3.56924	down	0.00297901	-1.00867	down	3.03e-06	-3.3015	down	2.41351	3.2676	2.18199	0.658512	1.05662	0.175829	0.0492	0.41593	2.86556	3.36845	5.25962	2.17144	1.65193	1.59897	0.199307	0.04078	0.640025
Capsicum_annuum_newGene_12314	--	--	--	0.00313131	3.7207	up	0.000148645	-2.64199	down	0.25881	0.97817	normal	0.034178	0	0	0.368397	0.057566	1.78912	0.681351	1.32581	0.234753	0.124216	0.246246	0.011945	0.037995	0.012522	0.765969	0.046421	0.516432
Capsicum_annuum_newGene_12317	0.830029	0.120975	normal	3.04e-06	1.11259	up	0.0179411	-1.18849	normal	7.42e-12	1.52806	up	5.13966	5.08817	3.60356	3.77953	6.58627	9.06817	11.3506	13.4584	5.27341	4.10637	5.73309	1.83348	3.22058	1.08095	16.656	12.6041	13.2494
Capsicum_annuum_newGene_12319	0.495285	-0.573228	normal	--	--	--	0.350492	-0.550346	normal	6.06e-08	-2.42253	down	0.385478	0.461872	0.596674	0.159321	0.444782	0.214437	0.037343	0.198247	0.907739	1.24609	1.19637	0.62978	0.418737	1.17884	0.166945	0.184791	0.214811
Capsicum_annuum_newGene_12321	1.7e-09	3.90787	up	--	--	--	--	--	--	--	--	--	0	0.062735	0	2.77078	2.42935	0.80977	0.306908	0.127045	0.140378	0.363196	0.503571	0	0.46727	0	0	0	0.176534
Capsicum_annuum_newGene_12344	--	--	--	3.61e-11	6.73343	up	--	--	--	--	--	--	0	0	0	0	0	4.35286	1.85638	1.2467	0.04695	0.054602	0	0.259506	0.061765	0.054447	0.552203	0.519098	0.507737
Capsicum_annuum_newGene_12357	--	--	--	3.01e-18	8.21169	up	--	--	--	1.44e-11	6.8924	up	0	0	0	0.047211	0.170067	3.58494	2.48985	0.759274	0	0	0	0	0	0.015041	0.565641	0.412195	1.31608
Capsicum_annuum_newGene_12408	0.720403	-0.29862	normal	0.0304529	0.765077	normal	0.315302	0.598515	normal	0.000124451	1.32394	up	0.917018	1.05986	1.21308	0.489125	1.0319	2.43441	3.35299	1.79942	1.32088	0.958027	0.793088	2.46706	1.40068	1.15393	2.21929	2.57265	3.41704
Capsicum_annuum_newGene_12418	0.138464	-0.805643	normal	0.0549844	-1.10877	normal	0.0467624	-1.05202	normal	1.81e-07	-2.52347	down	2.7919	3.17368	1.49256	0.945882	1.75957	2.06357	0.405229	1.2785	2.631	2.33675	4.79807	0.992098	2.22323	1.04576	0.44921	0.272124	0.74355
Capsicum_annuum_newGene_12427	--	--	--	--	--	--	0.97795	-0.0296399	normal	0.00663246	-1.89362	down	0.64011	0	0.687804	0.335149	0.25602	0.0495	0.413419	0.846775	1.12492	2.49645	2.41581	1.42904	0.526424	3.55748	0.23129	0.30258	0.673442
Capsicum_annuum_newGene_12430	5.29e-06	-1.91565	down	2.91e-27	-4.57791	down	2.43e-38	-3.31569	down	3.26e-06	-3.28797	down	1.75033	2.19863	2.26165	0.848268	0.695715	0.095833	0.136653	0.242708	3.42319	3.17714	4.62564	0.889065	0.773585	1.00349	0.136421	0.154073	0.907101
Capsicum_annuum_newGene_12448	2.28e-16	1.79442	up	0.215993	0.418434	normal	5.26e-09	2.26258	up	0.792706	-0.157534	normal	2.92269	3.22852	1.98083	10.6298	9.83865	4.39427	2.67733	5.66675	1.84336	2.63255	6.3443	17.6833	15.5125	19.9662	2.46947	2.15932	4.50123
Capsicum_annuum_newGene_1245	0.000148088	-1.84417	down	5.93e-10	-2.50293	down	5.66e-06	-1.68307	down	2.19e-13	-3.32823	down	2.58007	4.46316	3.04287	0.513028	1.07492	0.599904	0.633131	0.669156	5.4842	3.8451	6.65776	1.22425	1.33622	2.13421	0.529521	0.634864	0.196214
Capsicum_annuum_newGene_12469	0.219061	-0.579059	normal	0.00027256	-1.43162	down	0.0386261	-1.01331	normal	0.0181573	-1.16707	normal	4.91542	5.70262	8.60742	5.4619	3.53516	2.2696	3.71968	2.21638	3.05405	5.7855	3.63064	2.15996	1.24652	2.67811	1.70959	2.71654	1.07081
Capsicum_annuum_newGene_12494	0.00271018	-1.05124	down	5.07e-12	-2.7229	down	3.4e-17	-2.67818	down	1.45e-08	-3.38215	down	11.9449	9.01736	15.1826	5.79067	5.8587	1.29587	1.56546	3.12553	9.97849	8.31668	10.5903	1.0295	1.83287	1.34787	0.421786	0.282865	1.59068
Capsicum_annuum_newGene_125	0.280901	0.342276	normal	1.44e-33	2.6175	up	5.44e-22	4.54826	up	9.7e-11	2.1436	up	6.06364	4.69371	3.98787	6.06704	6.8411	30.8051	39.434	32.858	8.24842	7.13537	6.38858	282.124	73.2064	287.878	36.9618	21.702	38.6731
Capsicum_annuum_newGene_12515	0.215626	-0.794806	normal	0.181569	-0.700721	normal	6.22e-05	-1.95207	down	0.200221	-0.670372	normal	1.01962	0.70817	0.415251	0.30709	0.447728	0.470179	0.328817	0.641268	1.95318	3.13529	1.6742	0.389303	0.697691	0.544628	1.35989	0.917491	1.88087
Capsicum_annuum_newGene_12516	0.184933	-0.610619	normal	0.00397898	-0.92927	normal	0.000297037	-1.17985	down	6.24e-07	-1.55288	down	1.42184	1.52378	1.58135	0.6851	1.4603	0.870608	0.933906	0.682924	2.21887	2.24147	3.92344	0.930853	1.22265	1.08828	0.822359	0.715651	0.876083
Capsicum_annuum_newGene_12519	0.870378	0.0963437	normal	4.17e-07	-1.67749	down	0.00703315	-1.06684	down	0.00223536	-1.61288	down	3.16143	4.40798	4.40747	3.87982	5.03269	1.18156	1.2129	1.77493	4.51231	3.04766	4.7572	1.43752	2.47665	1.68022	1.3109	0.517079	1.83306
Capsicum_annuum_newGene_12532	0.196913	0.429351	normal	0.00014128	1.03868	up	0.739213	0.171173	normal	0.669755	-0.176026	normal	28.855	42.2658	41.8743	58.4488	48.1321	89.8359	66.0479	112.341	68.4135	61.6078	169.145	111.92	76.0923	133.637	85.7906	88.0527	70.4607
Capsicum_annuum_newGene_12562	--	--	--	1.12e-19	6.99588	up	--	--	--	--	--	--	0	0.033814	0	0.161915	0.822038	5.2648	2.89359	3.43338	0	0	0	0	0	0.039041	1.21347	0.516756	0.665735
Capsicum_annuum_newGene_12598	0.0468015	-1.08934	normal	0.00242374	-1.57284	down	0.930413	-0.0599856	normal	0.0803822	-0.832524	normal	1.6502	1.73109	1.97215	0.671458	0.566611	0.55002	0.302449	0.682571	2.44237	1.56592	2.63987	2.05944	0.916586	2.51577	1.01035	0.680556	1.05884
Capsicum_annuum_newGene_12602	--	--	--	3e-22	5.15095	up	0.324801	0.714229	normal	0.00529575	1.24468	up	0.203999	0.0878	0.034451	0.068213	0.403819	6.42261	7.25557	3.358	3.80927	2.22361	1.89231	8.68056	2.89264	2.38686	5.61388	8.29358	5.43625
Capsicum_annuum_newGene_12627	0.840751	0.117779	normal	0.514401	0.249901	normal	2.19e-07	-1.47196	down	0.462621	0.244387	normal	3.10644	3.50426	1.86691	3.23069	3.05238	3.72548	4.66298	2.8588	2.90067	2.49374	4.34009	1.12219	0.966749	1.36597	3.86035	4.44509	2.8291
Capsicum_annuum_newGene_12629	9.05e-06	2.25127	up	--	--	--	0.000136124	2.90696	up	--	--	--	0.83176	1.09795	0.326343	4.77949	2.90622	0.939233	0.286117	0.2932	0.024693	0.255546	0.551553	4.56553	6.75452	2.05023	0.427093	0.386227	0.062105
Capsicum_annuum_newGene_12633	0.00020372	-1.26558	down	5.29e-05	-1.19922	down	0.252155	-0.468002	normal	0.369469	-0.33371	normal	13.5673	8.06479	8.83248	4.37944	4.81377	5.97642	5.87042	6.21678	5.77916	5.33228	11.1086	6.87763	5.80166	7.83125	7.36622	7.54593	7.57118
Capsicum_annuum_newGene_12634	0.13814	-0.636984	normal	0.00334761	-0.906009	normal	0.0112069	-1.22477	normal	0.000213769	-1.12446	down	3.62246	4.04945	2.62578	2.17688	2.70317	3.4581	2.51844	2.26013	4.10671	4.29893	7.78234	1.6025	3.13033	1.34484	2.66078	2.9137	2.70478
Capsicum_annuum_newGene_12639	0.199237	0.845164	normal	0.000242346	1.59442	up	0.00376431	-2.03886	down	0.860265	-0.117256	normal	0.169005	0.322026	0.135842	0.492267	0.377033	0.77422	0.711101	0.748419	0.622595	0.239801	0.403779	0.1276	0.075777	0.039103	0.316311	0.375076	0.457485
Capsicum_annuum_newGene_12648	0.168538	-0.480768	normal	0.325707	-0.407683	normal	0.503124	0.440692	normal	5.29e-05	-1.11784	down	1.9503	2.79353	2.15579	1.78169	1.82914	2.89768	1.22887	1.62004	2.05949	2.35169	4.30982	6.90536	1.42856	3.79299	0.972611	1.4252	1.17052
Capsicum_annuum_newGene_1269	0.10666	-1.11077	normal	6.78e-14	-3.25401	down	0.073175	-1.95165	normal	--	--	--	1.68626	2.12483	2.06234	0.236271	1.3564	0.30479	0.249007	0.134769	2.89635	0	5.23291	0.286709	0.094691	0.518197	0.208698	0.131149	0.150455
Capsicum_annuum_newGene_12705	--	--	--	--	--	--	0.00424655	1.85791	up	--	--	--	0	0	0	0	0.047499	0.021675	0.022998	0.086951	0.061157	0.452196	0.171729	1.03174	0.696273	0.981985	0.275071	1.06975	0.449888
Capsicum_annuum_newGene_12706	9.99e-20	3.14293	up	6.57e-08	1.86311	up	0.000117492	1.94486	up	0.249433	0.695246	normal	0.896372	1.37782	0.531005	8.34733	11.3027	3.82444	4.28407	3.96064	0.27476	1.14264	0.650438	3.3383	2.88697	2.2671	1.15008	1.06423	0.787955
Capsicum_annuum_newGene_12709	0.000396067	2.10253	up	--	--	--	--	--	--	--	--	--	0.421659	0.184489	0.128898	1.80378	1.59875	0.112774	0.932752	0.459761	0.311274	0.5636	0.399158	0.272363	0.727257	0.319075	0.540404	0.649275	0.484648
Capsicum_annuum_newGene_12712	0.810213	0.235892	normal	0.488607	-0.510776	normal	4.77e-10	-2.32594	down	0.000604163	-2.02006	down	2.33576	1.6477	1.5389	2.13375	3.05959	1.75528	0.856158	2.35507	3.60883	2.61979	5.80229	1.27081	1.54335	1.56124	0.81888	1.18632	1.46605
Capsicum_annuum_newGene_12728	9.95e-05	-1.25285	down	3.64e-15	-2.26684	down	0.339627	-0.653769	normal	0.0569317	-1.1854	normal	6.65543	8.75173	9.35521	3.77251	3.06266	1.87325	1.66407	2.16037	0.995871	3.85475	2.48586	1.69141	1.3504	1.37553	0.880326	1.00096	1.00297
Capsicum_annuum_newGene_12729	1.09e-05	-1.34006	down	3.05e-30	-1.80311	down	0.0665376	-1.20484	normal	0.666439	-0.275948	normal	17.3389	19.112	14.7693	4.69444	8.72584	4.80994	5.42637	5.54234	2.16227	11.2342	6.80797	1.65657	3.90499	2.38045	5.38506	4.69732	5.37476
Capsicum_annuum_newGene_12736	0.433732	-0.287687	normal	0.000503232	-0.938455	normal	0.0259032	-0.688609	normal	3.67e-06	-1.30168	down	4.66992	4.61623	4.75117	3.89304	3.97044	2.86546	2.93789	2.44037	6.44172	5.44273	6.23575	3.76111	4.10145	3.18004	2.08789	2.32231	2.65167
Capsicum_annuum_newGene_12738	0.118565	-0.798827	normal	2.22e-05	-1.79933	down	0.696889	-0.432311	normal	0.0415472	-2.13847	normal	2.86131	3.7681	1.59459	1.23927	2.15224	0.659637	1.11134	0.721948	2.55726	0.070503	2.14645	0.932165	1.00997	1.62578	0.128491	1.4536	0.045879
Capsicum_annuum_newGene_12743	0.56351	0.602327	normal	0.182599	0.618247	normal	1e-16	2.8533	up	3.64e-05	1.77426	up	11.9373	11.5936	22.8596	1.10688	97.037	24.7168	40.952	20.0934	31.1986	37.1189	58.6123	346.208	215.113	468.217	149.611	77.7865	206.723
Capsicum_annuum_newGene_12754	1.01e-11	1.81614	up	0.0018128	1.14942	up	0.411235	0.238737	normal	0.0371881	0.572707	normal	2.85551	2.18092	1.43434	5.62784	8.28314	4.05756	6.2121	3.95205	3.94906	2.45128	4.85874	5.37001	5.11591	2.99809	3.57409	4.23569	4.18753
Capsicum_annuum_newGene_12766	--	--	--	--	--	--	0.333562	-1.08802	normal	0.00048421	1.65966	up	0	0	0.042387	0.146093	0	0	0.465435	0.07674	0.256054	0.375708	0.284951	0.090781	0.215649	0	1.39326	1.08416	0.494869
Capsicum_annuum_newGene_12769	--	--	--	--	--	--	8.19e-05	-2.37323	down	0.669136	-0.22905	normal	0.322387	0.256188	0.180115	0	0.083667	0.113774	0.485316	0.224176	1.3462	2.43239	2.72573	0.242414	0.495219	0.289382	1.73907	1.63744	1.88696
Capsicum_annuum_newGene_12770	0.529256	0.546987	normal	0.00731411	1.43378	up	--	--	--	--	--	--	0.429572	1.06973	0.2739	0.846924	1.13072	1.91762	1.62597	2.12501	0	0	0.178863	0.05545	0	0.052246	0	0	0
Capsicum_annuum_newGene_12774	0.124151	-0.748325	normal	2.7e-05	-1.75649	down	1.62e-08	-2.00797	down	2.84e-13	-2.52271	down	1.46354	2.76452	1.28873	1.06315	1.09007	0.783016	0.477451	0.440785	1.60612	1.67417	3.05337	0.599425	0.385841	0.418239	0.301784	0.305886	0.379997
Capsicum_annuum_newGene_12781	0.000317496	-1.45992	down	1.62e-10	-2.39458	down	0.71854	-0.215662	normal	0.812637	-0.125203	normal	2.60833	4.53486	4.3784	1.62119	2.2311	0.917486	1.10189	1.03886	2.75468	1.37824	1.87459	2.19685	1.10277	1.37509	1.99332	1.91023	1.26455
Capsicum_annuum_newGene_12794	1.27e-05	1.53493	up	0.121769	-1.03349	normal	0.129525	0.646941	normal	8.82e-05	-2.42221	down	0.514205	0.535013	0.556953	1.81689	1.68536	0.528614	0.173793	0.171513	0.567584	0.627859	1.26044	1.46952	1.02762	1.26718	0.09238	0.175099	0.083035
Capsicum_annuum_newGene_12811	0.00169747	2.1593	up	--	--	--	--	--	--	--	--	--	0.058268	0.228997	0.047594	1.07289	0.885163	0.916885	0.628878	0.817157	0.199814	0.113184	0.255199	0.245265	0.262569	0.342892	0.316302	0.617326	2.23049
Capsicum_annuum_newGene_12839	9.1e-23	4.31237	up	4.6e-07	2.64981	up	6.44e-26	3.37832	up	0.000608318	1.31186	up	0.118451	0.113689	0.047578	2.59108	4.3765	1.07119	1.43691	1.01552	0.348934	0.462653	0.408905	4.7442	5.57414	3.53016	1.42951	1.23853	1.13808
Capsicum_annuum_newGene_12844	--	--	--	--	--	--	--	--	--	2.65e-05	2.73022	up	0.811709	0.771175	0	0.249374	0.25246	0.412084	0	0.044445	0.233118	0.708753	0.485003	0.493775	0.268066	0.103789	3.52206	5.60802	1.70457
Capsicum_annuum_newGene_12846	0.6069	0.369027	normal	0.954719	-0.0338275	normal	0.00614903	-1.62182	down	0.848486	-0.161379	normal	0.715894	0.905708	0.402779	0.898434	0.943564	0.866033	0.521882	0.830962	0.640677	0.657726	1.24532	0.319559	0.265743	0.128939	0.489487	1.37775	0.267892
Capsicum_annuum_newGene_12852	0.635238	-0.510901	normal	0.207899	-1.15788	normal	0.00728777	-1.31991	down	0.0068367	-1.38053	down	0.964375	0.135121	1.80851	0.300032	1.04344	1.05907	0.367455	0.177948	1.8297	3.15618	1.98717	1.05333	0.934716	1.30199	1.34947	1.17301	0.509438
Capsicum_annuum_newGene_12873	6.25e-18	-3.40647	down	0.268718	-0.430869	normal	0.154708	-1.31045	normal	0.0370428	1.12629	normal	1.99876	2.14064	3.03138	0.122987	0.233197	1.33451	2.32762	2.3943	1.82749	1.52742	0.787408	0.077159	1.07562	0.199397	3.94713	3.85038	1.72809
Capsicum_annuum_newGene_12874	1.42e-26	-4.59963	down	7.56e-06	-1.57819	down	1.92e-06	-2.47117	down	0.412763	0.442917	normal	1.83108	4.06838	2.92001	0.091144	0.05734	0.965046	0.96359	1.34514	1.68239	1.29828	0.771781	0.254335	0.194499	0.154841	1.53634	2.3864	1.2896
Capsicum_annuum_newGene_12896	2.45e-10	3.22336	up	--	--	--	--	--	--	1.5e-06	5.15808	up	0.291684	0.241732	0.279032	2.21173	5.97932	8.74177	70.0646	0.323177	0.274968	0.235161	0.405347	0.057615	0.092828	0.192049	6.47329	6.05958	88.7535
Capsicum_annuum_newGene_12948	0.275173	-0.540004	normal	2.51e-05	-1.48208	down	0.387232	-0.402696	normal	0.00028217	-1.32362	down	2.02116	3.44642	2.01063	2.29226	1.45946	1.03557	1.33645	1.22007	1.69942	2.35297	2.60867	2.49149	1.53255	3.16313	1.11906	0.568143	1.08099
Capsicum_annuum_newGene_12951	0.536007	-0.516466	normal	0.00361321	-1.85016	down	0.0366833	-1.09	normal	1.13e-07	-2.94765	down	0.786956	0.449224	0.54113	0.190802	0.588023	0.209712	0.480285	0.051338	1.39284	0.836185	1.15259	0.765616	1.11672	0.488711	0.058714	0.139875	0.630203
Capsicum_annuum_newGene_12956	--	--	--	--	--	--	0.668173	-0.286673	normal	6.49e-05	-1.96084	down	1.45067	0.640702	0.704619	0.83783	0.525473	0.361867	0.078259	0.106688	1.96292	2.13363	3.56759	1.07755	2.05144	2.91168	0.462791	0.711935	0.545247
Capsicum_annuum_newGene_12957	0.706614	-0.264153	normal	0.201436	-0.873017	normal	0.36394	-0.486784	normal	0.000111294	-1.57118	down	1.19996	1.10882	0.737479	0.935547	0.786988	0.290726	0.309959	1.1893	2.10744	1.64507	3.33573	1.19108	1.09318	2.44664	0.517519	1.18932	0.78753
Capsicum_annuum_newGene_12959	0.00028227	-1.24074	down	0.00839251	-0.750016	normal	0.848432	0.123003	normal	0.00188403	-1.63932	down	1.49451	1.47528	1.30328	0.739906	0.434428	0.797042	0.822207	1.23762	0.971074	0.534801	1.97745	1.25786	1.25404	1.07077	0.215448	0.386422	0.38124
Capsicum_annuum_newGene_12963	0.0223147	-0.770396	normal	1.12e-12	-2.41615	down	9.9e-10	-1.7846	down	2e-09	-1.97179	down	1.42416	1.55066	1.05722	0.831473	0.851369	0.295007	0.412545	0.178451	1.55809	1.69155	2.4027	0.581827	0.307269	0.582998	0.574971	0.398105	0.347126
Capsicum_annuum_newGene_12967	0.823112	0.145196	normal	0.51216	-0.243079	normal	0.247736	-0.486026	normal	0.000611995	-1.07635	down	2.32618	1.56793	1.57869	1.52016	2.64291	1.66441	2.44564	2.10282	3.5986	2.73467	3.79294	3.49568	3.52537	2.8153	1.92902	2.89089	1.88629
Capsicum_annuum_newGene_12975	0.0447852	-0.909908	normal	2.62e-10	-2.88483	down	3.72e-06	-1.24107	down	5.09e-28	-3.79705	down	3.59648	4.09974	2.27549	1.38815	2.0343	0.667817	0.226245	0.494985	5.61059	6.32145	8.02702	2.93117	2.87159	2.32998	0.338151	0.416885	0.521368
Capsicum_annuum_newGene_12979	0.157774	-0.979269	normal	3.93e-08	-3.15442	down	0.785196	0.2582	normal	--	--	--	0.760475	0.539751	0.784891	0.129642	0.489629	0.082159	0.017529	0.129224	0.300795	0.104071	0.299906	0.477743	0.174612	0.191286	0.059104	0.051724	0.068235
Capsicum_annuum_newGene_12981	0.759904	-0.210826	normal	0.000983024	-1.11868	down	0.971227	0.0561359	normal	0.796828	-0.321627	normal	4.93237	3.91146	4.27074	2.62849	5.03894	2.64971	1.93162	2.18901	4.81848	0.093716	0.535207	4.14889	0	2.107	1.52622	1.02573	1.62499
Capsicum_annuum_newGene_13003	0.000232218	2.02011	up	--	--	--	0.607009	0.515315	normal	--	--	--	0.742946	2.69426	1.00281	7.39159	9.15102	0	0.389268	0.273869	0.444512	0.878678	3.7386	3.67393	2.29839	1.05537	0	0.095485	0.373386
Capsicum_annuum_newGene_13013	1.14e-08	-3.57199	down	7.1e-05	-3.67017	down	0.942784	0.0496036	normal	--	--	--	0.530159	0.786576	0.495149	0	0.021756	0	0	0.097442	0.401403	0.347564	0.643041	0.532415	0.338295	0.532869	0.05502	0.058257	0
Capsicum_annuum_newGene_13027	0.857923	0.175492	normal	0.0636565	0.907419	normal	0.00867408	1.00451	up	9.73e-05	1.3206	up	0.26378	0.52815	0.589375	0.413943	0.61207	1.18539	1.1413	0.763717	0.641394	0.526322	0.82719	1.9844	1.43206	1.59577	2.22776	1.68834	1.16791
Capsicum_annuum_newGene_13036	0.823163	-0.132621	normal	2.27e-34	-4.82804	down	0.104982	1.0386	normal	0.852304	0.281667	normal	14.2656	19.7425	23.3098	13.7375	22.5317	0.691055	0.314294	1.10882	8.57445	7.80602	7.86002	34.74	6.37958	12.3369	0.500108	0.379853	30.3224
Capsicum_annuum_newGene_13051	0.212249	-0.422081	normal	2.14e-05	-1.05411	down	0.459948	-0.307656	normal	0.00088975	-0.795144	normal	6.2853	7.37472	3.99489	4.46236	4.38816	2.87264	3.13437	3.07818	3.04164	2.61583	4.85054	2.65878	3.15288	1.7711	1.43183	2.18964	1.78828
Capsicum_annuum_newGene_13056	0.0457158	0.936587	normal	0.00394151	-1.23086	down	0.509937	-0.683147	normal	0.544713	0.553315	normal	1.44078	2.10874	1.33987	2.62196	4.50772	0.998639	0.647984	0.535815	1.25931	1.68135	0.15797	0.209997	0.696866	0.883242	2.34477	1.05596	1.78417
Capsicum_annuum_newGene_13059	0.905263	-0.133764	normal	0.432957	-1.12034	normal	0.000726421	-1.4787	down	0.00278228	-1.38818	down	1.35728	0	3.17519	1.11668	1.87102	1.00058	0.86026	0.056026	2.79472	3.83783	6.30241	1.34618	0.688961	2.87447	3.86226	2.07014	1.08422
Capsicum_annuum_newGene_13080	0.0569788	1.57149	normal	--	--	--	1.78e-09	3.32711	up	0.000935594	2.37407	up	0.320542	0	0.630108	2.52759	2.61557	3.64076	2.53841	1.62074	1.40989	0.743724	2.76641	19.6156	9.15286	30.379	4.76717	4.75269	17.8371
Capsicum_annuum_newGene_13083	--	--	--	--	--	--	2.07e-13	2.27846	up	0.0621389	1.12081	normal	0.318706	0.882171	0.57656	0.674774	1.72765	3.26953	1.05564	1.17618	1.69044	1.67484	2.40507	9.68752	9.8702	9.58237	2.99445	2.75865	6.99538
Capsicum_annuum_newGene_13114	0.546695	-0.548998	normal	--	--	--	0.966293	-0.0213583	normal	2.95e-09	-2.41872	down	1.44271	3.83306	0.549565	1.18055	1.04168	0.197604	0.328154	0.880384	4.2819	3.26395	5.7429	5.26783	5.62005	4.93792	0.685127	1.45377	0.996335
Capsicum_annuum_newGene_13116	0.00936822	-1.91816	down	--	--	--	0.940046	0.0953436	normal	--	--	--	3.26136	1.59435	10.9137	0.917113	0.429294	0	0	0	0.738201	5.9609	0.901664	4.93947	1.24035	2.64744	0	0	0.152997
Capsicum_annuum_newGene_13153	0.00553393	-1.58264	down	0.390585	-0.669723	normal	--	--	--	--	--	--	0.576093	1.03388	0.532485	0.12646	0.16601	0.369342	0.645981	0.073888	0.254997	0	0.368944	0	0.064128	0	0.051454	0	0
Capsicum_annuum_newGene_13154	0.719583	-0.31326	normal	0.812599	-0.141982	normal	0.777419	-0.114329	normal	0.00113924	-1.12879	down	0.869055	0.769276	1.34425	1.00007	0.442922	0.746705	0.611278	1.43512	1.66569	1.7288	1.66206	1.57971	1.74609	1.58383	0.658067	0.734651	0.825141
Capsicum_annuum_newGene_13173	--	--	--	--	--	--	0.00379917	-1.38574	down	5.52e-29	-6.35135	down	0	0	0	0	0	0	0	0	1.51416	1.64967	1.97728	0.278779	0.668654	0.905439	0	0.012552	0.028575
Capsicum_annuum_newGene_13177	1.79e-16	-2.72209	down	2.07e-15	-2.9053	down	0.0379432	-1.61751	normal	0.0995414	-1.01225	normal	5.07057	5.7472	5.19848	1.04399	0.977075	1.36554	0.59577	0.60397	2.40499	3.45074	1.63681	1.39641	1.81783	0.389783	2.7467	2.17387	2.32755
Capsicum_annuum_newGene_13194	0.973891	-0.0212476	normal	8.31e-20	2.54789	up	0.0526765	-0.564216	normal	6.67e-33	3.62124	up	4.85683	4.41437	4.24721	3.63513	6.65864	16.2201	28.9666	20.0152	3.37647	3.94428	5.13528	2.45609	3.9626	2.81602	37.7409	44.0628	24.0518
Capsicum_annuum_newGene_13219	0.000479781	-0.821329	normal	0.149287	-0.339175	normal	1.96e-07	-1.3312	down	0.0149141	-0.706813	normal	12.4687	13.8193	12.7263	8.04693	7.28043	10.5034	12.9386	11.437	11.998	11.3359	20.5586	5.6732	4.80206	6.47249	10.5825	7.64203	7.44081
Capsicum_annuum_newGene_1325	0.000212392	1.34895	up	1.09e-05	1.51748	up	0.0324039	1.09686	normal	0.0515189	0.97613	normal	2.81828	0.744392	0.871761	1.60907	3.58625	5.02731	3.68456	6.83311	1.10558	1.48699	1.15146	3.16365	1.59797	1.50201	2.38923	2.52286	2.77411
Capsicum_annuum_newGene_13254	0.774789	0.311678	normal	1.67e-08	2.97726	up	0.930413	0.0670202	normal	1.8e-22	4.24263	up	0.349872	0.138978	0.611087	0.725369	0.312724	3.35678	5.09432	2.55518	0.380788	0.186336	0.424263	0.851864	0.401249	0.332267	9.08963	7.05221	3.72328
Capsicum_annuum_newGene_1326	--	--	--	--	--	--	--	--	--	1.13e-07	4.89186	up	0	0	0	0	0.188805	0.16908	0.182226	0.286949	0	0.29286	0	1.45595	0.929802	0.206088	4.29405	5.52977	10.1032
Capsicum_annuum_newGene_13279	0.32691	0.650915	normal	0.876631	0.0937183	normal	0.450877	-0.429162	normal	0.00384475	-1.40832	down	1.01266	1.52724	2.10171	3.36887	2.11373	2.2167	1.25857	2.27693	8.96337	4.76228	18.5537	7.7799	5.53193	9.04844	3.23882	2.97433	4.55518
Capsicum_annuum_newGene_13313	0.00125963	1.83034	up	0.165746	0.90595	normal	0.000631385	3.02632	up	0.373309	1.04309	normal	0.192238	0.877003	0.604414	2.52981	2.3669	1.45945	0.693751	1.32146	1.01498	0.385784	0	7.78359	7.1601	7.43986	0.956029	1.12674	1.20382
Capsicum_annuum_newGene_13325	6.35e-06	1.15731	up	3.54e-08	1.85147	up	0.73302	-0.221185	normal	0.423858	0.990678	normal	3.33763	3.6044	4.20519	7.47176	11.295	16.1938	19.7192	10.6066	5.35262	6.65297	2.07179	5.85119	6.41924	7.12528	19.4503	16.2214	0.867489
Capsicum_annuum_newGene_13329	0.982479	0.0207218	normal	0.00804773	-1.13565	down	0.152437	-0.642378	normal	0.039876	-0.884063	normal	3.88988	5.11299	6.96619	7.51204	8.42184	8.97691	7.00607	9.23466	9.56501	5.40393	11.7341	10.44	6.81047	9.64461	8.88252	6.99887	9.64891
Capsicum_annuum_newGene_13336	1.34e-08	3.02021	up	0.111667	1.10101	normal	8.79e-06	2.10179	up	0.46858	0.622062	normal	0.288365	0.311413	0.534785	3.38668	7.69602	0.658049	0.480673	2.37908	1.24566	0.971672	3.05627	6.41773	4.50974	14.2191	1.44419	0.862029	7.9361
Capsicum_annuum_newGene_13346	0.0605227	-0.683324	normal	0.587563	-0.16601	normal	5.18e-07	-1.71765	down	0.00576999	-0.981458	normal	1.56432	1.71224	1.84976	0.98924	1.16574	1.63268	1.72334	1.82549	3.77785	2.70117	6.86288	1.27485	1.20031	1.25022	1.80447	2.06154	2.36917
Capsicum_annuum_newGene_13347	0.850063	0.0959921	normal	0.454844	-0.227557	normal	2.09e-05	1.0517	up	0.671493	-0.176697	normal	7.23946	7.34258	8.41919	8.38315	8.59061	6.93654	6.61336	8.67755	8.01776	6.9318	8.68764	18.4996	15.8376	14.3781	5.29366	5.69608	9.10758
Capsicum_annuum_newGene_13356	--	--	--	--	--	--	5.59e-05	-2.77172	down	4.04e-10	-6.49295	down	0.157895	0.463673	0.036201	0	0	0	0	0	1.1003	0.724244	2.69157	0.062686	0.239381	0.158811	0	0	0
Capsicum_annuum_newGene_13365	1.1e-08	2.55337	up	1.77e-29	4.74317	up	0.000139834	1.94276	up	5.42e-20	3.0409	up	0.848876	1.5144	1.53629	7.64812	12.4859	71.182	35.4832	26.8787	4.69701	3.83303	10.0829	24.1549	11.9007	39.9252	43.9445	46.4952	58.194
Capsicum_annuum_newGene_1337	2.44e-08	-1.5068	down	2.36e-24	-2.55544	down	2.67e-15	-1.74947	down	3.48e-45	-3.30922	down	9.176	12.5514	6.39364	3.99899	2.75975	1.90554	1.99618	1.28413	14.5353	23.2366	18.5315	5.03764	5.28354	4.78625	1.8834	1.70102	1.80193
Capsicum_annuum_newGene_1342	0.00260316	-1.31933	down	2.93e-13	-3.55678	down	0.000215722	-1.04862	down	1.09e-13	-3.47554	down	4.05888	3.79851	2.25174	1.02123	1.47038	0.4539	0.167517	0.194153	4.36023	4.23644	5.54576	2.291	2.35229	1.95586	0.617563	0.24023	0.235574
Capsicum_annuum_newGene_13437	3.1e-37	6.83623	up	1.45e-19	8.4558	up	--	--	--	4.38e-14	7.51188	up	0	0	0	6.96541	6.63141	15.0209	6.4797	2.91421	0	0	0	0	0	0.540149	1.86365	2.3295	7.40628
Capsicum_annuum_newGene_13444	0.0935025	-1.13757	normal	0.00213967	-2.56076	down	--	--	--	--	--	--	0.570273	0.459209	0.489709	0.267763	0.11	0.118308	0.107148	0	0.070717	0.100794	0	0	0	0	0.077376	0	0
Capsicum_annuum_newGene_13454	1.79e-16	2.66338	up	5.72e-15	2.75178	up	--	--	--	1.15e-22	3.78307	up	0.301663	0.347003	0.179769	1.92405	2.14927	2.76845	2.25216	1.53782	0.079793	0.082697	0.176998	0.03191	0.160318	0.077333	1.87035	1.63098	1.2296
Capsicum_annuum_newGene_13462	0.110675	-0.384748	normal	0.00045934	-0.677918	normal	0.00138159	-0.579881	normal	6.12e-10	-1.35687	down	6.03061	6.58581	5.94943	4.42715	5.44724	4.60817	4.1157	4.01151	6.73548	6.95695	7.98822	4.53905	4.39901	4.27464	2.30156	3.14961	2.56607
Capsicum_annuum_newGene_13463	0.102786	-0.720056	normal	0.00320063	-1.16484	down	--	--	--	--	--	--	2.21054	2.69901	2.05457	1.38794	1.56501	1.46796	0.836917	0.864664	0	0	0	0	0	0	0	0	0
Capsicum_annuum_newGene_13497	0.0105268	-1.54167	normal	5.33e-06	-2.57674	down	1.05e-07	-2.4931	down	1.15e-07	-2.51493	down	1.48951	1.73073	1.55672	0.241126	0.631263	0.167769	0.382206	0.230696	2.06109	3.14616	3.8676	0.315672	0.450057	0.627492	0.500307	0.331539	0.566794
Capsicum_annuum_newGene_13498	0.15615	-0.635203	normal	1.53e-13	-1.67507	down	1.18e-06	-1.09866	down	0.559788	-0.382241	normal	7.99831	10.2877	10.8916	3.75216	7.89872	3.32229	3.45279	3.92536	12.9853	11.2801	13.6784	5.17744	4.88786	7.1095	4.63262	6.38117	17.46
Capsicum_annuum_newGene_13504	0.00331353	1.81672	up	--	--	--	--	--	--	--	--	--	0.209342	0.122757	0.100436	0.797891	0.65223	0.451079	0.173622	0.296653	0.027616	0.02858	0	0	0.129319	0.028499	0	0.15029	0.453535
Capsicum_annuum_newGene_13508	0.374601	-0.503493	normal	0.00326186	-1.40967	down	0.77534	0.105053	normal	0.0840304	-0.508922	normal	1.21645	1.2249	1.7523	0.682024	1.31483	0.935216	0.270015	0.552839	1.57647	1.25963	1.74186	1.86881	1.55124	1.43665	1.20389	0.929559	0.960904
Capsicum_annuum_newGene_13516	0.958456	-0.0412912	normal	0.189147	-0.51224	normal	0.00209345	0.769275	normal	0.00166652	-1.02191	down	3.11791	2.02475	1.92674	2.4091	2.27343	2.28459	1.70633	1.76866	2.35293	2.47301	3.11067	4.36438	4.55202	4.97752	1.33124	1.18156	1.22906
Capsicum_annuum_newGene_13520	0.101045	0.624401	normal	3.98e-08	-1.46478	down	0.13662	0.717986	normal	1.13e-11	-2.31752	down	2.01481	2.56877	2.91445	4.99765	3.50948	0.989753	0.981642	0.974137	3.21653	2.98348	5.38763	3.68225	9.4388	4.95529	0.638691	0.68499	0.906716
Capsicum_annuum_newGene_1354	0.704436	0.149731	normal	7.4e-31	-3.94355	down	--	--	--	--	--	--	3.98649	4.56049	3.45295	3.75376	5.43316	0.367402	0.323354	0.13961	0	0	0	2.58543	0	0	0.063834	0.082069	0
Capsicum_annuum_newGene_13564	0.00731334	1.53793	up	0.294668	0.753003	normal	2.44e-09	3.12548	up	--	--	--	0.466802	0.819561	0.245507	1.22142	2.03033	1.25134	0.448912	0.583266	0.08572	0.110594	0.662514	4.47872	3.034	2.52691	0.300668	0.159392	0.255552
Capsicum_annuum_newGene_13565	0.618721	0.193751	normal	3.93e-10	1.29711	up	0.00316693	0.563069	normal	2.71e-06	0.929995	normal	5.19789	4.4633	5.27142	6.39521	5.62452	13.149	15.3922	14.9678	5.85975	5.21586	7.23999	9.36045	8.63523	9.16837	11.7296	13.7778	10.4607
Capsicum_annuum_newGene_13568	0.00966933	-1.49466	down	0.00106486	-1.60754	down	0.41674	0.428172	normal	0.18819	-0.65855	normal	1.57861	2.77868	2.80993	1.05879	0.238381	0.91178	0.571429	1.738	1.82425	1.3801	2.8684	2.28243	1.76361	2.07595	0.883266	1.32778	1.1048
Capsicum_annuum_newGene_13596	0.642208	-0.234578	normal	0.000133122	-1.12435	down	2.91e-11	-1.64897	down	0.000187008	-1.21291	down	4.79519	8.75249	5.27044	5.35024	6.53848	4.55486	3.65975	3.54575	7.75883	6.75993	11.193	2.94331	2.64558	2.03516	4.55444	4.98206	2.68177
Capsicum_annuum_newGene_13597	0.950193	-0.0568648	normal	0.00698569	-1.52654	down	0.207826	-0.799535	normal	4.86e-05	-1.83721	down	4.96887	4.10769	5.69137	4.99352	4.84794	1.97636	2.43478	1.05392	7.69781	7.06659	10.7928	6.08013	1.6701	5.93945	1.50979	2.20958	2.71867
Capsicum_annuum_newGene_136	0.809618	0.192503	normal	0.971956	0.0185392	normal	--	--	--	0.000368474	2.94038	up	0.85491	0.997729	1.29934	1.02619	1.53276	0.980268	1.35563	1.31118	0.046759	0.279368	0.019303	0	0.203297	0.131015	1.0855	1.62907	1.01214
Capsicum_annuum_newGene_13601	0.000103332	-0.802752	normal	2.08e-12	-1.53694	down	1.56e-07	-1.66492	down	1.1e-20	-2.80229	down	7.59673	6.29642	6.2182	3.89165	4.05369	3.05423	2.65974	2.37379	9.41245	7.41809	15.34	3.75551	2.65437	2.39309	1.48037	2.00322	1.25232
Capsicum_annuum_newGene_13602	0.976663	-0.0205106	normal	2.42e-05	-1.35729	down	0.733449	-0.185353	normal	2.94e-06	-1.69146	down	6.50052	6.46588	3.74732	4.85805	6.3476	2.94372	2.17639	2.56052	3.79977	6.09969	6.10769	3.39372	6.1914	4.2016	1.36083	1.70952	1.59599
Capsicum_annuum_newGene_13609	0.0241692	-0.498055	normal	2.93e-13	-1.40617	down	0.00448059	-0.671363	normal	1.68e-15	-1.83022	down	9.6197	11.8681	9.1204	6.89955	8.13869	4.7232	4.30336	4.10229	13.9237	11.5371	19.6855	10.3376	7.98155	8.85623	3.26352	4.14964	4.31582
Capsicum_annuum_newGene_1361	0.0922499	-0.835238	normal	0.00121466	-1.28026	down	0.00232506	-1.18856	down	4.44e-07	-2.0837	down	1.03687	1.04477	1.14562	0.377588	0.611767	0.396244	0.509109	0.428599	1.24339	0.834509	1.87871	0.345515	0.488086	0.503843	0.255877	0.53052	0.178542
Capsicum_annuum_newGene_13615	0.0541702	-0.663741	normal	3.69e-06	-1.56461	down	0.00243593	-1.04069	down	3.48e-07	-1.64592	down	11.3564	8.68861	7.54659	4.90484	7.17788	2.5461	5.32625	3.00321	7.02753	4.62689	13.7478	3.83445	4.44407	3.72422	2.64271	2.42484	2.59962
Capsicum_annuum_newGene_1363	0.0108737	-1.32809	normal	1.36e-06	-2.57142	down	9.63e-10	-3.09505	down	1.22e-12	-3.50287	down	0.684198	1.25878	0.473008	0.32368	0.24135	0.232909	0.088111	0.093309	0.812949	1.04328	1.84401	0.119946	0.04675	0.184821	0.135889	0.087507	0.046709
Capsicum_annuum_newGene_13630	1.72e-07	-1.60096	down	1.85e-19	-3.4317	down	9.83e-07	-1.79666	down	4e-15	-3.77041	down	7.31651	8.26526	7.51269	2.06799	2.86341	0.412521	0.980559	0.847269	8.32315	4.97882	11.92	2.29676	2.05159	2.33692	0.787299	0.352547	0.387817
Capsicum_annuum_newGene_13637	0.977502	-0.0177438	normal	4.35e-05	1.13785	up	0.891522	0.0754215	normal	0.000904833	0.971878	normal	400.406	274.766	499.274	417.414	392.146	1069.46	909.959	1023.58	990.877	657.373	689.939	792.638	519.56	1208.54	1497.05	1751.16	1326.96
Capsicum_annuum_newGene_13641	0.173644	-0.726049	normal	2.13e-05	-1.8689	down	0.147656	-0.657786	normal	0.000223409	-1.9152	down	1.36218	1.43457	1.33875	1.28016	0.78832	0.390191	0.312157	0.773605	2.69716	1.97325	5.26477	1.74311	2.33399	1.80557	1.18548	1.18989	0.321983
Capsicum_annuum_newGene_13673	2.32e-08	3.49607	up	--	--	--	--	--	--	--	--	--	0.052917	0.020921	0	0.916219	1.04534	0.372467	0.074102	0.268413	0.023406	0.192253	0.084718	0.08411	0.176506	0.214099	0.074959	0.128754	0.289642
Capsicum_annuum_newGene_13676	0.00992323	-0.913764	normal	2.38e-12	-2.79883	down	1.57e-05	-1.61862	down	1.42e-14	-2.23967	down	4.20864	5.22459	4.64754	1.08297	2.73988	1.67345	0.130435	0.257854	5.08509	3.17972	6.72083	0.51465	3.23577	0.725957	0.548318	1.29629	1.30405
Capsicum_annuum_newGene_13677	0.205018	-0.731306	normal	1.19e-08	-3.08921	down	0.877798	-0.137053	normal	6.36e-06	-2.17765	down	0.666051	1.09981	0.468636	0.360187	0.489697	0.041166	0.101822	0.120811	0.560969	0.421189	0.488461	0.244476	0.801298	0.25594	0.098141	0.100106	0.105205
Capsicum_annuum_newGene_13684	0.217729	-0.751558	normal	0.00944931	-1.29741	down	0.189714	-0.888777	normal	0.160324	-0.758249	normal	1.43298	2.16934	2.398	1.25205	1.01342	0.646855	0.928143	1.07231	2.4058	1.10645	3.46977	1.33922	1.55444	0.586623	1.19319	1.50793	1.32093
Capsicum_annuum_newGene_13694	0.0903947	-0.344756	normal	2.11e-06	-0.996398	normal	0.0421816	-0.48116	normal	4.77e-10	-1.2214	down	6.85708	7.39965	5.89095	5.84125	5.39552	3.32417	4.33051	4.49534	6.0269	5.53567	8.99881	5.09473	4.1251	4.81035	2.78987	2.95429	2.62921
Capsicum_annuum_newGene_13697	0.0327648	-1.04184	normal	0.00111639	-1.4478	down	0.0732238	-0.826178	normal	4.19e-08	-3.09571	down	0.982145	1.24796	0.809206	0.407402	0.770336	1.07754	0.426521	0.311736	0.817199	1.82897	2.55606	1.15538	0.602914	0.930104	0.356376	0.181858	0.110825
Capsicum_annuum_newGene_13729	0.116865	0.991246	normal	0.00104002	1.53524	up	0.67428	0.228785	normal	0.752364	0.161641	normal	0.717874	1.04221	0.336082	1.17935	1.66739	1.42156	1.54753	2.39676	1.52683	1.10706	1.60012	1.85234	1.17198	1.71574	1.3783	1.20069	1.00341
Capsicum_annuum_newGene_13739	0.0160813	-0.799939	normal	6.43e-09	-1.6165	down	0.275855	-0.358665	normal	0.000119191	-1.20448	down	1.60793	2.19734	1.97451	1.19491	1.02499	0.675445	0.713872	0.713281	1.59862	1.37061	2.66871	1.40619	1.36995	1.45374	0.840264	0.694154	0.744812
Capsicum_annuum_newGene_1375	0.297773	-0.349103	normal	1.24e-12	-1.79197	down	0.0340857	-0.568031	normal	0.0539842	-0.883732	normal	6.69146	7.19767	8.45145	6.49772	8.4529	1.98241	2.96132	2.84815	7.36031	8.36103	8.01713	6.51067	6.80866	5.07325	2.345	4.01222	7.49154
Capsicum_annuum_newGene_13760	0.976298	-0.0328109	normal	0.0180511	-1.24431	normal	0.774054	-0.188914	normal	1.77e-05	-1.92166	down	1.24286	1.0443	1.68355	1.84953	0.902138	0.55756	0.723804	0.60057	3.21436	3.91683	3.05266	4.56961	1.46972	4.3377	0.592058	1.23024	0.92047
Capsicum_annuum_newGene_13788	--	--	--	--	--	--	0.525507	-0.257641	normal	4.38e-10	-1.64301	down	0	0	0	0	0	0	0	0	4.20001	3.45412	5.18792	3.38247	3.94122	4.17636	1.60529	2.28869	1.83181
Capsicum_annuum_newGene_13807	0.230672	-0.481317	normal	0.029909	-0.810138	normal	0.122784	0.425323	normal	0.00139753	-1.42866	down	1.30875	1.6076	1.1086	0.662306	1.10952	0.945614	1.18631	1.0547	1.53458	1.92547	2.44812	3.15538	1.66518	2.26419	0.780347	0.578283	1.55888
Capsicum_annuum_newGene_13820	0.000948026	-0.863397	normal	4.2e-24	-2.0686	down	1.4e-14	-1.20156	down	7.84e-09	-1.72086	down	7.64106	9.31068	5.82549	5.0109	3.57785	1.97063	2.10069	2.10421	6.60975	6.06005	8.58281	3.05755	3.02382	3.10495	2.26191	1.42669	2.61242
Capsicum_annuum_newGene_13870	0.627695	-0.523702	normal	7.63e-06	-2.2946	down	0.916226	0.0724772	normal	0.992589	0.00474243	normal	5.5088	1.56975	3.19464	1.44604	3.23057	1.11413	0.8153	0.984026	2.87745	6.09303	6.91057	7.24784	4.47613	3.28506	5.17933	5.30306	3.70383
Capsicum_annuum_newGene_13881	0.0177449	-1.33575	normal	1.67e-06	-2.2005	down	0.660887	0.242245	normal	0.00619608	-1.49614	down	3.15254	3.21485	1.05918	0.602381	1.08369	0.55036	0.556168	0.573847	1.1163	1.24147	2.90292	2.06317	2.13738	1.72561	0.632923	0.316824	0.687396
Capsicum_annuum_newGene_13897	0.620758	-0.274234	normal	0.000731584	-1.44057	down	0.338691	-0.618538	normal	0.00102116	-1.22721	down	4.32393	3.30984	5.58797	3.65929	4.36376	1.31543	2.9954	1.69346	6.0352	3.1383	4.08567	1.18028	4.45258	2.98159	2.40847	1.85995	4.10758
Capsicum_annuum_newGene_13942	2.42e-05	-1.24732	down	1.29e-17	-2.53421	down	0.000501572	-1.37527	down	1.79e-14	-2.2663	down	1.85642	2.15457	1.95239	1.00025	1.40409	0.338501	0.298651	0.469592	3.98057	5.37093	7.02492	1.88576	2.22131	2.67898	0.849002	1.52813	2.2274
Capsicum_annuum_newGene_13953	0.978849	-0.0179392	normal	6.66e-23	-6.94854	down	--	--	--	--	--	--	1.00536	1.5998	1.2733	1.51673	1.21381	0.01918	0	0	0	0	0	0	0	0	0	0	0
Capsicum_annuum_newGene_13964	--	--	--	5.35e-07	2.64375	up	--	--	--	--	--	--	0.452119	0.309015	0.611716	0.648318	0	3.32501	4.49598	2.81623	0.179647	0.273625	0.493172	0.335831	0.085377	0.092055	0.702674	0.432919	2.47478
Capsicum_annuum_newGene_13985	0.697655	-0.264405	normal	0.000696383	-1.23757	down	--	--	--	--	--	--	3.35417	3.81385	4.22288	3.51292	1.40959	1.13692	2.18409	1.36643	0	0.115579	0	0.616835	0	0.345485	0.113124	0	0
Capsicum_annuum_newGene_14012	0.00386104	-0.688285	normal	1.04e-14	-1.8804	down	0.153247	0.462562	normal	4.85e-06	-1.59514	down	1.91613	1.72866	1.76103	1.07875	1.22322	0.592495	0.420138	0.620932	1.76942	1.98909	2.98386	3.25155	3.4796	2.357	0.549377	0.543779	0.979475
Capsicum_annuum_newGene_14014	0.676809	-0.202263	normal	4.19e-10	-1.7111	down	0.76163	-0.391467	normal	0.148956	-1.74391	normal	4.462	4.35334	3.65384	2.34095	4.32038	0.91629	2.76238	1.58708	1.965	0	5.56367	0	1.542	0.18829	0.361053	0.597765	0.485265
Capsicum_annuum_newGene_14019	--	--	--	--	--	--	0.011822	-1.36288	normal	0.00204316	-1.46909	down	0.21041	0.172584	0.087396	0.170561	0.116517	0.051795	0.038653	0.139337	5.44341	2.0609	6.82086	1.16381	2.72969	2.68201	1.79267	2.91382	2.80132
Capsicum_annuum_newGene_14023	0.185561	-0.350385	normal	1.82e-23	-2.32442	down	0.213898	-0.998801	normal	1.52e-05	-2.26596	down	4.44595	4.7717	3.74639	3.29098	3.23541	2.25447	1.19074	0.868138	0.908033	3.23544	3.56321	2.04852	1.70213	0.411012	0.679144	1.08971	0.579455
Capsicum_annuum_newGene_14034	0.642866	-0.189419	normal	0.0367825	-0.560779	normal	0.0251278	-0.775902	normal	7.43e-06	-1.31723	down	2.06587	3.06942	2.37822	2.5394	2.90673	2.48734	4.16926	3.10074	11.5808	10.2353	11.8745	8.99489	6.08265	10.2321	5.92698	7.27629	8.49791
Capsicum_annuum_newGene_14040	0.289619	-0.741317	normal	--	--	--	0.000808657	-2.26724	down	0.0401071	-2.47625	normal	1.13656	0.874541	1.08836	0.680553	0.452872	0.534649	0.804883	0.536824	2.25578	1.66109	1.41301	0.153263	0.528457	0.219415	0	0	0.492435
Capsicum_annuum_newGene_14047	--	--	--	--	--	--	0.0363096	-0.926886	normal	2.48e-06	-1.88756	down	0	0	0	0	0	0	0	0	3.30665	3.01284	3.60524	1.11214	2.17658	1.73913	0.998147	0.936375	0.566161
Capsicum_annuum_newGene_14052	0.0157166	-0.75707	normal	0.00300772	-0.844973	normal	0.000387955	-1.23045	down	0.000361694	-1.34719	down	4.13629	5.27844	7.87554	2.6572	2.63781	3.57101	3.41436	3.99883	10.3156	7.99328	12.7139	3.62681	3.47912	6.56859	3.56043	3.57321	5.20126
Capsicum_annuum_newGene_14065	0.498469	-0.570099	normal	0.00643879	-1.60299	down	--	--	--	--	--	--	1.06535	0.999143	1.79632	0.482753	1.16433	0.445634	0.329961	0.603099	0.205577	0.165236	0.616388	0.183364	0.154101	0.219689	0.115946	0.17757	0.286375
Capsicum_annuum_newGene_14071	0.615276	-0.221596	normal	0.641861	0.160749	normal	0.735244	-0.259267	normal	0.00055765	-1.35959	down	6.06528	6.05833	4.4446	4.58244	5.06762	8.78689	6.56856	5.49774	5.92137	4.36163	11.4767	2.09274	8.21036	6.64474	2.38181	2.66863	2.66155
Capsicum_annuum_newGene_14135	0.464701	-0.477855	normal	0.0892062	-0.831032	normal	0.138722	-0.62356	normal	0.00200329	-1.1267	down	1.04838	0.728623	0.454403	0.489314	0.552653	0.387267	0.591201	0.385811	0.892773	1.00356	1.19909	0.755127	0.426812	0.777105	0.348037	0.482403	0.522014
Capsicum_annuum_newGene_14142	0.185536	-0.823402	normal	0.0185343	-1.16168	normal	0.565311	-0.231638	normal	0.000851037	-1.20355	down	3.98514	4.87575	1.93297	2.03018	1.69562	1.78963	1.33599	2.01996	5.35881	6.28502	6.67763	5.10888	5.74403	4.46748	3.02089	2.56582	2.00821
Capsicum_annuum_newGene_14156	--	--	--	--	--	--	5.14e-07	-2.44409	down	2.07e-08	-2.91921	down	0	0	0	0	0	0	0	0	1.21549	1.10118	1.98724	0.279175	0.124489	0.27383	0.230026	0.147831	0.085265
Capsicum_annuum_newGene_14170	0.448908	-0.481498	normal	1.86e-05	-2.166	down	--	--	--	--	--	--	1.53874	1.01537	1.47003	0.707538	1.87476	0.237107	0.270313	0.488455	0	0	0	0	0	0	0	0	0
Capsicum_annuum_newGene_1419	0.274538	-0.40666	normal	0.936301	-0.0252093	normal	5.8e-05	-0.878452	normal	1.86e-13	-1.59757	down	4.58579	6.63253	5.28515	4.50722	3.95985	6.15458	5.34906	6.907	32.6529	27.8172	50.7757	20.8875	18.4126	18.9532	11.6098	10.4414	12.5329
Capsicum_annuum_newGene_14196	0.00147303	-1.99799	down	--	--	--	--	--	--	--	--	--	1.01599	0.84519	0.567539	0.169138	0.086898	0.455528	0.278514	0.200677	0.701659	0.551529	0.16809	0.319626	0.442276	0.197794	0.209262	0.343767	0.273071
Capsicum_annuum_newGene_1420	0.505516	0.63792	normal	0.256468	0.883172	normal	0.0322295	-0.84434	normal	4.89e-06	-1.46878	down	0.130299	0.844054	0.670727	1.21383	0.953305	0.766164	1.13224	1.81692	6.99869	7.41424	14.822	6.72001	4.12529	4.43907	3.15136	2.95694	3.59665
Capsicum_annuum_newGene_14231	0.337505	-0.625089	normal	0.00050952	-1.70494	down	0.705158	-0.117716	normal	3.89e-06	-1.73406	down	1.5031	2.05079	0.987904	1.14559	0.702948	0.422631	0.335218	0.673943	3.06649	4.19584	4.17081	3.29729	3.05344	2.93841	0.733488	0.829865	1.38436
Capsicum_annuum_newGene_14284	0.759504	-0.183756	normal	0.0039659	-1.1475	down	0.00781207	-1.18967	down	0.00322938	-1.34621	down	2.15914	2.38226	1.98662	2.22615	1.85992	1.24901	1.31046	0.784319	2.75934	2.44796	5.24549	1.1656	1.12275	1.95072	0.755518	1.68281	1.39945
Capsicum_annuum_newGene_14285	0.146417	-0.509587	normal	2.13e-12	-2.11033	down	0.000545279	-1.08562	down	5.15e-09	-1.85942	down	7.68031	9.79503	8.13655	6.04285	6.12555	2.24745	2.23937	2.04044	7.40877	7.44513	12.3203	4.56825	3.94579	3.53635	2.27652	2.07021	2.60927
Capsicum_annuum_newGene_14307	0.881071	-0.139054	normal	0.743146	-0.19965	normal	0.00184572	-1.46544	down	0.317933	-0.468839	normal	1.10342	2.04557	1.43771	1.06394	1.97539	1.03635	2.33689	1.75636	4.82017	3.82059	3.3602	0.95027	1.67124	1.30011	3.01384	3.47781	2.57535
Capsicum_annuum_newGene_1433	--	--	--	0.00446654	1.67077	up	0.926026	-0.0597772	normal	0.549857	0.268058	normal	0.700467	0.732873	0.209039	0.253486	1.25154	4.07743	1.53503	3.19658	1.35044	1.56885	1.56725	1.87549	1.34278	1.89853	3.02737	2.2034	1.67143
Capsicum_annuum_newGene_1438	0.0358681	1.27688	normal	5.81e-09	2.52272	up	0.103662	1.12988	normal	0.00667165	2.00161	up	0.564336	0.817784	0.212368	2.27898	1.40023	3.69441	3.8782	3.28418	0.161726	0.451591	0.807966	1.08176	0.663541	1.49812	2.5127	3.0099	0.614136
Capsicum_annuum_newGene_14389	--	--	--	0.00466134	1.72129	up	--	--	--	--	--	--	0.228791	0.421194	0.156787	0.463742	0.350723	1.00618	0.928771	1.50569	0.486094	0.237426	0.221543	1.6379	0.266854	0.725679	0.644414	1.05919	1.33482
Capsicum_annuum_newGene_14403	0.955016	0.0373917	normal	2.66e-05	-1.23484	down	0.298859	-0.704731	normal	0.00732614	-1.30076	down	2.01019	2.88584	2.12629	2.20116	2.7227	1.13082	0.984169	1.25269	1.25983	2.52217	3.45833	2.09391	0.398427	2.14986	1.1971	1.16642	0.482211
Capsicum_annuum_newGene_14469	2.39e-08	-2.17803	down	1.62e-26	-9.23719	down	0.467591	-0.51912	normal	0.406218	-1.1689	normal	3.97363	5.05679	4.41342	0.556843	1.19524	0	0	0	3.35155	4.05328	5.66091	5.52118	1.01989	2.98262	0.052582	0.028004	3.99744
Capsicum_annuum_newGene_14471	0.60235	-0.228363	normal	0.000110105	1.16164	up	0.63816	-0.151662	normal	0.0636733	0.508073	normal	1.21121	1.40228	1.43213	1.26701	1.10284	4.66982	3.17346	2.6037	1.77191	1.28744	2.10112	1.48165	1.4159	1.66148	2.57433	2.0428	2.45577
Capsicum_annuum_newGene_14472	3.91e-06	-3.2452	down	--	--	--	0.017121	1.84913	normal	--	--	--	0.56955	0.068524	0.385918	0	0	0	0	0	0.297709	0.048744	0.156215	0.326311	0.588458	1.40283	0	0	0.325706
Capsicum_annuum_newGene_14494	0.167112	-0.561288	normal	0.00141262	-1.21637	down	0.000170649	-1.33576	down	0.244239	-0.588357	normal	2.60264	3.32324	2.54349	1.69835	2.16464	1.66175	1.49079	0.867303	2.5437	3.24204	4.54369	0.991076	1.47303	1.39842	1.8545	3.39353	1.24549
Capsicum_annuum_newGene_14497	0.00135232	-1.52654	down	0.55365	-0.379173	normal	0.0461494	1.12297	normal	0.820181	0.145999	normal	2.99084	1.76851	1.23973	1.94057	1.87324	2.03944	1.56381	3.53668	1.61368	1.7857	2.95386	3.43511	3.52857	1.12473	2.18693	3.60609	2.65975
Capsicum_annuum_newGene_14508	0.389299	-0.352657	normal	0.00374101	-1.0427	down	0.00937423	-0.981458	normal	0.000504643	-0.996349	normal	2.93554	3.23032	3.83526	3.66926	2.80914	3.14458	4.5529	1.94433	4.15165	4.58377	5.76335	2.13339	1.47492	1.17325	3.96372	3.61958	3.39474
Capsicum_annuum_newGene_14509	0.234763	-0.528663	normal	5.41e-05	-1.48388	down	0.00969854	-0.990886	normal	2.96e-08	-1.49758	down	2.9688	3.13545	2.71459	1.31208	1.90912	1.09869	2.07192	0.894063	2.30013	2.55281	3.90729	1.59129	1.38071	0.878026	1.03509	0.935738	1.17113
Capsicum_annuum_newGene_1452	0.857636	-0.106882	normal	0.169218	-0.499662	normal	0.114527	-0.726531	normal	0.000761229	-1.54204	down	3.66348	3.34212	3.98509	3.17062	3.85867	2.8476	3.57152	2.3705	7.75462	6.47438	4.24743	3.70092	3.35849	4.16964	2.3964	1.54638	2.13465
Capsicum_annuum_newGene_14545	0.354515	-0.434793	normal	0.812739	0.08157	normal	0.922578	-0.0954257	normal	0.00125608	1.52215	up	4.89942	3.64505	4.17618	3.63877	2.68508	4.62677	5.28224	5.33775	0.704531	1.33453	2.11776	0.601383	2.08805	0.940695	3.88557	4.74234	3.05654
Capsicum_annuum_newGene_14548	0.782267	0.341999	normal	4.37e-15	-5.57031	down	--	--	--	--	--	--	1.39179	2.21936	4.96088	16.4096	0.636084	0.073496	0.032048	0	0.073351	0.541025	0.340936	0.053181	0	0	0	0	0
Capsicum_annuum_newGene_14567	0.199179	0.905556	normal	0.04272	1.10388	normal	0.00250814	2.03893	up	8.98e-08	3.10341	up	0.705933	0.306713	0.322876	0.6682	1.26675	1.31942	1.15796	0.759256	0.136229	0.372507	0.130154	1.01147	1.68853	0.781363	2.32641	1.64926	2.82246
Capsicum_annuum_newGene_14571	0.0220116	0.856428	normal	0.00587482	0.802019	normal	0.00287135	1.18913	up	0.0048167	0.866171	normal	5.01556	4.64619	6.97335	12.2767	9.46276	11.6736	11.4135	11.9781	5.57848	6.06755	10.6363	24.0438	10.4337	16.2954	11.0299	11.5874	16.081
Capsicum_annuum_newGene_14578	0.937287	-0.0465433	normal	0.795	0.0922619	normal	3.7e-06	-1.65917	down	0.78188	-0.225205	normal	9.33787	5.38262	6.89632	7.47851	6.40232	8.84313	6.6592	10.1643	4.08184	4.47798	5.38511	2.17906	1.65315	1.14767	4.29739	0.803945	5.91467
Capsicum_annuum_newGene_14587	0.321078	0.548618	normal	0.52122	0.313645	normal	0.0737444	-0.935216	normal	0.00151404	-1.80873	down	1.02378	0.66402	0.885072	1.37912	1.37291	2.56449	1.62201	0.990985	2.42899	1.26626	5.03988	1.26941	1.73722	1.10162	0.825062	0.571202	1.10096
Capsicum_annuum_newGene_14594	0.243674	-0.480651	normal	0.00025809	-1.25769	down	0.0262333	-0.724807	normal	9.39e-09	-1.67828	down	3.3563	3.41981	3.0873	2.72662	2.13265	2.06087	1.22185	1.38303	3.94059	3.6795	4.98124	2.98709	1.90274	2.4865	1.20666	1.33517	1.12635
Capsicum_annuum_newGene_14615	0.00075612	-1.49304	down	0.179941	-0.528255	normal	1.68e-05	-1.39516	down	0.00178663	-2.18918	down	1.65394	2.45424	1.83569	0.761729	0.709396	1.33202	2.31957	1.49404	3.15937	2.20475	3.77564	1.36783	0.885201	1.00002	0.923317	1.01183	0.11784
Capsicum_annuum_newGene_14618	3.6e-06	3.08066	up	--	--	--	8.8e-06	2.02475	up	--	--	--	0	0.159267	0.076873	1.42953	2.53887	0.376658	0.470804	1.60092	0.295225	0.348945	0.671127	1.85474	2.202	1.55673	0.210929	0.244351	1.47468
Capsicum_annuum_newGene_14638	0.107722	-0.887522	normal	0.0129204	-1.07958	normal	0.292155	-0.410625	normal	0.000764907	-1.46255	down	3.24076	3.39737	2.70906	1.04979	2.131	1.19769	1.37488	2.29235	2.96704	3.54406	4.8751	2.62391	2.95997	2.72248	1.30852	0.919221	1.58338
Capsicum_annuum_newGene_14654	8.41e-05	-1.7347	down	0.00134471	1.39471	up	8.68e-11	-4.26138	down	3.52e-23	3.13624	up	1.12668	1.87147	1.95983	0.513932	0.375881	5.50995	7.05899	2.66605	0.72202	0.951408	1.1763	0	0.044893	0.032912	8.89639	10.5998	5.59798
Capsicum_annuum_newGene_1466	0.0264137	0.607149	normal	0.00859542	0.646947	normal	1.43e-09	-1.67964	down	0.00491726	-0.752293	normal	1.08381	0.893192	0.865829	1.44813	1.57557	1.99819	1.46733	1.61912	1.49083	1.39904	2.17202	0.591844	0.363603	0.542241	1.09284	0.999183	0.831033
Capsicum_annuum_newGene_14681	0.00166868	1.52664	up	0.00203642	1.6006	up	0.00669301	0.881788	normal	1.04e-14	2.47044	up	2.1165	0.383761	0.9505	4.49862	5.10635	5.36637	2.34108	2.49188	1.64872	2.33878	2.21423	2.59605	2.95207	4.36123	9.43781	8.11631	7.55622
Capsicum_annuum_newGene_14697	--	--	--	3.14e-09	2.8536	up	0.327123	-0.487885	normal	1.66e-10	1.87721	up	1.2292	0.324817	0.777299	0.654943	0.636571	9.63481	5.8118	5.68325	1.43876	1.51463	1.71282	0.749186	1.1066	1.34933	4.57131	6.11145	6.27685
Capsicum_annuum_newGene_14700	0.604686	0.138232	normal	2.5e-08	0.918362	normal	0.0263528	0.592737	normal	5.64e-07	1.0465	up	28.0508	25.0984	21.9747	28.0482	29.5261	57.6714	52.5111	50.1833	17.3328	21.7167	20.1233	28.1905	33.0804	27.2899	38.5683	39.7966	41.7983
Capsicum_annuum_newGene_1472	0.142702	-0.701288	normal	0.000210953	-1.84151	down	0.935693	-0.0454022	normal	0.000940551	-1.60857	down	9.65676	11.093	5.1516	5.00372	5.37758	2.00618	4.06653	1.4577	6.72763	6.99552	5.1984	6.28287	6.7782	5.41784	1.18169	2.39866	2.25738
Capsicum_annuum_newGene_14731	0.531873	0.21978	normal	0.00135665	-1.0824	down	0.295365	0.434036	normal	0.175774	0.501514	normal	3.07456	2.37193	1.85298	2.17799	2.99046	0.926329	0.619994	1.38086	0.685195	0.899401	1.5847	1.59191	1.70483	1.52506	1.52938	1.77037	1.3923
Capsicum_annuum_newGene_1474	0.773605	-0.214473	normal	0.477671	0.3144	normal	0.00474499	-1.7093	down	0.00935786	-1.29722	down	0.389727	0.431194	0.507588	0.698168	0.486878	0.835298	1.05772	0.761052	0.989731	0.575624	1.25852	0.283298	0.177915	0.102545	0.254881	0.26645	0.286356
Capsicum_annuum_newGene_14752	0.389605	-0.559815	normal	0.0210993	-1.24781	normal	0.471255	0.349718	normal	6.54e-05	-2.01997	down	0.664068	0.642929	0.881045	0.479316	0.496395	0.283859	0.241054	0.499089	0.888238	1.52933	1.13374	1.50298	1.33365	1.76008	0.217673	0.282188	0.309782
Capsicum_annuum_newGene_14784	0.133287	0.823404	normal	1.39e-08	2.00912	up	0.546442	0.279275	normal	0.129443	0.485192	normal	0.829828	0.963756	0.437726	1.25904	1.64809	3.73595	3.76596	2.9253	2.04631	3.05677	4.36914	3.77845	2.59035	4.93778	4.20758	4.5898	3.85917
Capsicum_annuum_newGene_14797	0.561559	-0.199067	normal	6.45e-10	-1.48895	down	0.00567148	1.40584	up	0.00137951	-1.89602	down	8.204	8.41371	7.65784	7.702	6.77778	3.5222	2.65523	3.50062	4.28602	3.92988	10.196	25.7203	9.3121	14.2582	0.852898	2.58458	0.803212
Capsicum_annuum_newGene_14815	0.00037499	1.39968	up	5.49e-19	2.98227	up	0.480549	0.473334	normal	7.57e-12	2.88635	up	1.34807	1.94294	1.60216	6.0036	3.90801	9.96054	15.0197	19.9298	0.714803	1.12021	2.2843	2.62294	2.02755	1.05247	13.0167	8.59922	6.64443
Capsicum_annuum_newGene_14817	1.17e-06	-1.60027	down	2.74e-10	-2.35407	down	0.600925	-0.313716	normal	0.2348	-0.565563	normal	2.82219	3.78518	2.81797	0.995917	1.00262	0.776702	0.387924	0.837612	1.1276	1.7595	3.17052	1.62195	1.79834	1.12937	1.1734	1.22466	1.37234
Capsicum_annuum_newGene_14856	0.958292	0.0416789	normal	4.76e-06	1.37758	up	0.00371813	-0.931378	normal	0.00726829	0.713858	normal	2.06196	3.24726	2.27684	2.64791	2.71811	8.62501	7.32595	6.68217	3.79179	3.51183	5.1545	2.44548	1.71912	2.12658	7.5109	5.97015	6.21696
Capsicum_annuum_newGene_14864	--	--	--	--	--	--	0.00896404	2.66585	up	--	--	--	0.063213	0.087539	0.137725	0	0.321335	0.930853	0.718143	0	0	0.275526	0	2.06953	1.41369	1.71302	0	0	2.13806
Capsicum_annuum_newGene_14868	--	--	--	1.51e-08	3.29498	up	0.715216	0.345354	normal	4.11e-05	2.33885	up	0.244059	0.490338	0.897447	0.088565	0.465625	13.3102	3.57175	5.09423	1.67942	0.528442	0.6164	0.716022	0.865868	2.32638	6.22066	5.93183	3.73339
Capsicum_annuum_newGene_14899	4.21e-05	2.79854	up	5.11e-05	2.76456	up	0.0118348	-1.80036	normal	0.0096087	1.65972	up	0.138838	0.083622	0.027662	0.37691	2.74453	0.625165	0.413617	1.2478	5.83409	9.77388	1.46177	1.10071	0.999731	2.32056	18.4751	22.8396	19.047
Capsicum_annuum_newGene_14926	0.580068	0.196455	normal	0.000308645	0.743481	normal	0.00151603	0.607626	normal	1.12e-05	1.01679	up	4.45365	3.36939	3.52541	4.74683	4.67681	8.27368	7.28615	7.41675	2.89155	3.34246	4.11627	5.41067	4.86409	5.80078	7.36613	7.7631	5.64552
Capsicum_annuum_newGene_1493	0.000230753	-0.743429	normal	1.54e-15	-1.77841	down	4e-13	-1.39636	down	1.89e-19	-2.07716	down	43.2087	63.0614	50.895	36.0993	30.4607	18.0682	16.4477	24.3306	80.2106	86.1038	126.009	40.7604	30.698	29.2316	18.8796	21.0267	24.5962
Capsicum_annuum_newGene_14931	0.0291257	1.16251	normal	0.027419	1.16182	normal	--	--	--	6.85e-06	2.12113	up	0.513082	0.524932	0.78898	1.24212	1.98208	0.941668	2.33329	1.58591	0.22827	0.441854	0.444977	0.799407	0.836087	0.490979	1.87148	1.23076	1.90997
Capsicum_annuum_newGene_14935	0.000171569	1.23337	up	0.0231115	0.628229	normal	0.280921	0.451853	normal	0.166622	0.45654	normal	2.19446	1.51558	1.81936	2.49806	3.51317	2.83239	2.24632	2.51332	1.01551	1.4975	2.19926	1.67912	2.95125	2.48019	2.18156	2.28377	2.64214
Capsicum_annuum_newGene_14936	0.630464	-0.444528	normal	0.750611	-0.21212	normal	--	--	--	5.64e-05	2.69256	up	0.53579	0.40283	1.18152	0.441646	0.698361	1.24109	0.659495	1.15241	0.078909	0.067318	0.188675	0.212123	0.125573	0.074402	0.887222	1.06355	0.55033
Capsicum_annuum_newGene_14952	0.334301	0.488755	normal	0.641611	0.321146	normal	0.00013317	1.6623	up	0.698971	0.277269	normal	0.97777	1.40445	1.18961	2.00099	1.56817	0.776325	0.937798	3.4727	0.705486	1.52273	0.953871	4.22621	3.12204	3.45824	0.680207	1.12394	2.03491
Capsicum_annuum_newGene_14972	0.00934507	-1.51559	down	0.0141296	-1.32958	normal	--	--	--	0.866414	-0.182613	normal	0.509342	0.407684	0.410361	0.155368	0.08889	0.123154	0.253533	0.190745	0.092051	1.18234	0.291875	0	0.119261	0.019238	0.489117	0.340764	0.539777
Capsicum_annuum_newGene_14980	0.537623	-0.208157	normal	0.12888	0.4756	normal	2.96e-11	-1.6752	down	1.25e-06	-1.17106	down	1.48713	2.48413	1.29172	1.95283	1.46496	3.56621	2.07419	1.99388	2.99962	3.05633	6.00506	0.756907	1.22886	1.23459	1.6221	2.0967	1.39238
Capsicum_annuum_newGene_14981	0.857976	0.11734	normal	2.62e-09	1.86564	up	0.00200404	-1.71539	down	0.324073	-0.342527	normal	1.17444	1.22117	0.897257	0.862842	1.39724	5.52992	4.41708	2.86385	1.60272	1.43904	2.80955	0.281241	0.267871	0.969344	1.39562	1.71578	1.14247
Capsicum_annuum_newGene_14983	0.103488	0.403044	normal	1.61e-10	-2.55864	down	8.15e-09	-3.33094	down	8.12e-05	-2.49244	down	11.8758	11.0089	11.612	16.8736	14.729	1.53242	3.37032	1.246	3.73073	10.9929	10.1162	0.718803	0.899341	0.249312	1.8342	1.46473	0.365332
Capsicum_annuum_newGene_15010	--	--	--	--	--	--	0.226286	-1.41683	normal	1.04e-15	-4.38128	down	0	0	0	0	0	0	0.027161	0	53.5906	64.3275	31.1134	0.035549	7.49237	0	1.12447	1.17322	3.83642
Capsicum_annuum_newGene_15016	5.41e-05	-1.47549	down	6.98e-17	-3.86457	down	0.185937	-1.44036	normal	5.84e-06	-3.85977	down	1.98297	2.08351	1.69037	0.630235	0.675707	0.116847	0.081806	0.197709	1.10681	1.65231	3.9272	0	1.14994	0.297129	0	0.210972	0.059772
Capsicum_annuum_newGene_15035	9.48e-05	-1.66675	down	0.671369	0.26151	normal	--	--	--	0.113177	1.39874	normal	4.20743	4.27053	5.00169	1.06089	1.48642	9.21915	7.19163	2.17742	8.36135	2.30744	0.674158	0.08078	0.265103	0.338178	11.459	18.8465	5.20738
Capsicum_annuum_newGene_15048	7.64e-05	-0.63894	normal	4.54e-10	-1.66945	down	6.69e-05	-1.92857	down	0.0403892	-0.877365	normal	22.3095	23.9675	22.1125	14.2829	15.8302	7.48068	10.4787	5.92659	14.4094	14.4825	12.9492	1.43877	4.9277	3.76178	7.50622	10.7361	3.91329
Capsicum_annuum_newGene_15080	--	--	--	0.000329799	2.2836	up	--	--	--	0.0146435	1.48887	normal	0.139965	0.272833	0.087807	0.398891	0.271855	0.869288	1.35656	1.73159	0.460638	0.272378	0.26134	0.098458	0.238097	0.424066	1.02137	2.24083	1.31105
Capsicum_annuum_newGene_15096	3.36e-09	-1.95648	down	5.89e-05	-2.05999	down	0.00146341	-1.79949	down	3.01e-11	-2.76815	down	3.02882	3.74464	2.29576	0.938645	0.810359	1.61649	0.607052	0.634665	1.85154	1.6701	2.33487	0.292393	0.834742	0.473705	0.350203	0.248835	0.245846
Capsicum_annuum_newGene_15132	--	--	--	--	--	--	0.738131	-0.279246	normal	0.000243324	-1.96181	down	0.273333	0.159907	0.038494	0	0.090161	0.061898	0.059345	0.046533	3.45978	2.7789	11.7583	6.86507	1.55772	5.63668	1.15111	1.07247	1.61807
Capsicum_annuum_newGene_15165	0.887259	-0.0832839	normal	6.99e-05	-1.14381	down	0.0619876	0.580622	normal	0.00551095	-0.809981	normal	12.7357	9.83173	7.35488	10.7586	8.42069	5.33318	4.98271	4.72095	8.23376	7.26928	13.6277	14.9534	11.2072	16.5273	5.07019	5.48146	5.04787
Capsicum_annuum_newGene_15171	0.921295	-0.109845	normal	--	--	--	0.00227784	-1.12332	down	2.74e-23	-3.21179	down	1.89817	1.52246	0.291731	0.841425	1.06488	0.310946	0.331349	0.154417	2.73983	2.78955	4.122	1.7509	1.09129	1.10407	0.268566	0.247263	0.768399
Capsicum_annuum_newGene_15173	0.0338242	-0.734469	normal	0.000695688	-1.01036	down	0.00019725	-0.90165	normal	1.92e-12	-1.69982	down	8.35641	10.9446	6.71085	4.70244	5.97044	6.04316	4.30174	4.25958	17.6171	14.8573	27.1317	10.9586	10.9803	10.8382	5.94531	6.09269	6.01159
Capsicum_annuum_newGene_15176	0.637526	-0.438654	normal	--	--	--	3.6e-06	-2.08029	down	0.00656656	-1.91241	down	0.602404	1.13105	0.545504	0.755027	0.285025	0.288314	0.27143	0.14542	1.7415	1.72745	3.31614	0.617024	0.294786	0.488051	0.194115	0.286721	1.02602
Capsicum_annuum_newGene_15181	0.0132661	0.899398	normal	0.884989	-0.0645942	normal	9.32e-20	2.35651	up	0.137149	0.646174	normal	24.2822	32.3068	40.7993	54.4547	77.221	46.9714	21.4802	39.1536	27.0109	19.77	44.2379	152.726	135.063	176.562	40.1271	29.3823	65.9045
Capsicum_annuum_newGene_15182	--	--	--	--	--	--	--	--	--	3.77e-07	4.77158	up	0	0	0	0	0	0	0	0	0	0.042909	0	0	0	0	0.850572	0.934198	1.16998
Capsicum_annuum_newGene_1519	0.78835	-0.176285	normal	0.00497423	-1.07496	down	0.00811511	-0.951991	normal	1.33e-19	-2.21158	down	3.29727	2.21699	1.55067	1.62074	2.8398	2.19793	1.24234	0.821378	2.9699	2.4397	3.7627	2.06374	1.26371	1.01205	0.771687	1.13007	0.46891
Capsicum_annuum_newGene_1520	--	--	--	--	--	--	0.0074638	1.84233	up	--	--	--	0	0.345233	0	0	2.89851	0	0	0	1.33267	0.32782	1.41921	6.39224	2.24708	4.22715	0.388209	0	0
Capsicum_annuum_newGene_15207	0.000212054	1.48939	up	0.0214271	0.962254	normal	0.0310545	-1.01942	normal	0.43658	0.244487	normal	0.476747	0.639584	0.289631	1.28197	1.67188	1.04842	1.30411	0.750969	0.9416	0.776873	0.916542	0.329471	0.600355	0.30499	1.05595	1.0925	0.905529
Capsicum_annuum_newGene_15209	0.722355	0.159972	normal	0.000143039	1.18664	up	0.00194422	-0.931979	normal	4.22e-10	1.59818	up	19.6723	21.9582	26.8262	29.0755	26.5814	61.9353	96.414	111.225	39.1451	22.1063	32.8551	17.3545	22.2469	14.8561	107.511	140.06	110.621
Capsicum_annuum_newGene_15222	0.378356	-0.41714	normal	1.5e-08	-2.0109	down	2.1e-22	-2.85641	down	1.85e-08	-3.23427	down	1.88281	2.39848	2.39753	1.29892	1.77401	1.1963	0.547276	0.513304	19.3049	12.4544	19.6232	3.18848	1.94341	2.57495	1.74323	0.947279	3.18716
Capsicum_annuum_newGene_15233	0.731211	-0.218118	normal	0.00570238	-1.09279	down	0.231481	-0.568935	normal	0.362997	-0.417128	normal	3.51409	2.72304	2.98961	2.90502	1.84799	1.04476	1.07658	1.88837	1.53395	1.33305	1.71518	0.837556	0.93915	1.63359	1.04884	1.0452	1.49129
Capsicum_annuum_newGene_15248	1.51e-06	-0.827353	normal	4.08e-17	-1.62777	down	0.756573	-0.130297	normal	1.06e-05	-1.63506	down	5.37444	5.71393	5.4674	3.3167	3.27688	2.17018	2.33927	1.75401	3.95211	3.55304	8.03432	4.56463	5.00744	4.20998	1.03184	1.8995	1.86843
Capsicum_annuum_newGene_15262	0.0612743	1.32768	normal	0.00689475	1.81058	up	0.756248	0.251297	normal	0.00161165	1.9485	up	4.47388	0.613342	3.738	6.82736	13.7641	7.85652	7.61921	23.875	2.81738	9.20593	3.115	5.16954	8.2638	5.32397	33.5084	18.3934	12.2129
Capsicum_annuum_newGene_15285	0.29814	-0.482926	normal	0.00019065	-1.29704	down	0.39115	-0.772271	normal	0.00235836	-0.954585	normal	2.65308	2.44339	3.47703	1.86283	2.18506	1.13084	1.49703	1.15945	3.0428	3.73284	3.19542	0.167497	2.6483	2.38968	1.65947	1.37571	1.87042
Capsicum_annuum_newGene_1530	0.0234339	-1.44828	normal	2.53e-09	-3.63907	down	0.19665	0.67949	normal	3.29e-09	-3.48736	down	0.486019	0.519089	0.326243	0.057369	0.201986	0.042625	0.045329	0.01378	0.400184	0.489646	0.555446	0.799334	0.428276	1.14043	0.014589	0.0426	0.033685
Capsicum_annuum_newGene_15303	3.01e-06	2.64873	up	0.048617	-1.22756	normal	0.819016	0.116981	normal	0.7849	0.30234	normal	0.994178	1.19655	0.223184	4.19113	13.3454	0.33395	0.285932	0.440786	1.80501	1.67724	1.66466	1.60963	1.58996	2.66228	0.746681	0.451365	6.58272
Capsicum_annuum_newGene_15306	0.0359524	-0.698973	normal	6.78e-06	-1.48749	down	0.0688125	-0.537803	normal	0.000841161	-1.14729	down	5.05225	5.00037	3.63272	2.61101	3.77466	2.66508	4.02925	2.28349	2.97893	4.01446	1.93776	2.0784	2.77083	2.62321	3.06611	3.27309	1.70198
Capsicum_annuum_newGene_15319	0.363236	-0.691864	normal	3.33e-09	-4.5607	down	--	--	--	--	--	--	0.768362	2.4138	1.02571	0.590618	1.00343	0.034293	0	0.102157	0.163635	0.560601	0	0.128648	0.076626	0.516833	0	0	0.064542
Capsicum_annuum_newGene_15320	0.950352	0.0619044	normal	0.000602138	-3.03757	down	--	--	--	--	--	--	1.23672	1.88006	1.69984	1.16697	2.07039	0	0.360825	0.061344	0	0.545332	0	0.27834	2.97588	0.048985	0	0.071654	0.116393
Capsicum_annuum_newGene_15325	0.879376	0.14699	normal	0.00731447	1.21328	up	--	--	--	0.32426	0.529473	normal	1.29836	0.724274	1.03732	1.01449	1.3205	2.92966	2.02633	3.93286	1.00032	0.786716	1.70794	0.895502	0.821515	0.984541	1.24107	1.18588	1.76169
Capsicum_annuum_newGene_15327	0.511948	-0.344135	normal	5.57e-07	-1.9352	down	5.21e-12	-2.46228	down	1.24e-11	-2.46194	down	3.3917	4.95141	4.18518	3.68908	2.97775	0.89334	1.38812	1.26767	6.84926	5.25113	5.98191	0.846519	1.13245	1.05355	1.09495	0.858741	1.09522
Capsicum_annuum_newGene_15328	4e-05	1.19175	up	0.665942	0.183461	normal	0.674284	0.170535	normal	0.00129741	0.946558	normal	2.37422	2.76792	2.75894	6.25506	5.16422	3.96331	1.71694	2.72569	3.29756	2.53455	3.45403	2.4283	3.61263	3.48155	5.40524	4.30433	6.5269
Capsicum_annuum_newGene_15329	0.141585	-0.71789	normal	0.00257262	-1.30958	down	0.80692	-0.119321	normal	9.11e-11	-1.9901	down	2.90287	1.95931	1.3755	1.33078	1.12518	0.541142	1.52356	1.01819	4.45646	3.41631	3.21895	2.19963	3.54294	3.40396	0.852432	0.864335	0.760567
Capsicum_annuum_newGene_15358	0.187662	-0.471422	normal	0.000718157	-1.35648	down	0.239889	-0.635003	normal	0.0996302	-0.692584	normal	3.35667	2.61184	4.12344	2.82398	1.86926	1.07511	1.88688	0.840148	1.52167	1.5282	3.08896	1.88869	0.778249	1.00541	1.49891	1.35566	1.42247
Capsicum_annuum_newGene_1536	2.76e-11	-1.16397	down	1.1e-24	-2.34037	down	0.00338065	-0.446561	normal	5.63e-06	-1.79765	down	23.8214	25.4915	22.6558	9.24948	11.3683	3.64723	5.01845	7.04302	23.0472	22.9474	26.4433	18.3003	17.0617	16.7808	4.74993	3.61994	10.294
Capsicum_annuum_newGene_15375	--	--	--	--	--	--	0.00927684	-1.56503	down	4.23e-09	-2.27024	down	0.59145	0.161349	0.460491	0.766994	1.19213	0.267546	0.059655	0	2.92836	1.82351	4.02602	0.296235	1.94704	0.491559	0.655377	0.680471	0.540444
Capsicum_annuum_newGene_15377	0.433505	-0.219718	normal	0.000412451	-1.28525	down	--	--	--	--	--	--	12.3585	12.2328	10.6256	10.2734	10.4498	6.4465	6.59051	2.94	0	0	0	0	0	2.16118	1.10793	2.33748	0
Capsicum_annuum_newGene_15385	0.0563648	-0.80305	normal	4.75e-09	-2.54803	down	0.042846	-1.38612	normal	0.000684253	-2.07048	down	1.36045	1.81124	1.66048	0.796093	1.0205	0.254551	0.181726	0.424824	1.65418	1.82784	0.72461	0.282689	1.08639	0.600025	0.288228	0.196805	0.390118
Capsicum_annuum_newGene_15414	0.00388856	-0.930923	normal	2.73e-12	-2.16326	down	0.21169	-0.752112	normal	2.19e-11	-4.70916	down	3.01792	4.31788	3.28642	1.71832	2.03713	0.648722	0.77541	1.40383	2.43062	2.11664	9.16406	2.39921	2.48802	2.85448	0.079794	0.027035	0.227237
Capsicum_annuum_newGene_15431	0.775834	0.122334	normal	1.71e-08	-1.77932	down	0.00638601	-0.887137	normal	0.0128763	-0.889994	normal	8.9139	10.5431	11.1905	9.99924	13.1998	2.98247	2.2262	4.81564	8.44837	8.26181	16.5359	4.93687	6.73704	5.25607	5.87366	3.83956	6.91165
Capsicum_annuum_newGene_15436	0.0539718	-0.896004	normal	3.86e-05	-1.60111	down	2.02e-06	-1.30728	down	1.96e-05	-1.21697	down	1.21772	1.848	1.6846	0.763799	1.00607	0.550181	0.536567	0.644556	1.77018	1.72626	2.3825	0.997948	0.73771	1.17283	0.829262	0.708755	0.691523
Capsicum_annuum_newGene_15437	0.000190969	-1.17375	down	8.8e-13	-3.52142	down	0.00191968	-2.85949	down	0.000287445	-2.57622	down	1.52824	1.59539	1.23657	0.596751	0.670638	0.137512	0.196338	0.042604	1.82105	1.594	0.670955	0.224987	0.066652	0	0.373417	0.127552	0.082534
Capsicum_annuum_newGene_15457	1.64e-05	-1.42843	down	6.69e-13	-2.22144	down	--	--	--	--	--	--	3.73041	6.21342	5.2108	2.28885	2.2313	1.6208	2.11827	2.7827	0	0	0	0	0	0	0	0	0
Capsicum_annuum_newGene_1546	0.205677	-0.605633	normal	1.92e-07	-1.59214	down	0.00999391	-0.794761	normal	1.13e-11	-1.78527	down	4.26304	3.26144	3.3643	2.89118	1.59509	1.14447	1.78601	0.97754	5.70821	4.72576	6.47399	2.37192	3.50133	2.87952	1.25013	1.99089	1.88201
Capsicum_annuum_newGene_15470	0.158602	-0.493713	normal	0.000958305	-1.1432	down	0.0605017	-0.757211	normal	0.0781474	-0.673692	normal	4.32462	4.10659	5.2169	2.76217	3.5604	2.5317	3.59276	1.89139	4.68392	6.17282	3.77389	2.92248	3.26147	2.87253	3.29396	4.19692	3.07049
Capsicum_annuum_newGene_15473	8.3e-38	4.73061	up	1.14e-05	2.75388	up	0.0506934	1.23072	normal	0.00240737	1.78631	up	0.662477	0.239881	0.595457	16.0165	18.6508	7.67823	1.93171	2.89136	1.32954	0.963108	3.9368	3.89242	7.16804	4.2163	7.25451	4.39547	9.9922
Capsicum_annuum_newGene_15476	0.608077	-0.390404	normal	3.29e-06	-2.18324	down	0.200879	-0.479168	normal	2.05e-09	-2.18021	down	0.996477	0.800447	1.10731	0.637181	0.94397	0.133925	0.198357	0.224236	1.19603	1.13938	1.73267	1.40945	1.44878	1.13183	0.339774	0.23637	0.214061
Capsicum_annuum_newGene_15514	0.765327	-0.159256	normal	0.013196	-0.686462	normal	0.93071	-0.0506564	normal	0.00916062	-1.22063	down	2.82411	3.85366	2.94048	3.71688	2.30816	2.27024	1.88682	3.48034	2.64588	2.3907	5.55464	3.63714	2.9909	3.13758	1.43158	1.19938	1.92268
Capsicum_annuum_newGene_15533	0.589854	0.489564	normal	0.0208326	-1.31769	normal	0.818522	0.196889	normal	0.00376893	-1.38435	down	0.864335	0.835248	1.13173	1.05596	1.92843	0.648189	0.490411	0.28667	2.42443	1.79916	2.09667	3.17167	1.35	1.92379	0.725045	1.04707	0.766625
Capsicum_annuum_newGene_15576	--	--	--	0.00625861	1.92986	up	--	--	--	--	--	--	0.178555	0.088122	0.351222	0.172486	0.194455	1.1342	0.951635	1.24738	0.199098	0.257079	0.469349	1.35636	0.095748	1.59834	0.812711	0.530081	0.361575
Capsicum_annuum_newGene_15581	0.0126598	-0.83381	normal	1.62e-10	-1.93128	down	3.4e-06	-1.00677	down	4.67e-14	-2.02684	down	3.16831	4.17596	4.36617	2.09587	2.26205	1.94524	1.07037	1.52371	9.17194	8.35769	12.168	4.52578	5.27064	4.81576	1.69843	2.23679	2.86546
Capsicum_annuum_newGene_15588	--	--	--	--	--	--	0.189457	-0.725162	normal	0.00014642	-3.03072	down	0.280178	0.633	0.469181	0.606823	0.391227	0	0.140345	0	1.53571	3.27307	4.67595	1.99444	1.10535	2.31088	0.033011	0.626428	0.208267
Capsicum_annuum_newGene_15589	0.310633	-0.406944	normal	0.460579	-0.244908	normal	0.891628	0.0570237	normal	2.91e-05	-1.18186	down	2.44682	1.70249	1.90149	1.91131	1.59631	2.25815	2.04065	2.70119	3.49935	2.61489	4.10211	3.45326	2.66122	4.06516	1.51923	1.3208	1.30073
Capsicum_annuum_newGene_15608	0.490217	-0.343168	normal	0.00163057	1.02003	up	0.480888	0.387856	normal	2.31e-05	1.2293	up	3.27385	6.02179	5.27874	4.13836	3.84106	10.1725	7.94708	14.6539	4.58674	4.27132	3.83126	3.87427	3.67583	8.55304	8.4437	7.59966	11.1751
Capsicum_annuum_newGene_15621	0.143324	-0.654608	normal	0.000201514	-1.20216	down	0.839436	-0.237656	normal	0.313048	-1.25251	normal	1.37532	1.67573	1.02559	1.01026	1.20294	0.650548	0.605276	0.869475	0.792145	0	2.27555	0	1.144	0	0.150903	0.237765	0.4665
Capsicum_annuum_newGene_1564	0.000197929	-1.19028	down	0.00572191	-0.944257	normal	0.613035	0.230452	normal	0.0925785	-0.55718	normal	4.0096	4.50956	3.77323	1.74144	1.79954	2.21853	3.01456	1.84443	4.24271	3.77296	3.90182	3.92977	3.70036	6.53255	2.84729	2.37098	2.63728
Capsicum_annuum_newGene_15648	0.169701	-0.899109	normal	0.362472	-0.549751	normal	0.0612485	-0.995091	normal	0.000933972	-1.13391	down	1.26287	1.64964	1.61197	1.00234	2.38477	3.18709	2.12245	1.51908	2.46527	1.83874	3.2642	1.97108	1.0479	1.21522	1.77102	1.45631	2.50176
Capsicum_annuum_newGene_15652	0.0367325	-0.853324	normal	1.08e-05	-1.3751	down	0.3096	-0.521424	normal	0.00915472	-1.1781	down	6.26085	4.11937	3.58859	2.53322	2.22957	1.80649	2.12208	2.03844	3.89948	7.91192	4.58621	3.79059	3.29972	4.99845	2.05313	2.70112	1.9197
Capsicum_annuum_newGene_15667	0.0847297	-1.10968	normal	0.00146717	-1.86788	down	--	--	--	0.472594	0.97862	normal	1.41426	2.61825	4.83063	1.16222	1.27651	0.902751	0.473955	1.26702	0	1.51761	0.050697	4.11802	0.098276	0	1.91938	2.04728	0.338524
Capsicum_annuum_newGene_15668	0.115012	-1.11756	normal	0.0114957	-1.75424	normal	0.00543433	-1.28349	down	0.010667	-1.23918	normal	2.21089	2.40796	1.09043	0.70451	0.846352	0.569572	1.62451	1.67223	2.92053	2.97011	4.00412	1.27115	2.20256	1.69527	1.57304	5.23577	1.5854
Capsicum_annuum_newGene_15677	0.142366	-0.525533	normal	6.72e-07	-1.49284	down	0.752127	-0.151792	normal	0.813321	-0.103331	normal	1.43823	1.13636	1.12244	0.799369	0.93076	0.467016	0.407349	0.590066	0.569234	0.589325	0.609826	0.479841	0.620675	0.473852	0.600896	0.588046	0.409895
Capsicum_annuum_newGene_15682	0.907905	-0.0690876	normal	0.000495624	-1.01683	down	0.0158192	-1.20649	normal	0.0439232	-1.04395	normal	3.33694	3.40801	3.50407	2.92565	4.03565	2.35262	2.32868	2.42039	5.08459	3.02098	9.0816	2.71877	2.727	2.61938	2.49755	3.86259	2.25517
Capsicum_annuum_newGene_15736	0.386476	-0.445499	normal	0.590752	-0.219869	normal	0.595792	0.288821	normal	2.4e-05	-1.23593	down	5.58221	6.63084	11.4449	5.53938	5.42623	6.98592	8.75014	10.6536	7.6446	9.98091	8.99892	18.4181	5.74923	11.269	4.0303	3.45807	3.20767
Capsicum_annuum_newGene_15749	--	--	--	--	--	--	0.46342	-0.439988	normal	0.00207016	-1.71027	down	0.46335	0.742754	0.043994	0.260298	0.474912	0.135218	0.142837	0.438882	1.01317	1.50349	2.43963	0.75654	1.37807	1.29305	0.437551	0.282249	0.609931
Capsicum_annuum_newGene_15757	0.978488	0.0351351	normal	--	--	--	0.517633	-0.442658	normal	0.000702847	-2.45033	down	0.966344	0.249876	0.323066	1.03104	0.441069	0.167801	0	0.185314	0.823709	2.07661	2.64239	1.34157	0.518064	1.11412	0.049636	0.405409	0.222326
Capsicum_annuum_newGene_15796	0.140538	-0.956994	normal	0.00627877	-1.54403	down	0.285279	-0.63148	normal	0.415242	0.430105	normal	6.01483	1.41218	5.73862	1.8262	3.14902	2.12088	2.3727	1.07691	2.33087	2.06191	1.14465	1.17573	1.18432	1.02321	2.96478	2.50189	1.72199
Capsicum_annuum_newGene_15798	0.395229	0.552839	normal	0.00015579	1.61634	up	0.583834	0.317829	normal	0.474001	0.365661	normal	1.32812	1.23571	0.784608	1.79314	1.38971	3.91157	4.32077	5.07667	1.70282	1.02758	2.19648	1.99675	1.88345	2.48516	1.71972	2.21632	2.60245
Capsicum_annuum_newGene_15810	0.111324	-0.710713	normal	0.00590085	-0.914575	normal	0.238405	-0.338421	normal	5.11e-12	-1.62123	down	2.52077	5.74404	5.20316	3.65142	2.63262	2.72246	3.14595	3.1611	6.4622	9.27301	7.83468	5.97763	6.59883	5.99438	3.01325	2.50357	2.49477
Capsicum_annuum_newGene_15814	0.0789451	-0.514388	normal	3.56e-12	2.02984	up	4.28e-14	-2.77988	down	6.52e-34	3.27166	up	31.7688	32.9999	40.058	25.9805	24.343	123.594	221.288	149.951	20.9471	15.8354	19.3459	1.59707	3.30413	2.63076	206.064	209.838	129.643
Capsicum_annuum_newGene_15819	0.968856	-0.024761	normal	7.47e-19	2.14768	up	0.00273167	-1.81335	down	4.73e-14	3.36253	up	1.27286	1.34705	1.19282	1.11851	1.47373	5.8677	7.79844	5.72375	0.462321	0.321628	0.549241	0.04978	0.118205	0.150934	5.1565	6.82526	2.32708
Capsicum_annuum_newGene_15846	0.573534	0.176329	normal	0.0006415	0.782791	normal	0.856325	0.07594	normal	8.09e-07	1.26106	up	3.93975	4.13129	3.81126	5.76827	6.0251	10.947	10.8641	7.02749	2.59241	2.75887	3.93399	4.6502	3.06422	2.93342	6.92281	7.37761	8.01042
Capsicum_annuum_newGene_15852	1.75e-11	4.41301	up	7.87e-09	6.04238	up	--	--	--	--	--	--	0	0	0	1.21347	0.853797	0.811794	0.629896	0.698349	0.121126	0.300892	0.567904	0	0.213165	0.19699	0.160689	1.37299	0.305792
Capsicum_annuum_newGene_15855	0.000687396	-0.950396	normal	4.63e-07	-1.39402	down	0.124212	-0.480529	normal	2.47e-10	-1.84585	down	4.3995	6.00839	4.25064	2.32565	2.72953	2.17636	1.6035	2.53389	6.05398	4.57583	9.44811	4.85239	4.3106	4.74769	1.73865	1.97923	1.60886
Capsicum_annuum_newGene_15874	0.0952702	-0.888035	normal	7.21e-05	-1.68594	down	0.974415	0.0343825	normal	0.016538	-1.01485	normal	2.16818	4.94353	3.18982	1.57516	1.86837	1.34977	0.958794	1.08942	3.14392	2.26634	7.67469	0.558833	5.55354	4.10891	3.58529	1.8016	2.73475
Capsicum_annuum_newGene_15876	0.727503	0.294181	normal	0.00332454	1.37968	up	0.802902	-0.172334	normal	0.8709	-0.102679	normal	1.42437	1.84976	2.61874	2.41226	2.84372	4.87054	8.21088	5.23011	5.13315	9.74285	6.8336	6.84255	3.41926	9.21545	7.26589	9.04193	3.52553
Capsicum_annuum_newGene_15888	--	--	--	--	--	--	0.0011591	2.05643	up	0.432222	-0.6742	normal	0	0.019765	0	0	0	0	0	0	0.406254	1.48801	2.34607	5.11458	3.42691	9.45036	0.589538	1.37353	0.37958
Capsicum_annuum_newGene_15891	0.0741486	0.596247	normal	0.018323	0.743123	normal	0.000930814	0.962432	normal	6.25e-09	1.56028	up	2.16341	2.47224	2.3563	4.14924	3.3222	5.89288	4.10603	3.35922	2.4154	3.61931	4.50772	6.36557	7.65164	6.68847	10.5045	11.5805	8.82986
Capsicum_annuum_newGene_1593	0.840749	-0.17022	normal	0.0419123	-0.851082	normal	0.292908	-0.478045	normal	0.00361202	-1.13374	down	0.731243	1.47035	1.50512	0.792559	1.47179	1.25573	1.62437	1.04048	2.89742	2.35856	2.14561	1.38173	0.937922	2.0569	0.802704	1.90366	2.16766
Capsicum_annuum_newGene_15934	0.299959	-0.653956	normal	5.16e-12	-6.87714	down	0.00205032	-2.63327	down	1.78e-08	-4.18128	down	2.15964	1.05134	1.88855	1.49053	1.52527	0	0	0	3.11077	2.99178	2.00193	0.036658	0.679075	0.076861	0	0.283629	0.167033
Capsicum_annuum_newGene_15935	0.0278576	-1.22011	normal	3.51e-05	-2.02227	down	0.840235	-0.119306	normal	0.00772977	-1.96605	down	1.28516	0.84739	0.54607	0.297375	0.381972	0.254781	0.19631	0.247484	1.30748	1.81265	2.37476	1.60722	0.963681	2.39748	0.1896	0.124572	0.852111
Capsicum_annuum_newGene_15940	0.336173	-0.399151	normal	0.123026	-0.752077	normal	0.699626	-0.153667	normal	4.23e-05	-1.4671	down	1.88376	2.86694	1.62094	2.07717	1.45666	0.4801	1.53864	2.28912	3.53274	3.79557	6.60195	3.97971	2.82101	3.45442	0.930925	1.42909	2.2279
Capsicum_annuum_newGene_15944	4.46e-06	2.07149	up	1.88e-22	3.50489	up	2.55e-06	2.8096	up	0.000830122	2.20071	up	0.760023	1.03662	0.411243	3.59675	3.96291	11.6473	12.0744	18.7238	0.278587	0.288953	1.90157	11.0336	4.68106	5.34117	4.37407	2.90217	3.97135
Capsicum_annuum_newGene_15950	0.00551576	1.68162	up	0.00338512	1.57291	up	--	--	--	--	--	--	0.941644	0.733483	0.50989	1.22237	1.96311	1.22815	1.05597	1.01865	0.568438	0.048878	0.254054	0.129365	0.053314	0.191708	1.06395	0.421352	0.483826
Capsicum_annuum_newGene_15971	0.000558769	-0.712504	normal	6.23e-09	-1.52414	down	0.0332515	-1.14964	normal	3.66e-05	-2.1259	down	10.9529	14.0408	10.4914	7.34106	6.83887	6.10219	4.49045	3.31219	3.8666	6.44354	2.75336	2.63409	1.1689	2.2276	0.670339	1.29586	0.733489
Capsicum_annuum_newGene_15986	0.299959	-0.605867	normal	2.39e-07	1.81085	up	0.967034	0.0416454	normal	0.898596	-0.103574	normal	1.60844	2.10146	1.10447	1.03507	1.01198	6.74794	4.50532	8.35207	27.6877	54.157	8.82237	26.627	16.3938	57.9797	27.6244	41.1153	18.5743
Capsicum_annuum_newGene_16	0.00011939	-1.10142	down	1.93e-05	-1.38974	down	4.87e-25	-2.66511	down	4.47e-10	-1.19938	down	6.11777	8.29774	5.97778	2.46826	3.52754	4.18064	2.89552	1.84616	9.54047	8.88982	11.2151	1.41961	1.11252	2.17798	3.59333	4.98474	4.93017
Capsicum_annuum_newGene_16001	0.0011888	-1.27637	down	6.59e-34	-3.26018	down	8.17e-05	-1.56842	down	0.0018761	-1.26043	down	3.37704	4.36314	3.04109	1.56136	2.00369	0.332841	0.53227	0.347782	0.870275	1.23307	0.68205	0.953831	0.326258	0.252556	0.245679	0.407902	0.358499
Capsicum_annuum_newGene_16008	2.03e-15	-1.2179	down	1e-32	-2.26264	down	0.000182967	-0.970497	normal	6.84e-49	-2.92496	down	6.78416	9.73713	9.16013	5.48686	6.59305	6.69708	6.05831	4.3674	9.22684	9.02052	12.045	5.2919	4.0065	4.61808	1.7828	2.44849	2.14566
Capsicum_annuum_newGene_16010	0.47956	0.422497	normal	0.00471525	1.06656	up	0.0858528	0.829323	normal	0.292562	0.564677	normal	2.53451	2.80571	2.00246	3.49605	3.8252	4.86616	7.69957	5.63849	3.3725	4.2144	2.28748	6.39362	6.05694	6.16084	6.08359	5.17687	3.6644
Capsicum_annuum_newGene_16043	0.242452	0.528641	normal	1.65e-21	2.6642	up	0.140131	0.474974	normal	2.62e-14	2.32389	up	3.32159	2.41072	2.54536	3.64608	4.79179	22.8633	22.5964	15.3129	2.63606	3.14185	4.38934	4.89918	4.64934	4.33329	18.3456	20.0807	11.5996
Capsicum_annuum_newGene_16047	0.274251	-0.707496	normal	0.00296803	-1.47601	down	2.93e-05	-1.78696	down	0.240537	-0.574276	normal	4.15289	5.67752	1.38714	2.12753	2.09488	1.09368	1.67751	1.43225	1.25472	2.32575	3.37786	0.665547	0.419943	0.797045	1.24323	1.20222	2.03966
Capsicum_annuum_newGene_16048	0.460248	-0.506342	normal	0.00298917	-1.41101	down	0.124883	-0.685396	normal	0.0319663	-1.08215	normal	2.08951	1.24744	1.92537	1.47311	0.940602	0.813811	0.719336	0.601654	1.36443	1.40428	2.16969	1.03977	0.809903	1.08503	0.737395	0.927488	0.463146
Capsicum_annuum_newGene_16055	0.859394	-0.155878	normal	0.0291578	-1.17752	normal	0.119218	-0.511069	normal	5.11e-06	-1.79195	down	1.04149	1.15783	1.31471	1.35909	0.773897	0.368836	0.806654	0.495488	3.69047	3.07125	5.7571	3.02046	2.53088	2.90988	1.46866	0.828362	1.01385
Capsicum_annuum_newGene_16062	1.78e-08	3.48778	up	--	--	--	0.00107256	1.52691	up	0.16037	0.830726	normal	0	0.099985	0.135292	1.81633	3.14297	0.836016	0.242804	1.57029	0.389485	0.3459	0.790632	1.64	1.31642	1.52853	0.623459	0.982898	1.01209
Capsicum_annuum_newGene_16065	0.681224	-0.108868	normal	3.42e-06	0.821293	normal	2.47e-15	-2.56453	down	4.31e-11	1.21553	up	21.3822	25.1903	21.7556	21.1314	22.4712	48.3414	47.808	40.8011	16.6436	17.7992	22.3571	1.91471	4.01719	3.00095	43.5524	49.0992	35.3504
Capsicum_annuum_newGene_16076	2.07e-06	-1.40288	down	0.000529584	1.14549	up	0.0664475	-0.83031	normal	1.92e-10	2.32976	up	7.73753	5.57438	7.34086	2.6439	2.83337	12.7169	27.0355	15.2894	4.5537	3.15419	2.90369	2.64688	1.46832	1.55141	17.8092	24.6836	11.3098
Capsicum_annuum_newGene_16080	0.0249869	0.459291	normal	6.06e-05	-1.18306	down	0.00026119	-0.971497	normal	7.6e-38	-3.02616	down	9.35411	10.5494	7.47822	12.485	13.0841	5.35092	4.17134	2.55849	22.363	21.7947	25.366	7.68217	13.4275	11.8507	2.07006	2.12946	3.03913
Capsicum_annuum_newGene_16099	0.000269291	-1.45682	down	1.86e-08	-2.26248	down	1.6e-09	-3.00524	down	1.59e-06	-1.96683	down	1.58071	1.65942	1.28182	0.534415	0.495202	0.359148	0.373062	0.562678	3.29034	2.06358	2.43244	0.117062	0.325042	0.343293	0.625186	0.465535	0.985817
Capsicum_annuum_newGene_16103	0.476632	-0.254137	normal	0.00221696	-0.804083	normal	0.141002	-0.693351	normal	1.08e-12	-1.85274	down	3.96546	3.91197	4.14101	3.18797	2.89002	1.93222	2.9194	2.34789	5.21707	4.05102	5.84251	3.74824	1.68117	4.41874	2.46609	2.13692	2.16205
Capsicum_annuum_newGene_16137	0.0130153	-0.56687	normal	8.75e-15	-1.60532	down	2.05e-09	-1.20938	down	2.78e-29	-2.13276	down	8.96616	7.89918	6.73508	6.48284	4.82388	3.69014	3.71892	2.98872	10.2882	10.951	15.8977	5.9947	3.92817	6.02577	3.1224	3.05636	2.40494
Capsicum_annuum_newGene_16140	0.601724	-0.543558	normal	1.6e-05	-3.02197	down	0.98127	0.0185771	normal	0.00292467	-2.29359	down	0.89875	1.11159	0.952408	0.129719	1.25363	0.062114	0.036893	0.159196	0.760631	1.23852	0.818976	0.764296	0.778341	1.07571	0.158866	0.209565	0.070074
Capsicum_annuum_newGene_16153	0.74735	-0.151306	normal	1.38e-10	-1.86616	down	0.746526	-0.263882	normal	1.99e-13	-2.50454	down	2.5747	2.71411	2.45839	1.84721	2.99037	0.670746	0.589717	1.12173	3.86575	3.28043	5.96069	4.60202	4.7733	0.824603	0.485943	0.660288	0.975077
Capsicum_annuum_newGene_16163	0.0427656	-0.868955	normal	4.3e-09	-1.67852	down	0.0677719	-0.605217	normal	3.97e-05	-1.50775	down	1.08258	1.51332	1.01126	0.39593	0.850924	0.372356	0.315929	0.444682	1.2704	1.33741	1.7186	0.672507	0.98367	1.12863	0.603542	0.538177	0.28598
Capsicum_annuum_newGene_16168	4.74e-10	-1.36282	down	2.88e-11	-2.05593	down	0.61755	-0.237889	normal	0.000282931	-1.36421	down	18.0201	18.5542	14.6304	6.16686	6.87413	2.87066	4.51637	6.17685	12.5213	13.2735	10.9524	9.63944	12.8719	7.38103	4.26325	3.14846	5.80042
Capsicum_annuum_newGene_16193	0.00210807	-0.807658	normal	3.34e-07	-1.45127	down	0.00823108	-1.04413	down	4.24e-09	-1.7265	down	8.0075	10.6562	10.1779	4.61248	6.20418	3.40525	2.78953	5.28553	10.6313	12.9069	10.4934	4.838	7.31627	3.73844	2.96171	2.80515	4.12302
Capsicum_annuum_newGene_16194	0.36443	-0.717051	normal	0.00665755	-2.24852	down	0.990234	-0.0155213	normal	0.00955758	-2.58711	down	1.06215	0.654199	2.03803	0.516843	0.888545	0.608153	0.079147	0.06392	4.24937	0.089853	10.5444	4.47823	4.60186	4.21337	0.220915	0.774621	0.526538
Capsicum_annuum_newGene_16205	0.777994	-0.328967	normal	0.0934512	-1.47838	normal	0.582059	-0.249205	normal	2.41e-09	-2.28613	down	1.93237	0.228674	2.58366	1.31161	0.697897	0.644483	0.136179	0.813179	7.48104	8.40806	6.26853	7.5164	6.42502	5.03424	1.17688	1.82914	2.11449
Capsicum_annuum_newGene_16236	0.172229	-0.878106	normal	4.03e-16	-4.17899	down	7.44e-05	-3.09622	down	1.9e-47	-6.27002	down	2.61327	2.62255	6.52004	1.19491	2.91342	0.533154	0.310343	0.086822	28.6425	17.492	18.4606	3.22859	1.94685	0.084778	0.433747	0.451454	0.088721
Capsicum_annuum_newGene_16247	1.96e-26	-1.99433	down	1.36e-64	-3.51868	down	7.71e-20	-1.79551	down	1.91e-43	-3.47958	down	43.3522	37.2936	34.2119	9.18282	12.1403	3.65702	3.19558	3.93835	31.7463	34.9533	53.7405	10.7063	10.8245	10.374	3.21843	2.61928	3.92404
Capsicum_annuum_newGene_1625	0.00399658	-0.828269	normal	4.43e-08	-1.45017	down	0.000133764	-1.22167	down	1.76e-16	-1.78511	down	4.35861	3.73542	2.9284	1.96775	2.94437	1.70716	2.07984	1.33974	4.23779	4.36917	5.52608	1.89277	1.15322	2.30941	1.37238	1.03624	1.24112
Capsicum_annuum_newGene_16255	--	--	--	--	--	--	0.0314212	-1.98176	normal	0.00173165	-2.29392	down	0.199305	0.134156	0.073401	0.245444	0.343817	0.107047	0.038811	0.529035	3.74295	1.6968	1.14097	0.901223	0.178382	0.039697	0.333388	0.452663	0.192953
Capsicum_annuum_newGene_16267	0.00653539	-0.820013	normal	2.62e-06	-1.74922	down	1.13e-05	-1.4036	down	1.38e-17	-2.37942	down	5.97552	7.36837	4.41953	3.00077	3.7144	1.2937	1.49106	3.00835	8.74712	7.32676	14.2363	3.19144	4.51909	3.01648	1.65447	1.57955	2.15816
Capsicum_annuum_newGene_16276	0.882454	-0.156454	normal	0.0302588	0.879655	normal	--	--	--	0.000569188	1.83884	up	0.973477	0.634442	0.718688	0.358509	1.04056	1.52005	1.76166	1.65193	0.456634	0.424017	0.480735	0.302872	0.516226	0.529915	1.45621	1.09228	2.57681
Capsicum_annuum_newGene_16277	0.410107	-0.242366	normal	6.09e-10	-1.44496	down	0.60383	-0.229433	normal	6.72e-06	-1.10598	down	12.7494	10.7929	9.69816	10.4239	8.79377	3.88828	5.29765	4.42613	8.5201	7.87463	8.4769	5.6052	9.51642	5.75412	3.74951	3.28352	4.17802
Capsicum_annuum_newGene_16290	2.01e-29	-3.04145	down	1.74e-48	-5.06009	down	0.00169173	-2.29087	down	0.000594971	-2.10307	down	5.60296	6.17286	6.73244	0.593924	0.780958	0.089893	0.250069	0.188767	9.50662	8.32353	2.08962	2.13478	0.409937	0.799635	1.54408	1.1186	1.68661
Capsicum_annuum_newGene_16332	--	--	--	--	--	--	2.98e-05	-1.89397	down	1e-08	-2.1701	down	0	0	0	0	0	0	0	0	8.35448	6.60081	7.03705	2.46025	2.49885	0.649735	2.34885	2.307	0.923378
Capsicum_annuum_newGene_1636	0.671756	0.360317	normal	0.0357191	1.1004	normal	0.00692576	1.45664	up	1.67e-10	2.80745	up	0.9646	0.864188	0.447026	1.16889	0.918193	1.3366	2.51671	1.81123	0.298699	0.363059	0.444316	1.09466	1.25035	0.922914	3.37776	2.61448	2.22688
Capsicum_annuum_newGene_16360	0.87899	0.0777182	normal	0.0308558	0.768977	normal	2.41e-05	-1.23817	down	0.559788	-0.207374	normal	1.91308	2.02881	2.36802	2.46293	3.33155	4.51312	4.9926	2.87291	5.97102	6.06944	5.78837	2.4211	1.6986	3.54703	7.00019	5.73876	3.3449
Capsicum_annuum_newGene_16365	0.974535	0.0373978	normal	0.646128	-0.268658	normal	1.05e-07	2.4412	up	6.92e-06	2.44352	up	0.793219	0.753639	1.52968	1.51097	0.719578	1.0309	0.710071	1.20896	0.418937	0.330254	0.207222	2.08975	1.4838	2.10508	1.54943	1.31892	2.0489
Capsicum_annuum_newGene_16370	0.90643	0.0901173	normal	0.0957536	-1.06326	normal	0.00906832	-1.88307	down	0.0643341	-1.37353	normal	1.98181	2.39282	1.93748	2.00769	2.59565	1.1818	1.54455	0.380856	3.04821	0.656434	5.50354	0.339761	0.38363	1.15898	0.882026	1.91515	1.31514
Capsicum_annuum_newGene_16379	0.302601	-0.711417	normal	0.00983628	-1.06243	down	0.186833	-0.805949	normal	0.735832	-0.208577	normal	5.28852	2.68385	1.5501	0.454813	4.28925	1.30743	1.35303	1.35978	1.29556	1.64996	5.28626	0.687947	1.0339	0.994838	1.26266	1.31032	1.61161
Capsicum_annuum_newGene_1638	0.119228	-0.753251	normal	0.0120915	-0.882942	normal	0.449266	-0.390949	normal	0.0040073	-1.34333	down	2.97527	2.90724	2.80645	2.07278	1.29874	1.94869	1.51584	1.84958	2.27526	2.09205	5.04153	2.04586	2.17532	2.63284	1.14117	1.12296	1.05147
Capsicum_annuum_newGene_16395	0.0273716	-1.51213	normal	1.02e-05	-1.81294	down	0.805377	0.181418	normal	0.436823	-0.549316	normal	3.98731	3.70582	3.82597	1.99978	0.156409	2.30925	1.13373	1.14756	2.01513	1.0276	1.09244	1.8797	1.69421	1.67743	0.573047	1.77083	0.531877
Capsicum_annuum_newGene_16396	3.09e-07	-1.20453	down	4.06e-11	-1.72275	down	4.69e-06	-2.08754	down	0.00315934	-0.935065	normal	3.01391	3.10875	2.33984	1.39978	1.05042	0.761284	1.19752	0.878251	2.36164	2.73287	2.14712	0.288133	0.798134	0.483971	1.35727	1.39807	0.953352
Capsicum_annuum_newGene_16405	--	--	--	--	--	--	--	--	--	0.000238866	2.4571	up	0	0	0	0	0	0.056768	0.147976	0.192216	0.252336	0.110265	0.219414	0.487697	0.749636	0.322158	0.937559	1.64846	1.02924
Capsicum_annuum_newGene_16410	1.92e-11	-2.26632	down	8.83e-24	-4.13428	down	1.41e-14	-2.02157	down	4.95e-29	-3.7021	down	2.1157	2.96805	2.25715	0.367997	0.573099	0.073615	0.120602	0.225952	4.64035	4.77786	7.70353	1.56865	1.01106	1.40841	0.326747	0.295849	0.566835
Capsicum_annuum_newGene_16434	0.54125	0.434709	normal	0.000878677	1.35845	up	0.150319	1.17263	normal	0.122971	1.22528	normal	0.352224	0.673057	0.527264	0.79077	1.05765	2.08895	1.28176	1.60334	0.756987	0.078761	0.514871	2.47257	1.20371	1.03353	1.17131	1.36709	0.879002
Capsicum_annuum_newGene_16436	4.62e-08	2.45834	up	0.139742	0.92299	normal	--	--	--	--	--	--	0.751822	0.545418	0.193371	3.01401	3.9113	1.69995	1.63175	0.421987	0	0	0	0	0	0	0	0	0
Capsicum_annuum_newGene_16452	0.184515	-0.891573	normal	0.037393	-1.11052	normal	0.245429	-0.677744	normal	0.00223415	-1.66539	down	1.57919	1.71272	0.918661	1.45237	0.276209	1.71731	0.875642	1.03446	1.50073	1.34873	4.21166	1.10156	1.92854	1.86743	0.974711	0.86283	0.821198
Capsicum_annuum_newGene_16475	0.0693206	1.35619	normal	--	--	--	2.72e-05	1.98553	up	0.0170319	1.35503	normal	0.355801	0.103202	0.112948	0.747105	0.676535	1.21977	0.451316	0.553738	0.443684	0.471326	0.289896	2.11755	1.38104	1.87972	0.740879	1.25616	1.29414
Capsicum_annuum_newGene_16519	0.0563177	-0.714112	normal	0.116017	0.514588	normal	0.0244745	-0.906372	normal	3.44e-23	1.6958	up	13.4708	16.6328	19.2689	6.89595	12.293	17.5402	24.9401	23.8274	8.26936	6.01757	8.14895	2.75838	7.05117	3.3566	20.2086	19.7526	16.5071
Capsicum_annuum_newGene_16523	0.00403881	-1.13632	down	6.48e-23	-2.78892	down	0.828007	-0.104389	normal	1.32e-08	-1.85204	down	14.2346	12.3127	10.6262	3.51835	7.3988	2.15291	1.42628	2.28954	5.38461	6.23562	8.01642	5.72215	7.47479	4.57975	1.94964	1.69731	1.40082
Capsicum_annuum_newGene_16524	0.25534	-0.714291	normal	0.463804	-0.454559	normal	0.00765052	-1.15873	down	0.000433963	-1.5791	down	1.47049	1.47596	1.58534	0.897203	0.881472	1.28683	1.74775	0.61845	4.43168	4.64892	3.40952	1.90034	1.9633	1.58084	0.991276	1.55085	1.44668
Capsicum_annuum_newGene_16525	0.896776	-0.127427	normal	9.46e-10	2.32676	up	1.34e-14	3.05669	up	0.000148879	2.05569	up	0.675391	0.36255	0.668293	0.640875	0.418661	3.72775	3.8057	2.58564	1.20548	0.931007	1.44272	15.0305	5.53409	12.04	2.97468	9.7267	2.82939
Capsicum_annuum_newGene_16539	7.6e-05	-0.88645	normal	0.000497596	-0.954927	normal	3.14e-09	-2.38594	down	0.887809	0.0598167	normal	26.7204	26.2766	31.9878	16.5323	14.8708	12.2923	20.3415	16.7755	27.7338	27.1864	17.0158	3.10728	5.83432	4.07092	24.9535	27.1253	23.1561
Capsicum_annuum_newGene_16541	0.262102	-0.860992	normal	0.0297228	-1.26437	normal	8.75e-05	-1.61048	down	2.16e-06	-1.61915	down	1.89148	3.99419	2.45499	2.30727	0.792332	1.52506	1.35718	0.648299	3.90268	3.15432	5.88859	1.14616	1.40904	1.29264	1.24795	2.31826	1.23269
Capsicum_annuum_newGene_16545	0.0786945	0.650055	normal	3.55e-09	1.5022	up	0.0619686	0.777342	normal	0.0868649	0.598163	normal	2.6103	1.98754	1.51776	3.19691	3.53547	6.61761	6.84546	6.23672	1.71617	2.57264	4.04144	4.32015	5.87101	3.76487	4.32068	4.16421	3.5123
Capsicum_annuum_newGene_16551	0.69287	0.274014	normal	5.78e-08	-2.70875	down	3.44e-05	-1.49396	down	1.59e-08	-4.29251	down	1.70684	1.65988	1.36063	2.53665	1.454	0.338731	0.205576	0.189128	2.98919	2.25796	4.10128	0.956627	1.14354	1.02992	0.074269	0	0.228645
Capsicum_annuum_newGene_16556	0.190789	0.869281	normal	0.000118537	1.79113	up	0.00254562	-1.44446	down	2.78e-05	1.62027	up	0.57963	2.2194	1.11018	2.40829	3.43729	6.06781	6.25517	5.38579	1.44619	3.46472	4.8184	1.2273	1.09393	0.971906	9.71466	9.03478	9.77243
Capsicum_annuum_newGene_16574	0.144116	-0.610311	normal	0.000602189	-1.3204	down	0.0760568	-1.0156	normal	1.65e-06	-2.84087	down	7.07106	8.01279	5.42827	5.60025	3.49567	4.52942	1.68375	2.80668	3.1405	4.19899	14.2632	2.88664	3.35059	3.47875	0.406115	0.728149	1.19295
Capsicum_annuum_newGene_16575	0.363595	-0.566419	normal	0.990257	0.00629953	normal	0.00512254	-1.12949	down	0.3735	0.321632	normal	2.62147	2.58364	4.0463	2.63385	1.75108	4.42962	4.40153	2.30821	6.0465	4.29558	4.8878	1.64409	2.64605	1.82692	5.25178	5.59202	6.47739
Capsicum_annuum_newGene_16584	6.96e-05	-1.42232	down	0.722062	0.108588	normal	8.23e-12	-3.24412	down	0.391617	0.379351	normal	4.87518	4.75054	5.21775	1.28323	1.96611	4.56972	6.51678	5.45828	2.98107	4.37053	3.73534	0.138016	0.366052	0.262248	4.8786	5.7331	3.06903
Capsicum_annuum_newGene_1659	8.32e-21	2.73035	up	3.55e-12	2.04643	up	0.000214874	1.68133	up	5.42e-09	2.41877	up	2.51683	2.4319	3.4452	18.644	24.2442	15.3482	14.1177	11.0696	3.54508	1.66064	1.89452	6.5417	9.4858	8.61285	15.8071	12.858	11.089
Capsicum_annuum_newGene_16593	0.218959	0.440378	normal	0.00066547	-1.25622	down	0.647649	0.1938	normal	0.000319257	-1.29527	down	5.09994	3.22191	2.84927	4.68405	5.42111	1.22102	0.859141	1.56578	6.41225	2.63827	8.82168	4.75752	4.69918	6.60078	1.56336	2.14755	2.17283
Capsicum_annuum_newGene_16617	1.03e-07	0.922258	normal	0.000112203	-1.0977	down	0.0149903	-0.822327	normal	6.45e-08	-1.97366	down	4.08869	4.50017	3.76674	7.80379	7.90238	2.15165	2.36427	1.28658	13.6524	15.4356	10.6984	7.92504	5.57375	8.17428	2.36355	2.18942	3.69917
Capsicum_annuum_newGene_16621	0.650231	-0.403295	normal	0.0103805	-1.45725	normal	0.567309	-0.326448	normal	0.00026703	-1.44383	down	2.4679	0.80094	1.54807	1.58739	0.9026	0.732727	0.437855	0.700208	3.03068	3.01303	3.01831	3.82581	4.62303	3.34785	2.45092	1.85617	1.26667
Capsicum_annuum_newGene_16652	0.112226	0.514951	normal	0.000243494	-1.03687	down	--	--	--	--	--	--	6.03944	11.0832	7.73668	10.429	10.7722	3.53388	3.96408	4.15245	0	0	0.144406	0	0.069983	0	0	0	0
Capsicum_annuum_newGene_1666	6.71e-08	3.40072	up	3.26e-08	3.41251	up	2.18e-08	2.8089	up	6.63e-07	2.98702	up	0.092017	0.055619	0.356773	2.39022	7.84447	3.15397	1.83348	2.74395	1.19878	0.635166	0.536803	7.05649	3.93358	9.31383	4.51005	4.3022	13.9992
Capsicum_annuum_newGene_16663	0.983527	0.0220668	normal	--	--	--	0.457517	-0.633346	normal	0.000407086	1.09549	up	0.656532	0.863734	1.1725	0.940799	0.958743	0.037844	0.052651	0.070866	3.51375	2.11109	3.0979	0.507196	3.29325	1.21118	5.24886	8.16804	6.19891
Capsicum_annuum_newGene_16678	5.89e-08	1.84555	up	0.000434028	1.29594	up	8.81e-11	1.76388	up	0.00416898	1.71697	up	2.64929	3.01797	4.73717	28.1455	29.5581	27.0834	12.8458	13.6237	2.87821	2.12742	7.62673	27.488	23.2088	27.4068	5.00358	8.75262	47.8528
Capsicum_annuum_newGene_16690	0.27288	-0.623054	normal	1.46e-07	-2.62621	down	0.0961172	-0.722739	normal	0.00667358	-1.55968	down	1.70781	2.43035	1.131	0.904532	1.28364	0.504998	0.154479	0.207372	1.8962	1.44747	3.8601	1.60881	1.11402	0.981757	0.378149	1.47232	0.389495
Capsicum_annuum_newGene_16729	3.02e-05	-0.860555	normal	0.804808	-0.0879535	normal	9.74e-18	-2.10759	down	0.803012	-0.066423	normal	14.6219	19.2713	16.4925	9.47414	8.83003	15.8024	24.0014	13.3356	15.0131	14.4757	17.2203	2.54518	3.77111	3.85169	14.0099	17.3788	10.9804
Capsicum_annuum_newGene_16746	--	--	--	--	--	--	0.0170469	-1.37113	normal	0.000328028	-3.13814	down	0.368344	0.083611	0.134647	0.200351	0	0.048015	0.078798	0	1.09556	0.898001	1.74998	0.270982	0.41294	0.602222	0	0.185186	0.088229
Capsicum_annuum_newGene_16750	0.83563	0.135428	normal	0.000298779	1.39553	up	0.0481765	0.994137	normal	0.240026	0.52774	normal	2.96077	4.11528	4.67026	4.49847	4.52889	15.2372	6.7858	14.538	2.88387	2.10397	5.98412	4.94724	9.72907	6.84586	5.24772	4.21702	5.41604
Capsicum_annuum_newGene_16751	1.94e-05	-1.91919	down	2.13e-09	-2.99747	down	0.026539	-0.831092	normal	0.0469259	-1.00937	normal	1.83051	3.2645	3.01069	0.659822	0.571735	0.192292	0.499619	0.316289	1.9751	1.76861	2.38337	1.32054	0.903899	1.09512	0.567021	0.907127	1.39605
Capsicum_annuum_newGene_16753	0.943224	0.0284185	normal	0.0271903	-0.937855	normal	0.0263327	-0.77395	normal	2.25e-06	-1.05289	down	3.37613	3.40372	2.63421	3.226	3.16208	2.34284	1.92091	0.756634	3.71863	3.23144	4.88919	2.1122	2.61162	1.95284	1.95433	2.21792	2.09714
Capsicum_annuum_newGene_16756	--	--	--	--	--	--	--	--	--	1.56e-13	5.37736	up	0.086649	0.161475	0	0.446408	0.22018	1.24789	0.384835	0.340758	0.103235	0.264689	0	0	0.314485	0	7.88032	6.53077	11.6229
Capsicum_annuum_newGene_16757	0.952379	-0.035544	normal	0.860015	0.058375	normal	2.66e-06	1.48204	up	0.00280381	0.73519	normal	3.95601	7.01973	5.72781	5.53084	6.14809	7.90134	6.03499	6.72556	4.5959	7.25114	6.16333	14.0982	21.6528	17.5017	11.5069	9.85843	9.57266
Capsicum_annuum_newGene_16762	--	--	--	--	--	--	0.00245791	-2.76331	down	1.87e-05	-3.02709	down	0	0	0	0	0	0	0	0	4.72764	1.04982	2.80946	0.35567	0.260343	0	0.185739	0.27462	0.368126
Capsicum_annuum_newGene_16763	0.340035	-0.349066	normal	1.69e-07	-1.99053	down	0.465494	-0.221613	normal	0.000441313	-1.66451	down	12.3359	12.9949	9.19834	9.63547	8.7171	2.26871	2.29682	4.84757	10.8527	11.9171	18.1767	11.9419	11.1494	10.9846	3.26497	2.24424	6.27831
Capsicum_annuum_newGene_1677	0.963695	0.0577578	normal	0.527071	-0.88665	normal	0.490329	-0.242422	normal	4.32e-06	-1.96455	down	0.673098	0	0.973039	0.738883	0.634827	0.264442	0.193442	0.305979	4.27678	2.82894	3.41059	2.97005	2.91409	2.97734	0.899159	0.464461	1.1586
Capsicum_annuum_newGene_1679	0.738818	-0.338928	normal	--	--	--	0.0757528	-0.963915	normal	8.3e-11	-3.53702	down	2.02261	0	0.603955	0.265328	0.298982	0	0	0.128896	1.66622	2.77383	5.37069	1.36497	2.15901	0.982538	0.086526	0.279872	0.313528
Capsicum_annuum_newGene_16795	0.000257757	-0.810366	normal	5.32e-07	-1.49754	down	0.231253	-0.71212	normal	0.117765	-0.55138	normal	13.1733	12.4131	13.1507	7.21662	7.82771	4.33839	6.83883	4.08813	8.02962	6.94156	11.1895	3.50113	8.56832	2.73112	4.85775	4.44045	7.65001
Capsicum_annuum_newGene_16796	0.173356	0.579546	normal	0.00158312	-1.21964	down	0.640074	-0.267624	normal	0.0548176	-0.946143	normal	1.27151	1.94319	2.05058	2.38469	3.23761	0.887401	0.76709	1.01005	2.30262	2.4099	1.48872	1.23747	1.88505	2.05407	0.765767	0.781119	1.30899
Capsicum_annuum_newGene_16803	0.0338899	-0.982012	normal	3.59e-05	-2.02604	down	1.01e-08	-1.76764	down	5.27e-15	-3.37515	down	3.5795	1.00442	2.29756	1.08056	0.397562	0.218224	0.166248	0.526095	2.1219	1.25279	1.52559	0.829073	0.318318	0.368336	0.060989	0.137788	0.129352
Capsicum_annuum_newGene_16812	0.00814775	-1.19257	down	1.54e-09	-2.47544	down	4.13e-05	-1.64434	down	1.83e-13	-3.27833	down	6.93704	4.02022	6.74156	2.59083	2.29923	0.984606	1.22667	1.233	8.73507	5.88552	8.30592	2.21938	2.96474	1.7092	0.827191	0.895411	0.369335
Capsicum_annuum_newGene_16825	2.51e-05	2.06556	up	7.43e-07	2.49125	up	0.304945	0.611775	normal	0.0327928	1.44355	normal	0.587751	0.322692	0.451158	2.10328	2.77552	4.88324	2.00731	2.54625	0.985651	1.18416	1.21226	1.35709	1.14493	2.91979	2.7374	1.08777	5.93338
Capsicum_annuum_newGene_16827	0.877143	-0.166593	normal	--	--	--	0.198254	-0.614237	normal	3.58e-07	-2.18561	down	1.6089	1.31073	0.32126	0.712715	1.17329	0.259058	0.263087	0.296822	1.68657	1.21313	2.59719	1.57301	0.868914	0.957191	0.34344	0.265115	0.465532
Capsicum_annuum_newGene_1683	0.63435	0.279129	normal	0.00102237	-2.69574	down	0.551128	-0.458067	normal	--	--	--	1.51851	2.09123	1.4942	2.29265	2.04961	0	0.453395	0.219688	2.88792	0.638206	2.00924	1.37886	1.29202	1.19599	0.147915	0	0.100563
Capsicum_annuum_newGene_16837	0.682325	-0.308639	normal	0.00178971	-2.1101	down	0.537392	-0.763792	normal	0.433445	-1.10782	normal	6.87013	7.18119	2.87477	5.47631	3.45809	0.280897	2.41277	1.06873	0	4.18564	4.62549	0.642599	1.31048	1.8125	0.985885	1.57238	0
Capsicum_annuum_newGene_16839	2.14e-15	3.82435	up	0.000160965	2.40148	up	1.19e-06	3.0412	up	0.00329346	2.13376	up	0.405405	0.158478	0.180458	3.58855	7.90506	2.35306	0.596688	2.11697	0.983229	0.197361	1.06106	10.3613	3.19128	9.70165	1.65301	2.4983	6.45631
Capsicum_annuum_newGene_16840	2.51e-12	2.42387	up	0.00117167	1.27482	up	1.08e-08	3.11326	up	0.0682456	1.05727	normal	4.75063	7.22751	4.20726	42.765	24.5781	15.1916	8.80886	21.597	4.73413	5.36364	14.6529	105.184	28.2272	112.376	12.4861	9.48033	26.8517
Capsicum_annuum_newGene_1687	0.222896	-0.726256	normal	0.000572997	-2.04129	down	0.412922	-0.557618	normal	--	--	--	1.4177	1.72864	0.763855	0.800743	0.531432	0.285866	0.099932	0.962716	1.56919	0.677182	2.60799	0.889671	1.71907	0.746341	0.785145	0.441605	0.331407
Capsicum_annuum_newGene_16870	2.01e-10	-1.39858	down	1.07e-51	-3.48406	down	2.26e-08	-2.08768	down	0.000155136	-2.05538	down	11.1272	12.0972	12.5783	3.95744	5.14412	1.01703	0.968152	1.71809	6.88831	7.82697	8.61995	1.22713	0.971231	2.73693	0.980375	0.892647	3.29022
Capsicum_annuum_newGene_16871	0.00702841	-1.98855	down	5.89e-29	-4.00734	down	2.14e-14	-3.95376	down	5.44e-28	-4.84108	down	6.08117	8.76961	4.61337	1.94007	0.328779	0.731737	0.543082	0.214754	3.7514	4.89067	7.43374	0.781637	0.190128	0.14322	0.317729	0.112649	0.096067
Capsicum_annuum_newGene_16876	3.66e-05	-1.52866	down	1.03e-07	-2.10452	down	--	--	--	--	--	--	4.70528	8.05535	7.62162	2.76055	1.74306	2.18006	0.852961	2.20978	0.440855	0.192537	0.598016	0.076866	0.07631	0	0	0.175677	0.239032
Capsicum_annuum_newGene_16877	0.928497	-0.116583	normal	--	--	--	0.336711	-0.662315	normal	4.22e-08	-3.8521	down	2.19413	0.395611	0.342605	0.801083	0.602364	0.201265	0.12562	0.046344	0.591211	0.712476	0.581051	0.622268	0.322799	0.782621	0.048409	0.024548	0.027571
Capsicum_annuum_newGene_16922	0.0157477	-1.11805	normal	0.00180296	-1.37776	down	0.180905	-0.804007	normal	0.295919	-0.558114	normal	1.98926	2.11759	1.28458	0.69722	0.855371	0.589262	0.991308	0.633772	1.59285	0.938597	1.2574	0.848048	0.760331	0.437978	0.922857	0.936224	0.59023
Capsicum_annuum_newGene_16939	3.1e-08	3.80737	up	--	--	--	--	--	--	--	--	--	0	0	0	0.858892	0.774135	1.47992	0.350437	0.930408	0	0	0	0.323435	9.35085	2.70005	1.30431	0.35062	1.68959
Capsicum_annuum_newGene_16950	0.424363	-0.363151	normal	0.12609	-0.617491	normal	0.124637	-0.906814	normal	4.46e-06	-1.82674	down	6.8688	8.84162	7.59279	6.1087	6.17865	8.17083	3.97166	4.99178	14.4827	24.2715	18.4661	12.0455	3.70932	13.8624	5.41995	3.58851	6.19633
Capsicum_annuum_newGene_16983	0.00367845	1.5814	up	1.89e-06	2.14426	up	0.475413	0.401546	normal	0.608947	0.280284	normal	0.455161	0.359496	0.14081	0.766945	1.57986	1.50796	1.09209	2.38921	0.290684	0.247359	0.680338	0.618913	0.462145	0.467675	0.444424	0.382172	0.553307
Capsicum_annuum_newGene_16993	--	--	--	--	--	--	5.15e-12	-2.62659	down	1.56e-10	-2.32145	down	0	0	0	0	0	0.011744	0	0	0.930969	0.997662	1.4216	0.127685	0.116118	0.24373	0.182794	0.159339	0.27192
Capsicum_annuum_newGene_16996	--	--	--	--	--	--	0.741817	0.251269	normal	0.000243152	1.64491	up	0	0	0	0	0	0	0	0.01619	0.714447	0.542231	1.61231	0.898952	1.42081	0.794738	2.28444	2.1739	1.98213
Capsicum_annuum_newGene_17007	8.38e-06	2.7616	up	--	--	--	0.0101395	1.25744	normal	--	--	--	0.061012	0.187032	0.351603	2.93198	3.0293	0	0	0	1.09099	1.23035	1.64536	4.40278	2.37295	3.07908	0	0	0
Capsicum_annuum_newGene_17012	4.99e-05	-1.30679	down	2.62e-09	-2.34074	down	0.868259	-0.106172	normal	6.9e-05	-1.73402	down	2.55176	3.58263	3.0501	1.2295	1.18433	0.731836	0.337064	0.898292	4.7265	2.97871	9.97996	5.43352	6.12635	3.76922	1.74717	1.2854	1.68582
Capsicum_annuum_newGene_17016	0.385228	0.500368	normal	4.1e-06	1.81976	up	--	--	--	7.03e-09	2.76729	up	1.05036	1.1847	1.06124	1.39719	1.92846	2.789	5.22072	5.58003	0.72542	0.273917	1.101	0.518898	1.36138	0.403438	5.38474	5.26326	3.95317
Capsicum_annuum_newGene_17027	0.450691	-0.509518	normal	0.0020237	-1.4942	down	0.000889473	-1.14777	down	3.66e-07	-2.30092	down	1.22202	2.06655	2.06176	1.74535	0.738892	0.381341	1.21372	0.58418	2.22767	2.19673	2.79487	1.20036	1.05515	1.4263	0.190032	0.52873	0.500195
Capsicum_annuum_newGene_17059	0.00125648	-0.678397	normal	1.39e-07	-1.5311	down	0.97902	-0.00862228	normal	0.00164003	-1.00771	down	11.2716	11.4836	10.8677	7.18652	7.13408	5.40241	2.74105	4.93628	15.2936	10.5308	15.9252	12.1279	10.7482	15.3056	4.92625	6.20055	10.2307
Capsicum_annuum_newGene_17062	0.382045	-0.384783	normal	0.00145346	-1.39027	down	0.765848	-0.152084	normal	0.526656	-0.283042	normal	1.3624	1.37604	0.999456	0.911315	1.58799	1.62718	1.04129	0.503618	1.56666	1.14241	1.42215	2.91039	2.50551	1.31008	1.15081	2.12567	1.43229
Capsicum_annuum_newGene_17069	0.771002	-0.179272	normal	0.426812	-0.462	normal	0.0618696	-0.709781	normal	0.0026609	-1.21715	down	1.2228	1.30261	1.25862	1.32857	0.948398	0.841625	0.447543	1.82283	0.884779	1.06704	1.30102	0.628366	0.665712	0.619412	0.353097	0.511766	0.44477
Capsicum_annuum_newGene_17087	0.574229	-0.305357	normal	0.0438664	-0.762084	normal	0.212615	-0.674137	normal	0.00611219	-1.23109	down	2.17176	1.9341	1.67666	1.56525	1.60244	1.34819	1.39944	1.0564	2.25217	2.82098	3.60965	2.47655	0.874914	1.87987	0.668581	1.37037	1.4043
Capsicum_annuum_newGene_17093	0.249524	-0.566977	normal	3.83e-09	-1.86928	down	0.999335	-0.000774182	normal	0.0690727	-1.09645	normal	2.11711	3.09515	3.06414	1.38594	2.33679	0.685576	0.813908	0.865387	1.79363	2.24929	0.758345	1.35776	1.29037	2.36706	0.861159	0.662114	0.588237
Capsicum_annuum_newGene_17094	0.142229	-0.795306	normal	5.46e-05	-2.22886	down	0.849889	-0.121359	normal	0.000275787	-1.63386	down	1.5395	1.1121	2.54094	1.25022	1.04347	0.612844	0.351332	0.149884	1.86559	0.90112	1.13197	1.02847	0.784494	1.6559	0.308693	0.424649	0.393418
Capsicum_annuum_newGene_17104	8.48e-12	-1.67449	down	1.61e-56	-3.98833	down	0.0909063	-1.70466	normal	2.83e-09	-3.84325	down	5.40728	5.61269	5.63688	1.33524	2.36602	0.227202	0.163058	0.238403	0.290087	0.99957	2.96756	0.484212	0	0.187881	0.016703	0.050762	0.027575
Capsicum_annuum_newGene_17111	0.423327	-0.411511	normal	3.05e-07	-1.77771	down	0.00357471	-1.20885	down	1.26e-05	-2.01721	down	1.28918	0.935912	1.21929	0.592886	0.905288	0.298393	0.312137	0.406716	1.35498	0.667116	1.23099	0.45714	0.569468	0.452073	0.303659	0.206041	0.191419
Capsicum_annuum_newGene_17134	0.00108216	-1.62952	down	7.31e-13	-3.52249	down	--	--	--	--	--	--	3.48027	4.39146	1.95824	1.17562	0.629221	0.156049	0.275962	0.373803	0.146929	0.912468	2.20838	0.095782	0.286489	0.591974	0	0.108576	0.206461
Capsicum_annuum_newGene_17149	0.862002	-0.126596	normal	0.00303296	-1.18751	down	0.622467	0.627615	normal	0.848542	0.284728	normal	3.63947	2.74166	2.59057	3.44256	2.54179	1.63677	1.87779	2.18279	0	0.653399	0	1.31795	0.689664	0.80552	0	0.77653	0.622623
Capsicum_annuum_newGene_17156	0.376429	-0.672176	normal	0.132467	-0.961782	normal	0.23007	-0.554075	normal	0.00626493	-1.47178	down	0.963344	3.09296	2.0666	1.0826	1.30718	0.620592	1.10915	1.70821	2.79827	2.07061	3.93862	2.35941	1.79896	1.54194	0.651763	0.68746	1.50594
Capsicum_annuum_newGene_17157	4.36e-18	-1.82497	down	4.34e-36	-3.48656	down	4.94e-15	-3.80575	down	4.19e-14	-3.42796	down	6.32371	6.55133	6.01041	1.82372	1.7171	0.65698	0.399316	0.773826	2.45446	2.57662	6.69134	0.176074	0.155062	0.308353	0.305938	0.296997	0.319244
Capsicum_annuum_newGene_17158	1.9e-07	-1.27896	down	1.05e-09	-1.59224	down	0.0606243	-1.89057	normal	0.463229	-0.371229	normal	19.0477	18.678	15.5193	7.20546	7.37918	5.54655	7.56817	6.44041	3.62512	7.393	9.48527	0	2.36486	0.79839	5.31565	4.27343	5.28889
Capsicum_annuum_newGene_17164	2.68e-05	-1.99888	down	8.77e-09	-2.43127	down	1.22e-12	-2.79902	down	3.56e-22	-3.80558	down	0.935	1.05338	0.86641	0.110703	0.286333	0.25957	0.114004	0.192178	1.38954	1.4674	2.01928	0.215859	0.115316	0.293065	0.082234	0.110922	0.111963
Capsicum_annuum_newGene_17169	1.53e-13	-1.58614	down	4.26e-78	-5.22473	down	9.61e-11	-3.78351	down	2.05e-06	-4.3918	down	14.6315	12.8621	10.541	4.72079	3.82491	0.476952	0.224087	0.37376	129.926	76.8522	55.0359	3.66405	1.27673	7.95184	0.555731	0.648872	4.88244
Capsicum_annuum_newGene_17174	0.00324807	0.563061	normal	5.38e-15	-1.71499	down	0.124487	-0.374514	normal	4.38e-16	-2.11222	down	2.83938	3.28233	2.59279	4.47136	4.43168	1.04775	1.06555	0.849826	7.02221	6.07939	9.57011	6.59309	4.60429	5.89665	1.17094	1.86795	1.90482
Capsicum_annuum_newGene_17178	0.082926	-0.807727	normal	0.00164799	-1.25812	down	1.35e-07	-1.67619	down	0.0427557	-0.676646	normal	5.30951	6.93882	8.74819	4.56841	3.35733	3.02858	4.21143	2.49833	8.50865	7.73534	9.47541	1.90526	2.95816	2.79532	5.28464	6.46899	3.71957
Capsicum_annuum_newGene_17185	--	--	--	--	--	--	0.00205719	-2.23529	down	0.00591704	1.62546	up	0	0	0	0	0	0	0	0	0.826469	1.37268	0.642994	0.051506	0.103264	0.273427	4.63073	2.69189	4.2241
Capsicum_annuum_newGene_17194	0.440097	-0.749539	normal	0.0152811	-1.16355	normal	0.00697499	-1.35972	down	1.85e-15	-1.51521	down	2.06078	10.3051	7.33826	4.55867	1.40809	3.12013	3.63396	2.88713	11.1096	11.7428	17.4999	6.96764	2.15226	6.15191	4.64326	3.96708	5.33342
Capsicum_annuum_newGene_17206	0.387678	-0.363772	normal	0.00794149	-1.07009	down	0.630105	-0.616413	normal	0.000542957	-2.91468	down	4.43135	5.29486	3.09034	3.1734	3.52465	2.9084	2.52607	1.26498	1.03126	1.53246	4.57895	0	1.72288	0	0.115866	0.495673	0.046707
Capsicum_annuum_newGene_1721	0.03437	-1.23676	normal	6.95e-06	-1.92032	down	0.00561025	-1.65914	down	0.000119821	-2.4566	down	1.24806	1.38129	1.5416	0.74913	0.280651	0.3582	0.341578	0.501429	2.06838	2.35778	1.55011	0.349348	0.378134	1.03289	0.098347	0.358389	0.507268
Capsicum_annuum_newGene_17215	0.028782	-0.963001	normal	4.37e-06	-2.2928	down	2.33e-12	-2.473	down	1.82e-09	-2.16194	down	1.89485	2.28758	2.63447	1.22458	1.02756	0.291748	0.350267	0.824237	4.64391	3.7552	3.8894	0.81299	0.577005	0.665793	0.699088	0.852612	1.04905
Capsicum_annuum_newGene_17246	0.000295063	1.41773	up	0.484527	0.398209	normal	0.00237431	1.1152	up	0.377404	0.802171	normal	0.773869	0.558521	0.969654	2.49071	2.43762	0.903615	0.518004	1.51765	0.958311	1.20558	2.11533	3.24125	2.25923	3.73463	0.468481	0.823089	5.59051
Capsicum_annuum_newGene_17258	0.00034281	0.916777	normal	0.000401263	-0.968653	normal	3.08e-09	0.979514	normal	7.77e-10	-1.42081	down	16.6242	15.2722	10.5288	30.9644	24.8604	7.9682	6.13293	10.162	17.8091	15.2699	21.7424	36.5116	31.3949	39.3165	5.60289	6.19672	7.77731
Capsicum_annuum_newGene_17269	1.07e-07	1.63624	up	4.42e-58	3.51616	up	0.355297	0.377331	normal	7.68e-36	3.57108	up	0.931199	0.921511	1.14291	2.8679	4.00551	15.5009	14.212	12.1622	1.03733	0.90514	0.905277	0.989008	1.91703	1.31947	13.8459	12.409	8.38134
Capsicum_annuum_newGene_17283	0.452181	0.358757	normal	7.56e-05	-2.11419	down	0.875724	0.0881188	normal	0.254132	-1.64352	normal	2.84584	2.95815	1.83282	2.66439	4.14307	0.76813	0.172122	0.920757	2.88161	1.64219	3.74246	2.49087	3.62135	2.40592	0	0	0.710449
Capsicum_annuum_newGene_17284	0.296242	-0.866267	normal	0.24575	-0.87285	normal	0.681788	-0.227195	normal	1.73e-11	-2.03906	down	0.817039	1.0534	3.92097	0.739355	1.08965	0.521388	1.6599	1.32794	7.29799	5.77931	5.90751	3.17548	7.38917	5.5476	1.55325	1.40352	1.4811
Capsicum_annuum_newGene_17285	--	--	--	5.12e-12	6.30488	up	2.04e-25	4.76494	up	2.43e-42	5.43493	up	0.051729	0.055052	0.079865	0.291755	0.410758	20.7645	20.5132	1.71002	0.120437	0.356641	0.292243	7.965	11.4591	6.33764	15.0533	10.0537	11.3244
Capsicum_annuum_newGene_17322	0.732504	-0.354806	normal	--	--	--	0.574877	-0.345565	normal	0.00811655	-1.64024	down	1.44132	0.575976	0.342095	0.422491	0.724171	0.548846	0.254964	0.267869	0.654797	0.844183	1.19529	0.556313	0.877525	0.572704	0.390372	0.168252	0.175077
Capsicum_annuum_newGene_17338	--	--	--	--	--	--	0.0055774	1.00809	up	0.00306305	-1.05283	down	0.12419	0	0.137437	0.139632	0.16742	0.062985	0.104073	0.076245	1.40922	1.60509	2.41477	4.95906	2.46928	3.4486	0.798225	0.603434	1.04534
Capsicum_annuum_newGene_17378	0.038146	-0.684466	normal	2.7e-10	-1.72892	down	0.93567	-0.0468532	normal	0.0247015	-0.976402	normal	4.36526	5.03284	3.1946	3.12603	3.07974	2.33895	2.27179	1.58836	2.59371	2.07668	4.3402	1.83402	3.16692	2.48606	0.776653	1.18092	1.34833
Capsicum_annuum_newGene_17388	0.00124681	-0.996531	normal	0.526441	-0.168802	normal	0.744225	-0.203535	normal	0.00140254	-1.57546	down	6.45387	4.81313	5.11744	3.45071	2.39685	7.4838	7.12258	5.79978	3.70784	6.97832	2.38807	3.60559	3.8277	3.38883	1.92225	2.08011	1.44577
Capsicum_annuum_newGene_17389	--	--	--	--	--	--	0.198353	-0.548945	normal	0.000181339	-2.43418	down	0.31232	0.122124	0.168971	0.043484	0	0	0	0.020658	0.953496	1.54916	1.60621	0.82808	1.02843	1.11436	0.070785	0.12826	0.327074
Capsicum_annuum_newGene_17403	0.234977	-0.411078	normal	0.00094462	-1.06564	down	0.000328445	-1.29736	down	0.00191252	-1.54342	down	2.80833	2.68653	1.96716	2.32421	1.75929	1.53052	1.49825	1.03239	2.3752	2.91643	3.11959	1.17196	1.00441	2.01201	1.45284	0.983551	0.458624
Capsicum_annuum_newGene_1741	0.323547	-0.249857	normal	4.91e-05	-1.08001	down	0.023086	-0.704082	normal	3.38e-07	-1.91666	down	4.71271	4.64778	4.21172	3.57173	4.54896	3.18085	2.86682	1.73842	6.79975	5.59413	11.1559	5.34123	5.18572	3.99071	2.49905	2.51312	1.38089
Capsicum_annuum_newGene_17410	0.723455	0.259282	normal	0.00338259	1.03201	up	0.198806	-0.531008	normal	0.804317	0.0933756	normal	2.00691	4.09931	3.4501	3.3983	5.07212	5.14099	5.17129	8.22514	5.48547	4.46622	5.06888	2.79102	1.46702	5.45335	4.32036	5.91217	4.92553
Capsicum_annuum_newGene_17419	--	--	--	--	--	--	0.586792	-0.241887	normal	2.15e-05	-1.67248	down	0	0	0	0	0	0	0	0	2.49891	1.79394	1.93415	1.37269	1.4975	2.72914	0.919287	0.818166	1.29606
Capsicum_annuum_newGene_17429	0.896026	0.109897	normal	0.0688622	-0.879439	normal	0.0521247	-0.819833	normal	0.00722245	-1.48313	down	1.4106	2.84088	1.63982	2.56645	1.85002	0.805331	1.3236	1.40375	2.38759	2.03524	3.5492	1.12833	1.79983	1.34079	0.76373	1.40059	0.408168
Capsicum_annuum_newGene_17436	0.566604	-0.324178	normal	0.000233795	-1.32696	down	0.362499	-0.501078	normal	0.0791202	-0.564711	normal	2.94077	1.63796	1.61213	1.44165	1.9339	1.1477	1.19285	1.1631	1.7564	2.04864	2.65818	1.0631	1.90246	1.5	0.960783	0.954837	1.95664
Capsicum_annuum_newGene_17471	0.797329	-0.275062	normal	0.471167	-0.503322	normal	0.685847	-0.162034	normal	3.75e-05	-1.44974	down	1.5907	0.826554	4.07429	1.82323	1.74058	1.47726	1.40241	1.68699	4.02046	2.84145	3.83819	2.55906	2.78435	3.22826	0.888871	1.70553	0.871398
Capsicum_annuum_newGene_17474	--	--	--	5.99e-05	2.28577	up	0.00271136	1.52899	up	--	--	--	0.163864	0.245616	0.267322	0.412159	0.716782	1.91091	0.921882	1.30256	0.434019	0.52383	0.359494	1.62995	1.21792	1.31129	0.511374	0.42206	0.18595
Capsicum_annuum_newGene_17493	0.0622913	-0.440261	normal	2.73e-10	-1.465	down	--	--	--	--	--	--	6.69938	7.89702	6.73914	5.26561	5.77314	3.03037	3.24735	2.48769	0	0	0	0	0	0	0	0	0
Capsicum_annuum_newGene_17513	--	--	--	--	--	--	0.0092721	-1.64497	down	4.03e-06	-2.63354	down	0	0	0	0	0	0	0	0	4.01256	4.67462	1.46075	1.36862	0.449047	1.13503	0.380349	0.73074	0.385739
Capsicum_annuum_newGene_17516	0.857178	-0.163207	normal	0.604889	-0.265404	normal	0.0287788	-1.21058	normal	0.00127535	-1.61872	down	2.92315	3.05132	1.69457	2.96293	1.74176	2.85893	1.8279	2.5444	3.24252	3.56364	5.86348	1.84808	0.796735	2.34565	1.39256	0.710209	1.51965
Capsicum_annuum_newGene_17521	0.00524215	1.65285	up	0.00187079	1.65153	up	0.475233	0.423246	normal	1.66e-06	1.78573	up	0.293191	0.655599	1.1094	2.41589	3.50523	2.92372	1.96178	3.11651	0.693134	1.34488	1.24412	1.00252	1.36779	2.09565	4.39268	3.2882	3.62671
Capsicum_annuum_newGene_1753	0.186452	-0.484811	normal	1.81e-05	-1.28979	down	0.0163515	-0.728616	normal	4.04e-09	-1.90659	down	2.18095	2.45778	1.84779	1.65114	1.70598	0.983968	0.968894	0.916064	2.97108	3.35518	4.67088	2.1593	2.09739	2.89776	1.02363	0.995768	1.26581
Capsicum_annuum_newGene_17539	0.956461	0.0325479	normal	2.52e-07	-1.44831	down	0.0842904	-0.418798	normal	9.02e-14	-1.96056	down	3.59495	4.75153	2.8056	3.1307	3.26411	1.05114	1.04854	1.36149	3.57136	3.75061	5.88027	3.11155	2.7736	3.07893	0.93209	1.05583	1.43259
Capsicum_annuum_newGene_17560	0.0309316	-1.13332	normal	2.9e-09	-2.43777	down	--	--	--	--	--	--	3.90656	1.84561	2.82358	0.824657	1.44698	0.691514	1.00588	1.29865	0.270586	0	0.507193	0.157366	0.18226	0.304877	0	0.275828	0.249587
Capsicum_annuum_newGene_17566	0.449921	-0.382254	normal	0.00753919	-1.21539	down	0.645173	-0.36235	normal	0.0105311	-1.36315	normal	1.17752	1.58367	1.3025	0.999757	1.27535	0.882234	0.744915	0.343217	1.7311	0.975706	1.32478	0.640078	0.503335	1.97107	0.474931	0.318358	0.69573
Capsicum_annuum_newGene_17571	0.945886	-0.0652938	normal	0.299593	0.588455	normal	--	--	--	1.33e-06	3.35409	up	1.35375	0.614794	0.861023	1.2265	1.17764	3.05308	2.46338	1.04982	0.505769	0.043328	0.057705	0.057406	0.186176	0.149349	1.31125	0.863049	1.7253
Capsicum_annuum_newGene_17573	0.00700486	2.06184	up	1.4e-07	4.022	up	--	--	--	--	--	--	0.060764	0	0.084426	0.643855	0.532229	0.949543	0.747899	1.99155	0.083613	0.028002	0.065143	0.16247	0.158377	0.265259	0.058946	0.179741	0.84685
Capsicum_annuum_newGene_17578	0.155103	-0.850095	normal	0.00463702	-1.58294	down	0.993952	-0.00572949	normal	0.638116	-0.274191	normal	1.53652	2.382	1.9198	1.31492	0.706125	0.295797	0.913598	0.826822	1.43401	1.49779	3.57995	1.75244	1.20874	3.27484	1.52833	1.31045	2.11996
Capsicum_annuum_newGene_17583	0.876431	0.168382	normal	0.661775	-0.316459	normal	0.000250622	1.37553	up	0.136764	-1.14675	normal	1.18561	1.6709	0.422716	0.756499	1.80824	0.554839	0.660629	1.66773	0.958325	1.20087	2.25648	3.11078	4.32213	3.9455	0.305857	0.235431	1.19762
Capsicum_annuum_newGene_1759	0.816215	0.135911	normal	0.669991	0.15022	normal	0.00104148	-1.3622	down	0.0554181	-0.781189	normal	2.06743	2.87707	3.2815	2.95925	1.82767	3.62969	2.7624	1.71996	2.66552	3.84637	7.78881	2.31655	1.17706	1.29316	1.84805	3.48304	1.69367
Capsicum_annuum_newGene_17607	0.58463	-0.227529	normal	5.94e-09	-1.61322	down	0.729267	0.111316	normal	1.82e-14	-1.90753	down	11.8781	10.5631	13.2527	11.1089	9.84821	4.41509	3.58615	5.1235	12.3805	15.2493	19.0357	16.3419	13.4274	20.0074	3.45567	3.8853	4.43419
Capsicum_annuum_newGene_17614	4.53e-07	-0.96704	normal	6.25e-39	-2.62981	down	4.16e-21	-2.3159	down	8.48e-28	-2.76628	down	10.5171	14.5054	10.6232	6.25936	6.24847	2.30632	1.83085	1.99735	19.3542	16.9164	26.5345	4.23212	3.47881	2.33469	2.0331	1.9832	2.99005
Capsicum_annuum_newGene_17647	0.00159825	-0.823391	normal	3e-18	-2.17915	down	0.12962	-0.779133	normal	0.000676355	-1.47555	down	3.51282	3.5429	3.6125	2.6877	2.55317	1.06087	0.94938	0.855314	5.3782	6.3972	2.89278	3.13333	2.37684	2.39394	1.27493	1.8768	2.08714
Capsicum_annuum_newGene_1765	0.706614	0.21965	normal	0.0511828	-0.825159	normal	0.107848	0.644088	normal	0.00686702	-1.08552	down	3.34731	3.47526	1.6513	3.28924	3.53846	1.55478	1.2092	2.3989	1.90745	3.4252	2.81671	3.52388	4.73281	4.10642	1.05968	1.27469	1.39647
Capsicum_annuum_newGene_17697	0.00704248	1.78669	up	--	--	--	--	--	--	--	--	--	0.253499	0.271042	0.184998	1.32081	1.35216	0.602785	0.137677	0.14739	0.562271	0.111302	0.341009	0	0	0.072481	0.302906	0.404006	0
Capsicum_annuum_newGene_17720	0.587932	-0.347302	normal	8.23e-08	-2.28579	down	0.00261581	-1.57025	down	4.49e-07	-2.80663	down	2.02685	3.21865	5.31712	3.11148	3.48948	0.91339	0.373682	1.20916	4.97747	3.91972	12.7707	3.71703	1.52682	1.93696	0.630473	0.504016	2.09268
Capsicum_annuum_newGene_17729	0.1046	-0.420314	normal	1e-07	-1.47918	down	0.0170315	-0.525666	normal	0.000105263	-1.53739	down	4.79801	5.44619	4.23784	3.91648	3.98239	1.57628	1.90781	2.66851	8.99264	7.15319	9.47383	5.98106	5.89064	7.32667	1.54882	2.32176	4.15359
Capsicum_annuum_newGene_17742	0.4844	-0.302508	normal	0.0862878	-0.654418	normal	0.0327965	-0.676809	normal	0.000422324	-1.1025	down	2.99689	2.98964	2.89754	3.1587	2.74187	1.99933	3.29161	2.42944	5.34405	6.24765	10.7204	4.60599	4.20461	4.10834	2.86732	3.53201	4.31216
Capsicum_annuum_newGene_17743	0.00785188	-0.854045	normal	1.19e-05	-1.11524	down	--	--	--	--	--	--	18.2213	15.4985	10.6846	7.08819	9.20033	8.20823	6.79788	7.82902	0	0	0	0	0	2.10117	7.6444	3.00255	0.873822
Capsicum_annuum_newGene_17747	0.0829518	0.680145	normal	7.21e-05	-1.41243	down	2.48e-12	-1.41393	down	1.05e-06	-2.27508	down	3.17702	2.27533	2.31603	3.89619	5.41503	0.744756	1.13884	1.25057	18.3923	17.9826	20.175	7.67412	6.95542	5.68394	3.36942	1.33391	5.93947
Capsicum_annuum_newGene_17756	0.00155971	-1.25619	down	1.37e-06	-2.27662	down	0.97108	0.0115657	normal	1.65e-07	-1.73749	down	3.85893	4.55763	2.4568	1.79105	1.22192	0.896835	0.417033	1.73332	5.18149	5.41475	6.53297	5.99512	4.50089	6.5363	1.57834	1.63773	2.87152
Capsicum_annuum_newGene_17766	0.80619	-0.188487	normal	0.408749	0.380241	normal	0.19007	-1.14464	normal	0.00192066	1.5085	up	1.11818	0.698079	0.705728	0.580872	0.924818	0.919195	1.67751	1.11043	0.459339	1.04913	0.741599	0.056206	0.241363	0.589829	2.45603	1.41161	2.64658
Capsicum_annuum_newGene_17778	0.287312	-0.628046	normal	0.992333	-0.00588671	normal	0.00317236	-1.56255	down	0.0372398	0.958398	normal	4.08484	2.66295	8.82819	2.95665	4.34914	4.85166	2.36892	3.96717	8.48931	3.51979	2.77466	2.15009	2.6998	3.06733	8.4434	9.19462	13.9151
Capsicum_annuum_newGene_17790	0.55989	0.509271	normal	0.00034177	1.95221	up	0.627831	-0.342776	normal	0.323427	0.662486	normal	0.712223	0.250285	0.397299	0.628084	0.806462	1.98108	2.95563	1.36199	0.980644	0.863853	2.31102	1.24931	1.15901	0.593281	2.1317	3.32243	0.858937
Capsicum_annuum_newGene_17801	--	--	--	--	--	--	0.95799	0.0296817	normal	0.000147307	-1.62588	down	0	0	0	0	0	0	0	0	3.00681	4.25142	4.01657	5.65477	2.86402	3.6809	0.989548	1.24374	1.96676
Capsicum_annuum_newGene_17805	0.342832	-0.484129	normal	2.77e-05	-1.49544	down	0.334769	-0.635494	normal	0.00556531	-1.44924	down	1.12522	1.52571	1.09733	0.627162	1.08162	0.454586	0.565409	0.359927	3.47784	3.15204	1.52117	2.41791	1.74894	0.979468	0.801919	0.828708	1.24744
Capsicum_annuum_newGene_17815	0.00828883	-1.51916	down	9.08e-09	-3.10883	down	0.160265	-0.931753	normal	1.68e-11	-3.54116	down	0.496122	1.55803	1.31256	0.239589	0.378484	0.206714	0.097188	0.111948	3.53764	2.60329	2.66005	1.86482	1.89583	0.402003	0.106472	0.123693	0.37396
Capsicum_annuum_newGene_17816	--	--	--	--	--	--	3.75e-05	-2.93096	down	0.00583499	-2.99046	down	0	0.515472	0.716971	0	0.412624	0	0.394046	0.024704	1.86262	4.46046	3.83725	0.298605	0.564376	0.045093	0	0.693416	0.022992
Capsicum_annuum_newGene_17824	0.0346055	-0.748766	normal	2.9e-17	-2.3996	down	0.017213	-0.77281	normal	2.52e-12	-2.5016	down	1.83658	2.33271	2.11256	1.02384	1.49472	0.467525	0.38055	0.468049	2.26105	2.36179	4.22004	1.45111	1.90781	1.55801	0.352873	0.427833	0.634675
Capsicum_annuum_newGene_1783	--	--	--	9.47e-07	2.39301	up	--	--	--	--	--	--	0.213252	0.313217	0.516599	0.223375	0.360941	1.54625	1.32556	1.96249	0.116509	0.148232	0.615088	0.291264	0.095711	0.061449	2.19799	1.38903	0.384967
Capsicum_annuum_newGene_1786	0.00117428	1.18362	up	0.213416	-0.567839	normal	--	--	--	--	--	--	0.790325	1.05997	0.936745	2.37869	2.27252	0.719965	0.846981	0.544046	0.083773	0	0.034377	0.93036	2.31208	0.411204	0.156359	0.277289	0.28634
Capsicum_annuum_newGene_17861	0.06327	-0.739864	normal	1.18e-08	-2.02209	down	0.000149298	-1.90627	down	0.000161482	-1.79177	down	2.88958	3.00512	2.13663	1.48649	1.68244	0.778999	0.731244	0.652862	3.48968	1.97313	2.9839	1.00796	0.47878	0.553665	0.594293	1.07672	0.573871
Capsicum_annuum_newGene_17863	0.762592	-0.249717	normal	3.51e-06	-2.05718	down	9.29e-16	-2.12832	down	4.66e-09	-1.88765	down	5.09569	11.7415	8.1589	4.87771	9.20397	2.33401	1.9771	1.43491	10.8985	8.0103	15.2032	2.6013	2.93215	2.05909	1.98317	2.06976	3.83509
Capsicum_annuum_newGene_17885	2.67e-06	-1.73387	down	2.54e-09	-2.37244	down	0.236412	-0.791673	normal	2.44e-07	-2.71335	down	1.8294	2.31108	1.45228	0.972144	0.476099	0.932024	1.38607	0.382516	3.35413	1.65795	4.51175	1.12833	0.768209	2.51046	0.812353	0.996593	0.599985
Capsicum_annuum_newGene_17908	0.222497	-0.540079	normal	8.45e-06	-1.78541	down	0.162212	-0.505571	normal	1.35e-13	-2.47358	down	1.96529	1.0968	1.19209	1.04673	0.911782	1.36803	0.528156	0.395658	3.02218	2.4209	3.22706	1.6951	1.27974	2.79459	0.400285	0.517666	0.329743
Capsicum_annuum_newGene_17946	0.912315	-0.0673708	normal	0.00813646	-0.903047	normal	0.0647286	-0.819627	normal	6.57e-06	-1.74351	down	2.80106	2.57216	3.47516	2.94659	2.83725	2.01759	1.88574	1.50383	3.66229	3.10895	4.30577	1.25853	2.82481	1.85444	0.672148	1.40666	0.930311
Capsicum_annuum_newGene_17948	0.233608	-0.684788	normal	0.062543	-0.983658	normal	3.46e-05	-2.53742	down	8.62e-05	-3.40386	down	2.13682	1.82403	1.04993	1.05194	0.854305	2.93824	1.6567	1.26824	1.11889	0.624035	2.1513	0.190173	0.514172	0.084243	0.431673	0	0.1762
Capsicum_annuum_newGene_17964	0.580294	0.296448	normal	0.00114118	1.31971	up	0.0393923	1.05769	normal	0.46279	-0.429543	normal	3.77836	6.59897	4.45199	6.45537	6.25377	19.4581	7.48778	16.3899	6.50961	5.54924	17.571	26.4493	12.0178	22.2914	3.84773	9.55066	6.60056
Capsicum_annuum_newGene_17971	0.507755	0.489976	normal	0.0757409	2.42793	normal	5.42e-05	3.2043	up	3.62e-09	4.41419	up	0	0	0.709338	4.53144	3.71034	26.4515	7.71317	4.68169	0.51847	0	0.725832	6.29925	5.96313	6.39295	13.298	10.7011	11.2742
Capsicum_annuum_newGene_1798	0.000355777	1.6693	up	0.00150361	1.41396	up	0.000384666	1.08954	up	0.938297	0.0337092	normal	0.324947	0.407818	0.232575	1.30709	1.16358	1.08027	0.794082	1.15569	1.96821	0.910433	1.24793	2.35632	2.59927	2.99254	1.64699	1.78143	1.12553
Capsicum_annuum_newGene_17980	1.17e-05	-0.739937	normal	9.49e-11	-1.08659	down	3.18e-16	-1.30164	down	4.75e-22	-1.26273	down	23.7124	29.7294	25.0425	15.9779	17.9233	14.665	15.8293	14.2168	24.2168	25.0693	32.7926	10.8938	8.49098	11.1426	10.5876	12.196	11.1161
Capsicum_annuum_newGene_17990	0.0768708	-1.17653	normal	0.000369946	-2.0585	down	--	--	--	--	--	--	1.29678	1.53675	1.77505	0.780424	0.51532	0.566257	0.503891	0.474794	0	0	0	0	0	0	0	0	0
Capsicum_annuum_newGene_17991	0.00535595	-0.512384	normal	1.58e-14	-2.27044	down	3.84e-07	-1.39281	down	2.41e-12	-2.13559	down	11.481	11.8202	10.6715	7.06425	8.03516	1.86208	2.71993	3.07631	11.088	11.2474	18.3453	4.23527	5.14061	6.50539	3.00775	2.64685	2.54016
Capsicum_annuum_newGene_17999	0.701713	-0.405949	normal	0.0335479	-1.53078	normal	4.62e-08	-1.92694	down	1.93e-11	-2.52693	down	0.491639	7.14852	4.43096	2.29165	7.91961	1.25516	1.41613	1.68036	6.76096	5.78505	6.24503	1.55802	1.98066	1.15118	1.04261	0.64979	1.35498
Capsicum_annuum_newGene_18013	0.939982	0.0743399	normal	0.906476	0.0691604	normal	0.50187	-0.365151	normal	0.000251671	-1.81818	down	1.29186	4.23369	4.81754	3.67774	3.97456	4.00103	3.87709	4.85812	2.09	5.1668	6.73318	3.92394	2.49427	3.52517	1.30261	0.650473	1.39586
Capsicum_annuum_newGene_18057	0.0945124	0.603118	normal	0.587482	0.259959	normal	3.57e-06	-1.93841	down	0.352695	0.312753	normal	1.40505	1.01352	1.12635	1.85292	1.85553	1.67277	2.36899	1.02912	1.43758	1.077	1.62152	0.334791	0.202187	0.455269	1.89872	1.66203	1.37247
Capsicum_annuum_newGene_18067	0.976095	-0.0318434	normal	0.810805	-0.14003	normal	0.00742331	-1.16173	down	0.00844528	-1.10728	down	5.36141	5.5339	6.99786	3.89415	6.66979	15.9286	9.25949	12.5974	5.5889	5.45349	7.95473	3.44203	5.35374	5.49173	5.55261	8.75759	6.69091
Capsicum_annuum_newGene_18075	--	--	--	--	--	--	0.00480255	-1.5009	down	0.00253938	-1.87138	down	0.148447	1.02696	0.119264	0.262827	0.453667	0.309193	0.319948	0.189214	1.02987	1.15953	1.04275	0.298952	0.373973	0.373285	0.29297	0.337254	0.132403
Capsicum_annuum_newGene_18079	1.99e-11	1.55412	up	0.245907	-0.505592	normal	0.413186	-0.553065	normal	0.00129134	-1.7887	down	4.82444	3.87986	3.44351	13.8877	11.9143	3.64531	4.15867	1.5309	2.03529	8.33186	13.0088	3.46158	5.19597	5.29279	1.79541	2.20982	1.54402
Capsicum_annuum_newGene_181	0.82633	0.0954149	normal	6.74e-06	-1.11664	down	0.0155221	0.935728	normal	0.156859	-0.762325	normal	11.8749	13.1066	13.4712	13.1151	15.3538	6.40939	5.86479	7.73436	17.5291	23.3738	16.4173	47.5692	25.1268	41.2497	6.9299	7.11804	18.6357
Capsicum_annuum_newGene_18106	5.87e-19	5.37033	up	--	--	--	--	--	--	--	--	--	0	0	0	3.35477	3.0731	0.083848	0	0	0	0	0	0.876466	0.789129	0.260933	0.057141	0	0
Capsicum_annuum_newGene_18114	0.0710521	-0.542922	normal	1.73e-05	-1.22383	down	7.2e-05	-0.80086	normal	9.31e-11	-1.66192	down	3.29399	3.36227	2.64049	2.82843	1.89239	2.40455	1.94152	1.48878	3.89101	4.35505	6.1319	3.162	2.91677	3.22983	1.67958	1.56101	2.22116
Capsicum_annuum_newGene_18121	--	--	--	0.000781939	2.70367	up	0.505641	0.597335	normal	0.0585158	1.06772	normal	0	0.50578	0.232056	0.398492	0.275929	2.02046	2.72813	2.37004	1.57897	0.766979	1.65842	3.35927	0.515968	2.56198	2.28611	2.16055	3.94934
Capsicum_annuum_newGene_18125	0.855886	-0.0949405	normal	0.0015205	-0.970341	normal	0.197912	0.460499	normal	0.00139042	-1.22105	down	4.23412	5.22056	3.93736	4.17889	4.82909	3.34343	3.36042	3.51577	3.58093	4.08315	5.47231	5.87748	6.96673	4.97629	1.79246	2.91296	1.18699
Capsicum_annuum_newGene_18128	0.520312	-0.41553	normal	5.81e-05	-1.68672	down	--	--	--	--	--	--	2.1907	1.81743	1.4044	1.59368	0.969064	0.452583	0.581578	0.790371	0.262801	0.517714	0.527748	0.345595	0.200763	0.347115	0.145082	0.173134	0.367824
Capsicum_annuum_newGene_18135	0.801248	-0.155641	normal	0.0370494	-0.725869	normal	0.15491	-0.647133	normal	0.000105334	-1.5691	down	2.6379	3.06692	3.54598	3.14693	2.55355	2.51322	1.75076	2.06299	4.42647	3.47174	8.40957	3.69016	3.61226	2.40358	1.2364	1.77195	1.98837
Capsicum_annuum_newGene_18153	0.407625	-0.579108	normal	0.00023106	-2.27048	down	0.999844	-0.000221829	normal	2.56e-05	-1.8954	down	1.57207	2.06229	2.48249	1.14355	1.57349	1.03978	0.105036	0.243217	2.16668	2.16308	3.69622	3.3945	3.26078	2.03369	0.863089	0.963042	0.811764
Capsicum_annuum_newGene_18162	0.00183534	1.10407	up	1.46e-14	2.37456	up	--	--	--	--	--	--	0.837537	0.996898	1.24426	2.0235	2.8115	6.73882	7.49836	4.44726	0	0	0.040613	0	0	0	0	0	0
Capsicum_annuum_newGene_18173	--	--	--	0.0045733	2.62004	up	--	--	--	--	--	--	0	0.088004	0.557727	0.426765	0.463525	2.87964	1.32139	2.45041	0.534919	0	0.623988	0.666079	0.870699	1.23411	1.21952	1.62081	0.995335
Capsicum_annuum_newGene_18180	0.13019	0.691392	normal	0.0583855	0.797355	normal	0.444603	-0.435067	normal	0.00702059	1.16884	up	0.465017	1.03271	0.777014	1.06103	1.29392	1.35909	1.89725	1.31473	0.617735	0.705482	0.644344	0.518415	0.363805	0.615933	1.85313	1.76274	1.1348
Capsicum_annuum_newGene_18184	0.146533	-0.749779	normal	0.0018657	-2.21677	down	--	--	--	0.481716	-0.84291	normal	1.83788	2.41038	2.01793	1.22905	1.18924	0.402402	0.066896	0.870125	0.511841	6.66019	0.246952	0	0	1.35942	1.79806	1.65809	0.294292
Capsicum_annuum_newGene_18194	0.00012311	-2.25663	down	0.135313	-1.05348	normal	5.71e-05	-1.79315	down	0.33731	-0.706397	normal	1.1504	4.51167	4.24839	0.741082	0.523546	1.46978	2.8559	1.3875	5.43761	2.83832	6.41871	1.62544	2.25839	1.14158	3.66869	3.45425	1.1184
Capsicum_annuum_newGene_182	0.00171288	1.59234	up	0.0259163	1.01958	normal	0.212696	0.911943	normal	0.94802	0.0554106	normal	0.780401	0.921346	0.427189	1.76173	3.41025	1.99855	1.70322	1.23599	0.483855	0.318935	1.5469	0.930146	2.02877	1.44852	0.870547	0.602307	0.728978
Capsicum_annuum_newGene_18203	0.016728	1.01528	normal	3.84e-11	2.19086	up	0.00260042	1.4453	up	0.000496686	1.62135	up	0.480928	0.647415	0.450797	1.03534	1.42343	3.16863	2.3846	3.65202	0.472635	0.493116	1.1148	2.24484	1.72317	1.46633	1.25139	1.67543	2.79228
Capsicum_annuum_newGene_18211	2.02e-09	-1.63711	down	6.02e-32	-3.36312	down	6.63e-07	-1.32065	down	8.61e-28	-3.19989	down	3.82511	5.1256	3.77447	1.47036	1.19389	0.498693	0.479815	0.366802	5.84651	4.62369	8.95683	2.55404	2.56321	2.25882	0.745215	0.541274	0.644915
Capsicum_annuum_newGene_18236	0.999694	0.000161916	normal	0.00036994	-1.48734	down	0.264794	-0.507777	normal	1.15e-05	-1.87435	down	1.8848	2.27407	1.61196	1.62183	2.35411	1.0689	0.769076	0.594167	1.80411	2.61038	3.78145	1.43606	1.86493	2.56109	0.767403	0.600378	0.627237
Capsicum_annuum_newGene_18246	5.04e-13	-2.09188	down	1.32e-30	-3.93761	down	0.00029142	-1.09612	down	6e-21	-4.48569	down	4.94056	6.99535	4.43042	0.999718	1.43932	0.218188	0.383946	0.522143	5.77647	6.7052	12.6955	3.97074	3.71657	3.39885	0.193126	0.176315	0.555845
Capsicum_annuum_newGene_18248	0.117808	-0.491835	normal	5.57e-19	-2.50607	down	--	--	--	--	--	--	4.0108	4.62279	3.31961	2.98178	4.2903	1.00291	1.78287	1.00404	0	0	0	0	0	0	0	0	0
Capsicum_annuum_newGene_18255	0.0854212	-0.74454	normal	7.77e-13	-3.52043	down	--	--	--	--	--	--	3.55404	3.94041	4.33166	2.16535	2.48156	0.22817	0.539319	0.251085	0	0	0	0	0	0	0	0	0
Capsicum_annuum_newGene_18284	--	--	--	--	--	--	--	--	--	4.8e-21	8.59693	up	0	0	0	0.07315	0.143753	0.072669	0.177143	0.10685	0	0	0	0	0.113688	0	7.0625	7.94048	3.3238
Capsicum_annuum_newGene_18301	3.37e-08	-1.57892	down	0.525128	-0.229035	normal	0.0291351	-1.31249	normal	0.0671258	0.970651	normal	4.9128	5.13791	6.50192	1.6215	2.04052	3.74062	6.70358	5.58649	4.62741	1.74297	2.06872	0.718754	1.03646	0.971937	6.60061	4.19199	5.53622
Capsicum_annuum_newGene_18302	0.680734	-0.337014	normal	0.0599865	-1.42105	normal	1.52e-07	-2.16394	down	0.00102648	-1.25034	down	0.684405	1.32399	0.52006	0.53626	0.769249	0.130135	0.613803	0.14756	1.53706	1.87631	1.73209	0.227791	0.390705	0.4194	0.797562	0.668134	0.499129
Capsicum_annuum_newGene_18338	0.594608	0.300682	normal	4.27e-11	1.9193	up	--	--	--	--	--	--	1.54413	1.75717	2.26397	3.00832	2.73069	8.06776	11.4099	9.52014	0	0.064822	0	0.036406	0	0	0.756193	0.140581	0.018601
Capsicum_annuum_newGene_18352	0.117808	-0.36106	normal	0.00277948	-0.618739	normal	0.0756875	-1.03094	normal	0.00887959	-1.10115	down	3.9722	4.07997	4.7938	5.18724	3.41578	5.58956	4.63993	4.38467	2.29931	3.02318	1.50304	1.08284	0.787474	2.95225	1.4784	1.06572	1.18279
Capsicum_annuum_newGene_18354	0.976529	0.0166725	normal	1.06e-05	-1.13021	down	0.92532	-0.0357777	normal	2.19e-05	-1.26168	down	4.7885	6.99748	5.20253	5.80893	6.39756	2.52058	1.89653	2.75977	6.66717	6.52097	6.61817	5.87873	8.88108	5.5106	2.23784	1.32476	3.13108
Capsicum_annuum_newGene_18356	0.908315	-0.071634	normal	1.81e-05	-2.12472	down	0.485376	0.456562	normal	0.300053	-0.988242	normal	5.06606	4.86575	5.13857	4.09764	5.76382	1.19395	0.491779	2.02211	5.54022	2.2792	6.57313	3.68765	6.34866	9.78426	0.64117	0.4979	5.0617
Capsicum_annuum_newGene_1836	1.37e-08	3.87999	up	--	--	--	--	--	--	--	--	--	0	0	0	0.640455	0.657018	0.586408	0.345962	0.431963	0	0	0	0	0	0	0.023524	0.029566	0.168684
Capsicum_annuum_newGene_18420	0.00537578	0.872065	normal	4.06e-05	1.01794	up	0.957927	-0.0575206	normal	0.541546	0.317731	normal	4.72954	3.63268	3.92371	6.99711	8.9638	11.0066	8.4174	9.99668	2.99763	1.25113	3.71486	0.52982	4.47018	2.26855	3.4631	3.27138	2.9474
Capsicum_annuum_newGene_18466	0.557811	-0.415443	normal	0.00722262	-1.93524	down	0.292576	-0.45781	normal	0.0281833	-1.14914	normal	0.914973	1.54856	1.00305	0.932339	0.764279	0.254737	0.059069	0.593783	1.48045	1.52452	1.81573	0.960026	1.32235	1.1519	0.413198	0.611322	1.00778
Capsicum_annuum_newGene_18467	0.00656393	-1.4297	down	5.4e-14	-4.06173	down	0.00738959	-1.18166	down	4.31e-17	-3.08556	down	1.13211	1.27175	0.934069	0.216525	0.510056	0.052629	0.071057	0.054236	3.95825	2.96624	5.07035	1.65186	2.26508	0.994953	0.588382	0.327733	0.354057
Capsicum_annuum_newGene_18475	0.927199	-0.0435175	normal	1.53e-07	-1.26767	down	0.288038	-0.461799	normal	0.0187074	0.814616	normal	12.0039	15.2995	14.2385	12.3032	15.1023	5.18176	4.2452	7.78454	4.79589	4.44893	5.9859	2.21352	4.43807	3.9385	8.54579	7.22919	12.6239
Capsicum_annuum_newGene_18536	0.834196	-0.131147	normal	0.0180357	-1.2054	normal	0.087022	-0.927091	normal	8.8e-05	-1.56602	down	1.89172	2.9227	2.28484	1.883	2.60619	0.860009	1.74829	0.646526	2.88505	2.34077	2.09289	1.38946	1.65506	0.624082	0.910375	0.90339	0.533779
Capsicum_annuum_newGene_18538	0.806667	-0.242571	normal	--	--	--	0.302981	-0.783969	normal	0.00148153	-2.34667	down	0.461247	1.07835	0.956634	0.607791	0.720206	0.486815	0.279442	0.180256	1.13336	0.859909	3.6607	1.20789	0.80003	0.579083	0.249604	0.106064	0.41509
Capsicum_annuum_newGene_18549	0.0417586	-1.13997	normal	0.000607252	-2.0544	down	0.489651	-0.401499	normal	2.96e-05	-2.58369	down	1.4054	1.65382	1.06537	0.542992	0.576379	0.556135	0.260782	0.177871	1.75413	1.04211	2.32146	1.53682	1.01965	1.11387	0.306546	0.24776	0.122314
Capsicum_annuum_newGene_18579	0.360731	-0.493958	normal	1.59e-09	1.77472	up	0.903185	0.0963231	normal	6.21e-23	4.10521	up	0.595438	0.543211	0.763565	0.41729	0.48768	2.13783	2.60353	2.84862	0.330221	0.332348	0.196893	0.421405	0.260397	0.264	5.55866	7.31508	3.44662
Capsicum_annuum_newGene_18580	--	--	--	8.4e-73	7.6085	up	0.30979	-0.854564	normal	2.91e-16	4.69458	up	0	0.079514	0.122934	0.137388	0.324007	18.1332	19.9314	17.6111	0.960422	0.324401	2.87814	0.696296	0.387281	0.810012	37.9252	52.3967	27.0107
Capsicum_annuum_newGene_18582	2.1e-05	-1.35687	down	1.35e-28	-3.94205	down	1.71e-07	-2.97848	down	3.67e-11	-3.83881	down	1.27796	1.6503	1.63491	0.4746	0.614805	0.052199	0.071152	0.098995	0.731481	0.790124	1.69079	0.140019	0.032906	0.078171	0.033288	0.084245	0.015877
Capsicum_annuum_newGene_18624	0.355749	-0.513576	normal	0.000109247	-1.56774	down	--	--	--	--	--	--	2.99532	5.40051	4.64173	4.24751	4.82534	2.85507	4.64392	2.35887	0	0	0	0	0	0	0	0	0
Capsicum_annuum_newGene_18644	3.82e-16	1.80462	up	1.61e-07	1.22355	up	0.57025	-0.195313	normal	0.305785	0.682278	normal	1.01887	0.931729	0.849831	3.62216	3.36101	2.32614	2.29425	2.84905	1.44945	1.26201	2.35354	1.35615	1.41025	1.51564	1.34004	1.28937	5.26659
Capsicum_annuum_newGene_18649	0.00332514	-0.712378	normal	1.71e-08	-1.7622	down	1.04e-05	-1.8527	down	0.00267704	-1.17087	down	8.90717	10.7463	9.66528	6.38484	5.53264	2.56297	2.21726	4.82782	11.1626	9.91222	8.63274	2.23468	3.62347	1.62829	2.80321	4.10901	5.77635
Capsicum_annuum_newGene_18670	0.00645037	-0.791306	normal	5.08e-08	-1.37278	down	0.0016742	-0.920061	normal	1.27e-08	-1.47216	down	5.18656	5.76132	4.04882	3.07221	2.51434	2.06376	2.07281	2.08112	5.64565	5.17068	6.55748	3.3477	2.10274	2.59986	2.07439	2.38291	1.66468
Capsicum_annuum_newGene_18703	--	--	--	--	--	--	0.000161183	-3.08055	down	6.61e-11	-2.86729	down	0	0	0	0	0	0.062037	0	0	3.23023	4.08268	3.20945	0	0.354404	0.408214	0.521192	0.332713	0.463871
Capsicum_annuum_newGene_1871	0.153674	-1.00016	normal	0.00417056	-1.99742	down	0.210711	-0.845408	normal	0.00437043	-2.09179	down	1.32828	0.806963	0.997678	0.728952	0.334539	0.888759	0.193057	0.07159	0.850493	1.01209	2.4195	0.926658	0.431002	0.550651	0.369192	0.456366	0.112246
Capsicum_annuum_newGene_18714	2.22e-17	2.07373	up	0.000290893	1.1432	up	0.952283	-0.0274489	normal	0.0131379	0.713218	normal	2.75868	3.12523	3.03888	12.1851	15.1864	9.80854	7.34943	5.5688	9.73811	6.15589	12.4595	7.57095	9.94839	9.5288	14.3789	16.919	13.391
Capsicum_annuum_newGene_18732	0.584499	-0.308095	normal	8.02e-05	-1.37965	down	0.959209	-0.030518	normal	0.0243808	-0.816719	normal	5.31813	6.24061	3.86692	3.43924	4.92431	2.13736	1.91421	2.45895	6.62691	6.31202	6.08702	8.16967	6.16109	4.21874	2.81754	4.24617	3.38901
Capsicum_annuum_newGene_18740	--	--	--	1.25e-09	3.33493	up	--	--	--	--	--	--	0.22149	0.162967	0.094472	0	0.214599	2.77357	2.04531	1.71473	0.06675	0.179431	0	1.05966	0.633167	0.094362	0.877569	0.765968	1.50534
Capsicum_annuum_newGene_18746	0.58878	0.189332	normal	2e-06	-1.43754	down	--	--	--	--	--	--	9.7691	8.78041	6.69274	9.81131	9.77413	2.48151	3.69321	3.82482	0	0	0	0	0	0	0.017625	0	0
Capsicum_annuum_newGene_18747	0.302188	-0.53122	normal	3.3e-19	-4.23016	down	0.701127	-0.157195	normal	7.63e-06	-2.10612	down	13.0565	6.12223	12.2298	7.05321	6.93151	0.165786	0.816981	0.284672	8.52688	14.1419	10.3123	12.4955	6.17872	10.1548	2.6434	3.25215	5.05166
Capsicum_annuum_newGene_18768	0.478208	-0.234903	normal	1.69e-15	-1.91655	down	0.119994	-0.616602	normal	7.08e-08	-1.52611	down	16.9792	19.3216	20.4381	12.2425	19.7245	4.62138	4.51107	6.60747	16.323	17.0804	24.948	13.28	14.0378	7.1825	4.96958	4.17343	8.42445
Capsicum_annuum_newGene_18773	0.56869	0.314923	normal	2.28e-09	1.64155	up	7.84e-08	-1.25379	down	0.000171159	2.80646	up	1.5657	1.19094	1.63983	1.68942	2.16717	5.99404	4.88671	4.99164	3.82389	4.02205	4.52384	1.56168	1.5646	1.95017	41.2887	58.0502	2.94579
Capsicum_annuum_newGene_188	0.233804	0.313381	normal	1.28e-08	1.65407	up	0.307504	0.382255	normal	2.12e-06	1.24931	up	5.80991	5.79658	5.65221	6.39982	8.47527	16.8438	15.0312	31.0382	5.62385	5.94678	4.76687	5.34817	7.49847	8.85856	14.6709	12.3004	11.7844
Capsicum_annuum_newGene_18849	0.644494	-0.38636	normal	0.256275	-0.715986	normal	0.000388639	-1.24647	down	2.67e-08	-1.87705	down	0.273459	1.20615	0.505088	0.630831	0.400836	0.44627	0.172226	0.506004	2.01105	1.72857	1.72541	0.598419	0.542949	0.369316	0.265651	0.27759	0.444146
Capsicum_annuum_newGene_18885	0.0202387	-0.919881	normal	7.82e-11	-1.97274	down	0.0815376	-0.846035	normal	1.89e-06	-1.83341	down	23.6483	22.9533	33.6445	17.4933	10.6735	8.34861	8.31368	6.20132	12.808	8.80365	24.3185	10.6684	7.13985	5.67775	3.99813	3.92289	3.6917
Capsicum_annuum_newGene_18897	0.847304	0.184533	normal	2.83e-39	4.00616	up	1.42e-16	5.03948	up	2.19e-66	5.52026	up	2.57795	1.67999	2.29828	2.90192	2.36383	43.7884	46.7631	35.001	5.87098	3.67423	4.19332	158.429	60.2002	500.544	186.933	190.443	288.081
Capsicum_annuum_newGene_18898	--	--	--	4.8e-16	3.86688	up	2.3e-37	5.76281	up	5.5e-18	4.46319	up	0.042415	0.090491	0.097406	0.107973	0.799728	2.05502	1.12674	1.29676	0.084395	0.040307	0.028137	3.85612	4.15849	3.08672	1.17668	1.45636	1.34073
Capsicum_annuum_newGene_18905	0.276559	0.881261	normal	0.867379	-0.260447	normal	3.24e-13	4.87632	up	0.915052	-0.10734	normal	0	3.19155	5.43848	48.1303	42.4754	2.1766	0.442824	5.08106	6.77685	0.428482	3.8694	202.191	109.376	240.52	3.05327	3.01738	3.89335
Capsicum_annuum_newGene_18929	0.896752	0.091472	normal	0.595198	-0.216853	normal	0.00118285	1.42389	up	0.000284162	1.28204	up	3.87908	3.80217	2.45293	2.71901	5.91157	2.94968	4.24104	2.51959	1.09157	1.09501	1.18777	3.47551	3.44296	2.00056	2.2296	2.94253	2.58438
Capsicum_annuum_newGene_1893	0.960541	-0.0351663	normal	0.419946	-0.481231	normal	9.71e-05	-1.6878	down	0.362979	-0.405295	normal	1.80082	2.05025	1.37257	1.88796	1.52679	1.73377	1.91475	0.44334	1.73028	2.182	2.43219	0.337531	0.669957	0.69102	1.71801	1.94123	0.941512
Capsicum_annuum_newGene_18932	4.32e-12	-3.68496	down	2.54e-05	-1.68099	down	--	--	--	--	--	--	2.87163	2.72789	2.28931	0.120066	0.052226	0.889655	0.720014	1.05876	0.322604	0.291924	0.184203	0	0.496341	0	0.409471	0.823092	0
Capsicum_annuum_newGene_18944	0.0138163	-0.849356	normal	3.58e-10	-2.70607	down	0.366179	-0.541725	normal	0.00735049	-1.38058	down	3.52125	3.35858	2.143	1.77406	1.6333	0.191173	0.600208	0.412592	0.849181	1.22272	2.84719	0.505289	0.755913	1.43595	0.308333	0.419077	0.651689
Capsicum_annuum_newGene_18977	0.490649	-0.269602	normal	0.00966512	-0.819205	normal	0.00523507	-0.762932	normal	1.06e-05	-1.31859	down	3.75556	5.04125	3.95337	3.87117	3.63528	2.20102	2.50204	3.54272	5.83498	4.09971	6.14872	3.33238	2.89444	3.06726	1.90751	1.80148	2.67331
Capsicum_annuum_newGene_18986	0.438815	-0.316261	normal	0.107444	-0.459986	normal	0.00259694	-1.376	down	0.021929	-0.749124	normal	7.77631	8.67387	5.19205	6.79271	4.93985	4.65333	6.05683	6.82149	5.04341	8.09459	11.3084	2.67492	4.12321	1.75744	3.8035	4.92478	4.92594
Capsicum_annuum_newGene_19026	--	--	--	0.000599844	2.15455	up	--	--	--	--	--	--	0.126866	0.123	0.193682	0.17357	0	0.69948	0.594513	1.28271	0.309531	0.44258	0	0.031824	0	0.116093	0.440517	0.91271	0.280561
Capsicum_annuum_newGene_19029	0.998927	-0.00164991	normal	0.0247229	1.20139	normal	0.000129126	1.24659	up	2.32e-09	1.70804	up	0.312169	0.906796	1.2618	0.752966	0.979087	2.45301	2.13759	2.24976	5.25162	4.29768	9.98151	13.5633	17.6425	13.9293	22.7098	19.1021	18.8914
Capsicum_annuum_newGene_19057	0.12624	-0.562458	normal	8.21e-06	-1.42727	down	0.0147765	-0.858638	normal	0.0616988	-0.592239	normal	7.78488	6.95115	9.23287	5.46886	5.57216	3.02111	4.02692	2.89533	4.45614	5.31627	7.69861	2.97753	2.3052	3.97023	3.07845	4.21395	3.67558
Capsicum_annuum_newGene_19058	0.000991389	2.39551	up	6.87e-06	3.47233	up	--	--	--	0.0917349	1.41316	normal	0.107992	0.042359	0	0.922017	0.566711	0.883885	0.497421	1.10446	0.054132	0.129531	0.52346	0.480063	0.13522	0.19668	0.516351	0.941452	0.437825
Capsicum_annuum_newGene_19062	0.000102296	1.01933	up	0.135931	-0.444849	normal	0.334224	0.51057	normal	0.825506	0.0712089	normal	10.148	14.0907	13.4504	24.935	29.3134	8.23147	11.3942	11.7137	15.182	12.0536	15.4309	16.6279	31.8966	11.9855	13.5251	12.3748	17.6923
Capsicum_annuum_newGene_19065	0.00549289	-1.67472	down	1.44e-05	-2.68195	down	--	--	--	--	--	--	0.883368	0.724962	0.915437	0.198338	0.194805	0.132017	0.11478	0.148781	0.730075	0.234648	0.919003	0.203935	0.29104	0.390701	0.351442	0.114896	0.156318
Capsicum_annuum_newGene_19086	0.695092	0.313955	normal	0.423818	-0.52544	normal	4.14e-08	1.53518	up	7.87e-08	1.95881	up	1.898	0.856688	0.933384	1.28934	1.97565	0.69374	0.500598	1.66659	7.50936	4.20462	7.84488	20.0115	18.4194	18.4798	22.7337	17.712	34.7252
Capsicum_annuum_newGene_19087	1.57e-20	1.97042	up	1.33e-47	2.96312	up	0.0542339	1.95714	normal	0.000176771	4.20713	up	3.60249	4.41798	4.13572	15.5954	18.5948	43.7414	31.4826	34.5567	0.593974	0	0.321034	0.692003	1.63571	3.85546	12.13	14.5239	17.806
Capsicum_annuum_newGene_19090	0.187583	0.480752	normal	0.0025291	1.03217	up	0.00159852	2.09381	up	0.502195	0.490016	normal	17.272	15.2247	20.4415	29.9546	22.0453	48.8039	23.9013	53.6781	1.49764	2.35757	3.40567	24.3585	5.11249	6.4378	3.18931	1.2762	5.40552
Capsicum_annuum_newGene_19094	1.03e-63	2.25041	up	1.61e-43	4.15476	up	1.06e-06	2.79119	up	2.84e-08	2.93029	up	26.2613	24.6476	22.4569	121.636	122.492	662.406	275.12	623.156	2.70062	5.61775	16.7384	94.9801	40.6152	56.3389	60.3934	52.4582	76.1433
Capsicum_annuum_newGene_19096	4.19e-18	5.28712	up	1.05e-09	6.80091	up	--	--	--	--	--	--	0	0	0	4.42864	3.71231	15.852	1.55107	20.9856	0	0	0	1.59994	0.181521	0.178618	0	0	0.955867
Capsicum_annuum_newGene_19097	6.89e-06	-1.06624	down	1.38e-18	-2.05048	down	0.00444615	-1.24741	down	0.00059077	-1.55248	down	8.19617	9.04345	9.77492	3.94934	4.80236	2.49082	1.96148	2.89366	2.4622	3.37854	4.3824	1.63103	0.691576	1.74837	0.560719	1.09874	1.55489
Capsicum_annuum_newGene_19099	0.320111	-0.414205	normal	8.4e-05	-1.09831	down	0.000650671	-1.33059	down	0.0290875	-0.990989	normal	3.67382	3.7572	3.92775	1.95667	3.37063	1.82055	1.45744	1.44391	2.27492	3.55422	3.43607	1.13564	0.646706	1.50249	0.820591	2.26547	1.03426
Capsicum_annuum_newGene_19101	3.46e-07	-0.843177	normal	1.13e-30	-2.19323	down	0.263186	-1.20233	normal	0.203116	-1.44002	normal	59.4261	51.6874	47.2464	32.3914	27.5641	14.4182	9.93634	14.3138	0.934979	0.040178	4.02006	0.245312	0.393021	0.782022	1.06913	0.257636	0.142077
Capsicum_annuum_newGene_19109	0.0522814	-0.6769	normal	0.000591484	-1.09851	down	3.62e-13	-2.45086	down	0.0268846	-0.632743	normal	6.14221	7.11678	9.26427	4.91943	4.70711	3.31439	4.70783	5.1629	5.31416	4.87145	4.98301	0.66089	0.611009	0.955985	2.95653	2.61914	3.02108
Capsicum_annuum_newGene_1911	0.814694	-0.175797	normal	3.94e-07	-2.22655	down	6.32e-08	-1.76876	down	8.35e-07	-2.62235	down	2.43097	3.25545	1.81495	2.84984	1.3939	0.502426	0.752828	0.362191	3.74518	3.3548	3.24578	1.14717	0.817219	0.858692	0.198422	0.473783	0.786976
Capsicum_annuum_newGene_19111	0.631426	-0.335313	normal	0.00178985	-1.3615	down	0.000760688	-2.31488	down	0.000328632	-2.41248	down	47.4252	54.8394	15.6763	23.0125	38.227	23.3861	11.9119	14.3257	41.6077	56.9985	345.972	17.7293	12.1071	35.2735	20.255	31.4222	12.8872
Capsicum_annuum_newGene_19113	0.00153636	-1.21197	down	0.000401048	-1.39435	down	--	--	--	--	--	--	5.07214	7.61082	5.46581	2.56627	2.37806	2.76566	1.50935	3.31386	0.278101	0.39583	0.363655	0.07723	0.210002	0	0.358968	0.221367	0.366573
Capsicum_annuum_newGene_19114	0.645969	-0.286489	normal	1.26e-05	-1.67163	down	0.00258254	-0.921073	normal	7.39e-10	-1.78098	down	2.78384	1.58864	4.23327	3.12802	2.67587	1.89071	1.02804	1.22143	3.74837	2.95421	3.32452	2.29398	1.50253	1.96997	0.886633	0.928807	1.21952
Capsicum_annuum_newGene_19135	0.249202	-0.433462	normal	2.31e-05	-1.48984	down	0.0529708	-0.720875	normal	0.000869441	-1.23038	down	2.35952	1.90218	1.67679	2.10182	1.36337	1.46693	0.896012	1.01517	1.17888	2.71677	2.95411	1.92442	1.21891	1.64974	1.03154	1.20797	0.696025
Capsicum_annuum_newGene_19139	4.42e-28	6.27472	up	7.49e-23	8.72617	up	--	--	--	1.04e-13	7.22887	up	0	0	0	5.50948	3.18248	6.00005	5.61018	7.65488	0	0	0	0.083686	0.099403	0	2.27913	1.65685	1.75539
Capsicum_annuum_newGene_19160	0.0101185	1.57717	normal	2.42e-05	2.28008	up	0.000236184	1.84365	up	2.62e-06	2.34669	up	0.209568	0.156968	0.188986	0.885926	0.607436	1.08245	0.732988	1.59229	0.439296	0.257319	0.255297	1.44367	1.05304	1.29149	1.25549	2.04049	1.90925
Capsicum_annuum_newGene_19161	0.182231	-0.485752	normal	2.25e-06	-1.44051	down	0.00406546	1.04193	up	1.23e-17	-2.10558	down	5.8737	6.41814	3.48536	3.37076	4.18695	1.70238	1.88799	2.81955	4.24202	5.55379	7.43911	12.0729	15.0664	7.88898	1.14366	1.20272	1.42159
Capsicum_annuum_newGene_19188	0.00339551	1.77794	up	--	--	--	--	--	--	--	--	--	0.254291	0.216211	0.083929	0.875454	0.862612	0.143313	0.214612	0.098173	0.222176	0.138812	0.292391	0.105116	0	0.110845	0	0.029914	0.033825
Capsicum_annuum_newGene_19189	0.0126475	0.916309	normal	0.0148414	-0.814519	normal	4.73e-10	2.01759	up	0.219769	-0.568896	normal	9.97255	10.7444	11.5582	14.0422	27.6891	5.04209	5.05193	10.6187	17.6676	16.3148	16.153	62.3968	46.2396	104.039	6.09137	8.14126	17.4723
Capsicum_annuum_newGene_19195	0.287558	-0.629964	normal	0.0213641	-1.62408	normal	0.117559	-1.15421	normal	2.96e-07	-3.77281	down	1.17975	0.917598	1.11001	0.649148	0.567426	0.052508	0.564185	0.323689	0.787243	1.33252	3.43012	0.297464	0.896129	0.757937	0.106907	0.035926	0.072579
Capsicum_annuum_newGene_19203	0.0762666	1.19052	normal	1.5e-14	3.91901	up	1.93e-07	2.94083	up	7.19e-08	3.01292	up	0.632203	0.203403	0.187689	0.935644	1.18433	9.66619	3.19985	6.89593	0.263149	0.174746	0.991423	5.28232	3.01682	2.75491	2.69096	3.02321	4.93343
Capsicum_annuum_newGene_19208	--	--	--	5.52e-05	1.99173	up	0.914777	0.0833771	normal	0.0475223	0.923965	normal	0.573829	0.540542	0.589363	0.911101	1.28318	2.31536	2.23604	3.77436	1.22944	1.95457	1.98573	2.07265	0.939034	2.46423	3.11268	2.4541	4.13558
Capsicum_annuum_newGene_19209	0.0800197	0.712361	normal	2.85e-06	1.29413	up	0.729267	0.222395	normal	0.544843	0.285924	normal	1.54162	2.03759	2.25293	2.73475	3.49175	4.69843	4.61463	4.35208	2.82187	5.03088	3.14235	11.8758	3.22841	3.078	4.89364	5.35341	3.75631
Capsicum_annuum_newGene_19210	0.0218254	1.35654	normal	1.3e-06	2.29799	up	0.0715986	1.07668	normal	9.52e-09	2.40032	up	0.165129	0.395584	0.193194	0.849028	0.763801	1.09158	1.48585	1.95954	0.346438	0.190666	0.287884	0.482326	0.820055	0.512204	1.71346	1.44851	1.27734
Capsicum_annuum_newGene_19236	0.0190833	-1.08231	normal	1.64e-06	-2.09489	down	--	--	--	--	--	--	1.46364	2.58184	1.73894	0.974131	0.760504	0.324162	0.573107	0.550005	0.619599	0	1.03678	0	0	0.139745	0.346547	0.101836	0
Capsicum_annuum_newGene_19240	0.0230344	-1.18557	normal	2.22e-10	-3.35208	down	4.45e-05	-1.31027	down	1.73e-14	-4.24619	down	0.723076	0.945898	0.710079	0.205078	0.427096	0.038286	0.102313	0.082308	1.59446	1.84697	1.87448	0.761281	0.51322	0.80706	0.078854	0.019993	0.128494
Capsicum_annuum_newGene_19243	1.7e-08	-2.05933	down	1.72e-19	-3.82689	down	0.000332479	-1.72324	down	8.71e-08	-2.52857	down	34.025	26.9764	54.8996	8.56734	8.85404	2.27707	1.69423	4.74888	56.1055	58.0007	28.3706	15.7368	7.92299	18.3258	5.77199	5.83061	11.7121
Capsicum_annuum_newGene_19258	0.73929	0.211331	normal	7.99e-10	-2.50002	down	--	--	--	--	--	--	6.81159	6.89814	5.1916	6.07891	10.4781	1.51031	1.04773	2.6273	0.691851	0	5.59274	0	0	0.778388	0.299136	0.371036	0
Capsicum_annuum_newGene_19260	0.899987	0.10753	normal	0.00137514	-1.44785	down	1.96e-06	-1.38469	down	1.01e-09	-1.2255	down	3.13922	5.57033	7.32353	4.36891	7.88394	1.52366	2.06407	2.96003	9.08581	9.23929	12.9116	4.94779	2.85555	3.68576	4.2208	4.06988	4.42555
Capsicum_annuum_newGene_19265	0.949005	0.0608028	normal	0.582369	0.268116	normal	0.00075963	1.70343	up	0.00025513	1.93493	up	0.789129	0.690277	0.940806	0.749789	1.03893	1.09435	0.872245	1.50267	0.611079	0.860909	0.693593	1.72956	1.84648	3.90681	4.52763	2.97143	1.29241
Capsicum_annuum_newGene_19286	--	--	--	--	--	--	0.993224	0.00569006	normal	0.000786675	-1.74134	down	0	0	0	0	0	0	0	0	2.15273	3.17188	1.58114	3.13968	2.68008	2.22201	1.19135	0.724088	1.14023
Capsicum_annuum_newGene_19289	0.597589	-0.417042	normal	0.000391115	-2.31177	down	0.00131435	-1.4003	down	2.58e-05	-2.42331	down	1.12773	2.08302	0.540924	0.755679	0.893907	0.378385	0.279203	0.081047	1.72377	3.46034	2.95901	1.26341	0.809689	1.34405	0.154147	0.242979	0.48038
Capsicum_annuum_newGene_19304	0.125102	-0.981706	normal	0.00613623	-1.65813	down	3.84e-08	-2.3677	down	2.18e-08	-2.18361	down	2.38888	1.02144	1.8678	1.10231	0.497923	0.780781	0.770112	0.225921	2.58541	2.531	4.14594	0.29155	0.682293	0.636118	0.447104	0.824242	0.630626
Capsicum_annuum_newGene_19309	0.0199647	-0.660006	normal	5.3e-41	2.94512	up	0.582702	0.39395	normal	7.74e-32	5.34926	up	2.5758	2.7658	2.37051	1.78063	1.57476	33.7214	22.592	33.3868	0.330213	0.329323	1.16158	0.874281	0.517663	0.841688	45.3844	47.1236	19.3892
Capsicum_annuum_newGene_19311	0.593574	0.354799	normal	0.1111	-0.669464	normal	0.0348678	-0.523775	normal	4e-05	-1.49224	down	1.10797	1.77543	1.14878	1.25506	2.70028	0.61726	0.932326	1.39273	7.32072	5.27514	9.91821	4.8602	5.20997	5.27561	1.79111	2.21226	3.88939
Capsicum_annuum_newGene_19313	0.0756049	-0.527354	normal	7.6e-06	-1.24621	down	0.000131189	-1.04128	down	2.65e-11	-1.93385	down	6.64193	6.75265	6.08063	5.55441	3.90584	2.90316	4.06501	2.52324	8.83218	8.87418	17.2617	5.04754	4.66393	4.8462	2.6329	4.02478	2.73746
Capsicum_annuum_newGene_19314	0.604466	-0.192507	normal	0.0773328	-0.578649	normal	1.61e-06	1.25598	up	0.313342	-0.283041	normal	58.7138	70.6903	75.6438	52.1251	71.9124	42.8942	35.8931	78.0259	64.4155	50.7523	110.915	194.58	160.714	174.507	55.7839	58.3394	60.7179
Capsicum_annuum_newGene_19318	--	--	--	3.38e-07	2.94471	up	--	--	--	--	--	--	0.077787	0.090991	0.141966	0.054062	0.052427	1.38448	0.954074	0.830473	0	0	0	0	0	0	0	0	0
Capsicum_annuum_newGene_19336	0.564714	0.362193	normal	0.14669	1.98212	normal	0.0491132	2.22148	normal	0.000991987	4.21089	up	0	0	2.05024	59.318	93.7973	278.31	480.944	437.944	0	1.75964	2.63389	42.3678	30.8994	51.8429	380.408	333.073	188.539
Capsicum_annuum_newGene_19337	1.22e-17	5.43269	up	2.23e-10	7.26735	up	--	--	--	5.38e-80	13.8258	up	0	0	0	2.52387	0.495708	196.965	128.784	6.58764	0	0	0	0	0	0	120.088	93.3426	107.14
Capsicum_annuum_newGene_19339	0.946724	0.0431272	normal	0.0522149	-0.588702	normal	0.736775	0.114138	normal	0.000621594	-1.38003	down	13.9435	18.7997	19.5746	15.5539	21.9241	14.5403	10.336	14.6858	34.0959	22.1443	40.6887	34.1329	32.9286	35.7802	9.09079	8.37262	17.2796
Capsicum_annuum_newGene_19341	0.234252	-0.736639	normal	0.00621616	-1.45246	down	0.373655	-0.638081	normal	0.00601355	-1.06576	down	10.6484	4.51568	8.24003	5.77365	3.17335	2.9727	1.50045	4.75283	5.05641	4.90923	6.81702	2.46656	1.25129	6.58537	2.80733	3.14508	1.61186
Capsicum_annuum_newGene_19345	0.719267	-0.391407	normal	0.00275009	-1.31449	down	0.311341	-0.716727	normal	0.0280244	-2.34269	normal	2.99941	1.80528	1.85293	1.64578	0	0.986411	1.07296	0.746986	4.1134	1.91421	1.68875	2.13586	0.974283	1.52764	0	0.804816	0.140881
Capsicum_annuum_newGene_19349	--	--	--	--	--	--	0.00150379	1.59741	up	0.921081	0.0647559	normal	0	0.053334	0.062064	0	0	0.046119	0.043705	0.041484	0.779906	0.46566	0.403925	2.65903	1.6673	1.47258	0.505901	0.580015	0.70272
Capsicum_annuum_newGene_19351	0.959092	-0.0372348	normal	0.205597	-0.434561	normal	0.00277726	-1.35718	down	0.179329	-0.544021	normal	26.5233	32.9631	14.2611	23.8553	24.8142	23.3075	18.1869	19.0925	16.3252	18.5958	39.883	11.8059	8.77028	5.75412	18.0012	17.7014	11.7249
Capsicum_annuum_newGene_19357	0.32121	0.652946	normal	0.100723	0.74704	normal	--	--	--	1.77e-06	2.54505	up	0.988407	1.42814	0.561749	1.18302	2.24089	1.62015	2.3518	1.67071	0.114144	0.293155	0.189566	0.341921	0.751832	0.582522	1.38012	1.53438	0.975514
Capsicum_annuum_newGene_1937	0.614266	-0.281887	normal	0.000412745	-1.33	down	0.140826	-0.711326	normal	0.00047146	-1.37352	down	2.4911	2.38761	2.5383	2.49487	1.79466	1.11403	0.822922	1.45745	2.95726	3.48104	4.8943	1.52371	1.46735	3.32809	1.18968	1.85651	0.893345
Capsicum_annuum_newGene_19393	0.215573	-0.417562	normal	1.6e-09	-2.01004	down	1.43e-06	-1.08899	down	4.21e-14	-2.33437	down	6.36412	6.60561	7.20451	4.19101	6.59422	1.68089	1.41674	3.1345	8.677	9.79799	10.6461	4.91207	4.2154	4.40537	1.38826	2.0704	2.24971
Capsicum_annuum_newGene_1945	0.00444634	-0.922923	normal	7.55e-08	-1.58633	down	0.319193	-0.429467	normal	1.56e-06	-1.36384	down	6.52562	4.45762	7.19468	3.37055	3.01671	2.03621	2.00602	1.68076	4.93971	5.57227	4.79942	3.28246	4.52312	2.8456	1.69241	1.95318	1.1957
Capsicum_annuum_newGene_19453	0.682656	-0.2475	normal	0.00427975	-0.949342	normal	0.00412209	1.46837	up	0.207356	0.844758	normal	3.19268	2.46467	1.73444	2.22519	3.26451	1.54732	1.97242	1.46881	0.333307	0.628879	0.582989	2.45621	1.30268	2.51687	1.08848	0.402088	1.53551
Capsicum_annuum_newGene_19492	0.922581	-0.0696964	normal	0.1264	-0.718167	normal	0.000472554	-1.15991	down	3.13e-10	-2.48356	down	1.21813	2.36685	0.673188	1.74234	1.16513	2.78839	0.686031	1.88263	2.0862	1.80799	6.14783	1.86796	1.78374	2.20121	0.713099	1.13566	1.28919
Capsicum_annuum_newGene_19497	0.449921	-0.544328	normal	0.0018234	-2.15835	down	0.535798	-0.49025	normal	--	--	--	1.58806	0.932704	1.16242	0.752676	0.780949	0.219335	0.060553	0.414607	0.901342	0.664751	3.00463	0.815964	1.34146	0.647153	0.089996	0	0.155847
Capsicum_annuum_newGene_19511	0.122598	0.748681	normal	0.00189588	-1.7069	down	0.334396	1.01593	normal	--	--	--	1.53062	1.6874	0.864075	2.14509	2.78237	0.616358	0.197392	0.502075	0.056429	0.28583	1.36792	1.52191	1.95816	0.290534	0.036887	0.271529	0.126736
Capsicum_annuum_newGene_19519	0.000418267	-0.832691	normal	1.02e-10	-2.00141	down	0.19677	-0.371195	normal	0.0738405	-1.03161	normal	4.45773	4.98898	4.65048	2.46107	2.70734	0.916359	1.58617	1.81244	5.55994	4.67243	7.14833	4.16427	4.22157	3.11939	1.04358	1.55688	4.22366
Capsicum_annuum_newGene_19536	0.440993	-0.318804	normal	0.000271753	-1.02795	down	0.487692	-0.756085	normal	1.77e-15	-2.11703	down	5.96165	4.56365	4.23446	4.98562	3.12819	2.59808	3.6227	2.73988	1.83838	2.33338	2.53212	0.024444	2.29195	0.685097	0.4957	0.497283	0.741326
Capsicum_annuum_newGene_1956	0.000114671	-0.777814	normal	2.04e-23	-2.01732	down	--	--	--	--	--	--	2.57627	2.8368	2.86791	2.794	1.77596	0.596869	1.44132	0.521579	0	0	0	0	0	0	0.004945	0.005083	0
Capsicum_annuum_newGene_19571	0.150458	-0.64998	normal	0.000223795	-1.40917	down	0.0616129	-1.06771	normal	0.0142291	-1.19059	normal	2.1577	2.71885	3.08872	1.6854	1.67866	0.503989	0.959119	0.741566	5.41323	4.37105	3.05172	3.44245	1.46197	2.29222	1.8201	2.02883	2.17438
Capsicum_annuum_newGene_19587	0.976663	0.0167561	normal	0.000683988	0.918186	normal	0.0525212	0.491149	normal	1.12e-17	1.97025	up	5.81043	4.74953	5.15126	5.85499	5.13951	9.66857	13.1077	11.5736	4.99331	5.13372	5.80293	8.24776	7.512	6.86173	17.3833	24.8456	20.221
Capsicum_annuum_newGene_1962	0.557811	0.317197	normal	0.000645274	1.02417	up	0.508231	0.308286	normal	0.515345	0.290369	normal	1.32999	1.24155	1.44873	1.6415	1.8675	3.51093	2.96115	2.91869	2.7165	1.69035	1.79573	2.73536	2.41921	2.73893	2.82264	2.54632	2.15168
Capsicum_annuum_newGene_1964	1.66e-09	-1.67915	down	4.98e-10	-1.69714	down	0.0124945	-0.893657	normal	0.000169721	-1.27874	down	4.12648	6.00986	4.28169	1.88386	1.96377	2.06062	2.76069	1.93023	2.91267	3.32631	5.97599	2.24976	1.77749	1.85394	1.74743	1.93472	1.49896
Capsicum_annuum_newGene_19647	0.0938814	0.392393	normal	0.00528423	-0.767946	normal	0.632245	-0.160396	normal	9.2e-11	-1.43249	down	4.96833	5.66122	4.89207	7.12473	7.85502	3.34978	4.58836	3.09155	5.7173	6.54808	10.7336	6.00713	6.848	6.37141	2.69973	3.06797	2.14349
Capsicum_annuum_newGene_19649	--	--	--	--	--	--	--	--	--	1.23e-10	6.63475	up	0	0	0	0	0	0	0	0	0	0	0	0	13.8623	4.05969	2.64309	4.53102	1.4998
Capsicum_annuum_newGene_19664	0.168386	-0.432079	normal	0.00809538	-0.999398	normal	0.918315	-0.086763	normal	2.09e-05	-1.97264	down	5.71117	5.3925	4.89769	3.81381	4.04864	3.22987	1.46268	3.77539	3.21607	5.48825	4.86907	5.48753	1.19603	5.34899	0.813667	0.647483	1.41963
Capsicum_annuum_newGene_19669	1.1e-07	-3.20859	down	0.000682624	-1.47657	down	0.000635691	-1.47188	down	0.000376395	-1.82834	down	2.70712	2.91596	1.71452	0.21829	0	0.963899	1.16979	0.709784	3.00157	3.11422	2.39743	1.00594	1.01635	0.883862	0.453277	0.756734	1.04695
Capsicum_annuum_newGene_19670	2.39e-07	-2.37435	down	3.21e-06	-2.56126	down	2e-08	-1.72088	down	1.04e-09	-3.15386	down	2.09535	3.14398	2.53283	0.207417	0.600997	0.451482	0.113049	0.80343	3.70903	2.67153	5.37375	1.19172	0.929709	1.23204	0.344019	0.15083	0.62892
Capsicum_annuum_newGene_19676	0.0537275	-0.735817	normal	9.79e-12	-3.26359	down	--	--	--	--	--	--	2.30679	2.87826	2.33555	1.59748	1.40868	0.391642	0.289107	0.101197	0	0	0	0	0	0	0	0	0
Capsicum_annuum_newGene_19685	0.00514022	-1.05273	down	2.21e-08	-2.33339	down	0.0777052	-1.41754	normal	1.45e-05	-2.38151	down	1.67216	2.4324	1.74206	0.786003	1.29726	0.296627	0.47651	0.186954	1.36472	1.33044	3.38343	0.238889	1.03416	0.274523	0.42675	0.221376	0.239186
Capsicum_annuum_newGene_19701	0.590819	-0.296456	normal	0.0078311	-0.922389	normal	0.978363	-0.0144657	normal	0.00128318	-1.57328	down	1.68999	1.85576	1.34954	1.49327	1.01632	0.938871	0.810053	0.874393	1.75887	2.29608	3.51235	2.35519	2.21772	1.78878	0.950637	0.359809	0.666531
Capsicum_annuum_newGene_19709	0.00485599	-0.861467	normal	5.6e-07	-1.47631	down	5.12e-05	-1.03899	down	4.79e-08	-2.01664	down	1.48281	1.79031	1.18211	0.869489	0.764024	0.701558	0.606302	0.460731	1.95116	2.04088	2.33872	1.19953	0.795167	1.02202	0.715802	0.415025	0.332476
Capsicum_annuum_newGene_19711	0.0393151	0.537751	normal	3.42e-07	1.08386	up	0.411159	-0.193415	normal	0.158066	0.332689	normal	3.17865	2.81311	2.78899	5.17107	5.01772	8.06977	10.0296	7.15263	4.5788	4.05704	4.78854	3.61677	3.53988	4.19616	6.32303	8.23219	6.04037
Capsicum_annuum_newGene_19718	0.870134	-0.0842704	normal	0.00484609	-0.894017	normal	0.350203	0.2403	normal	0.000114254	-1.30799	down	4.7614	4.72239	3.06026	3.83249	3.72645	1.73001	2.63775	2.72245	5.46071	5.83811	6.09413	6.65843	6.82523	6.04565	2.71185	2.13131	1.69953
Capsicum_annuum_newGene_19739	0.547806	0.256993	normal	0.0875332	-0.511441	normal	0.0421131	-0.825485	normal	2.79e-05	-1.19993	down	3.64833	3.95989	3.18657	5.54731	3.39572	4.48177	3.63992	3.26905	4.36739	3.63286	5.83188	2.29947	2.42818	1.4817	2.48516	3.59143	1.88285
Capsicum_annuum_newGene_19744	0.0548813	1.21789	normal	0.000294988	1.90423	up	0.121348	1.07451	normal	0.104796	1.10993	normal	0.700254	0.184213	0.538518	1.68857	2.97942	1.95872	3.12407	1.804	0.307617	0.373492	2.25215	1.97023	3.22271	2.69437	2.77835	3.46936	1.64463
Capsicum_annuum_newGene_19745	0.0756049	-0.983733	normal	1.37e-09	-3.84321	down	0.161912	-1.19172	normal	--	--	--	2.75121	2.59154	0.950634	0.760193	0.825128	0.078619	0.194167	0.021184	0.379364	0.955548	3.29468	0.383439	0.789112	0.239792	0.065236	0.099903	0
Capsicum_annuum_newGene_19747	0.000138392	-1.02767	down	0.150651	0.347058	normal	0.498159	-0.272839	normal	0.236312	0.359624	normal	6.46239	6.34396	6.09325	3.67973	2.55606	9.76117	8.02214	10.6211	6.58538	5.07668	7.50913	4.15614	5.85243	6.04026	6.94322	9.34517	8.24095
Capsicum_annuum_newGene_19754	0.434077	-0.442616	normal	1.04e-07	-2.58992	down	0.224529	-0.781589	normal	4.34e-06	-3.49032	down	3.57728	3.78252	4.13285	2.19868	3.48659	0.789103	0.274318	0.909496	4.46789	4.16931	13.4505	5.14308	1.94372	4.42386	0.087298	0.313087	0.90815
Capsicum_annuum_newGene_19758	0.298034	-0.667898	normal	0.000694503	-2.18441	down	0.000159962	-1.72707	down	1.52e-08	-2.87476	down	0.613619	0.978294	0.725137	0.530795	0.408156	0.15544	0.06321	0.297632	1.0346	1.41306	2.36969	0.516646	0.414287	0.351967	0.225678	0.179518	0.146946
Capsicum_annuum_newGene_19761	0.00713118	-0.973793	normal	1.63e-05	-1.28938	down	0.000227591	-1.35561	down	0.00043585	-0.947506	normal	4.32183	5.94788	6.50657	3.04515	3.43903	3.0336	3.31125	3.6004	4.16776	5.71546	5.45467	1.501	2.10057	3.2422	3.13536	2.52924	3.23166
Capsicum_annuum_newGene_19764	--	--	--	7.95e-10	5.82965	up	--	--	--	1.31e-19	5.32416	up	0	0.0851	0.038872	0.103276	0.180224	7.70067	4.51707	7.54181	0.038779	0.048524	0.244328	0	0.033915	0	7.56865	3.41599	3.99849
Capsicum_annuum_newGene_19770	0.634068	0.43725	normal	0.941703	0.0580942	normal	0.00539065	-2.12277	down	0.68536	-0.369046	normal	0.182251	0.465804	0.604014	0.482631	0.715218	1.18011	0.365494	0.392065	2.34611	2.65968	0.643959	0.333071	0.714521	0.090465	0.452096	1.72121	1.51117
Capsicum_annuum_newGene_19772	0.225588	-0.756035	normal	0.00137485	-1.42358	down	0.305937	-0.535355	normal	6.27e-07	-2.27305	down	1.27548	1.36401	1.38442	0.492218	1.0802	0.614538	0.490492	0.539131	3.22834	1.94955	2.82294	2.26463	1.54505	1.19947	0.492069	0.577045	0.348415
Capsicum_annuum_newGene_1978	0.146654	-0.620788	normal	4.72e-06	-1.47296	down	0.0853598	-0.620722	normal	0.000111224	-1.27597	down	1.79528	2.22709	2.46786	2.05677	1.65409	1.86357	2.24266	1.84017	2.82365	2.58776	4.77003	3.25875	1.83483	2.11565	1.95581	2.12352	1.62132
Capsicum_annuum_newGene_19823	0.583891	-0.367899	normal	0.0004865	-1.40894	down	0.950085	0.0355269	normal	2.57e-06	-1.24838	down	5.78462	3.15726	7.21095	5.71646	3.84716	2.5926	3.13452	2.14631	3.52664	2.49287	4.62967	4.18931	2.6726	4.02956	1.58722	2.08111	1.98692
Capsicum_annuum_newGene_19833	--	--	--	--	--	--	--	--	--	2.03e-09	6.33097	up	0	0	0	0	0	0	0	0	0	0	0	0	7.51903	4.59067	1.58587	5.01423	1.76344
Capsicum_annuum_newGene_19847	0.787051	0.137664	normal	0.838623	0.0721469	normal	0.0307409	-0.72611	normal	4.12e-10	-1.42451	down	2.20243	3.07141	2.2447	2.84519	2.97692	3.15632	2.86294	3.14519	3.65184	4.45748	6.0123	3.38328	2.17592	3.34172	1.73126	1.56513	2.35505
Capsicum_annuum_newGene_19883	0.130017	-0.441645	normal	2.27e-11	-1.7676	down	0.00506707	-1.23303	down	6.6e-09	-1.86575	down	5.16549	7.88237	5.08962	4.47323	4.78887	2.11153	1.83549	2.36028	3.65519	4.65925	10.3632	4.07342	2.56758	1.82785	2.33891	1.2997	1.36508
Capsicum_annuum_newGene_19890	0.122326	0.493033	normal	0.00275494	-0.880024	normal	0.883829	-0.051869	normal	3.51e-08	-2.11075	down	2.16314	2.82945	1.59094	3.24175	3.18997	1.19781	1.53261	1.13837	4.5892	5.1195	7.23345	4.86416	5.60401	4.28991	0.962563	0.705818	1.68994
Capsicum_annuum_newGene_19915	1e-13	-1.26315	down	3.68e-15	-2.17636	down	6.54e-06	-1.88402	down	2.54e-08	-1.55299	down	21.7335	24.9066	21.7038	11.237	14.5443	5.22798	9.74088	4.78197	13.7311	26.3692	20.005	3.90297	3.85748	3.23845	6.77623	7.38724	7.08636
Capsicum_annuum_newGene_19925	0.197023	-0.720923	normal	0.188056	-0.558244	normal	0.409767	-0.284803	normal	1.42e-07	-1.568	down	1.02541	0.983495	2.08437	1.0117	0.514754	0.967518	0.809346	1.47813	2.88312	3.79223	2.78325	3.27553	2.38708	2.56915	1.06512	1.43121	1.13561
Capsicum_annuum_newGene_1993	0.0766003	-0.473536	normal	2.35e-05	-1.49388	down	0.848412	-0.133601	normal	0.474993	-0.411489	normal	4.53661	4.42829	3.35534	3.28799	2.47907	2.24399	1.40867	1.38059	1.63813	1.89661	3.22912	2.16364	1.99946	0.681792	0.787679	0.897051	3.29127
Capsicum_annuum_newGene_19936	0.802058	0.182778	normal	9.65e-07	-2.23356	down	0.0488206	-1.06675	normal	0.0689427	-0.594453	normal	1.65185	1.28936	2.17764	1.75101	1.32737	0.419766	0.462244	0.573532	2.27476	2.2423	2.82708	0.989895	1.42822	1.48457	2.11295	1.36222	1.68821
Capsicum_annuum_newGene_19952	0.726252	-0.266737	normal	0.00239697	-1.44741	down	0.644323	-0.234999	normal	0.0054445	-0.90104	normal	2.65556	4.79063	1.46721	2.58217	2.191	1.06452	2.07209	1.10131	2.116	2.30972	3.03932	1.90144	1.99882	1.18703	1.11742	1.13572	2.05171
Capsicum_annuum_newGene_19973	0.502799	-0.450081	normal	0.000692076	-1.63193	down	0.226912	-0.516098	normal	1.26e-07	-2.57215	down	2.09947	3.64798	3.69577	2.08419	2.47313	1.26775	0.807279	1.20782	3.95723	2.77658	4.43209	2.51773	2.0139	3.05335	0.388863	0.60706	0.665088
Capsicum_annuum_newGene_19988	0.0844042	-0.91877	normal	1.94e-07	-2.49411	down	0.565088	-0.25407	normal	0.00215704	-1.63228	down	1.85448	1.30325	0.783361	0.537264	0.738688	0.189623	0.173531	0.329316	1.02459	1.2392	1.12295	1.15249	1.11776	1.11332	0.153166	0.423742	0.390365
Capsicum_annuum_newGene_19992	0.750525	0.11045	normal	0.0779516	-0.446382	normal	0.0311421	-0.565296	normal	2.68e-10	-1.24577	down	5.54459	5.586	5.47487	6.6153	5.56192	4.52408	4.92295	3.72292	9.92762	11.1658	14.7099	8.77212	5.90034	7.77383	5.00539	4.22093	4.70656
Capsicum_annuum_newGene_19993	0.0223934	-0.744293	normal	0.00407386	-2.01048	down	0.400744	-1.01076	normal	0.352496	-0.774647	normal	3.05573	3.01316	1.99653	2.41969	1.89316	0.74987	0.26289	2.00159	0.201814	0.350015	1.17043	0	0.276516	0.654418	0.11415	1.24736	0.3365
Capsicum_annuum_newGene_20013	0.450457	-0.523105	normal	0.035587	-1.02702	normal	5.3e-05	-1.50197	down	1.35e-09	-2.23107	down	1.82219	3.32699	1.77052	2.62004	1.138	3.31649	1.74716	2.54213	3.80452	3.64372	6.52321	2.15313	1.33306	2.4522	1.39259	1.351	2.35993
Capsicum_annuum_newGene_20026	0.537076	0.298358	normal	0.0348969	-0.647464	normal	0.0117648	-1.09599	normal	4.13e-06	-1.44411	down	3.37848	3.56539	3.19103	3.57023	4.31093	2.35607	3.14548	1.49446	2.3312	4.42359	5.83568	2.62781	1.28259	2.20705	1.89649	1.71807	1.34994
Capsicum_annuum_newGene_20032	--	--	--	--	--	--	--	--	--	7.44e-12	4.55795	up	0	0.017206	0	0.27614	0.113157	1.97937	1.04399	0.526542	0.120254	0	0.067926	0.047647	0.074208	0.265662	1.88977	2.05563	2.26652
Capsicum_annuum_newGene_20082	0.786209	0.182027	normal	0.110189	0.749959	normal	0.0666859	0.893393	normal	0.0044985	1.24992	up	7.59213	3.28789	3.52099	5.56768	5.60891	10.3282	12.0197	4.56499	1.66535	3.91541	6.72338	8.62965	6.58586	8.60365	10.2317	9.38746	8.54095
Capsicum_annuum_newGene_20091	2.9e-07	2.02657	up	0.000149407	-1.75711	down	2.29e-06	1.7126	up	0.457787	-0.651114	normal	1.40012	1.22611	1.23992	3.70312	8.71277	0.345048	0.223073	0.670916	3.14894	3.43515	3.11814	16.0011	7.5894	9.65988	0.573335	0.570374	4.58988
Capsicum_annuum_newGene_2012	0.000495472	-1.3137	down	1.8e-11	-1.87989	down	0.00974467	-1.31017	down	9.74e-06	-1.97798	down	7.37422	12.4777	8.65806	3.33766	4.95876	4.66087	4.01771	3.5329	5.97716	10.015	16.8696	2.93141	5.78698	3.47092	3.05092	2.72755	3.36053
Capsicum_annuum_newGene_20123	7.71e-10	2.54272	up	0.0119784	1.17062	normal	--	--	--	0.0862002	1.30556	normal	0.251688	0.329268	0.296293	1.63883	2.8892	1.06184	0.776959	0.555254	0.091887	0.204935	0.256991	0.017597	1.90806	0.898137	0.45371	0.72621	0.369176
Capsicum_annuum_newGene_2016	0.756321	-0.192992	normal	0.0183156	-0.928346	normal	0.00252228	-2.4449	down	0.0416742	-1.42273	normal	0.651329	0.902216	0.798837	0.524415	0.885589	0.383225	0.639483	1.09947	1.35697	2.05858	0.431202	0.119755	0.36024	0.1016	1.24162	0.352022	0.30812
Capsicum_annuum_newGene_20160	0.669396	-0.294167	normal	1.07e-05	-2.02884	down	1e-05	-1.42608	down	1.64e-05	-1.66185	down	2.56914	2.64908	2.86791	1.73637	2.46649	1.31095	0.783086	0.66833	6.79142	4.05838	6.76931	2.56258	2.17601	3.22546	1.81837	3.5621	3.11445
Capsicum_annuum_newGene_20182	0.916865	0.0626828	normal	7.67e-06	1.11878	up	0.0329596	0.545303	normal	4.07e-05	0.972956	normal	3.46132	3.74943	4.05793	4.34647	4.07833	10.4487	9.45701	10.2847	3.56878	3.66029	4.68331	5.91674	5.49137	5.88379	7.44552	7.77942	8.56014
Capsicum_annuum_newGene_20193	0.173647	-0.798798	normal	1e-05	-1.563	down	0.0695092	-0.805048	normal	0.00622523	-1.03545	down	0.443874	0.392904	0.27396	0.111572	0.293011	0.164218	0.104415	0.141453	0.458188	0.899413	0.747938	0.295079	0.469362	0.40465	0.333678	0.304229	0.345599
Capsicum_annuum_newGene_20221	0.982838	0.0153534	normal	0.0265465	-0.920522	normal	0.00800064	-1.34868	down	0.000351181	-1.47679	down	2.30447	1.53033	1.33398	2.06116	1.43189	1.07744	0.816418	0.470402	1.87994	1.85336	2.07916	0.581427	0.317171	1.03398	0.553842	1.11696	0.564655
Capsicum_annuum_newGene_20223	0.805327	0.194294	normal	0.00197573	-1.58487	down	0.221844	-0.836365	normal	0.0174502	-1.41757	normal	0.756491	1.32519	0.892334	1.0823	1.3109	0.370578	0.27207	0.429231	1.48432	0.631934	1.85865	0.509558	1.00607	0.473073	0.566448	0.327898	0.418542
Capsicum_annuum_newGene_20229	3.9e-06	-1.42065	down	4.66e-15	-2.97113	down	0.0297036	-0.750315	normal	1.84e-11	-2.52214	down	7.00191	6.2818	4.76323	2.10258	2.29632	0.995335	0.431283	1.18024	8.8382	7.36759	7.46723	4.7734	5.10643	3.15183	1.2574	0.721849	1.49699
Capsicum_annuum_newGene_20235	0.000238853	1.94542	up	1.43e-07	2.76996	up	2.8e-08	2.82791	up	0.00114383	2.59886	up	0.224658	0.230713	0.059536	0.773969	0.935972	0.945713	0.98536	2.40238	0.056868	0.207192	0.139085	1.02933	1.34695	0.918188	1.43325	1.37391	0.15286
Capsicum_annuum_newGene_20239	0.0692755	-0.604576	normal	0.000143039	-1.14412	down	2.63e-11	-1.49501	down	8.39e-16	-1.94852	down	2.90404	2.86829	3.47553	1.81799	2.31012	1.90523	1.70626	1.21566	3.98492	4.74135	6.83621	1.83375	1.58328	1.81147	1.18751	1.43348	1.42075
Capsicum_annuum_newGene_2024	0.911477	-0.0839919	normal	0.000750013	-1.41906	down	0.804149	-0.183125	normal	0.00746943	-1.58722	down	1.94934	1.95481	0.877986	1.28522	1.7283	0.589355	0.810362	0.476464	0.594563	1.11469	2.33633	1.11017	0.743119	1.55027	0.215883	0.497979	0.438614
Capsicum_annuum_newGene_20243	0.417623	-0.50871	normal	0.767311	-0.132249	normal	0.772049	-0.135796	normal	0.000663445	-1.52345	down	1.59439	1.37057	1.47928	0.770798	1.28439	1.34614	1.52992	1.72118	2.45636	2.05519	3.09681	2.57457	1.63263	2.60919	0.499529	0.949835	1.00469
Capsicum_annuum_newGene_2025	0.483496	-0.343816	normal	0.075119	-0.611762	normal	0.861311	-0.0715333	normal	0.000167587	-1.23184	down	3.55314	2.71717	2.46289	2.22987	2.84457	3.00142	2.48141	1.77005	3.24092	3.58121	5.03981	5.03896	3.43602	3.56787	1.54263	2.07579	2.04004
Capsicum_annuum_newGene_20327	0.00547119	-0.934562	normal	2.13e-06	-1.35581	down	0.165695	-0.720681	normal	0.0146375	-1.13353	normal	2.80061	2.52557	2.61955	1.53813	1.21985	1.26485	1.15695	1.04493	1.42597	1.79282	4.178	1.25771	1.63798	1.20684	1.04934	0.939401	1.03835
Capsicum_annuum_newGene_20333	0.229505	-0.743757	normal	0.00214419	-1.5954	down	0.475514	0.370974	normal	0.00920214	-1.40644	down	0.530725	0.700007	0.484087	0.299267	0.348701	0.253502	0.17285	0.17819	0.841353	0.438358	1.00175	0.977165	0.93876	0.998358	0.292003	0.229219	0.245006
Capsicum_annuum_newGene_20344	0.243031	-0.470227	normal	0.00737561	-0.681578	normal	0.0992757	-0.770286	normal	0.00407511	-1.12638	down	3.53594	5.55553	3.48849	4.7023	2.44869	3.06172	3.50117	2.82373	7.9147	4.1739	9.79124	3.61892	2.99981	4.19942	3.92659	2.81725	2.94126
Capsicum_annuum_newGene_20348	0.000418455	1.69141	up	8.91e-18	2.87621	up	0.585525	-0.465783	normal	4.98e-05	2.03463	up	0.215791	0.212561	0.198553	0.706081	0.924156	1.85439	1.77613	1.77473	0.191409	0.395842	0.430716	0.154411	0.377452	0.138361	1.36157	1.9877	0.911085
Capsicum_annuum_newGene_20349	0.257167	-0.400284	normal	3.57e-05	-1.20559	down	0.0524159	0.526173	normal	0.563714	-0.239368	normal	4.52022	5.11494	3.72632	2.98808	3.67785	2.63078	2.71133	3.479	3.72487	4.70282	5.56742	3.56983	2.74433	3.66382	2.92582	3.60566	3.26796
Capsicum_annuum_newGene_20353	5.15e-05	-0.726968	normal	2.42e-36	-2.74577	down	0.0917626	-1.88116	normal	4.47e-13	-3.66068	down	6.19045	7.60458	5.91478	4.64201	4.26485	0.894223	1.80162	1.77581	7.5119	6.78081	7.25857	0.321567	0.050743	2.13185	0.789962	0.389093	0.830069
Capsicum_annuum_newGene_20354	0.0710998	-0.841424	normal	0.00505217	-3.29167	down	2.25e-07	-4.24226	down	9.29e-11	-4.59455	down	0.444652	0.914661	0.459517	0.343343	0.309649	0	0.071929	0.007534	1.3229	0.770476	0.267848	0.015997	0	0.042275	0.027678	0.029035	0.008728
Capsicum_annuum_newGene_20367	0.194307	-0.56904	normal	0.000857268	-1.04667	down	0.0110483	-0.759539	normal	0.0005184	-1.11532	down	3.55651	3.82632	4.55382	2.52519	3.37056	1.94467	3.26399	3.38996	5.67057	4.03545	5.62229	3.45165	3.41892	2.74601	3.88959	2.4554	3.30915
Capsicum_annuum_newGene_20376	0.0178928	-0.978244	normal	0.00036775	-1.79645	down	0.0314212	-1.63118	normal	1.44e-07	-2.2292	down	2.00409	2.35466	2.4241	1.19548	1.25806	0.805597	0.950463	0.372163	1.9936	1.67013	2.88355	0.103222	0.493903	1.62534	0.350713	0.402413	0.462223
Capsicum_annuum_newGene_20385	0.00888213	-1.49919	down	0.000685652	-2.09332	down	0.0390149	-0.989041	normal	0.240268	-0.966956	normal	1.22152	1.1359	1.21715	0.364791	0.3269	0.11409	0.406549	0.302758	8.29725	8.12131	5.33432	3.68068	2.28078	4.92906	1.12407	1.26893	7.93105
Capsicum_annuum_newGene_2039	0.637372	-0.351673	normal	0.0117333	-1.24913	normal	0.307704	-0.555614	normal	0.000136137	-1.42166	down	0.791897	1.30246	1.50906	0.644197	1.19553	1.13405	0.45985	0.634284	2.42575	4.20536	5.09726	1.40526	3.29799	2.85995	1.43642	2.33929	1.24127
Capsicum_annuum_newGene_20418	0.986386	-0.0136761	normal	0.000675811	-1.71391	down	--	--	--	--	--	--	0.768228	0.824789	0.563463	0.560647	0.901818	0.346467	0.210836	0.13394	0.200058	0.113001	1.15173	0.152767	0.043334	0.103937	0.060481	0.041167	0
Capsicum_annuum_newGene_20424	0.03199	-0.917646	normal	0.00404589	-1.02986	down	0.311341	-0.551558	normal	0.0299344	-1.06139	normal	1.68379	1.49308	1.21096	0.682405	0.817484	0.846755	1.00632	0.828775	1.3134	0.985475	2.03326	0.645915	0.772934	1.39585	0.930696	0.727951	0.632268
Capsicum_annuum_newGene_20432	0.0993257	0.869649	normal	--	--	--	0.0257009	0.764108	normal	2.56e-06	-2.01189	down	1.58518	1.40451	0.782821	2.51211	2.53793	0.12694	0.077187	0.145374	1.84815	1.68883	2.62366	3.95919	3.58486	3.41156	0.361049	0.573459	0.640069
Capsicum_annuum_newGene_20451	0.42082	-0.442999	normal	0.000607648	-1.48391	down	--	--	--	--	--	--	3.53189	3.36905	3.23706	2.46466	2.58342	2.08667	0.879259	1.24	0.066021	0.265976	0.374186	0.535348	0.563009	0.268244	0.555521	0.255631	0.125237
Capsicum_annuum_newGene_20460	0.56864	-0.308015	normal	5.74e-09	-2.06992	down	--	--	--	--	--	--	80.7902	79.912	118.459	52.318	105.868	20.3419	15.927	38.2585	0	62.7404	0	0	0	0	0.679536	0.158765	0
Capsicum_annuum_newGene_2047	0.490217	-0.265167	normal	8.47e-05	-0.989144	normal	0.0750718	0.554067	normal	2.18e-05	-1.25586	down	7.23615	9.78829	11.5991	4.51697	6.79849	4.24764	9.0117	2.75637	6.51178	7.09673	10.8025	10.4529	8.10711	8.28283	2.07829	4.66501	4.45674
Capsicum_annuum_newGene_20482	0.0796459	0.373377	normal	1.66e-12	1.67734	up	3.96e-09	1.03111	up	2.59e-17	1.72063	up	34.135	40.3272	39.7082	51.9446	50.7275	183.762	104.932	133.08	35.0478	37.2919	42.8083	88.4387	65.4416	80.9354	142.651	131.473	97.1857
Capsicum_annuum_newGene_20483	0.976663	0.032984	normal	0.00205392	1.65193	up	0.542094	0.433526	normal	0.330834	0.727472	normal	1.91391	0.690638	2.84209	2.36962	1.6047	4.15282	5.77208	15.1228	1.67468	0.699542	3.20623	4.86254	1.12162	3.40237	1.62046	2.82566	7.93201
Capsicum_annuum_newGene_20484	0.876664	-0.159536	normal	0.213657	-0.680883	normal	0.00159352	-1.9625	down	0.474016	-0.448345	normal	0.706088	0.962546	0.370822	0.862061	0.340375	0.465123	0.596597	0.319354	0.724117	0.57038	1.86875	0.336806	0.136618	0.181245	0.454944	0.701996	0.944283
Capsicum_annuum_newGene_20486	0.266652	-0.616874	normal	0.000404407	-1.4619	down	0.00317383	-1.36983	down	1.2e-08	-2.63643	down	7.719	7.23021	13.9005	7.21082	5.37178	3.35966	3.30288	5.11398	10.9631	5.84925	18.5015	3.69543	5.10675	3.48036	2.00752	1.13078	1.7524
Capsicum_annuum_newGene_20490	0.841924	-0.253919	normal	--	--	--	0.0690389	-1.8251	normal	2.04e-09	-5.45792	down	0.557025	0.663184	0.131802	0.042385	0.630037	0	0	0.020637	0.531963	0.47965	1.46894	0.13578	0.26581	0	0.021557	0	0
Capsicum_annuum_newGene_20516	0.216549	0.470161	normal	7.95e-07	1.20425	up	0.00171922	0.723986	normal	0.744376	0.0874982	normal	2.08858	1.54384	1.55704	2.57503	2.15224	4.4754	4.30795	3.97528	3.29582	3.68119	5.62842	7.42612	5.51083	5.43401	3.79704	3.66101	3.75719
Capsicum_annuum_newGene_20521	0.633185	-0.315726	normal	0.00187578	-1.60497	down	0.604636	0.267352	normal	0.0149376	-1.29443	normal	2.20119	1.87757	1.90432	1.23517	2.90871	0.548972	1.70717	1.18263	1.47228	1.60784	2.3352	1.99663	2.76866	2.11938	0.928004	1.20584	0.40645
Capsicum_annuum_newGene_20538	1.35e-06	-1.38157	down	3.41e-25	-2.88057	down	9.93e-08	-1.87954	down	2.9e-21	-3.03748	down	3.87438	5.17019	4.35412	1.34109	2.15151	0.543708	0.697473	0.796465	5.69698	5.65554	8.24662	1.39214	2.3049	1.18364	1.00481	0.74906	0.463845
Capsicum_annuum_newGene_20539	1.89e-06	-2.17619	down	2.79e-05	-3.13878	down	0.000343719	-1.81196	down	1.34e-11	-3.01823	down	1.83842	4.62399	1.65555	0.347811	0.53484	0.142966	0.542525	0.023383	2.70378	3.11553	1.94157	0.571675	0.416336	1.11108	0.211574	0.323833	0.338754
Capsicum_annuum_newGene_20558	0.349163	-0.552432	normal	0.000238079	-1.68385	down	--	--	--	--	--	--	1.1653	1.34097	0.775936	0.660211	0.583263	0.274016	0.373922	0.268821	0.363824	0.554561	0.596956	0.272779	0.238958	0.210868	0.039376	0	0.065096
Capsicum_annuum_newGene_2056	0.243627	-0.844112	normal	--	--	--	0.0833731	-1.008	normal	8.54e-06	-2.74561	down	0.71009	0.542424	0.268465	0.218566	0.275362	0.206633	0.114495	0.170627	0.615369	1.09541	2.23107	0.73758	0.475634	0.524277	0.228583	0.12764	0.114268
Capsicum_annuum_newGene_20569	0.327921	-0.591154	normal	6.79e-05	-2.00577	down	0.810404	-0.168403	normal	0.00160897	-1.73292	down	2.84474	1.64857	2.4373	1.58777	1.39856	0.8341	0.540053	0.443162	2.88536	2.2721	2.12485	3.14843	1.23399	2.07264	0.392132	0.664617	0.954911
Capsicum_annuum_newGene_20570	0.517158	-0.402412	normal	8.48e-06	-1.91155	down	0.000612892	-1.1409	down	4.09e-13	-2.47099	down	2.80709	2.98405	4.74547	2.90654	2.50768	0.879395	1.21523	1.01101	7.14094	5.45128	6.53962	2.18241	3.00529	3.33011	1.23214	1.14408	0.802048
Capsicum_annuum_newGene_20572	0.0694263	1.1809	normal	1.05e-05	2.29419	up	--	--	--	--	--	--	0.851533	0.477804	0.337851	1.30595	1.76751	2.32541	4.59795	2.79253	0	0	0	0	0	0	0	0	0.80792
Capsicum_annuum_newGene_2060	--	--	--	--	--	--	1.21e-09	-4.7818	down	2.38e-11	-6.87493	down	0.18236	0.500178	0.235603	0.07655	0.059617	0.043528	0	0.021227	0.492041	2.1766	1.09117	0.01199	0.035595	0	0	0	0
Capsicum_annuum_newGene_20609	0.0607306	-0.882771	normal	0.00417723	-1.16426	down	0.225904	-0.516534	normal	0.021528	-0.891814	normal	1.36649	0.717112	1.04759	0.485629	0.464764	0.569358	0.627348	0.369955	2.59182	1.83744	1.85063	1.19825	1.38206	1.50923	1.30774	1.1393	0.638804
Capsicum_annuum_newGene_20610	0.00923954	1.07488	up	0.163823	0.364591	normal	0.0940132	-0.597126	normal	0.000119442	-1.44605	down	5.39079	4.151	4.37095	5.04343	12.0453	4.81296	4.00302	4.10992	5.75394	8.68424	7.16366	7.43631	6.12567	4.87561	3.10351	1.91816	2.56431
Capsicum_annuum_newGene_20622	4.39e-11	-1.4568	down	0.00257924	-0.948034	normal	5.24e-22	-3.0585	down	0.88446	0.0544232	normal	12.3128	16.2971	14.8056	4.65828	5.98163	5.43796	11.0409	8.65471	21.912	22.5058	20.0495	2.29592	3.18418	1.77825	25.8266	24.94	15.253
Capsicum_annuum_newGene_20625	--	--	--	0.000251222	2.35309	up	--	--	--	6.43e-06	3.04527	up	0.279034	0.811681	0.257029	0.231003	0.56422	3.27394	1.66121	4.30717	0.326901	0.645807	0.115435	1.11445	1.45713	0.680689	3.38809	3.07248	5.05058
Capsicum_annuum_newGene_20634	0.0402615	-0.904221	normal	3.78e-05	-1.93395	down	0.01073	-1.17354	normal	0.000256403	-1.39501	down	1.84539	3.42709	1.96264	1.06184	1.13369	0.279448	1.05003	0.62085	2.35431	2.50353	1.82271	0.715387	1.49489	1.06605	0.939053	0.888776	1.28538
Capsicum_annuum_newGene_20647	0.975757	-0.0260948	normal	0.576867	-0.317176	normal	0.000264435	1.89723	up	0.462621	0.420527	normal	2.00848	1.30612	2.23183	1.77198	1.67915	0.903507	1.09931	2.5504	1.05421	1.61279	0.692175	6.39282	3.85009	6.18867	1.74222	1.46297	1.34835
Capsicum_annuum_newGene_20661	0.000426302	-1.50915	down	2.27e-11	-2.47655	down	0.448379	-0.845187	normal	0.569264	-0.837897	normal	2.51163	4.88234	3.84663	0.904409	1.49463	0.781623	0.698908	0.552852	0.570047	0.643694	0.075358	0.184495	0.019231	0.351232	0	0	0.589461
Capsicum_annuum_newGene_20663	0.03199	-1.34928	normal	--	--	--	0.229033	-0.7225	normal	0.00354076	-2.38387	down	1.21812	1.10664	0.755146	0.339391	0.315497	0.365785	0.548224	0.394267	1.57689	1.26772	1.53924	0.887145	0.47133	1.22628	0.087633	0.060384	0.488243
Capsicum_annuum_newGene_20668	--	--	--	3.78e-07	3.91501	up	--	--	--	--	--	--	0	0.269739	0.124048	0.159648	0.436344	5.31459	2.62457	1.48931	0	0	0	0.353792	0	0.873186	0.064957	0.03184	0
Capsicum_annuum_newGene_20706	4.26e-09	3.17116	up	0.000663471	2.23529	up	--	--	--	--	--	--	0.296736	0.071476	0.392137	4.54275	3.65268	2.18791	0.968779	1.59585	0.136829	0.575177	0.164725	0.173946	0.133356	0.072992	0.340937	0.133035	2.56642
Capsicum_annuum_newGene_20723	0.101854	-0.921425	normal	6.4e-05	-1.98781	down	0.513449	-0.351642	normal	0.00481274	-1.13443	down	1.30682	0.87979	1.33292	0.513098	0.648564	0.270591	0.386572	0.262659	2.22255	1.36717	2.17907	1.01149	1.89106	1.53255	0.872976	0.735757	0.89565
Capsicum_annuum_newGene_20732	0.013728	-1.06091	normal	2.39e-08	-2.37729	down	0.0517476	-0.893786	normal	5.19e-08	-2.34694	down	2.58731	4.69224	2.94976	1.28429	1.88378	0.874337	0.817972	0.398897	5.2778	2.5736	6.32096	1.73067	2.91617	2.55867	1.06777	0.627712	0.784817
Capsicum_annuum_newGene_20736	0.0184047	-0.605906	normal	2.05e-05	-1.8617	down	2.42e-08	-1.34669	down	3.47e-08	-2.09903	down	6.79504	6.67893	5.08723	4.14548	4.12328	2.59383	2.14974	0.766714	8.15021	9.33208	9.12538	3.34247	2.90233	4.05569	2.29454	2.50846	1.05712
Capsicum_annuum_newGene_20738	0.875828	-0.0862847	normal	0.0305784	-0.86157	normal	0.120278	-0.671943	normal	1.62e-07	-2.09359	down	4.24045	3.72372	3.14832	3.96122	3.21175	3.26506	1.34364	2.74948	4.00211	3.97869	9.61327	3.84572	3.32027	3.60143	1.48379	1.32963	0.945273
Capsicum_annuum_newGene_20752	0.00315348	2.1913	up	4.49e-06	3.42719	up	--	--	--	0.000531306	2.2285	up	0.206467	0.081831	0	1.40111	0.978845	1.24838	1.40536	2.04525	0.341552	0.092932	0.126536	0.259246	0.331689	0.130019	1.14173	0.895442	1.02191
Capsicum_annuum_newGene_20762	--	--	--	1.21e-09	5.27403	up	--	--	--	0.000115408	3.87733	up	0	0.038944	0	0.760783	0.602356	1.25884	1.2745	1.38679	0.180163	0	0	0.044523	0.314343	0.046675	2.17958	1.68176	1.34332
Capsicum_annuum_newGene_20768	0.000232668	-0.512234	normal	4.4e-08	-1.10054	down	1.42e-07	-1.1522	down	2.59e-10	-1.56109	down	22.5996	26.2946	27.4818	15.1352	15.0552	13.967	10.5289	9.18694	21.9406	23.0469	35.1035	12.3087	11.0299	9.58584	6.95756	9.56941	8.14801
Capsicum_annuum_newGene_20773	0.00253039	-1.25615	down	0.00342612	-0.961357	normal	0.528548	-0.323365	normal	0.200121	-0.563115	normal	1.45548	1.70805	1.97687	1.36095	1.55885	1.40692	2.01143	2.01354	1.2765	1.15476	2.03651	1.44234	1.12478	1.85805	2.68099	0.930478	1.34435
Capsicum_annuum_newGene_20774	0.0259224	-0.751927	normal	9.47e-08	-1.34671	down	1.73e-12	-1.05514	down	3.41e-12	-1.6252	down	8.22926	11.3456	8.53662	8.1704	5.58176	4.98754	5.87294	5.18861	12.8631	12.0879	13.6545	6.09365	6.75101	6.75459	4.381	5.39004	5.90345
Capsicum_annuum_newGene_2078	0.0029098	-1.51195	down	2.81e-07	-2.70537	down	0.0347994	-1.13212	normal	0.000404297	-2.27796	down	1.85388	2.11041	1.86462	0.467565	0.708401	0.177636	0.326881	0.360837	1.55675	2.4116	3.53772	0.887	1.41481	0.813202	0.290396	0.782091	0.214645
Capsicum_annuum_newGene_20780	1.41e-11	2.06915	up	0.373571	0.505112	normal	0.990509	-0.00578529	normal	0.00139352	-1.2308	down	0.954843	1.43777	0.967103	5.30163	5.27742	1.98103	2.64937	0.824552	2.45282	1.78448	2.69193	2.35791	2.60084	1.80567	0.674442	1.16728	0.955255
Capsicum_annuum_newGene_20782	0.00454972	0.675133	normal	2.16e-09	1.28216	up	0.398081	0.434434	normal	0.236472	0.481184	normal	1.79435	1.76826	1.29186	2.88169	2.90003	4.08483	4.61022	6.35735	1.78008	1.54491	0.938564	2.05204	2.18869	1.4255	2.10645	1.76696	1.7921
Capsicum_annuum_newGene_20794	--	--	--	--	--	--	0.00234528	1.44836	up	0.480809	-0.339105	normal	0	0	0	0	0	0	0	0	2.16162	1.63176	2.84978	7.88792	2.68337	6.03169	1.10742	1.4903	1.29384
Capsicum_annuum_newGene_20795	0.000441932	-0.677421	normal	2.01e-11	-1.46753	down	2.16e-16	-1.92498	down	8.24e-16	-2.14319	down	16.8108	20.6818	16.2088	10.5618	11.8191	6.98519	5.98854	8.29162	9.52753	9.25118	16.5904	2.10653	3.04878	2.93351	1.99287	1.85903	2.66026
Capsicum_annuum_newGene_20798	2.83e-06	-1.95132	down	9.5e-15	-2.92775	down	--	--	--	0.162238	-1.278	normal	1.67179	2.39255	2.5609	0.390191	0.632869	0.306167	0.287742	0.353629	0.563805	0.375407	1.61617	0.091404	0.127256	0.301713	0.256463	0.044401	0.525976
Capsicum_annuum_newGene_20836	5.22e-08	-2.3424	down	7.23e-13	-2.90022	down	0.0122439	-1.64744	normal	1.19e-06	-3.30794	down	1.43752	1.35839	0.955301	0.693258	0.109736	0.131683	0.346216	0.105494	0.44128	0.795539	2.59184	0.467484	0.253217	0.436601	0.042729	0.131365	0.106994
Capsicum_annuum_newGene_20848	0.00196489	-1.09271	down	0.00118552	-0.97206	normal	1.27e-05	-1.38788	down	8.21e-05	-1.44304	down	3.14943	3.02591	2.70128	1.66021	1.05463	2.11931	1.60168	1.3413	3.0277	2.76238	5.14799	1.39655	1.03633	1.51497	0.959575	1.1433	1.63979
Capsicum_annuum_newGene_20850	--	--	--	--	--	--	0.0315205	1.21969	normal	0.00226842	1.56561	up	0.360161	0.768513	0.704009	0.845644	1.25607	1.93332	0.850903	1.36911	0.939958	0.544258	0.757349	1.4565	1.72135	2.34158	1.93875	2.27134	2.51475
Capsicum_annuum_newGene_20856	--	--	--	--	--	--	--	--	--	4.33e-21	8.55718	up	0	0	0	0	0	0	0	0	0	0	0	0.065652	5.06307	0	4.02638	2.32675	2.28524
Capsicum_annuum_newGene_20883	1.11e-05	-1.00176	down	2.11e-63	-4.44173	down	1.31e-26	-2.17648	down	1.58e-22	-5.19352	down	3.84113	4.17744	4.03027	1.79013	2.29374	0.248296	0.183642	0.169505	7.69015	8.14218	9.47524	1.48209	1.77905	2.18502	0.047047	0.161852	0.349354
Capsicum_annuum_newGene_20895	--	--	--	4.55e-14	8.06323	up	--	--	--	2.08e-30	9.69216	up	0	0	0	0	0	29.6305	12.7862	2.38454	0	0	0	0	0	0.131803	8.24476	8.86688	9.21399
Capsicum_annuum_newGene_20940	0.486614	0.440311	normal	1.86e-05	1.47097	up	0.74211	-0.189556	normal	0.40423	-0.421314	normal	1.78932	1.00867	0.762814	1.53553	2.17662	4.30328	3.75741	3.53208	1.91865	2.7191	2.92007	3.81725	0.954701	2.59802	2.41084	1.51065	1.02223
Capsicum_annuum_newGene_20941	7.33e-19	-1.656	down	4.23e-20	-1.66819	down	1.03e-17	-2.03626	down	7.8e-10	-1.03526	down	19.7374	18.7941	18.5733	5.77153	6.41533	6.64898	6.88885	6.65689	16.4786	17.1404	23.6064	3.61379	5.20279	4.54402	9.02526	9.25152	8.43458
Capsicum_annuum_newGene_20944	0.952875	-0.0414484	normal	0.00113901	-1.02731	down	0.298717	-0.489284	normal	0.000384457	-1.2803	down	1.25678	1.78796	1.33226	1.13244	1.79492	0.803411	0.622755	0.981799	1.44093	1.62353	2.53512	0.930181	1.80306	1.05433	0.529362	0.971014	0.655566
Capsicum_annuum_newGene_20947	0.049687	-0.996843	normal	5.84e-08	-3.75826	down	--	--	--	--	--	--	3.66151	2.77811	1.86028	1.13033	1.3243	0.204454	0.234472	0	0.170875	0.736263	0.592286	0.159648	0.601339	1.44963	0.105304	0.26413	0
Capsicum_annuum_newGene_20980	0.00525222	-1.53763	down	3.28e-05	-1.97386	down	3.04e-08	-2.58467	down	1.3e-07	-2.11427	down	1.43779	4.77025	3.1208	0.837441	2.0834	1.41599	0.560571	0.966922	6.23656	3.93525	11.7733	1.77577	0.553659	1.35224	1.98005	2.12703	2.50332
Capsicum_annuum_newGene_20984	--	--	--	4.81e-08	4.34004	up	--	--	--	1.8e-14	3.45611	up	0	0.025217	0.058689	0.451704	0.090589	1.16493	1.68211	0.547737	0.169184	0.164162	0.116473	0.090167	0.099085	0.262665	1.728	1.7357	2.00316
Capsicum_annuum_newGene_20989	--	--	--	--	--	--	0.00127567	-0.828488	normal	0.00784677	-1.16737	down	0	0	0	0	0	0	0	0	4.1723	5.31949	7.05976	3.29069	2.88323	2.84775	1.54623	1.70469	3.6142
Capsicum_annuum_newGene_21025	0.895094	-0.124734	normal	0.00251945	-1.55648	down	0.461171	-0.539383	normal	0.0451901	-1.20558	normal	1.79457	1.56739	0.50643	1.33887	1.00274	0.337755	0.412281	0.637561	0.389779	1.12203	1.34739	1.29147	0.380819	0.379937	0.404562	0.245453	0.302539
Capsicum_annuum_newGene_21028	0.0123286	-0.874563	normal	0.0670597	-0.63678	normal	6.27e-06	-1.18321	down	0.000709544	-1.2751	down	3.19724	3.69714	2.10636	1.6647	1.5923	2.44907	2.63832	1.4443	2.76755	2.78211	3.23295	1.09635	0.920646	2.00823	0.684431	1.08345	1.86035
Capsicum_annuum_newGene_21031	0.801517	-0.285115	normal	0.00224565	-2.58942	down	0.918589	0.149979	normal	--	--	--	7.39565	10.655	3.63617	6.98543	0	0	1.47212	1.58606	0	1.70118	13.3613	7.6139	5.66373	1.78966	1.58301	0	0
Capsicum_annuum_newGene_21034	9.45e-40	-3.07871	down	2.56e-35	-3.68276	down	0.48386	-0.649873	normal	0.00207107	-2.44497	down	2.07707	2.18411	2.23732	0.582718	0.697346	1.0316	0.844386	0.72386	2.01549	0.39246	2.76141	0.810931	1.27895	0.93555	1.17573	1.24825	0.696644
Capsicum_annuum_newGene_21038	0.547806	0.363093	normal	6.92e-09	-2.85268	down	--	--	--	--	--	--	1.2792	1.35746	0.56127	1.29589	1.57325	0.210389	0.154542	0.080308	0	0	0	0	0	0	0	0	0
Capsicum_annuum_newGene_2104	1.15e-06	-1.85706	down	6.3e-12	-2.93901	down	3.61e-08	-1.81676	down	7.09e-17	-3.11657	down	5.08457	2.84677	3.4278	0.772413	0.981312	0.559351	0.614394	0.252359	4.20402	3.22096	5.60022	0.870022	1.22243	1.23653	0.459941	0.319788	0.50497
Capsicum_annuum_newGene_21044	0.00696185	-0.967901	normal	3.26e-08	-1.20422	down	0.145874	0.34059	normal	0.390943	0.262353	normal	3.54828	3.82729	3.29643	1.59199	2.32132	1.66078	1.49962	1.72561	4.96941	4.12577	7.46531	6.08057	6.05036	5.37583	4.18232	6.86851	4.63542
Capsicum_annuum_newGene_2105	2.2e-05	-1.36883	down	5.77e-23	-2.65263	down	0.00183683	-1.02023	down	1.78e-11	-2.26723	down	2.41897	2.64441	1.80062	0.670694	1.05184	0.426525	0.378586	0.388471	2.08061	1.97473	2.66987	1.11475	0.70944	1.39983	0.49788	0.283285	0.517807
Capsicum_annuum_newGene_21052	2.24e-46	2.52614	up	0.56715	0.204729	normal	0.523609	0.577461	normal	0.859537	0.130129	normal	3.27764	1.96629	1.94813	22.7378	16.0701	4.80342	4.12828	1.862	0.492946	1.3178	0.560274	0.646157	3.06089	0.53874	0.621002	0.979903	0.77719
Capsicum_annuum_newGene_21053	0.509157	0.180841	normal	6.9e-08	0.945381	normal	9.37e-09	1.07037	up	2.62e-08	0.968852	normal	5.16053	5.02221	4.47257	5.41242	5.95256	9.87135	10.8625	10.3635	3.68906	3.87273	5.17906	8.4045	7.62537	10.1883	8.01073	8.5794	7.27279
Capsicum_annuum_newGene_21060	0.305529	-0.351788	normal	0.0354092	-0.699751	normal	0.024003	-0.818741	normal	0.00145095	-1.0463	down	3.49416	3.245	3.59429	2.63109	2.93323	3.09355	1.63897	1.91988	4.85197	5.91683	8.83379	3.60886	2.21249	4.38946	2.51496	4.74997	2.74167
Capsicum_annuum_newGene_21061	--	--	--	--	--	--	0.530853	-0.446881	normal	0.0019016	-1.65752	down	0	0.1513	0.095881	0.064199	0.113984	0.112453	0	0.077611	0.659045	1.1482	1.76408	0.679133	0.456706	1.34399	0.332554	0.382929	0.274135
Capsicum_annuum_newGene_21077	0.67621	-0.177878	normal	0.0939942	-0.625718	normal	0.0605469	-0.435476	normal	1.27e-21	-2.07511	down	3.42777	3.30798	2.59731	2.95913	2.46292	1.76463	2.3885	3.03813	6.99161	6.3216	9.73495	5.3923	4.97508	6.61857	1.71714	1.83995	1.91095
Capsicum_annuum_newGene_21096	0.00995508	-0.910617	normal	3.71e-07	-2.0373	down	1.45e-05	-1.24701	down	0.0009036	-1.24391	down	4.52594	3.30934	2.90831	1.85598	1.8998	0.798679	1.36298	0.648589	4.23057	3.30955	5.31417	1.8535	1.39102	1.95373	1.53008	2.37265	1.19287
Capsicum_annuum_newGene_21098	0.444512	-0.774118	normal	0.238254	-0.925947	normal	0.0362287	-0.590282	normal	9.64e-16	-1.77562	down	12.4902	2.33146	23.4375	1.42682	7.74999	2.34034	7.8068	12.1229	59.9775	59.4533	89.7219	33.5067	46.8523	56.5797	17.4891	18.3993	23.3781
Capsicum_annuum_newGene_21115	0.137093	-0.468261	normal	0.00959126	0.877651	normal	0.507315	-0.333924	normal	2.1e-08	1.72224	up	3.67319	3.743	4.57368	3.1822	2.76319	11.0062	9.23141	5.13085	3.42164	2.19443	3.46035	1.73995	3.38672	1.85382	8.59466	13.3064	7.71142
Capsicum_annuum_newGene_21125	0.877743	-0.109468	normal	0.00106777	-1.60902	down	0.223028	0.547214	normal	0.0960669	-1.11625	normal	1.37128	1.07809	1.07228	1.15698	0.870118	0.284002	0.255258	0.529262	2.23827	1.06173	2.53482	2.48081	2.37783	1.81569	0.228424	0.765579	1.05751
Capsicum_annuum_newGene_21156	0.00169865	-0.911921	normal	6.65e-14	-1.97382	down	2.31e-05	-1.10617	down	1.87e-14	-2.21328	down	4.86731	4.93197	5.49929	2.40271	2.36621	1.34946	1.58917	1.62954	3.65569	5.39051	6.39064	1.96958	2.30115	2.24236	0.923085	0.860003	1.35456
Capsicum_annuum_newGene_21172	0.171568	-0.590305	normal	0.000605215	-1.41455	down	0.363549	-0.436246	normal	0.00180527	-1.08476	down	1.66553	1.33699	1.50639	1.0239	1.00241	0.468766	0.759954	0.79801	1.21631	1.17957	2.19831	1.29139	1.84669	1.13056	0.907034	0.812192	0.581244
Capsicum_annuum_newGene_21187	0.0642583	-0.545122	normal	6.01e-06	-1.25455	down	0.208599	-0.49915	normal	0.0257301	-0.783299	normal	9.03042	7.06858	5.73296	6.96734	11.9512	2.60682	3.94809	3.58627	4.23527	6.29751	17.6474	3.87974	5.55323	3.86038	3.13253	3.05065	10.4643
Capsicum_annuum_newGene_21216	2.03e-06	-1.04184	down	1.25e-20	-2.54153	down	1.64e-28	-2.32435	down	4.31e-30	-2.85122	down	9.55632	12.914	9.22565	6.05327	5.34704	2.46092	2.73296	1.54311	15.2917	17.6596	21.0072	3.39102	3.46259	4.41991	2.76644	3.4334	2.35801
Capsicum_annuum_newGene_2122	0.0711473	-1.00466	normal	0.000466161	-1.57461	down	0.208679	-0.585199	normal	1.43e-05	-1.39861	down	2.40652	2.28143	5.46702	1.62558	3.09711	1.77379	1.28828	3.41271	3.01521	2.15061	3.58191	1.32537	3.73687	1.808	1.27748	1.54128	1.83428
Capsicum_annuum_newGene_21234	1.6e-09	-1.51199	down	3.92e-13	-1.99925	down	0.00314223	-1.74673	down	0.0196426	-1.24703	normal	10.8327	12.2053	10.1266	4.25193	3.4247	2.30477	3.17955	3.71858	5.10963	8.10092	21.9242	3.62091	3.40057	1.56049	4.71055	5.18537	3.10023
Capsicum_annuum_newGene_21237	0.00237796	-1.41965	down	3.64e-10	-3.07852	down	--	--	--	--	--	--	1.92213	2.01055	0.820931	1.1368	0.628523	0.219893	0.073116	0.260208	0	1.81406	0	0	0	0.013644	0.123233	0.681134	0.065289
Capsicum_annuum_newGene_2128	--	--	--	--	--	--	2.73e-05	-2.75258	down	0.257209	-0.704343	normal	0	0	0	0	0	0	0	0	3.98477	6.62866	2.78486	0.185151	0.565995	0.828463	1.59834	2.86051	3.61734
Capsicum_annuum_newGene_21307	0.114806	-0.363334	normal	3.56e-05	-1.19761	down	0.0116092	-0.866481	normal	0.0437849	-0.558053	normal	4.73577	5.15932	4.02307	4.12038	3.58164	1.87012	2.98431	1.90387	2.19648	2.01638	3.8649	1.98266	1.12767	1.55292	1.71348	1.68939	1.63143
Capsicum_annuum_newGene_21331	0.00115008	-1.56758	down	0.00141155	-2.62021	down	--	--	--	--	--	--	3.43368	4.69894	3.32985	1.33532	0.908542	0.61718	0.973514	0	0	0	0	0	0	0	0.426629	0	0
Capsicum_annuum_newGene_21350	--	--	--	1.01e-07	6.21977	up	0.56352	0.677467	normal	0.0467022	1.80347	normal	0	0	0	0.073379	0	34.957	1.85117	5.61788	0.169944	0.424774	2.83821	2.41814	0.227566	3.23627	4.42193	1.99866	5.89492
Capsicum_annuum_newGene_21352	0.990481	-0.012428	normal	3.32e-16	3.13806	up	0.0180709	2.04764	normal	4.18e-10	1.5164	up	1.87337	1.28995	2.55798	2.14083	1.74694	27.6335	14.1697	19.8522	8.09042	7.18178	8.08177	28.8034	2.4854	109.189	25.2053	20.0675	20.7078
Capsicum_annuum_newGene_2137	0.239202	0.722671	normal	--	--	--	0.838904	0.12799	normal	0.000165578	-1.84263	down	1.50094	1.64168	0.651823	2.0488	2.58386	0.681639	0.520028	0.535996	1.47248	1.39531	2.19319	1.90152	2.31801	1.17847	0.309126	0.548816	0.363251
Capsicum_annuum_newGene_21372	0.85405	-0.156481	normal	0.253473	0.410593	normal	1.69e-05	-2.17176	down	0.216354	0.579026	normal	1.60801	1.74053	1.15356	0.919647	1.80623	2.42116	2.12315	2.23722	1.52931	1.14717	1.45634	0.224483	0.328644	0.265572	1.92821	2.75196	1.42129
Capsicum_annuum_newGene_21388	--	--	--	0.082063	0.919781	normal	0.00388342	-1.09535	down	4.56e-05	-1.23903	down	0.362104	0.260817	0.404162	0.358832	1.08232	1.15882	0.675833	1.01829	4.54063	3.41263	5.8161	1.8712	1.21869	2.99935	1.28168	2.43724	1.47306
Capsicum_annuum_newGene_21393	0.742469	-0.123126	normal	3.88e-06	-1.17772	down	0.0276356	-0.512998	normal	3.86e-08	-1.54201	down	6.64751	7.73872	4.65734	5.2479	6.06518	2.85966	2.04552	2.68381	7.77921	8.75982	14.9588	5.52672	4.52603	6.47358	2.11594	1.96637	3.44481
Capsicum_annuum_newGene_21394	0.000184899	1.09732	up	0.117744	0.384137	normal	1.09e-05	1.6285	up	0.336672	-0.367834	normal	1.32483	1.32988	1.52179	1.88204	3.00689	2.45455	3.21258	2.31741	2.39381	1.47796	3.27211	9.20402	4.76084	4.8441	1.62284	1.43822	1.86149
Capsicum_annuum_newGene_21411	0.433732	-0.428803	normal	0.00151331	-1.58832	down	--	--	--	--	--	--	0.919991	1.30313	0.860856	0.681173	0.848089	0.265722	0.229253	0.603118	0	0	0	0	0	0	0	0	0
Capsicum_annuum_newGene_21442	0.460412	0.424313	normal	0.874573	0.0836321	normal	0.00835145	-1.04381	down	0.00486839	-1.19453	down	2.11022	2.75084	1.46754	1.63066	3.49949	1.13126	2.50998	2.91777	2.50642	3.65589	5.77532	2.49328	1.6026	1.67182	1.54997	0.991139	2.26579
Capsicum_annuum_newGene_21477	0.0290038	-0.654173	normal	2.25e-12	-1.92799	down	0.00116157	-1.00333	down	1.67e-14	-2.47815	down	4.88596	7.33868	5.47729	3.56935	3.93344	1.43656	1.61877	2.06603	7.16018	5.55631	12.8606	4.03691	4.0209	3.96406	1.26128	1.54841	1.67374
Capsicum_annuum_newGene_21485	0.0123783	-0.673373	normal	1.06e-23	-2.48407	down	0.542481	0.755709	normal	--	--	--	2.25393	2.28036	1.4555	1.15296	1.37416	0.324541	0.40291	0.449724	0.055521	0.031343	0.09447	0.253284	0	0.131166	0.00816	0.005617	0.019054
Capsicum_annuum_newGene_21533	0.000239842	1.42344	up	0.819836	0.113036	normal	0.178706	1.54223	normal	0.385636	1.28103	normal	0.315994	0.295177	0.470741	1.05369	1.13914	0.381051	0.379144	0.589068	0.21461	0	0	5.3524	1.94876	4.53474	0.335449	0.307799	0.824593
Capsicum_annuum_newGene_21564	0.553029	-0.419018	normal	0.00664814	-1.85498	down	0.973287	0.0245756	normal	0.00240547	-1.63659	down	1.19123	1.78532	1.14858	0.927713	1.10241	0.225755	0.168604	0.761238	1.62529	1.22324	3.03927	1.51074	2.58268	1.6377	0.43212	0.688981	0.543198
Capsicum_annuum_newGene_21565	0.0410973	-0.821987	normal	4.79e-11	-3.51203	down	0.488921	0.421609	normal	5.13e-05	-2.60171	down	14.491	14.2687	6.1063	7.24139	5.59175	0.646752	0.331233	2.03729	12.5723	16.8144	8.83135	25.9112	18.0273	9.24915	0.824244	0.834942	3.89955
Capsicum_annuum_newGene_21571	0.0617778	0.633223	normal	0.00708947	-0.838964	normal	0.850112	-0.0791235	normal	9.11e-19	-2.61187	down	1.21642	1.50881	0.898968	2.00256	1.91867	0.848074	0.737115	0.663849	4.8791	5.5103	4.25843	5.29138	4.54564	4.11236	0.86844	0.77503	0.655964
Capsicum_annuum_newGene_21578	0.0061831	1.74859	up	0.00128547	1.9604	up	0.00259406	1.31382	up	3.95e-05	1.72454	up	0.333323	0.599624	1.38538	2.99988	4.87533	5.50908	3.73533	2.42886	0.909968	1.36577	1.09312	2.58137	3.35324	2.73931	4.13458	2.93782	4.20404
Capsicum_annuum_newGene_21580	2.88e-09	-1.55824	down	5.91e-07	-1.32221	down	4.17e-08	-1.74331	down	1e-11	-2.13257	down	6.71483	12.7075	10.7744	2.76041	2.87384	3.03334	7.22111	5.35977	15.7675	10.8984	22.005	5.40831	3.11587	7.17317	3.66705	2.7723	2.31035
Capsicum_annuum_newGene_21600	0.381308	0.457104	normal	0.678293	0.199489	normal	0.00906238	-1.62085	down	0.768669	0.136316	normal	1.96748	2.18507	1.3099	3.10306	2.42525	2.50289	3.87925	1.69138	1.70512	2.02148	3.25862	0.557415	0.217046	1.50133	2.56489	3.53468	2.11153
Capsicum_annuum_newGene_21607	0.01746	-0.783681	normal	0.00471138	-0.752676	normal	3.35e-05	-1.11291	down	0.000278927	-0.915181	normal	5.64999	5.66098	6.38783	3.75227	3.17578	4.22189	3.87082	3.7814	5.82986	5.47534	6.50865	2.3736	2.94012	2.71801	2.97351	2.93709	3.18309
Capsicum_annuum_newGene_21614	0.685008	0.172231	normal	0.0115303	-0.815686	normal	0.00154095	-1.10383	down	1.72e-07	-1.88972	down	5.4989	6.35573	4.35082	6.98737	5.81431	3.72839	4.52261	2.89612	7.60081	7.54992	17.1165	4.95262	4.16845	4.49773	2.53638	3.16684	2.10474
Capsicum_annuum_newGene_2162	--	--	--	3.37e-23	4.07812	up	8.77e-05	1.70861	up	3.97e-29	4.86068	up	0.07825	0.095331	0.081506	0.039669	0.158791	1.83004	2.58848	2.01851	0.11151	0.091533	0.102981	0.294393	0.352599	0.45506	3.49501	5.21319	1.82785
Capsicum_annuum_newGene_21622	0.00208905	-1.57647	down	6.14e-07	-2.44525	down	0.40649	-0.526771	normal	2.18e-05	-2.47309	down	1.45268	1.73545	1.38309	0.516094	0.355431	0.320302	0.259484	0.257722	0.988455	1.34925	1.91744	1.38166	0.657238	0.745243	0.264893	0.239565	0.153808
Capsicum_annuum_newGene_2163	--	--	--	3.16e-32	5.40673	up	--	--	--	1.76e-15	5.80623	up	0.011194	0.026901	0.021406	0.039119	0.016898	1.14422	1.47789	0.981987	0	0.020244	0.034036	0.10403	0.226543	0.085901	1.07545	2.79426	0.730731
Capsicum_annuum_newGene_21655	0.075943	-0.478102	normal	1.3e-05	-1.50086	down	0.00158983	-0.868288	normal	2.18e-08	-1.24463	down	2.48229	3.21744	2.97404	2.72324	2.35127	1.4847	1.23461	2.27574	3.90385	3.93206	4.64315	2.58741	3.67074	2.46375	2.50994	2.90796	1.78925
Capsicum_annuum_newGene_21656	0.0108044	1.21517	normal	0.936124	0.0487477	normal	0.359744	0.297582	normal	1.72e-05	-1.5986	down	2.72417	2.15494	1.15409	4.74353	5.93011	2.416	1.55397	3.05299	7.10642	5.02985	7.50062	7.46359	8.06834	8.26395	1.44192	2.2238	2.30437
Capsicum_annuum_newGene_21670	0.00270628	-0.556967	normal	3.21e-15	-1.49014	down	0.044823	-1.11509	normal	4.25e-11	-1.63423	down	10.9006	9.16588	8.41126	6.29108	6.54484	3.35311	3.72843	4.12366	8.28218	6.6158	8.57657	2.43095	5.64006	1.6311	2.0174	2.71587	2.70913
Capsicum_annuum_newGene_21673	4.23e-07	-0.717969	normal	0.00106722	-0.631353	normal	0.00474249	-0.728399	normal	8.35e-05	-1.18564	down	6.21062	6.36168	5.54999	6.30829	5.09696	6.16923	7.03291	8.65855	6.79637	5.09707	8.3585	6.31829	4.17455	4.85025	7.17549	4.15114	4.98598
Capsicum_annuum_newGene_21683	--	--	--	--	--	--	0.353139	-0.483185	normal	1.61e-06	-3.51397	down	0.563721	0.3461	0.027567	0	0.310594	0.106029	0	0	0.831083	0.962492	1.61968	0.884768	0.517917	0.932743	0.03161	0.032167	0.156922
Capsicum_annuum_newGene_21686	--	--	--	0.324394	0.583395	normal	0.00178106	1.61959	up	0.0204607	1.12892	normal	1.62018	1.43007	2.412	1.38607	0.548638	2.95215	1.81935	5.04722	3.0717	1.89437	2.18409	7.72558	4.42212	12.3927	5.00556	3.86979	7.09567
Capsicum_annuum_newGene_21726	0.469022	0.313536	normal	0.520853	0.171426	normal	5.72e-10	1.23059	up	0.195625	0.484732	normal	5.72394	5.76975	6.05647	6.12561	9.13142	8.20321	6.86657	7.41564	4.32298	5.0509	6.22706	12.457	11.3268	12.6067	6.18114	5.39409	9.56085
Capsicum_annuum_newGene_2173	0.565641	-0.328962	normal	4.7e-05	-1.75675	down	0.800705	-0.206709	normal	0.38775	-0.670068	normal	1.45671	1.12854	0.964447	0.872581	1.02442	0.421677	0.442253	0.267531	0.315921	0.689395	1.08417	0.545795	0.751493	0.386212	0.434305	0.583924	0.165731
Capsicum_annuum_newGene_21740	0.584499	-0.261961	normal	9.47e-07	1.934	up	--	--	--	0.000246208	2.60165	up	3.96041	3.26216	4.32359	3.38883	3.12233	12.2542	25.2815	11.8504	3.83053	2.87023	0.419892	0.166907	0.65803	0.194095	18.1192	20.2343	9.93074
Capsicum_annuum_newGene_21753	0.581606	-0.176542	normal	0.152361	-0.508763	normal	0.225586	-0.561964	normal	3.2e-05	-1.12413	down	4.82223	5.02553	4.48523	4.77109	4.09731	5.2185	2.21572	4.99913	14.666	10.4923	12.4814	9.84424	4.54099	12.7205	5.46095	6.83662	4.5882
Capsicum_annuum_newGene_21754	4.1e-13	-1.90835	down	5.59e-08	-2.97408	down	0.000154421	-1.29842	down	6.8e-25	-3.52794	down	6.63483	8.08837	7.72821	2.27397	1.62237	0.692379	0.249522	2.00606	8.35007	7.37221	18.5378	4.60956	3.8019	4.49111	0.931301	0.873273	0.806861
Capsicum_annuum_newGene_21761	--	--	--	--	--	--	0.000453194	-2.47933	down	0.189683	-0.905979	normal	0.196406	0.099667	0.339729	0.41528	0.30803	0.345145	0.276136	0.466884	29.0761	140.156	33.5882	14.4886	10.1095	4.29398	30.0905	32.5294	43.0782
Capsicum_annuum_newGene_21762	--	--	--	--	--	--	8.11e-05	-2.34493	down	0.0463568	-1.19547	normal	0.276674	0.065068	0.093742	0.261161	0	0.433379	0.157902	0.113492	41.3843	107.549	23.9908	12.9619	9.44686	7.81622	25.0997	22.1498	26.7371
Capsicum_annuum_newGene_21763	--	--	--	--	--	--	0.000182569	-2.21052	down	0.0606899	-1.09029	normal	0	0	0	0.159302	0.160817	0.186328	0.478961	0.230366	114.07	285.657	72.6418	41.3256	31.1164	18.4717	65.2069	65.7776	94.8281
Capsicum_annuum_newGene_21769	0.141574	-0.679971	normal	0.0113035	-0.787312	normal	0.35666	-0.790796	normal	0.000966712	-1.65753	down	7.13542	5.39379	5.86495	4.41695	3.63316	4.49288	3.62588	4.59555	10.4956	3.99013	17.847	8.29601	1.04265	5.72687	3.6688	1.8816	2.12333
Capsicum_annuum_newGene_21771	0.00775332	-1.19893	down	2.95e-10	-3.70272	down	0.00608044	-1.98728	down	1.05e-05	-3.26901	down	1.73654	2.37692	1.73144	0.564379	0.346187	0.064929	0.351077	0.092133	0.872853	0.824007	5.35625	0.631385	0.302463	0.159379	0.12259	0.250488	0.114358
Capsicum_annuum_newGene_21790	4.51e-45	-1.65555	down	2.66e-12	-0.955852	normal	0.000146672	-1.33855	down	0.0172754	-0.447645	normal	76.3819	82.8831	73.6183	27.4712	29.4685	49.5086	48.5515	57.6207	35.1851	29.9502	51.2477	11.8416	19.8741	11.687	31.7429	32.7653	29.7746
Capsicum_annuum_newGene_21794	0.0288388	0.639874	normal	0.723115	0.124799	normal	0.316104	-0.311029	normal	1.22e-10	1.44733	up	4.24521	5.0545	4.7014	7.65078	7.66345	5.60278	6.93557	4.76248	5.08752	4.88691	5.20027	4.32183	3.75921	4.06802	12.9219	15.4606	12.4688
Capsicum_annuum_newGene_21805	0.90943	0.105525	normal	0.023245	1.12534	normal	0.00227831	1.37881	up	0.00360098	1.04172	up	0.453749	0.668056	0.386253	0.782516	0.450763	2.2071	0.990984	0.881584	0.590265	0.501852	0.850586	2.47232	1.07621	1.90155	1.40852	1.48223	1.39787
Capsicum_annuum_newGene_21809	0.0482787	-0.646142	normal	0.000438417	-1.01337	down	0.401004	-0.556304	normal	0.44606	-0.493594	normal	6.30602	6.37516	6.25862	4.80925	5.83854	3.29033	4.3373	4.65892	8.65926	4.12899	14.7992	6.62133	3.54624	5.96217	3.78794	6.14093	4.93402
Capsicum_annuum_newGene_21838	0.370076	0.578088	normal	0.038668	0.991196	normal	0.378235	0.733688	normal	0.00921053	1.41136	up	1.78785	4.06361	1.94102	3.94334	5.51471	8.08903	7.47033	3.72671	0.690631	1.67188	0.887293	1.36987	4.27283	1.11545	3.59925	4.20189	2.82693
Capsicum_annuum_newGene_21862	0.992791	-0.00507277	normal	0.00308726	-0.830101	normal	0.0981537	-0.484248	normal	8.26e-06	-1.30157	down	5.52407	6.8914	8.27595	7.88779	7.14467	4.50253	5.0674	3.41217	14.8074	10.8016	18.2258	12.0669	7.49988	11.7905	5.30208	4.58401	8.05842
Capsicum_annuum_newGene_21874	0.0270692	1.00488	normal	2.35e-07	1.53486	up	0.350492	0.376897	normal	0.00317583	1.01401	up	1.59652	2.2253	2.3392	4.86548	4.23918	6.99578	6.14527	7.58826	2.44611	1.79715	2.803	2.71205	2.70261	4.03069	4.57558	7.86009	4.73989
Capsicum_annuum_newGene_21880	--	--	--	--	--	--	--	--	--	1.09e-08	4.34818	up	0	0	0	0	0	0	0	0	0.08928	0.207891	0.107834	0.043942	0.48932	0.1382	2.18734	3.06434	6.8555
Capsicum_annuum_newGene_21886	2.59e-05	-2.20648	down	3.07e-05	-1.80755	down	--	--	--	--	--	--	2.0786	2.60165	1.95667	0.208964	0.735598	0.53364	0.634906	1.11785	0.089976	0.224876	0.606779	0	0.045872	0.092852	0	0	0
Capsicum_annuum_newGene_2189	--	--	--	--	--	--	0.000805747	1.2483	up	0.0508532	0.641632	normal	0	0.165647	0.077362	0.278779	0.086411	0.256933	0.126149	0.155129	1.34689	1.41443	2.22498	2.73199	4.37988	4.82508	2.4853	2.80315	2.21352
Capsicum_annuum_newGene_21902	0.988214	-0.0101909	normal	0.00731983	-0.875373	normal	0.00823798	-1.27588	down	3.37e-05	-1.90967	down	1.37929	2.24809	1.40926	1.35567	2.30615	1.17851	0.827159	0.943836	1.41761	1.27582	2.51139	0.380923	0.673395	0.88683	0.356725	0.257326	0.549608
Capsicum_annuum_newGene_21905	0.122915	-0.98647	normal	0.00869716	-1.39122	down	0.000189879	-1.72782	down	0.00812191	-1.31159	down	1.95583	2.38322	1.77837	0.554263	1.2759	1.23701	0.742123	0.542458	2.32392	3.23788	3.8133	0.68687	1.08204	0.782024	1.38122	1.4124	0.709565
Capsicum_annuum_newGene_21929	0.618503	-0.552164	normal	0.000336164	1.53115	up	0.161134	1.35734	normal	0.734597	0.407615	normal	0.491074	0.56408	2.45347	0.647663	0	5.69274	4.90538	5.03756	0.061835	2.62773	0.155584	5.32068	1.91428	3.25616	2.52418	0.620012	0.226294
Capsicum_annuum_newGene_2194	3.05e-09	-1.92512	down	1.96e-21	-3.10039	down	0.751695	-0.100028	normal	2.74e-11	-1.94619	down	3.13657	4.45964	2.77236	0.768324	0.948606	0.356114	0.417498	0.522447	8.67812	9.0104	14.7042	9.75375	10.5873	8.87511	1.89583	2.6192	3.30893
Capsicum_annuum_newGene_21966	0.000688258	1.34434	up	1.66e-05	1.41212	up	0.632223	-0.520132	normal	0.56197	0.854161	normal	5.03069	6.02038	9.60955	15.1502	24.6268	17.6272	22.9843	23.7717	3.02374	3.79978	0	0	0.834899	0	4.98018	10.1402	3.59782
Capsicum_annuum_newGene_21982	--	--	--	3.22e-11	5.64739	up	--	--	--	--	--	--	0	0.02286	0	0.082638	0.138539	1.37592	0.74423	0.957572	0	0	0.031635	0.346249	0.261348	0.679166	0.358924	0.175849	0.304127
Capsicum_annuum_newGene_21983	3.29e-05	1.43686	up	0.114783	0.70302	normal	8.61e-09	1.28257	up	0.568334	0.357736	normal	1.30636	1.91587	1.28826	3.82363	4.92904	3.27063	1.65957	3.29887	2.03965	2.43161	3.39501	6.11325	5.97754	7.22141	2.57717	1.80361	5.50037
Capsicum_annuum_newGene_21993	2.69e-07	-1.41848	down	1.7e-60	-4.83817	down	5.14e-13	-2.02329	down	3.14e-31	-4.03739	down	41.9327	31.2606	44.4645	16.418	12.8727	1.04871	1.63392	1.75822	23.4798	23.4045	45.5342	8.27882	6.03701	6.88195	1.05138	2.17424	1.78029
Capsicum_annuum_newGene_22006	0.567399	-0.401996	normal	6.13e-05	-1.87378	down	--	--	--	--	--	--	2.07737	1.91654	1.58391	0.93961	1.73835	0.652406	0.560248	0.425696	0	0	0.070436	0	0	0	0	0	0
Capsicum_annuum_newGene_22022	0.258219	-0.751077	normal	0.0418108	-1.56382	normal	0.000292885	-2.05871	down	0.359457	-0.542693	normal	1.46734	1.71361	1.54959	1.1095	0.618224	0.360544	1.10647	0.136684	2.37707	1.57425	1.66086	0.419315	0.317654	0.413482	1.61141	1.22321	0.849804
Capsicum_annuum_newGene_22033	0.0199649	0.76771	normal	7.05e-10	1.7413	up	0.0359159	0.611954	normal	0.654535	-0.121146	normal	2.30792	2.15355	1.5972	2.95344	4.23851	9.42654	5.10245	9.41705	4.67206	3.53222	5.41842	7.91453	5.07781	7.74922	4.18483	4.33453	3.68226
Capsicum_annuum_newGene_2204	0.486494	0.34564	normal	2.09e-13	2.20835	up	0.904891	0.176645	normal	0.532868	0.747606	normal	3.51108	5.25612	4.53255	4.03725	6.76285	14.7934	20.5297	26.6545	1.09455	0	2.50562	2.92628	0.609381	0.162089	1.20904	1.94465	1.95145
Capsicum_annuum_newGene_22065	0.00991512	-1.38734	down	0.00250475	-1.38492	down	--	--	--	--	--	--	0.66551	0.794947	0.801585	0.178832	0.326832	0.24188	0.329976	0.372655	0.348158	0.33569	1.00634	0.285811	0	0.358494	0.177246	0.297822	0.322982
Capsicum_annuum_newGene_22071	0.989643	-0.014404	normal	0.378877	0.488629	normal	0.674515	0.29959	normal	0.0076585	1.23754	up	1.06515	1.32931	0.488214	1.04635	0.873592	1.34997	1.53847	1.71713	1.06648	0.613028	1.25773	1.10129	0.737023	1.77079	1.99021	2.90374	1.96155
Capsicum_annuum_newGene_22093	0.00133877	-1.24389	down	0.00261176	-1.43374	down	0.0252972	-1.176	normal	0.00044197	-2.04589	down	2.60381	1.49066	1.80814	0.62549	0.770653	1.51023	0.394295	1.6834	2.31319	3.33186	6.39874	1.31044	2.76774	2.03485	0.653017	0.513993	1.64769
Capsicum_annuum_newGene_22113	0.990481	-0.00908893	normal	0.00240539	-1.0284	down	0.0311728	-0.65551	normal	1.46e-07	-1.39169	down	3.25485	6.13953	4.91142	4.11983	6.5337	4.935	2.94387	3.63358	8.43894	7.87396	14.5017	5.31929	6.68679	6.78128	3.92884	4.18412	4.76566
Capsicum_annuum_newGene_22119	2.1e-06	-1.53331	down	6.17e-17	-3.0989	down	0.000533202	-1.83247	down	1.51e-24	-4.19741	down	1.44959	1.46116	1.10788	0.316211	0.525811	0.091027	0.137706	0.237365	6.55317	6.15452	3.2501	0.885821	2.20803	1.04823	0.295635	0.248513	0.187601
Capsicum_annuum_newGene_22126	0.712363	-0.194738	normal	0.000487643	-1.50831	down	0.0124935	-1.51551	normal	8.53e-14	-2.34921	down	4.08358	5.20664	3.50835	3.48911	2.37879	1.04817	0.780304	1.97211	10.366	8.66817	8.0881	4.89107	1.89472	1.3889	1.17468	1.66394	1.7371
Capsicum_annuum_newGene_22156	0.151818	-0.519385	normal	0.0453598	-0.525868	normal	0.0976337	-0.784172	normal	0.00267594	-1.22169	down	5.32327	8.07683	6.17787	5.6704	5.88862	5.08238	5.12803	5.72291	7.67706	5.25243	10.6077	4.54801	6.00132	2.26525	2.96629	3.2256	1.54096
Capsicum_annuum_newGene_22203	0.0452303	1.20189	normal	0.957667	-0.0378527	normal	0.875207	-0.0691427	normal	3.07e-08	-2.0171	down	1.76985	1.83765	1.1329	3.23317	3.42162	1.38229	1.52734	0.799058	3.19193	2.42116	3.96355	2.13677	3.13099	2.12278	0.37953	0.80011	0.634087
Capsicum_annuum_newGene_22204	0.436718	-0.375263	normal	0.00465606	-1.09068	down	5.26e-05	-1.19334	down	7.01e-11	-2.8088	down	4.16444	4.02938	2.87327	2.9745	2.12118	1.39387	2.54177	1.88184	6.21949	5.60702	10.6592	3.0926	2.59854	3.12602	0.713005	1.46134	0.499257
Capsicum_annuum_newGene_22213	0.0994233	-0.705834	normal	0.00545225	-1.95923	down	0.304945	-0.397454	normal	9.48e-05	-2.37203	down	4.25925	3.5212	3.90813	1.94605	2.83033	1.99347	0.148009	0.808278	3.88495	4.50357	6.49445	4.3087	2.37715	4.76177	1.00571	0.175325	1.23269
Capsicum_annuum_newGene_22218	0.822226	-0.268961	normal	0.419942	-1.09051	normal	0.637182	-0.439367	normal	2.08e-06	-4.29641	down	0.87123	0.629096	26.1791	4.13275	7.30012	8.88504	0.979257	1.55049	53.5827	212.007	39.3164	95.9539	20.7331	112.414	6.02401	1.33579	2.2258
Capsicum_annuum_newGene_22231	2.61e-09	-2.24343	down	1.33e-12	-3.86211	down	1.51e-05	-1.18485	down	3.42e-26	-4.39416	down	2.02509	2.34255	1.47218	0.336796	0.384173	0.091698	0.028148	0.252158	2.61376	3.11721	4.72933	1.50489	1.3816	1.51059	0.107949	0.124405	0.202324
Capsicum_annuum_newGene_22237	--	--	--	--	--	--	0.0370594	-1.34485	normal	0.0078798	-2.0028	down	0.155772	0.144689	0.150888	0.038973	0.111778	0.212985	0.044761	0.152247	0.475054	1.4462	1.73109	0.340629	0.567257	0.328387	0.241888	0.423638	0.079168
Capsicum_annuum_newGene_22241	0.617173	-0.246872	normal	1.54e-10	-1.83455	down	0.2701	-0.546178	normal	0.00229965	-1.30848	down	9.40364	11.9742	14.2851	11.6367	9.04617	3.82893	3.45646	3.94212	17.255	16.6779	8.61749	10.2154	9.97551	9.26318	5.48918	5.72773	5.68689
Capsicum_annuum_newGene_22263	0.348536	0.278764	normal	2.51e-07	1.01391	up	0.884136	-0.0469201	normal	0.00252825	0.696084	normal	9.67799	8.81438	7.08317	10.537	10.8537	20.6579	19.8455	18.0691	8.46273	9.73521	12.6613	8.4052	10.1439	10.8098	17.1682	17.9876	13.1637
Capsicum_annuum_newGene_22298	0.700339	-0.141048	normal	0.0151405	0.497952	normal	0.579194	0.221623	normal	1.83e-05	1.02157	up	4.65502	4.55354	5.24433	5.36907	6.68693	12.3791	12.137	14.2781	5.09472	3.90247	6.42706	8.24836	9.13865	5.55743	12.6763	17.7224	17.2623
Capsicum_annuum_newGene_22301	2.34e-05	-0.982576	normal	7.51e-05	-1.12247	down	0.120815	-1.42873	normal	0.124001	-1.3787	normal	4.6143	4.45355	3.93977	1.84578	2.27373	2.97917	2.75586	1.84845	2.35772	0.152213	8.82269	0.486875	0.644313	1.63611	0.674121	1.25966	0.976715
Capsicum_annuum_newGene_22322	--	--	--	--	--	--	0.000828179	-1.44572	down	0.000191917	-1.95242	down	0	0	0	0	0	0	0	0	5.33484	2.22716	4.22307	1.71002	2.24827	4.00931	2.1031	2.60208	1.23876
Capsicum_annuum_newGene_22383	0.000348577	1.06232	up	0.680122	-0.178746	normal	0.207826	0.427162	normal	0.0854429	-0.640739	normal	2.2567	2.08362	1.65887	4.0209	4.74276	2.43851	1.31265	2.45061	3.06275	2.34383	4.20506	5.03246	3.94622	4.58359	1.90064	1.78194	2.57664
Capsicum_annuum_newGene_22415	--	--	--	4.54e-07	3.24176	up	--	--	--	--	--	--	0.500902	0.069712	0.256283	0.721618	0.22712	2.34674	5.19884	0.790627	0	0	0	0	0	0	0	0	0
Capsicum_annuum_newGene_22419	0.351288	-0.507027	normal	0.53447	-0.258162	normal	6.03e-05	-1.10884	down	2.59e-06	-1.32579	down	1.68916	2.301	1.31042	0.86133	0.946019	1.82181	1.43753	1.07828	2.92502	2.65484	3.36603	1.70656	1.16406	0.962929	0.374031	0.921837	1.56968
Capsicum_annuum_newGene_22445	0.0493237	-0.931618	normal	2.2e-05	-1.8691	down	0.0466922	-0.786515	normal	0.000270936	-1.54783	down	2.44415	3.37249	2.50504	1.65948	1.13468	0.687173	1.11072	0.61568	2.31461	2.99785	4.19756	1.55554	1.97099	1.74982	1.21383	0.777113	0.986419
Capsicum_annuum_newGene_22446	--	--	--	--	--	--	0.000566576	-1.47115	down	3.82e-05	-2.51193	down	0.963886	0.424096	0.230036	0.50736	0.379679	1.41308	0.74468	1.1187	2.47353	3.54161	3.38272	0.946715	1.31273	0.919506	0.633427	0.144545	0.598338
Capsicum_annuum_newGene_22450	2.84e-20	-2.25146	down	3.12e-68	-4.32511	down	2.1e-13	-2.33642	down	7.61e-33	-3.78378	down	10.6246	13.0406	11.0044	1.95146	2.84256	0.748772	0.596418	0.554047	9.21753	8.84616	17.2736	1.89211	2.69416	1.87582	0.769411	0.608302	0.946408
Capsicum_annuum_newGene_22490	0.00370438	-1.80053	down	0.915234	0.0685248	normal	1.01e-09	-2.46046	down	0.0270478	0.623015	normal	1.79968	2.7586	0.663433	0.399082	0.375674	2.14374	2.6182	2.36178	2.66973	3.6706	4.44623	0.756443	0.747897	0.439086	4.86506	6.27387	4.99629
Capsicum_annuum_newGene_22541	0.044794	0.598309	normal	1.64e-05	1.20917	up	0.0608635	-1.18304	normal	0.0651802	-1.12985	normal	6.86079	7.80602	8.75647	11.8883	13.1029	27.6149	16.4232	18.6934	22.8375	69.4905	16.2547	15.6503	14.787	15.8634	18.9053	14.7881	14.901
Capsicum_annuum_newGene_22554	5.9e-10	-1.66074	down	6.47e-37	-4.55638	down	4e-12	-2.12615	down	7.1e-17	-3.09814	down	3.86693	4.90611	2.91696	1.0491	1.35999	0.084446	0.208308	0.224313	1.38117	1.84726	2.03501	0.418796	0.266074	0.453573	0.172184	0.128559	0.262285
Capsicum_annuum_newGene_22559	5.49e-06	-1.606	down	1.62e-20	-8.40804	down	2.83e-13	-2.27334	down	5.21e-35	-6.62429	down	2.42964	2.62135	3.33897	0.981472	0.784446	0	0	0	5.91252	4.97992	5.83779	1.24611	0.711251	1.3617	0.09852	0.025004	0
Capsicum_annuum_newGene_22565	0.000657004	-1.98493	down	2.47e-19	-5.74893	down	0.200896	-1.39857	normal	0.000110423	-2.44634	down	1.47987	4.00507	2.15787	0.2067	0.713518	0.07314	0.025869	0	0.640548	1.16852	2.88963	0.30176	0.753065	0	0.272739	0.16455	0.258943
Capsicum_annuum_newGene_2257	0.0489312	1.00963	normal	3.93e-09	2.01448	up	--	--	--	0.160381	1.17728	normal	3.067	1.55883	2.07747	6.48125	3.47523	10.9419	12.3262	8.39905	2.42368	0.456035	0.465115	0.578024	0.697156	1.14568	4.31497	2.09699	2.50314
Capsicum_annuum_newGene_22574	0.0882894	-0.826493	normal	2.62e-05	-1.72059	down	0.94804	-0.034177	normal	0.0159167	-0.760132	normal	1.52424	3.14992	2.23185	1.8019	1.78493	1.18652	2.054	1.07756	2.24812	3.47215	3.63497	2.7221	3.91511	3.13306	4.1017	4.13146	2.55104
Capsicum_annuum_newGene_22585	0.00279739	-1.26133	down	5.59e-08	-1.90041	down	0.000497411	-1.32619	down	4.91e-11	-2.01109	down	0.696112	0.790372	0.950129	0.395488	0.248532	0.202706	0.249038	0.268648	1.16894	1.60048	1.45981	0.525585	0.691544	0.397915	0.286835	0.355966	0.35729
Capsicum_annuum_newGene_22589	1.84e-21	4.14494	up	1.74e-06	3.11726	up	0.069745	2.05387	normal	--	--	--	0.076216	0.06832	0.087675	2.14146	3.34238	1.25411	1.64329	0.306976	0	0	0.35785	9.1695	6.38993	7.66682	0.381679	0.275699	0.054349
Capsicum_annuum_newGene_22613	1.85e-21	4.04896	up	--	--	--	0.226286	0.905294	normal	0.275147	-0.908369	normal	0.050165	0.090631	0.149126	2.8447	2.28103	0.284998	0.1539	0.335621	0.386145	0.097521	0.438906	0.452353	0.959008	0.412146	0.081924	0.106216	0.246065
Capsicum_annuum_newGene_22616	--	--	--	3.84e-11	4.27342	up	0.502685	-0.685013	normal	0.208814	1.03166	normal	0.025059	0.050877	0	0.211175	0.360054	0.791476	0.735149	0.661598	0.191435	0.316171	2.15981	0.394639	0.710938	0.171601	1.42718	2.26546	1.40999
Capsicum_annuum_newGene_22617	0.0396884	1.55291	normal	2.06e-07	3.10005	up	0.440192	-0.865195	normal	0.821321	0.214402	normal	0.176109	0.146247	0.015608	0.619432	0.472039	2.35862	0.91278	1.28753	1.14284	0.201701	3.89594	0.049385	2.05689	0.333575	1.97262	1.21045	2.78187
Capsicum_annuum_newGene_22644	0.976073	-0.041628	normal	3.72e-05	-2.13328	down	0.284223	-0.298389	normal	0.018109	-1.71854	normal	3.41113	1.0703	4.08099	1.6348	3.71176	0.637137	0.48946	0.98842	3.52455	3.83238	4.13297	3.33	3.63063	2.56052	0.402485	0.30468	2.16612
Capsicum_annuum_newGene_22647	0.566264	-0.365931	normal	0.00682203	-1.27463	down	0.40591	0.522094	normal	0.174516	-0.784655	normal	3.62373	3.3873	2.42259	2.07953	2.57082	1.04577	1.50178	1.07096	4.211	2.68012	2.5623	7.35018	3.39927	3.28398	1.67663	2.33526	0.957113
Capsicum_annuum_newGene_22648	0.140747	-0.883485	normal	6.33e-06	-2.51267	down	0.674284	-0.352566	normal	0.0293505	-1.45549	normal	3.31292	2.25599	3.82997	1.99682	1.18095	0.692675	0.706396	0.245531	3.01864	1.78642	1.33733	2.41246	0.797963	1.62851	0.917843	0.513912	0.604186
Capsicum_annuum_newGene_22656	0.358728	-0.556726	normal	0.0038337	-1.20773	down	0.793247	-0.172223	normal	0.000184533	-1.66784	down	4.01319	4.17842	1.25589	2.35547	1.77202	1.62015	1.26071	1.49107	2.25209	4.36103	2.28443	3.05148	2.52768	1.5745	0.740296	0.76168	0.908041
Capsicum_annuum_newGene_22665	0.114806	-0.816722	normal	0.00963151	-1.11226	down	0.00114221	-1.65555	down	0.00231096	-1.53335	down	1.99822	3.85375	2.14115	1.30036	1.47978	1.52054	1.36772	0.997787	1.88676	2.85084	5.25673	1.25335	0.776346	0.709616	0.76418	0.884597	1.37962
Capsicum_annuum_newGene_2268	0.0661112	-1.1743	normal	1.37e-09	-2.96501	down	0.64172	-0.330473	normal	--	--	--	1.28085	2.14903	2.2974	0.972135	0.298955	0.232294	0.232316	0.307296	0.94856	1.14926	2.09812	1.2183	0.829858	0.835186	0.520183	0.246509	0.334028
Capsicum_annuum_newGene_22681	0.754966	-0.264715	normal	0.00249518	-1.65285	down	0.480659	-0.441856	normal	0.00264218	-1.58556	down	1.67067	1.08485	0.61587	1.05428	0.771573	0.284582	0.500729	0.334516	0.805439	1.41121	1.07135	0.768684	1.02959	0.543942	0.326858	0.419758	0.261281
Capsicum_annuum_newGene_22699	0.877564	0.0931714	normal	0.765349	0.126013	normal	0.000713961	-2.26121	down	0.824277	0.164765	normal	8.76793	9.57555	4.51696	8.47615	8.38231	8.9169	6.49134	14.26	4.62822	3.01862	17.6146	2.01331	1.66161	1.40589	8.0882	8.70479	7.10461
Capsicum_annuum_newGene_227	6.84e-05	1.38204	up	1.01e-07	1.48385	up	0.0445737	0.926696	normal	0.000481665	1.86186	up	1.8683	1.39543	1.52646	3.65005	4.84697	5.00062	4.54741	5.95741	1.78623	1.29072	1.65848	3.48836	1.75215	4.11722	3.59452	3.69839	10.6402
Capsicum_annuum_newGene_22701	0.501946	-0.424631	normal	0.010424	-1.10381	normal	0.702666	-0.256724	normal	0.00233692	-1.61904	down	1.28248	1.94716	1.98813	1.10735	1.47015	1.03493	0.841932	0.780504	1.70559	0.940439	2.60604	0.891184	1.46053	1.74444	0.552285	0.506334	0.442173
Capsicum_annuum_newGene_22711	8.41e-05	-0.817368	normal	0.350468	-0.210237	normal	0.000232587	-1.44592	down	0.369896	-0.401929	normal	8.61733	10.9482	8.00023	5.1632	5.03263	7.73956	7.72168	10.1439	10.2726	15.6135	29.1934	8.11156	7.02501	3.93918	20.6411	10.394	12.261
Capsicum_annuum_newGene_22713	0.141066	-0.626546	normal	0.000969975	1.12193	up	0.250195	-0.546504	normal	1.06e-14	2.26649	up	5.92561	5.4185	2.79617	2.77983	3.25359	8.58679	14.6141	11.4592	3.05747	2.71144	3.19224	1.53449	2.88629	1.50231	14.7245	18.4554	9.83872
Capsicum_annuum_newGene_22716	0.685172	-0.160057	normal	0.219962	-0.418173	normal	0.697752	0.135997	normal	1e-06	-1.20841	down	4.04601	4.75865	3.77217	4.22694	4.11373	4.90067	5.14365	3.02722	5.63159	6.67116	9.00325	7.86667	8.22879	6.25718	3.15271	2.88987	2.93205
Capsicum_annuum_newGene_22722	4.71e-12	2.40629	up	7.97e-23	1.84332	up	0.685656	0.524391	normal	0.221075	1.71172	normal	2.83786	3.74983	2.62212	13.5841	28.6669	12.9867	12.6459	13.6992	3.17243	0	0.885938	2.31971	0.393554	2.08186	2.1084	2.35639	17.7603
Capsicum_annuum_newGene_22723	2.83e-50	2.79413	up	4.54e-27	2.66696	up	0.486971	0.83403	normal	0.486366	1.03722	normal	2.0766	2.33942	1.72578	14.3843	16.2122	17.3298	10.5231	17.4218	2.10415	0	0	3.8071	3.12159	11.0712	1.55041	4.40548	6.75013
Capsicum_annuum_newGene_2274	0.000128505	-0.974875	normal	7.35e-14	-2.31906	down	0.278198	0.798169	normal	0.015757	-1.82459	normal	5.95506	7.58581	5.69879	2.87697	4.311	1.95331	1.20282	2.57869	2.5736	7.32241	10.1369	11.6081	9.37831	13.0298	1.02279	1.13953	3.35585
Capsicum_annuum_newGene_22740	0.0120795	-0.966834	normal	0.0163923	-1.04807	normal	0.0170241	-0.939586	normal	0.00130432	-1.38033	down	1.73185	1.72562	1.64946	0.742505	0.78848	0.475657	1.09554	0.810574	1.74738	1.66601	1.74063	0.941974	0.589767	1.0411	0.468148	0.471743	0.786961
Capsicum_annuum_newGene_22743	6.4e-06	-1.03911	down	3.93e-05	-1.04215	down	0.163037	-0.661299	normal	0.00597005	-0.937	normal	5.4643	5.04249	4.15008	3.61082	3.97188	6.72896	6.36235	3.76948	3.10241	2.88543	4.75615	3.6775	5.08382	2.5782	5.19288	3.21583	3.10236
Capsicum_annuum_newGene_22776	0.286127	0.745146	normal	0.00107657	1.53466	up	0.00823197	-1.32579	down	0.365271	-0.390794	normal	0.91206	1.65387	1.36204	2.69116	2.41527	5.59782	3.64782	4.51128	5.77977	9.00278	12.1148	1.83324	3.27551	4.74559	6.22946	8.18878	4.94771
Capsicum_annuum_newGene_22779	0.00406027	-0.878509	normal	8.34e-08	-1.61376	down	0.43104	-0.28858	normal	1.92e-06	-2.43448	down	6.26438	6.97825	5.48105	3.11192	3.69547	2.37345	1.67673	2.75582	6.9406	5.62853	11.3864	5.68551	6.67739	6.44682	1.60662	1.74699	0.481899
Capsicum_annuum_newGene_22791	0.0241692	-0.438174	normal	7.84e-15	-1.48531	down	0.807133	-0.0538641	normal	2.32e-13	-1.21071	down	28.8613	28.0664	21.091	20.2475	19.2476	9.62171	11.8105	10.4281	21.8453	21.0755	27.5896	23.3427	19.4532	22.6343	9.16095	10.9339	10.8475
Capsicum_annuum_newGene_22818	0.34998	-0.690364	normal	1.9e-05	-2.61897	down	--	--	--	--	--	--	0.630222	0.897552	0.869957	0.631799	0.283844	0.181042	0.081274	0.095511	0.300581	0.369459	0.541321	0.332815	0.398936	0.253981	0.132447	0.498234	0.622164
Capsicum_annuum_newGene_22820	0.00150657	-1.46612	down	2.06e-06	-2.69786	down	2.25e-07	-1.90779	down	2.71e-10	-3.11746	down	1.37152	1.65011	0.971767	0.432036	0.433921	0.36321	0.085112	0.173985	3.45661	5.15125	3.58718	1.10541	1.06333	0.950627	0.490201	0.199303	0.563909
Capsicum_annuum_newGene_22826	0.983165	-0.0201075	normal	0.101838	-0.848987	normal	5.81e-10	-2.46916	down	0.00422208	-1.54628	down	1.65245	0.906736	1.68554	1.44913	1.44494	0.737385	0.631213	1.26765	3.42582	2.22419	5.31019	0.63752	0.468968	0.654999	0.586456	0.951191	1.79936
Capsicum_annuum_newGene_22841	--	--	--	--	--	--	--	--	--	0.00372506	2.22106	up	0	0.767653	0.267597	0.174192	0.854666	1.80703	1.90633	1.26656	0.40178	0.588354	0.068104	0.72749	0.903265	2.17551	2.1859	1.73731	2.13082
Capsicum_annuum_newGene_22847	0.239896	-0.492319	normal	6.18e-08	-1.90513	down	0.814439	-0.19149	normal	0.0252468	-1.28095	normal	2.53625	1.99455	1.87492	1.47282	1.58712	0.680028	0.477276	0.704879	1.71573	2.08915	1.44007	0.581708	1.51976	2.52857	0.439665	1.12041	0.468214
Capsicum_annuum_newGene_22849	0.4283	0.374958	normal	6.35e-07	1.35589	up	0.205118	-0.416496	normal	0.000390796	0.803046	normal	4.33182	5.99745	3.25099	6.03188	6.25816	14.7478	11.795	13.4076	5.47929	5.96032	7.56975	4.86268	3.47221	5.69078	11.6789	9.72818	10.8218
Capsicum_annuum_newGene_22875	--	--	--	--	--	--	0.372486	-0.550785	normal	2.34e-07	-3.0573	down	0.097679	0.115451	0.07037	0.16174	0.054273	0	0.083815	0	1.79159	1.3815	2.8474	1.96149	0.659053	1.25972	0.080477	0.199703	0.322542
Capsicum_annuum_newGene_22882	1.54e-07	-1.38899	down	6.99e-13	-2.0349	down	0.000510217	-1.09238	down	8.48e-20	-2.54764	down	3.70505	3.98879	2.56021	1.26365	1.35421	0.719113	0.863835	1.15506	5.09756	4.16244	7.33105	3.02502	2.61033	1.86457	0.74376	0.821516	1.09301
Capsicum_annuum_newGene_22914	6.03e-12	-1.95337	down	1.27e-05	-2.1976	down	0.244279	-0.519504	normal	6.34e-11	-1.99076	down	2.07165	2.21484	2.60896	0.327769	0.521925	1.36072	0.182949	0.163437	1.43826	1.63564	2.46403	1.08086	1.72627	1.0841	0.347527	0.324695	0.257854
Capsicum_annuum_newGene_22921	0.476632	0.47552	normal	0.00100318	1.20775	up	0.964487	-0.0333356	normal	3.42e-05	1.52534	up	1.57792	1.43766	1.37134	2.84687	1.60337	7.62269	5.78877	5.85757	1.28999	1.34065	1.56964	0.846294	1.45962	1.7321	4.47221	4.65975	3.1233
Capsicum_annuum_newGene_22938	0.000703171	-1.3426	down	0.0113466	-0.722195	normal	0.259374	-1.02304	normal	0.0759181	-1.34795	normal	8.47123	7.37834	8.20468	3.85051	2.13613	5.15437	6.06186	5.19857	5.13828	3.21826	16.3257	2.02071	0.681296	7.24165	3.31622	3.91251	0.784253
Capsicum_annuum_newGene_2295	0.708529	0.253742	normal	0.00524962	-1.62664	down	--	--	--	--	--	--	1.12015	1.20502	1.81122	1.66897	1.65286	0.831617	0.32835	0.302663	0.153551	0	1.32432	0.203929	0.220805	0.05929	0	0	0.129542
Capsicum_annuum_newGene_22957	0.0223137	-0.982639	normal	6.37e-07	-2.27769	down	0.544865	-0.626779	normal	--	--	--	1.31922	1.55172	1.46211	0.753671	0.672064	0.362435	0.3928	0.184148	0.331015	0.275397	1.77117	0.532059	0.573952	0.121392	0.421704	0.466199	0.154264
Capsicum_annuum_newGene_2297	0.816008	0.295331	normal	0.91423	-0.117305	normal	0.121558	-0.481271	normal	4.04e-17	-2.68221	down	7.26393	7.44159	7.51266	1.26938	21.3055	10.2996	11.5048	0.892931	11.8494	7.88585	12.2674	5.46912	8.08666	7.70181	0.973605	1.78594	1.65918
Capsicum_annuum_newGene_22974	0.0129355	-1.25415	normal	5.92e-06	-2.90222	down	--	--	--	--	--	--	3.59703	3.22879	2.42333	1.56671	0.737066	0.942904	0.208967	0.085764	0.942849	0.531608	4.55417	0.261059	0.084514	0.880172	0	0.251658	0
Capsicum_annuum_newGene_2298	6.13e-09	2.37704	up	0.0002452	1.72571	up	0.00200404	1.57175	up	0.00561027	1.27292	up	0.711691	0.446532	0.603259	6.08324	3.18108	1.18735	2.68665	3.64546	0.635386	0.263416	0.380298	1.40531	2.8233	1.61575	0.952749	1.50721	1.78437
Capsicum_annuum_newGene_23002	0.0324521	-0.564265	normal	0.0626877	-0.419627	normal	2e-08	-1.08821	down	0.0189411	-0.456072	normal	6.02859	6.84105	5.9295	4.26864	5.50772	7.49729	5.3936	7.12883	8.68761	7.14027	10.4869	5.05579	4.23211	5.77455	7.59196	8.07551	7.9114
Capsicum_annuum_newGene_23003	0.73929	-0.400258	normal	0.0429931	-2.1222	normal	0.151537	-1.34323	normal	0.00434987	-2.27702	down	6.88007	6.38967	0.628532	0.483697	4.13062	0.203421	0.317993	2.70657	1.55089	8.08957	0.8725	0.373862	0.651539	2.83555	0.585818	0.698037	0.470905
Capsicum_annuum_newGene_23008	6.41e-13	-1.79788	down	2.73e-14	-2.51547	down	0.00566409	-1.29907	down	6.76e-09	-2.73665	down	10.4994	10.5597	10.0394	2.70826	3.16586	1.64524	2.77486	1.48724	8.43974	3.84296	12.3609	2.66348	3.41803	3.02955	1.15669	1.17685	0.833943
Capsicum_annuum_newGene_23038	0.970602	-0.0283992	normal	0.000653114	-1.24438	down	0.45863	0.323961	normal	0.0462015	-0.820853	normal	6.74321	7.90299	3.53454	5.8988	5.40967	2.45459	2.27788	3.15986	3.61236	3.57529	7.38327	5.82348	6.76473	5.06083	1.86387	2.78198	2.77371
Capsicum_annuum_newGene_23042	7.62e-25	2.10171	up	1.08e-43	3.06893	up	0.302261	0.374988	normal	1.09e-56	4.01394	up	2.63252	2.64194	2.3086	9.62919	13.9958	25.4673	28.7939	18.7384	1.54965	1.43666	2.51164	1.68443	2.70859	2.4973	30.6515	34.9121	20.9741
Capsicum_annuum_newGene_23046	--	--	--	0.000761818	1.80098	up	--	--	--	--	--	--	0.192378	0.228331	0.267913	0.731844	0.301497	0.891693	0.767959	1.06415	0	0	0.039814	0.129684	0	0.185959	0.336715	0.672641	0.224029
Capsicum_annuum_newGene_23052	0.507755	-0.280458	normal	0.00300998	-0.790725	normal	0.383228	-0.215621	normal	4.47e-07	-1.44678	down	6.07433	8.55169	6.75299	6.18305	8.2238	5.12488	6.35955	4.44331	11.9229	11.0801	18.6563	9.00452	7.66236	7.61536	3.65606	5.678	3.21515
Capsicum_annuum_newGene_2306	0.667169	-0.185263	normal	1.09e-06	-1.23573	down	4.06e-09	-1.55474	down	0.0261309	-0.850674	normal	3.49625	3.73344	3.18364	3.12865	3.34831	2.6928	2.26077	2.01956	3.62026	3.18795	3.77263	1.27533	1.68305	1.59568	2.76738	2.86652	1.5333
Capsicum_annuum_newGene_23079	0.83216	0.175449	normal	0.000367018	1.21912	up	0.88866	0.0749573	normal	0.0407073	0.914186	normal	1.3012	1.37722	1.50575	1.87484	1.51357	3.38292	4.87396	5.46582	1.68104	1.98444	1.7991	1.74588	3.06328	2.10496	4.28244	4.05959	2.10868
Capsicum_annuum_newGene_2311	0.214001	-0.42389	normal	1.85e-09	-1.48912	down	4.88e-06	-1.66219	down	0.000143393	-1.29445	down	5.42289	7.06179	4.55208	4.15009	3.49447	2.14425	1.77405	1.90086	2.08196	5.15746	6.78292	1.09572	1.45128	1.30472	1.54167	2.51884	1.5271
Capsicum_annuum_newGene_2312	--	--	--	0.000229127	1.8758	up	--	--	--	--	--	--	0.263679	0.278009	0.552241	0.391766	0.545497	0.670448	1.6864	2.03107	0.090985	0.201591	0.671154	0.622436	0.088863	0.428919	0.568909	0.512246	0.608293
Capsicum_annuum_newGene_2313	0.872758	0.106665	normal	1.99e-08	1.43653	up	--	--	--	--	--	--	0.824818	0.826371	0.691821	0.713282	1.03593	2.19921	2.64095	2.40663	0	0.034165	0.024921	0	0	0	0	0	0
Capsicum_annuum_newGene_23133	0.184955	0.38453	normal	0.00160941	-1.0948	down	0.749616	-0.226024	normal	5.54e-08	-1.37272	down	2.2197	2.75948	1.92317	3.85232	2.82392	0.710543	1.23408	2.22764	5.08874	5.69925	9.00353	3.73824	6.31343	2.47507	1.48901	1.67024	2.04144
Capsicum_annuum_newGene_23153	--	--	--	--	--	--	0.0155221	-2.00596	normal	0.00172575	-2.1238	down	0.412732	1.10343	0.542224	0.524078	0.50867	0.584239	0.45445	0.473591	1.95981	2.26128	1.81486	0.20575	0.054524	0.962463	0.101127	0.566576	0.468556
Capsicum_annuum_newGene_23157	--	--	--	--	--	--	0.359176	-1.14234	normal	2.93e-05	-2.98681	down	0	0	0	0	0	0	0	0	4.57077	4.2205	5.55504	0.690981	3.56889	0	0.081281	0.176542	0.688272
Capsicum_annuum_newGene_23158	--	--	--	--	--	--	0.440794	-0.897335	normal	0.00105711	-1.80201	down	0	0	0	0	0	0	0	0	2.04888	1.01657	1.2484	0.670597	1.0722	0	0.316467	0.417196	0.390891
Capsicum_annuum_newGene_23177	0.0804886	-0.409186	normal	0.273228	-0.232881	normal	0.528883	-0.184221	normal	8.44e-05	-1.0068	down	3.68011	3.76382	3.05384	2.67597	2.48471	3.19427	2.88877	3.77743	6.01945	7.56631	10.7954	7.08583	6.35117	6.23687	3.23876	3.73085	4.11571
Capsicum_annuum_newGene_23179	0.310188	-0.73866	normal	0.0377902	-1.40892	normal	0.000894517	-2.05795	down	6.56e-05	-1.94491	down	0.542062	1.01181	0.694685	0.250707	0.869918	0.546108	0.111126	0.214105	1.78492	1.03269	2.09684	0.410039	0.104957	0.511158	0.404153	0.477276	0.242886
Capsicum_annuum_newGene_2319	0.00295715	-1.08274	down	1.43e-07	-1.94296	down	0.0351806	-0.59918	normal	4.76e-06	-1.35827	down	4.98401	5.37986	5.75359	1.90354	3.11303	2.21638	1.40265	0.99061	3.7554	4.67093	5.9361	2.77643	3.06797	3.40372	1.70465	1.57015	1.9953
Capsicum_annuum_newGene_23208	0.000542433	1.66568	up	1.84e-15	2.81562	up	0.0302191	-1.1846	normal	3.29e-09	2.04085	up	0.178124	0.135955	0.168821	0.564133	0.619722	1.40959	1.44907	1.0176	0.435894	0.446393	0.320659	0.225143	0.121983	0.151652	1.43125	2.04227	1.18983
Capsicum_annuum_newGene_23223	0.000240763	-1.16871	down	0.288483	0.41571	normal	--	--	--	--	--	--	8.45006	8.69653	10.3599	2.97566	5.20909	7.42005	17.704	16.1657	0.029438	0.097064	0.038697	0.257344	0.096263	0.51077	0.21875	0.433855	0.347248
Capsicum_annuum_newGene_23226	0.487279	0.442839	normal	4.93e-11	1.84827	up	--	--	--	9.51e-08	3.68469	up	0.624894	0.766503	0.688017	1.35546	0.663544	2.37839	3.162	3.10088	0.086128	0.017959	0.167604	0.093921	0.131707	0.125114	1.31345	2.24599	0.610003
Capsicum_annuum_newGene_23249	--	--	--	--	--	--	0.00469975	-1.11303	down	0.0160888	-2.39644	normal	0	0	0	0	0	0	0	0	1.71031	2.44751	2.49896	0.852119	1.03435	1.06583	0.192454	0	0.691997
Capsicum_annuum_newGene_23252	--	--	--	--	--	--	0.99988	-7.85e-05	normal	4.12e-05	-2.0247	down	0	0	0	0	0	0	0	0	2.98224	3.08337	6.45632	4.82045	3.07276	4.09388	0.510182	0.904829	1.28825
Capsicum_annuum_newGene_23265	7.25e-25	2.1948	up	0.000694036	1.35977	up	--	--	--	--	--	--	0.799342	0.903615	0.700725	3.61942	4.30702	2.84473	3.07862	1.19274	0	0	0.012733	0	0.079124	0.075761	0.203802	0.097321	0.159203
Capsicum_annuum_newGene_23294	0.000485201	-1.15447	down	0.0217575	-0.687405	normal	0.29415	0.320237	normal	0.840379	0.0622177	normal	6.6841	4.59748	5.07506	1.95788	2.95327	3.22149	3.79951	3.51051	8.76779	6.75588	9.42647	9.86335	11.3022	9.42664	8.00249	8.46678	7.38497
Capsicum_annuum_newGene_23313	0.430253	-0.446777	normal	0.00114797	-1.04102	down	0.266494	0.510703	normal	3.26e-05	-1.67346	down	1.39275	1.20668	1.13803	0.631647	1.20146	0.7103	0.674649	0.639203	1.0375	1.27703	2.01509	2.5029	2.1222	1.38366	0.516161	0.361106	0.343137
Capsicum_annuum_newGene_23326	0.00923954	1.28141	up	3.48e-31	3.46649	up	0.000646345	0.703946	normal	3.23e-78	2.9225	up	3.26439	2.51157	1.09086	3.77368	8.737	26.2367	27.7621	30.9601	9.70137	9.50249	11.7408	14.2391	15.0899	21.0096	80.2881	75.5863	67.1849
Capsicum_annuum_newGene_23334	--	--	--	--	--	--	0.638862	0.378053	normal	8.84e-11	-2.89454	down	0	0	0	0	0	0	0	0	9.66615	4.29342	9.07263	17.3772	2.4856	9.43793	0.879825	0.514365	1.10747
Capsicum_annuum_newGene_2335	0.0567062	-0.972634	normal	0.000943839	-1.29972	down	0.0233531	-1.19022	normal	0.0010164	-1.32949	down	1.40397	1.42575	0.760821	0.445106	0.701913	0.541149	0.555648	0.489127	0.949037	1.08672	1.3012	0.228933	0.57819	0.56071	0.465954	0.484819	0.291392
Capsicum_annuum_newGene_23362	0.174521	-0.65839	normal	4.53e-08	-1.57041	down	0.135755	-0.519206	normal	0.00626163	-1.25539	down	4.85614	5.59698	3.42637	3.90951	1.83719	1.98924	1.27134	1.90366	2.46857	3.69949	4.13464	2.42331	2.52879	2.02394	1.35994	1.95568	0.709782
Capsicum_annuum_newGene_23383	0.00131082	-1.32898	down	1.61e-08	-2.65085	down	--	--	--	--	--	--	7.2225	7.05981	4.01641	3.07534	2.1498	1.10959	1.50262	0.687909	1.96844	1.48768	3.18404	1.39222	0.221453	0.428929	0.388956	0	0.296598
Capsicum_annuum_newGene_23388	1e-05	1.68127	up	8.49e-42	3.79006	up	3.05e-08	2.20517	up	1.52e-36	4.14253	up	0.934943	0.77126	1.24603	3.4886	5.45873	27.8062	17.8078	21.8742	0.850492	0.373176	0.772685	4.76723	3.18385	3.64554	17.6324	15.1366	16.5358
Capsicum_annuum_newGene_23389	0.0722354	-0.800095	normal	0.447956	-0.486034	normal	0.0274819	1.02902	normal	4.26e-09	1.68082	up	0.619089	0.744176	0.66217	0.352114	0.545326	1.01929	0.383733	0.405687	0.46862	0.549761	0.469436	1.77239	0.926999	0.690276	1.68615	1.69337	1.47443
Capsicum_annuum_newGene_23396	0.568582	-0.357655	normal	0.114914	-0.743295	normal	--	--	--	9.03e-15	7.65223	up	29.0048	41.1121	74.1911	35.2712	42.2339	28.1365	47.4855	21.8396	0	0	0	0	0	0	10.7193	13.1225	2.6585
Capsicum_annuum_newGene_23397	0.823265	-0.13085	normal	0.745704	0.14123	normal	--	--	--	6.27e-11	6.62808	up	2.86426	2.09726	2.34791	1.90642	2.66817	2.23192	4.22708	2.62252	0	0	0	0.048952	0	0	0.903451	1.24976	0.803808
Capsicum_annuum_newGene_23411	0.676699	0.247071	normal	0.00268674	1.34049	up	0.0347792	1.14893	normal	0.848486	-0.113308	normal	4.3964	4.19654	2.65927	4.27457	5.00471	14.0573	5.00486	14.2788	4.38358	3.35412	11.6158	18.3963	8.26234	16.0433	4.80067	5.47755	6.05795
Capsicum_annuum_newGene_23427	--	--	--	--	--	--	2.11e-14	3.80631	up	1.53e-06	2.70925	up	0	0	0	0	0	0	0	0	0.157936	0.050972	0.120064	2.43795	2.10051	1.28873	0.648907	0.898941	0.674323
Capsicum_annuum_newGene_23428	0.180076	0.89756	normal	--	--	--	0.0541928	-1.066	normal	0.000506428	-2.41947	down	0.470376	0.469838	0.241593	0.93399	0.792065	0.379654	0.382904	0.782322	1.8861	1.17395	1.74561	0.43971	0.640907	1.09956	0.116777	0.510167	0.134667
Capsicum_annuum_newGene_23439	0.031714	1.12643	normal	9.97e-05	1.81796	up	0.449293	-0.489501	normal	0.0806503	0.911788	normal	0.602049	0.659107	0.568788	1.34589	1.74861	2.25418	3.61777	1.809	1.96353	2.12894	1.1129	0.958201	1.50762	1.21783	2.49922	4.46952	3.12455
Capsicum_annuum_newGene_23443	0.0191295	-0.936453	normal	0.00352037	-1.35971	down	0.839171	-0.09552	normal	7.66e-08	-1.94474	down	3.17543	3.55369	3.95396	1.31509	2.37224	1.11086	0.802882	2.70829	8.43585	4.55456	9.80298	8.23029	5.57994	7.01187	1.65318	1.48136	2.34811
Capsicum_annuum_newGene_2345	0.368287	-0.544139	normal	9.75e-10	-6.39515	down	--	--	--	--	--	--	5.62113	16.6312	13.4966	8.1476	7.78041	0.086202	0	0	0	0	0	0.037636	0.089368	0	0	0	0
Capsicum_annuum_newGene_23476	--	--	--	--	--	--	5.18e-07	1.77694	up	--	--	--	0.66568	0.550929	0.754116	0.51819	1.27347	0.542916	0.361434	0.686275	0.797317	0.895349	1.21396	3.03438	3.7856	3.37771	0.663825	0.270761	0.707229
Capsicum_annuum_newGene_23513	0.961334	-0.0583815	normal	0.912843	-0.0746964	normal	0.00348306	-1.37658	down	0.0337085	-0.99041	normal	1.08081	1.61804	1.79149	2.36576	0.659093	1.55634	2.6256	0.880096	2.97839	1.85021	3.81842	1.26112	0.736006	1.30518	1.16969	2.11694	1.51355
Capsicum_annuum_newGene_23526	0.0751672	-0.845988	normal	0.00498827	-1.13768	down	0.952487	-0.0362185	normal	0.00157259	-1.49665	down	1.11869	1.40067	1.01777	0.657505	0.61316	0.596159	0.466156	0.702971	1.2061	1.17243	2.43039	1.9164	1.26046	1.32204	0.439882	0.68494	0.410856
Capsicum_annuum_newGene_23528	--	--	--	--	--	--	3.88e-08	3.11378	up	--	--	--	0.285117	0.4072	0.2487	0.523237	0.402324	0.872491	0.324679	0.87136	0.326382	0.493835	0.245511	4.1555	1.37973	2.95191	0.427954	0.871125	0.349575
Capsicum_annuum_newGene_2354	0.482168	-0.342902	normal	4.97e-08	-1.52524	down	0.936169	0.0846105	normal	0.925449	-0.0898437	normal	1.98682	1.73701	1.692	0.978545	1.71279	0.628725	0.87833	1.30623	0.581567	2.18816	2.03468	1.16407	0.896924	2.19035	1.28198	1.80089	1.21364
Capsicum_annuum_newGene_23573	0.693426	-0.228877	normal	9.1e-22	-3.68023	down	--	--	--	--	--	--	0.886892	1.20928	0.821534	1.04677	0.641216	0.104717	0.067764	0.06729	0	0	0	0	0	0	0.021761	0.022218	0
Capsicum_annuum_newGene_23579	0.000482481	-1.59353	down	0.0017947	-1.61252	down	--	--	--	0.662796	-0.337848	normal	1.39978	1.38677	0.72683	0.285719	0.33926	0.465974	0.469301	0.172409	0.260554	0.358309	0.791075	0.210158	0.068392	0.256241	0.466242	0.399467	0.159096
Capsicum_annuum_newGene_23588	0.00729856	-1.37432	down	0.00172786	-2.31389	down	0.0738693	-0.841745	normal	0.0103102	-2.45364	normal	1.03553	1.90012	0.660799	0.384209	0.426273	0.018543	0.373916	0.281807	1.08059	1.90145	1.1236	0.664244	0.666672	0.939299	0.238078	0.311964	0
Capsicum_annuum_newGene_23590	0.0101944	-0.952461	normal	1.2e-07	-2.21698	down	0.0985866	-0.570251	normal	5.4e-05	-2.08662	down	1.88925	1.51345	1.87391	0.711016	1.28631	0.506425	0.85151	0.548821	2.35612	4.1628	1.6198	1.90079	1.30241	1.21943	0.249376	0.251757	0.673124
Capsicum_annuum_newGene_23604	0.868183	-0.105667	normal	0.078717	-0.785395	normal	0.0172826	-1.05819	normal	0.00162371	-1.3887	down	2.36774	2.29602	2.05833	2.01874	2.17354	1.11786	2.01496	0.924587	2.57552	4.88124	2.76758	1.3116	1.22283	1.86801	1.23586	1.07432	1.59678
Capsicum_annuum_newGene_23615	0.450483	-0.529858	normal	0.0797338	-0.892876	normal	0.0158778	-0.889672	normal	1.05e-05	-1.66772	down	0.556428	1.28939	1.55741	0.758069	0.844918	0.843106	0.815885	0.50281	2.51343	4.05872	6.01856	2.63338	1.75322	2.35096	1.51182	1.19639	0.865098
Capsicum_annuum_newGene_2362	0.0691319	-1.23527	normal	--	--	--	0.0372013	-1.98703	normal	0.00494638	-2.00406	down	0.422648	0.870754	0.658015	0.130122	0.309452	0.13843	0.148068	0.354151	0.538138	1.01717	0.817532	0	0.214323	0.163846	0.051543	0.193121	0.259541
Capsicum_annuum_newGene_23622	7.95e-06	1.81911	up	0.391226	0.372383	normal	0.430298	0.479151	normal	0.382977	0.55102	normal	1.58813	1.37756	1.59453	4.9818	8.74468	2.79626	1.89433	3.72339	1.66823	2.88079	1.39875	3.52167	2.62266	3.66784	2.21278	2.67344	4.87769
Capsicum_annuum_newGene_2365	0.00493331	-1.17496	down	2.39e-20	-4.56247	down	1.03e-09	-1.96748	down	0.554065	-0.650912	normal	1.29914	1.01017	1.81383	0.652805	0.533559	0.097883	0.020792	0.049297	0.892829	1.204	1.13944	0.27235	0.209655	0.310819	0.053305	0.104168	1.67125
Capsicum_annuum_newGene_23664	2.82e-08	-1.85949	down	8.29e-20	-3.19905	down	--	--	--	--	--	--	3.28536	2.49242	2.28459	0.705524	0.600731	0.253954	0.238437	0.38738	0	0	0	0	0	0	0	0	0
Capsicum_annuum_newGene_23688	0.670599	-0.360128	normal	2.42e-05	-2.10118	down	0.191267	-0.664397	normal	0.000188372	-2.77238	down	1.53747	1.5769	1.48929	0.643051	1.70916	0.293539	0.362958	0.444735	1.78686	1.33548	2.83584	1.41035	0.928003	1.18286	0.162586	0.042468	0.440047
Capsicum_annuum_newGene_23706	0.086307	1.29432	normal	4.71e-12	5.22404	up	--	--	--	0.0103209	2.26418	normal	0	0	0.068901	5.707	3.43642	2.11994	1.25733	2.36615	0.066135	0.381782	0.040006	0	0.077552	0.119293	1.02202	0.663316	1.46592
Capsicum_annuum_newGene_23708	--	--	--	--	--	--	0.00250072	-1.99261	down	0.111294	-1.02283	normal	0	0.11506	0.062053	0	0.161737	0.275869	0	0.225654	77.2507	254.981	55.5344	41.8479	28.2685	15.7393	50.3355	54.8269	82.1004
Capsicum_annuum_newGene_23727	6.52e-05	-1.26902	down	2.59e-13	-2.49933	down	0.0158051	-0.870354	normal	7.85e-07	-2.51183	down	3.44179	4.04326	3.81308	1.13262	1.79125	0.860697	0.359033	0.725099	3.88348	2.93102	4.20087	2.48192	1.86533	1.56007	0.531778	1.02781	0.219591
Capsicum_annuum_newGene_23739	--	--	--	--	--	--	--	--	--	8.35e-05	2.52349	up	0.174857	0.053639	0.245584	0.063379	0	0.252268	0.169869	0.124947	0.352415	0.314388	0.17721	0.374816	1.37118	0.185363	1.57181	2.75807	1.37118
Capsicum_annuum_newGene_2374	0.699634	-0.185801	normal	0.00312715	-1.1983	down	1.25e-15	-2.0154	down	0.00216175	-1.7696	down	1.38605	1.59911	1.54585	1.10459	1.5652	1.28632	1.0374	0.327548	1.33975	1.29053	2.23162	0.334425	0.289453	0.336144	0.575426	0.414528	0.372813
Capsicum_annuum_newGene_23753	0.000177932	-1.42102	down	0.00127099	-0.977329	normal	0.0730747	0.841392	normal	0.594228	0.218756	normal	1.15985	0.804585	0.7333	0.426542	0.528854	2.67424	1.90246	2.64806	1.17791	0.873965	0.973263	1.65547	2.1255	0.795957	2.26608	3.71759	2.47619
Capsicum_annuum_newGene_2377	6.63e-07	-1.46908	down	1.56e-25	-3.9383	down	1.81e-13	-1.60626	down	5.15e-32	-4.47434	down	2.03476	2.52728	1.42861	0.742726	0.618446	0.219751	0.085784	0.079542	4.13437	3.26053	4.4253	1.61805	1.24331	1.41236	0.056035	0.144669	0.244016
Capsicum_annuum_newGene_23796	--	--	--	0.00532902	1.37149	up	--	--	--	0.116065	0.76078	normal	1.20724	0.97005	0.908125	0.937046	1.45087	2.99957	3.91748	1.85763	1.06592	0.943442	1.56612	0.383114	1.26423	0.931855	2.30499	2.40874	2.2464
Capsicum_annuum_newGene_238	0.839696	-0.175332	normal	0.00507857	-1.49492	down	0.414803	-0.590079	normal	0.0350198	-1.61158	normal	0.682037	0.414147	0.614325	0.494044	0.692791	0.200574	0.139599	0.295646	1.69175	1.73729	1.67755	0.936427	0.370785	1.97133	0.312547	0.118448	1.13633
Capsicum_annuum_newGene_23814	0.179476	0.581958	normal	2.45e-05	-1.32388	down	0.0685239	1.20352	normal	0.59895	-0.312682	normal	32.5032	27.0213	13.6538	32.7446	43.634	11.0973	10.1153	10.8826	5.46857	7.50147	23.7455	23.3403	46.2372	14.0565	7.85082	10.2853	8.42238
Capsicum_annuum_newGene_23858	--	--	--	0.000969975	1.64613	up	--	--	--	2.39e-11	3.41346	up	0.266887	0.263806	0.278964	0.237599	0.376485	1.52081	0.977682	0.537067	0.230058	0.06836	0.124033	0.046135	0.058094	0.127259	1.67155	1.98681	1.34438
Capsicum_annuum_newGene_23868	0.000908951	-1.61121	down	2e-06	-2.22737	down	0.983935	0.0203743	normal	0.0191411	-1.45845	normal	4.44709	3.46715	1.46744	1.32158	0.83909	0.521103	1.27242	0.859296	1.11422	3.72695	3.0293	0.863647	3.86921	2.46152	0.591991	0.732968	1.25323
Capsicum_annuum_newGene_23914	0.0909047	-0.607169	normal	1.49e-05	-1.81212	down	0.000648573	-1.44326	down	0.00838076	-0.818812	normal	6.89307	5.7258	7.89187	4.13119	5.03073	1.54498	3.35287	1.44991	7.33454	6.70533	5.84558	2.12171	3.21595	1.62963	3.88648	3.85847	3.28237
Capsicum_annuum_newGene_23936	0.410763	-0.532397	normal	0.000259551	-1.60454	down	0.97311	0.0227187	normal	0.0681385	-1.19818	normal	2.99807	1.28314	3.64257	1.27169	1.80413	0.824652	0.851926	1.00548	5.03589	1.91985	5.62263	3.29466	3.07469	4.43615	0.849963	0.765708	3.55832
Capsicum_annuum_newGene_23938	2.6e-09	-1.60834	down	0.0584122	-0.696534	normal	0.00199258	-2.13847	down	0.00158801	-1.91405	down	3.85083	3.93662	2.01324	0.650737	0.692255	2.32263	1.39002	0.997092	0.36951	1.81544	2.46208	0.127724	0.166309	0.410205	0.287821	0.338328	0.232269
Capsicum_annuum_newGene_23939	6.34e-15	-2.6796	down	1.38e-09	-3.33453	down	1.16e-06	-3.69327	down	5.48e-05	-2.97414	down	1.28976	1.75559	1.23652	0.242934	0.151775	0.04795	0.272794	0.093849	0.210078	1.09648	1.38962	0.019701	0.011715	0.082545	0.125354	0.09445	0.037711
Capsicum_annuum_newGene_23940	0.0117712	-1.20293	normal	2.73e-07	-1.93819	down	0.527874	-0.648433	normal	--	--	--	1.50642	4.17611	2.39415	1.68635	0.675199	0.726033	0.599779	0.712128	0.201348	0.145925	1.96403	0.583041	0.222077	0.295927	0.097966	0.140032	0.104386
Capsicum_annuum_newGene_23953	--	--	--	--	--	--	0.00911645	-1.85373	down	0.000446792	-3.16542	down	0	0.144918	0.0907	0	0.038189	0	0	0	0.676744	0.752299	1.20803	0.130659	0.063817	0.39555	0.151537	0	0.027513
Capsicum_annuum_newGene_23959	1.11e-05	-1.89049	down	0.952223	-0.0448956	normal	0.633825	0.331535	normal	0.8456	-0.178284	normal	3.96414	2.17246	2.07694	0.530501	0.521466	3.80386	2.74576	0.58439	2.23437	2.60334	8.11628	4.79622	1.84317	2.75435	3.13022	1.97578	0.340181
Capsicum_annuum_newGene_23977	--	--	--	--	--	--	--	--	--	2.78e-10	6.50809	up	0	0.482164	0	0.180751	0.201021	0.183462	0.494447	0	0	0	0	0.135355	0	1.30457	1.42529	3.12258	2.70232
Capsicum_annuum_newGene_23986	0.944319	-0.0723155	normal	0.00646119	-1.34738	down	0.824274	-0.157285	normal	0.536026	-0.37317	normal	2.02612	2.97565	1.83066	1.40401	3.32019	1.76764	1.0697	1.72282	3.70768	2.06475	2.14771	2.87559	2.15908	2.05459	3.07144	3.26622	1.64507
Capsicum_annuum_newGene_24002	0.014979	-1.17593	normal	1.35e-06	-2.19304	down	0.0705044	-0.949283	normal	8.36e-05	-1.90771	down	4.47285	10.8417	9.12022	4.01249	3.10061	1.68666	3.1163	1.39359	12.9477	4.37299	6.95226	3.9346	4.05328	4.1951	1.96725	1.86591	2.0446
Capsicum_annuum_newGene_24024	0.00024708	-1.01629	down	2.65e-06	-1.30293	down	0.0336063	-0.966821	normal	6.6e-22	-2.58097	down	4.26295	2.28253	2.15748	1.20538	0.863986	1.28268	1.41919	0.834185	2.11537	2.84401	3.78554	1.81646	0.657115	2.3026	0.235729	0.341357	0.398015
Capsicum_annuum_newGene_24043	0.221734	-0.834967	normal	0.000658036	-2.01903	down	0.0257743	-1.74312	normal	0.0004382	-2.17746	down	1.24376	2.4994	1.21429	0.724155	0.937156	0.455792	0.520111	0.281962	1.16624	1.20439	2.65168	0.060699	0.577256	0.508854	0.268447	0.408038	0.25134
Capsicum_annuum_newGene_24046	0.00054876	1.60943	up	0.0143961	1.12061	normal	0.000167236	1.66647	up	4.15e-08	2.00978	up	0.580268	0.969922	0.766303	2.46889	3.23229	1.63617	1.87769	2.42829	0.69686	0.690024	1.31208	2.14502	2.86049	3.87891	3.69956	3.80124	3.17358
Capsicum_annuum_newGene_24064	0.00186224	-0.787735	normal	3.73e-10	-1.63494	down	0.107257	-1.68184	normal	0.743372	-0.365267	normal	6.57909	7.57691	5.41529	5.1567	4.14249	1.44937	2.72356	2.58912	1.91346	0.127301	6.71851	0.044321	0.704691	1.10072	1.72778	1.00752	3.43883
Capsicum_annuum_newGene_2407	1.29e-13	1.83513	up	0.815136	0.142145	normal	0.000367686	1.48698	up	0.00405641	2.17408	up	9.16872	8.12478	9.59104	19.5006	29.4663	3.55119	7.19376	13.0022	7.72192	7.2858	4.76372	11.3279	23.4742	22.2201	6.98978	12.6424	53.8291
Capsicum_annuum_newGene_24089	0.0216658	0.687198	normal	0.00527856	0.902763	normal	0.0411788	0.602209	normal	3.87e-13	1.50346	up	7.01806	7.47549	5.04185	7.03182	9.00219	9.04862	14.1019	14.1313	5.12707	6.19782	8.9872	8.59126	8.44249	9.00676	13.9371	15.6899	12.4572
Capsicum_annuum_newGene_2410	0.0222211	-1.05742	normal	0.000522572	-1.34079	down	0.0745071	-0.991592	normal	0.00676957	-1.13	down	1.08487	2.22658	3.26154	1.03043	1.21551	1.42719	0.886903	0.898363	3.1485	1.8993	3.734	2.71985	0.740219	1.2896	1.91127	1.37869	0.874451
Capsicum_annuum_newGene_24138	0.47956	0.350565	normal	0.129244	-0.838044	normal	0.00136889	1.19447	up	0.902999	-0.131967	normal	3.20834	2.46622	2.47131	3.86904	4.11337	1.65411	0.686657	2.7385	2.42996	2.2368	2.53408	8.8516	8.14221	4.84874	1.5834	0.214744	4.48451
Capsicum_annuum_newGene_24139	0.677228	-0.218045	normal	0.000392086	-1.14729	down	--	--	--	--	--	--	1.7594	2.85205	1.88579	1.54404	2.06919	1.08234	0.785825	1.2315	0	0	0	1.30795	0	0.376255	0.408654	0.596292	0.301072
Capsicum_annuum_newGene_24162	0.427959	-0.743882	normal	0.945251	0.0543277	normal	0.0166142	-1.18148	normal	0.00323221	-2.13221	down	3.71209	0.76526	0.931181	1.3594	0.31609	1.63263	2.58534	2.03327	3.17253	3.41231	3.51575	1.35341	1.97877	0.845225	0.819934	0.098662	1.04407
Capsicum_annuum_newGene_24167	0.718984	-0.257209	normal	0.00065937	-1.43303	down	0.72719	0.228881	normal	0.392654	-0.508531	normal	6.36461	4.83347	2.90351	4.65929	3.13723	1.54789	1.91867	2.19626	1.77539	3.45264	4.61198	2.73914	4.94824	3.4753	1.37607	2.9723	2.1262
Capsicum_annuum_newGene_24183	4.11e-17	2.84184	up	1.66e-29	3.20884	up	0.684671	-0.521777	normal	0.289397	-1.04719	normal	2.45952	3.06631	4.54355	33.7106	24.3581	36.5875	36.8544	37.1998	1.08626	27.6504	3.38066	2.32431	9.82131	7.58952	7.00511	4.14241	3.20737
Capsicum_annuum_newGene_24184	0.00343665	1.62681	up	7.98e-07	2.24009	up	0.50838	-0.853286	normal	0.505885	-0.916458	normal	2.36055	0.853542	0.716747	6.09931	4.00513	7.96182	5.52438	8.46725	0.783181	25.9754	0.394372	6.74532	2.1767	1.0952	4.23175	2.40148	4.94052
Capsicum_annuum_newGene_24186	--	--	--	--	--	--	4.45e-07	-2.44495	down	0.959393	0.0224843	normal	0.501971	1.38419	0.402066	0.15229	0	0.340449	1.2372	0.487209	2.16813	1.73248	3.89778	0.231991	0.454469	0.546983	2.55255	2.64811	2.2603
Capsicum_annuum_newGene_24225	0.722963	0.181302	normal	0.226021	0.375658	normal	0.00931467	-1.02094	down	0.230839	-0.564441	normal	1.2725	1.51034	0.808138	1.36941	1.35398	1.72848	1.21682	1.73583	1.38922	1.26337	2.85369	0.741948	0.766959	0.779901	1.16054	1.75133	1.09042
Capsicum_annuum_newGene_24246	0.0405114	-1.08069	normal	0.00135969	-1.36929	down	0.327459	-0.682185	normal	0.0150882	-1.2891	normal	4.9342	11.7864	4.54889	2.21982	3.92999	4.65232	5.20881	4.50281	5.58501	8.12377	11.5974	5.81592	9.47172	1.94249	4.29579	2.40204	7.03942
Capsicum_annuum_newGene_24257	0.141574	-0.706649	normal	4.57e-05	-1.28221	down	1.07e-05	-1.59856	down	2.74e-06	-1.64575	down	1.34874	1.63349	1.8722	0.950132	0.627252	0.574942	0.700943	1.37988	5.68451	9.36743	6.67234	3.04315	3.13172	2.58019	2.56593	2.30029	3.27958
Capsicum_annuum_newGene_24268	2.59e-05	1.67216	up	9.98e-11	2.14352	up	0.0282006	1.1326	normal	8.64e-08	2.65393	up	0.811135	1.02395	1.09487	2.76762	4.37475	6.69377	4.1458	4.36582	0.727013	0.790818	1.68465	1.53128	3.13094	2.36986	5.6273	3.99585	10.9595
Capsicum_annuum_newGene_24276	0.993767	-0.00971833	normal	0.260475	-0.801136	normal	2.69e-08	-1.24455	down	2.19e-07	-2.5797	down	1.41708	1.95722	6.07548	3.43401	3.83271	2.84599	2.36049	0.907534	12.2472	10.8491	11.064	5.47925	4.72728	4.17598	1.37047	0.886208	2.16544
Capsicum_annuum_newGene_24281	0.983661	-0.0303126	normal	0.707007	0.501629	normal	3.83e-06	4.33879	up	0.0680916	1.61011	normal	0.173185	1.83643	0.163122	0.684275	0.704335	0.096101	2.11454	1.51581	0.220086	0.402026	0.232362	55.8527	1.20579	22.7093	2.44083	0.237784	0.30828
Capsicum_annuum_newGene_24285	0.281663	-0.562244	normal	0.0864346	0.724012	normal	0.663946	0.296639	normal	1.85e-05	1.62885	up	3.02467	2.77991	3.50196	2.29846	1.91796	3.77623	5.73609	8.25937	1.76376	2.40493	2.01803	1.94396	3.88228	1.81684	5.48207	5.57582	8.1974
Capsicum_annuum_newGene_24286	--	--	--	--	--	--	0.00751725	2.72037	up	--	--	--	0	0	0	0.855266	0.900893	0.490206	0.217134	2.54856	0	0	0.664526	4.27486	2.0988	4.09628	1.00795	0.535727	5.39222
Capsicum_annuum_newGene_24290	2.73e-23	2.5364	up	3.16e-20	2.86332	up	2.46e-05	1.7231	up	1.86e-13	2.7447	up	5.98053	8.0157	8.45012	45.4677	51.3609	88.3313	59.0609	45.503	7.40007	8.06021	22.6678	42.4189	35.0188	47.2192	78.9381	79.8908	86.3199
Capsicum_annuum_newGene_24291	2.88e-12	2.49132	up	4.88e-05	1.80419	up	0.540687	0.523132	normal	0.00212457	1.76022	up	2.10273	1.43337	1.35335	10.37	10.5533	4.81167	5.1401	7.94423	0.807639	1.71781	0.987889	1.1617	2.07805	2.17873	4.46122	4.16783	5.89992
Capsicum_annuum_newGene_24299	0.34299	0.453639	normal	0.0247776	0.697512	normal	0.44151	-0.301023	normal	0.00289992	1.00363	up	1.76973	1.95704	2.12386	2.42155	3.2531	3.43382	3.96324	3.46961	2.22601	2.04341	2.83341	2.28496	1.54744	1.89423	5.34958	3.61207	3.73783
Capsicum_annuum_newGene_24323	0.00151817	-1.10678	down	0.000852319	-1.027	down	0.523889	-0.765366	normal	0.058537	-0.76706	normal	2.61856	2.80776	3.97412	1.3231	1.63103	1.8878	1.13856	1.71504	2.78455	1.8681	2.32439	1.15263	1.9522	0	1.96376	1.41742	1.39005
Capsicum_annuum_newGene_24400	0.544525	-0.400075	normal	0.00245492	-1.54726	down	1.28e-05	-1.86869	down	1.31e-05	-2.1013	down	0.752914	0.950002	1.13286	0.816328	0.621725	0.380093	0.18895	0.489197	1.37556	0.956395	1.18628	0.292293	0.279249	0.309534	0.297291	0.179626	0.2734
Capsicum_annuum_newGene_24419	0.308079	0.754583	normal	--	--	--	0.00529034	2.33627	up	--	--	--	0	0.137444	0	1.46433	3.49361	0.320141	0	0.07943	0.301928	0.408312	0.038562	2.04965	1.68487	1.94373	0	0.149953	0.026192
Capsicum_annuum_newGene_24421	2.71e-18	5.08849	up	--	--	--	--	--	--	--	--	--	0	0.016099	0	1.31912	1.09149	0.018806	0	0.028459	0.018194	0	0	0.406097	1.49312	0.305444	0.108273	0.181716	0
Capsicum_annuum_newGene_24422	0.890898	-0.077688	normal	0.0337948	-0.629517	normal	0.0319356	-1.04747	normal	4.22e-05	-1.6827	down	5.05475	7.3521	5.03268	4.60593	6.2171	4.15559	5.22951	3.28115	7.90766	5.16661	13.6579	4.2866	4.70364	2.24174	1.62853	3.12598	2.55739
Capsicum_annuum_newGene_24429	0.749542	-0.233922	normal	0.00107099	-1.44473	down	0.973121	0.0270665	normal	0.0122606	-1.33833	normal	1.79331	2.50152	3.35804	1.84796	2.48298	0.809253	1.18175	1.1909	1.54873	1.09156	3.18247	2.32956	2.03397	0.893548	0.635253	0.901372	0.470669
Capsicum_annuum_newGene_2443	0.0427314	-1.2506	normal	0.000385408	-2.66887	down	0.46452	-0.364632	normal	0.000708017	-1.88663	down	1.12715	1.49075	1.76277	0.391352	0.689992	0.470592	0.104771	0.058691	1.48657	1.61887	2.08515	1.54051	1.27426	1.09442	0.243385	0.435089	0.601365
Capsicum_annuum_newGene_24432	--	--	--	0.00533879	1.52196	up	--	--	--	--	--	--	0.288704	0.24768	0.114343	0.582757	0.284098	0.996791	0.624321	0.600826	0	0	0.027269	0	0	0	0	0	0
Capsicum_annuum_newGene_24444	0.985114	-0.0172437	normal	8.57e-08	-1.48417	down	0.94185	-0.0354183	normal	0.0208415	-1.07488	normal	3.44475	3.78021	4.77009	6.39053	1.67199	2.98395	1.79919	3.15276	5.25571	2.37749	5.85893	4.73585	3.84042	2.92921	1.25617	2.99962	1.21973
Capsicum_annuum_newGene_24446	--	--	--	--	--	--	1.55e-05	-1.89426	down	1.8e-07	-2.54675	down	0	0	0	0	0	0.033349	0	0	1.52734	1.01008	1.07927	0.413612	0.233612	0.262752	0.100253	0.215242	0.253433
Capsicum_annuum_newGene_24459	0.00276691	-1.41039	down	3.71e-15	-3.50624	down	0.000346087	-2.15825	down	0.000752959	-2.08677	down	4.05962	3.31029	2.08469	2.06436	0.976428	0.255204	0.318878	0.174365	3.34848	1.61234	6.87234	0.383068	1.0677	0.802532	0.819894	0.45012	1.49129
Capsicum_annuum_newGene_24462	0.299342	-0.369444	normal	0.00320523	-1.53652	down	0.678052	-0.264104	normal	0.000318969	-1.56552	down	8.29433	10.6799	10.5913	6.50759	9.00972	2.28392	7.58091	1.55903	10.17	9.47789	10.4725	13.6459	5.41678	4.01747	2.22028	2.8894	4.81154
Capsicum_annuum_newGene_24465	--	--	--	--	--	--	0.00845249	-2.07735	down	0.00153483	-2.05497	down	0	0	0	0	0	0	0	0	0.5481	1.26507	1.94464	0.083274	0.43212	0.091761	0.138222	0.272213	0.339413
Capsicum_annuum_newGene_2447	8.5e-06	1.74398	up	0.541108	0.310517	normal	0.468007	0.338701	normal	0.819864	-0.145283	normal	1.38738	1.37001	1.32784	4.47762	6.79677	2.56649	2.92265	1.89773	2.60872	2.11977	2.16458	3.36605	2.49603	3.38539	2.81968	3.69641	1.51739
Capsicum_annuum_newGene_24475	0.418078	-0.585908	normal	0.00719734	-1.1868	down	--	--	--	0.482359	-0.895708	normal	5.52999	5.32926	6.60384	5.28128	2.14173	3.17744	2.4472	2.78836	7.02413	0	9.57376	1.38093	1.61952	0	0.826996	3.18353	2.61574
Capsicum_annuum_newGene_24476	--	--	--	4.09e-14	7.32365	up	--	--	--	2.04e-05	3.22015	up	0	0	0	0.067292	0.030275	2.01197	2.86393	1.37688	1.4203	0.332485	0.110199	0.33441	0.728192	0.280325	9.55826	6.60839	9.45326
Capsicum_annuum_newGene_24482	0.158228	-0.591434	normal	7.32e-08	-1.5264	down	0.00173734	-1.2519	down	0.0796417	-0.662011	normal	4.08859	4.89326	4.60473	3.68006	2.2256	1.35956	1.96953	2.51536	5.15485	7.18377	5.02135	2.15579	2.32935	2.06268	2.90336	3.49791	2.72884
Capsicum_annuum_newGene_24510	0.00395735	-0.983741	normal	6.84e-05	-1.86361	down	0.000892349	-1.26219	down	7.29e-06	-1.68973	down	0.782898	0.904202	0.86498	0.429557	0.587864	0.255636	0.390345	0.126546	1.43669	1.12754	2.06141	0.704508	0.84369	0.4193	0.50823	0.313282	0.493835
Capsicum_annuum_newGene_24560	0.0434849	-0.871692	normal	0.0115538	-1.00528	normal	0.612853	0.292666	normal	0.00191782	-1.00775	down	3.33633	2.29986	4.04077	2.08472	2.00863	1.646	2.60545	1.50576	3.32401	2.48908	4.82242	4.64792	2.22978	5.26593	1.47968	1.89387	1.77358
Capsicum_annuum_newGene_24563	0.878755	0.132644	normal	0.000107095	1.44904	up	0.665625	0.135272	normal	7.57e-08	1.22606	up	2.11208	5.04257	2.75324	2.00694	4.44531	8.59015	10.4786	12.2397	3.93215	3.01992	3.86657	4.54362	3.84741	5.45176	9.23604	9.24232	8.53151
Capsicum_annuum_newGene_24570	0.36443	-0.25241	normal	5e-06	-1.12623	down	7.83e-06	-1.0862	down	6.35e-15	-1.94669	down	6.01862	5.72395	6.25662	5.60469	5.5164	3.27339	4.22012	2.61611	8.46347	7.74846	8.06704	4.61613	4.41223	5.57375	1.61908	2.02187	2.87228
Capsicum_annuum_newGene_24574	4.56e-08	2.47494	up	3.08e-12	2.50858	up	0.761962	-0.217764	normal	0.247869	0.881825	normal	0.556663	0.467325	0.517762	4.47965	2.21303	2.98823	3.46582	2.6194	0.802435	0.755156	0.50537	0.465121	0.757627	0.693291	0.455553	1.05159	2.92518
Capsicum_annuum_newGene_24587	0.759017	-0.311569	normal	--	--	--	0.000534333	-1.9208	down	0.131385	-0.769647	normal	0.268219	0.499647	0.963243	0.417195	0.163998	0.183342	0.292219	0.133814	0.602183	0.553852	0.52682	0.096017	0.140072	0.123027	0.336684	0.31202	0.29757
Capsicum_annuum_newGene_2460	--	--	--	--	--	--	0.00106466	1.22886	up	0.00615883	-1.46596	down	0	0	0	0	0	0	0	0	10.5237	5.81048	8.19547	24.6511	14.3701	20.4003	1.23134	4.04884	3.02952
Capsicum_annuum_newGene_24608	0.000119106	1.20019	up	0.00292832	0.961719	normal	0.00126566	1.05216	up	0.0736282	0.875909	normal	1.36381	1.40677	1.59212	3.21607	4.26274	2.9163	2.45601	4.69406	1.66688	1.14397	1.34901	2.99192	2.46126	4.18971	1.82412	1.70582	4.54914
Capsicum_annuum_newGene_24611	0.0127382	-1.22084	normal	6.61e-20	-3.88947	down	0.000792487	-3.23293	down	2.03e-07	-3.80329	down	1.56716	2.62247	2.35684	1.18348	0.562031	0.163161	0.17862	0.116807	0.435055	0.566844	1.55881	0.088862	0	0	0.024583	0.048692	0.028381
Capsicum_annuum_newGene_24623	0.00119175	1.31278	up	0.0252339	1.05752	normal	--	--	--	--	--	--	1.15777	0.686137	1.67796	2.12296	2.8937	1.54278	3.04604	1.92056	0	0.073373	0	0.156659	0	0.442597	0.051543	0.347226	0.712561
Capsicum_annuum_newGene_24632	--	--	--	0.165737	0.696687	normal	--	--	--	0.000227314	2.16779	up	1.45421	1.39935	1.09594	1.54313	1.05809	2.41892	3.05651	1.49608	1.14047	0.783403	0.794418	2.10774	1.32101	1.85692	5.78871	6.81541	6.8354
Capsicum_annuum_newGene_24642	--	--	--	--	--	--	0.486788	0.304633	normal	3.12e-05	-1.55585	down	0.871145	0.56964	0.654348	0.605934	0.575156	1.14184	0.676049	0.495641	3.11745	2.64101	4.04436	4.1756	4.82794	2.97706	1.13974	1.18153	0.764719
Capsicum_annuum_newGene_24643	0.512394	-0.670573	normal	--	--	--	0.399828	-0.281471	normal	0.0044985	-1.45111	down	0.390688	0.334642	0.055016	0.029198	0.20051	0.029055	0.077072	0.042555	0.880002	1.05817	1.40824	0.967076	0.777966	0.943255	0.178052	0.575988	0.385567
Capsicum_annuum_newGene_24671	0.959092	-0.0388993	normal	0.0183533	-0.588937	normal	0.0513227	-0.50667	normal	0.00101466	-1.39551	down	5.96151	6.66449	5.63536	7.82257	4.33396	5.49659	4.5133	3.76603	8.41861	6.34064	10.1143	5.64238	4.29993	4.55361	3.99399	3.02074	2.68473
Capsicum_annuum_newGene_24677	0.73102	0.163524	normal	0.000949306	0.957258	normal	0.947128	0.0336199	normal	0.00825541	1.0269	up	2.53192	2.78022	3.25428	3.04624	3.67019	5.34385	7.92022	5.93983	2.42991	2.10798	4.639	2.39859	2.97125	3.74666	7.22362	3.87566	6.77218
Capsicum_annuum_newGene_24691	0.216537	-0.645451	normal	0.0532942	-0.74505	normal	0.0620988	0.770009	normal	8.71e-09	2.38125	up	7.73281	16.2415	14.3362	11.7553	5.90094	8.61973	5.38565	10.6643	1.51388	1.44704	1.06066	3.40263	2.07387	3.06642	8.0151	4.54694	8.36745
Capsicum_annuum_newGene_24716	--	--	--	0.00455546	2.09229	up	--	--	--	0.124342	1.24966	normal	0.962384	0.69368	0.076581	1.24197	0.69002	4.96381	2.93647	1.5371	0.232804	0.290705	1.63164	1.54913	0.640312	0.850337	1.76519	1.02121	2.35965
Capsicum_annuum_newGene_24719	0.787051	0.223159	normal	0.00311476	-1.43345	down	0.062267	-0.806252	normal	0.00153092	-1.60611	down	2.02112	0.873038	1.08726	1.18938	2.25311	0.731999	0.437959	0.678696	3.46164	6.6338	3.37283	2.10652	2.09645	2.35191	0.848622	0.8055	1.72599
Capsicum_annuum_newGene_24744	0.102738	1.10115	normal	0.0212857	1.28514	normal	0.0169524	1.54055	normal	0.00251011	1.86757	up	0.139343	0.665339	0.441684	1.02624	1.19812	1.04442	1.07419	1.5065	1.75269	0.270482	1.83055	4.76372	2.98276	4.42293	3.99923	4.30267	6.08778
Capsicum_annuum_newGene_24756	0.216324	0.871295	normal	0.00518156	2.32861	up	0.00296834	-2.12943	down	0.147464	-0.902782	normal	2.41704	1.24136	5.19821	8.51868	4.69172	32.1041	6.24033	26.7461	25.9532	121.686	48.4146	20.8482	3.1235	13.2844	47.7929	24.6051	28.7903
Capsicum_annuum_newGene_24771	0.0379419	0.942319	normal	6.9e-05	1.38535	up	0.260929	0.661545	normal	0.000563367	1.38541	up	1.68625	1.62559	2.08943	3.08795	4.76724	7.18305	4.5689	4.87987	2.87592	1.37345	3.45196	4.70903	5.00291	2.40791	7.48521	5.6819	6.25071
Capsicum_annuum_newGene_24799	2.01e-07	-1.76735	down	1.68e-22	-3.47671	down	2.75e-05	-2.37139	down	4.46e-14	-2.7022	down	5.23021	3.70761	4.08154	1.23927	1.62427	1.64111	0.603366	1.16631	2.83112	4.1414	5.90166	0.758574	1.02901	0.444002	1.3057	0.855243	1.28914
Capsicum_annuum_newGene_2480	0.82633	0.234274	normal	9.76e-09	2.44535	up	--	--	--	1.32e-12	2.47706	up	0.10918	0.53622	0.431589	0.458115	0.225734	1.68903	1.45517	1.51591	0.276502	0.216851	0.448745	0.015899	0.055567	0	1.12348	1.49714	1.27866
Capsicum_annuum_newGene_24826	0.566318	-0.35566	normal	0.0047817	-1.35273	down	--	--	--	--	--	--	3.30861	3.11575	3.36037	3.67951	1.92873	2.26355	1.10834	0.854386	0	0	0	0	0	0	0	0	0
Capsicum_annuum_newGene_24837	0.625327	0.293851	normal	0.00334515	1.05102	up	0.178263	-0.584028	normal	0.0680589	0.63839	normal	1.66815	1.40113	0.946656	1.98465	1.40196	3.51483	3.81326	2.32298	1.52757	1.4723	1.50907	1.24179	0.937697	0.778486	2.35274	2.88638	1.74977
Capsicum_annuum_newGene_2490	0.0414539	-0.720161	normal	1.3e-07	-2.01153	down	0.000627709	-1.69024	down	7.79e-07	-1.95826	down	2.94208	3.12833	3.17801	1.97391	2.2552	1.0129	1.472	0.443658	2.37693	1.96331	2.70512	0.700196	0.856249	0.395718	0.354525	0.860849	0.810313
Capsicum_annuum_newGene_24914	--	--	--	0.0186243	1.25558	normal	0.00357371	1.51919	up	1.35e-05	1.98089	up	0.2397	0.291916	0.219313	0.697048	0.843844	0.933759	0.619159	0.670151	0.433071	0.425003	0.418088	1.19969	1.87312	0.912646	1.57431	1.31926	2.46143
Capsicum_annuum_newGene_24915	0.0448418	0.998166	normal	1.92e-05	1.53962	up	0.341205	0.514038	normal	0.0279165	0.920722	normal	0.831453	1.37716	1.23755	2.60236	2.57993	4.08967	3.83342	3.83511	1.42264	1.36409	1.14462	1.59878	1.60182	2.61348	2.62476	2.24948	2.60245
Capsicum_annuum_newGene_24918	5.79e-06	2.24572	up	2.23e-08	2.51855	up	0.00217778	0.771666	normal	6.02e-16	1.82303	up	1.73507	0.948141	0.524447	5.35553	6.03443	9.83652	9.46536	6.71724	1.91243	1.97683	2.77338	3.08232	3.49586	3.32832	9.37073	8.57644	7.27195
Capsicum_annuum_newGene_24925	0.197335	0.390614	normal	9.77e-07	0.946887	normal	0.558804	-0.23435	normal	4.39e-05	1.13549	up	8.34775	9.86469	8.12589	10.7129	13.2967	20.8666	18.4175	18.5418	6.92727	9.18046	8.30864	5.6183	8.11374	6.83579	19.4282	19.5088	13.9987
Capsicum_annuum_newGene_24968	0.00385966	-0.594616	normal	1.23e-07	-0.937119	normal	5.3e-07	-1.12407	down	2.17e-09	-1.26113	down	14.3582	15.8931	12.5015	8.64562	10.6025	8.55695	8.09823	6.14389	18.6867	13.2948	20.826	5.17741	5.80034	8.0303	6.66263	6.5872	6.21612
Capsicum_annuum_newGene_24971	0.00011924	2.79665	up	3.81e-14	5.37257	up	--	--	--	--	--	--	0	0.185722	0	3.09284	2.01334	4.97855	5.37292	5.1471	0.086614	0.410845	0.068165	0	0	0	1.17673	0.305735	1.3231
Capsicum_annuum_newGene_2499	0.144359	-0.595305	normal	3.71e-08	-2.31942	down	--	--	--	--	--	--	1.88996	2.80593	2.29244	1.34281	1.77219	0.376392	0.333981	0.809558	0	0	0	0	0	0	0	0	0
Capsicum_annuum_newGene_24993	0.924539	-0.088098	normal	2.52e-08	1.58703	up	0.182551	0.881145	normal	0.00157259	1.75493	up	1.29897	1.55209	1.28299	0.817371	2.01181	4.87402	4.60509	5.39944	2.71522	1.06477	6.34149	8.15539	3.99728	6.05166	13.5489	10.2527	8.40009
Capsicum_annuum_newGene_24995	--	--	--	3e-05	2.69093	up	--	--	--	--	--	--	0.069037	0.144434	0.06206	0.597696	0.359615	0.956521	0.971694	0.524059	0	0	0	0	0	0	0	0	0
Capsicum_annuum_newGene_25001	0.0341337	-0.618509	normal	1.81e-06	-1.29598	down	0.000177048	-0.893925	normal	4.4e-05	-0.794268	normal	5.24212	6.76812	7.39288	4.7694	5.18058	4.21786	2.71787	3.26506	8.62145	10.546	11.2869	6.37572	4.71118	5.31086	6.26711	5.81547	6.35008
Capsicum_annuum_newGene_25007	1.23e-14	-1.76054	down	2.08e-08	-1.16489	down	0.00989644	-1.00706	down	0.00340927	-1.08081	down	4.09089	4.91226	3.47947	1.0804	1.47512	2.43466	2.45345	2.71545	2.44765	3.59096	2.48875	1.2805	1.82271	1.74327	1.36501	1.417	1.30188
Capsicum_annuum_newGene_25011	0.676129	-0.125072	normal	1.32e-19	-2.05223	down	1.53e-17	-1.39121	down	2.88e-26	-2.42247	down	10.6896	10.3553	7.75219	9.82684	9.28125	2.68336	3.16585	2.20328	31.7208	27.3589	38.7525	13.23	10.6024	12.3501	4.11114	6.57077	6.60389
Capsicum_annuum_newGene_25015	--	--	--	--	--	--	4.5e-20	3.23921	up	0.882149	-0.137875	normal	0.026936	0.063943	0.1242	0.071269	0.152871	0.042415	0.070958	0.078877	0.111234	0.147761	0.297339	1.5073	1.79112	2.13836	0.07366	0.086268	0.301501
Capsicum_annuum_newGene_2503	0.00577068	-0.858448	normal	8.18e-07	-1.97672	down	0.553336	-0.352081	normal	0.00279454	-1.50431	down	5.29113	5.95715	3.53319	2.43042	2.68998	0.908443	0.940608	2.11922	3.06928	2.33794	6.8417	2.53218	4.19034	1.80036	1.32638	0.723994	1.95942
Capsicum_annuum_newGene_25045	0.000469867	-1.15082	down	2.24e-05	-1.21406	down	0.000107408	-0.904347	normal	6.13e-11	-1.85889	down	3.41294	4.62458	2.8316	0.972319	1.24172	1.48569	2.20238	2.72157	2.59563	4.5788	4.0641	1.67128	2.76288	2.90694	0.832452	0.642207	3.40252
Capsicum_annuum_newGene_25057	0.0649426	-0.650346	normal	0.0024137	-1.10205	down	0.0341029	-0.635437	normal	2.97e-06	-1.36682	down	4.06205	3.5014	3.82165	4.26989	4.16771	3.03851	2.30022	3.72641	5.80447	4.216	7.44588	3.49524	3.3117	2.7498	2.85458	3.10726	4.34614
Capsicum_annuum_newGene_25060	--	--	--	0.000371535	1.71261	up	0.700017	-0.323969	normal	0.69663	0.28066	normal	0.441466	0.782466	0.609473	0.657287	1.36928	2.16431	1.96584	3.02505	0.555816	1.65309	1.13071	0.904502	1.0494	0.630778	1.36114	1.09106	1.56096
Capsicum_annuum_newGene_25072	--	--	--	--	--	--	0.0753246	-1.30274	normal	2.75e-06	-3.13335	down	0.533195	1.09842	0.509968	0.431039	0.206408	0	0	0.062001	1.18653	1.1016	1.78284	0.445385	0.759373	0.183658	0.128623	0.132247	0.074768
Capsicum_annuum_newGene_25093	--	--	--	--	--	--	0.00161489	-2.05624	down	0.277922	-1.00898	normal	0.152368	0.120502	0.399137	0.199549	0.305349	0.280507	0.798258	0.626821	1.39928	1.40798	3.88884	0.225035	0.316286	0.700591	0.523309	0.175027	2.03391
Capsicum_annuum_newGene_251	0.81635	-0.112998	normal	1.85e-09	-1.52831	down	--	--	--	--	--	--	5.1283	5.47383	3.22363	4.23747	5.44213	2.05368	2.35276	2.77163	0	0	0	0	0	0	0	0	0
Capsicum_annuum_newGene_25109	0.104023	-0.616207	normal	0.113247	-0.438426	normal	3.93e-08	-1.44793	down	0.551696	0.209462	normal	8.05892	9.47499	10.8055	6.83036	3.37722	5.54387	8.32563	6.54844	8.62335	7.14079	7.48551	1.85972	2.71943	2.73853	8.80741	11.3951	5.36907
Capsicum_annuum_newGene_25118	3.45e-08	-1.59195	down	3.15e-12	-2.86291	down	0.633962	-0.20379	normal	6.74e-10	-2.06883	down	1.24899	1.11722	1.17711	0.325072	0.446996	0.118523	0.104518	0.293642	1.12321	0.861795	0.938427	0.78036	1.00155	0.743469	0.223689	0.251871	0.191525
Capsicum_annuum_newGene_25134	0.175192	-0.539648	normal	0.00525386	-1.18399	down	0.000122605	-1.63984	down	0.0271474	-0.997273	normal	1.18483	1.46096	1.05415	0.88681	0.93266	0.565025	1.00632	0.374339	1.32041	0.993935	2.49135	0.438041	0.442761	0.405229	0.597449	1.00278	0.54262
Capsicum_annuum_newGene_25147	0.93836	0.0714904	normal	5.87e-07	1.91889	up	7.84e-08	-1.85417	down	3.54e-09	1.50517	up	1.08417	1.92036	1.14226	1.22997	1.60058	7.74983	5.61565	4.67494	3.18241	2.6359	3.88702	1.09727	0.896591	0.965055	8.54279	7.76805	9.79307
Capsicum_annuum_newGene_25153	2.91e-09	2.85221	up	6.16e-12	3.04541	up	0.827495	0.15076	normal	3.87e-12	2.35463	up	1.35071	1.46988	3.75308	21.5183	24.4445	26.2822	19.0681	22.8301	4.64585	3.15234	3.01396	3.03091	3.34371	6.01619	17.5252	20.9177	18.4607
Capsicum_annuum_newGene_25181	0.705453	-0.220732	normal	0.000252234	-1.84707	down	0.0099281	-1.3106	down	4.09e-05	-1.90686	down	4.01116	4.10346	4.64158	3.82252	2.96197	0.548068	1.5842	1.2623	4.16914	2.69497	7.46791	1.38387	2.1795	1.83211	1.15295	0.93278	1.0824
Capsicum_annuum_newGene_25193	0.269188	-0.684742	normal	2.97e-08	-3.02858	down	4.7e-07	-2.01648	down	1.58e-12	-3.86765	down	0.970506	1.10996	1.35502	0.651521	0.552587	0.13186	0.082495	0.152169	2.15935	2.27832	2.98688	0.610149	0.297464	0.513339	0.170487	0.027048	0.284678
Capsicum_annuum_newGene_25203	0.656226	-0.32856	normal	0.000732876	1.25089	up	0.922581	-0.0687514	normal	3.67e-05	1.77304	up	1.17635	1.49713	1.04585	0.991395	0.980308	2.73272	3.47293	3.97734	1.55493	1.17047	3.2488	1.52835	1.47039	2.43189	6.39168	8.57105	4.83122
Capsicum_annuum_newGene_25205	0.996192	-0.00583428	normal	0.00258913	1.62171	up	0.350492	0.611385	normal	0.0017319	1.279	up	1.52108	0.70317	1.95534	0.967748	1.94608	4.20715	3.31992	8.30739	0.931386	1.04195	2.07626	2.74938	1.01034	2.45787	3.15906	3.00751	3.38229
Capsicum_annuum_newGene_25211	0.0748697	-0.836326	normal	1.78e-11	-2.54788	down	0.0561128	-0.898426	normal	4.38e-09	-2.97195	down	1.57268	2.27663	2.35729	0.804745	1.48185	0.286678	0.343594	0.529867	2.9249	2.13881	6.5969	1.63115	2.36535	1.69772	0.294721	0.288476	0.664886
Capsicum_annuum_newGene_25214	0.250264	0.663963	normal	0.0648843	-1.10346	normal	6.56e-10	-1.87247	down	2.4e-28	-3.56114	down	0.859979	1.25618	0.402843	1.24458	1.6174	0.327151	0.700202	0.200424	5.37765	3.9388	4.28249	1.23033	1.36288	0.999682	0.330461	0.473368	0.276676
Capsicum_annuum_newGene_25246	0.0001062	-1.22858	down	0.00105197	-0.897061	normal	0.00153015	-1.23506	down	0.00224653	-1.00745	down	7.7508	5.50291	6.08751	2.3636	2.48955	3.38483	3.53349	3.51444	5.81468	6.59363	10.036	2.73947	1.99711	4.34074	3.91555	4.06127	2.5531
Capsicum_annuum_newGene_25249	0.0531938	-0.820126	normal	0.000900464	-1.41046	down	0.0160478	-1.35167	normal	0.030588	-1.14944	normal	1.37638	1.76135	3.60406	0.884964	0.977201	0.770469	0.397262	0.902418	0.821091	1.42337	5.20788	0.299318	0.508327	0.743909	0.497517	0.875682	0.452321
Capsicum_annuum_newGene_25261	0.000973967	-1.42837	down	0.000179831	-1.14789	down	0.00172145	-0.915133	normal	0.0350107	-0.732688	normal	5.94082	7.37144	4.37899	0.921324	5.04493	3.33123	5.6899	4.10949	8.14596	6.44006	10.7923	6.12385	3.38082	7.42752	6.56165	4.68499	1.7501
Capsicum_annuum_newGene_25264	0.0911086	-1.19984	normal	0.858084	-0.110189	normal	1.76e-06	-3.16431	down	0.278958	-0.755538	normal	1.30503	1.11811	0.605432	0.662588	0.123978	0.949329	1.62192	1.37631	2.83722	2.75569	0.999413	0.106192	0.196302	0.296582	2.45743	3.16057	1.69502
Capsicum_annuum_newGene_25269	3.02e-10	4.19768	up	--	--	--	--	--	--	--	--	--	0	0	0	0.983185	0.837089	1.15807	1.005	0.478394	0.014581	0	0	0.129383	0	0.126272	0.296783	0.220229	0.73309
Capsicum_annuum_newGene_25273	0.185536	0.511937	normal	1.11e-05	-1.37908	down	0.273477	-0.555666	normal	1.1e-06	-1.45683	down	1.53649	1.29581	1.14467	1.56517	2.4105	0.568529	0.678725	0.450859	2.02081	1.97953	2.64911	1.72997	1.83165	0.750038	0.595035	1.0104	0.691268
Capsicum_annuum_newGene_25296	0.000847165	-0.977427	normal	4.88e-10	-1.5467	down	--	--	--	--	--	--	5.55406	6.1774	6.31852	2.96993	3.9491	2.01144	2.85841	2.69747	0	0	0	0	0	0	0	0	0
Capsicum_annuum_newGene_25305	0.768637	-0.129339	normal	0.00105318	-0.932873	normal	8.39e-08	-1.63973	down	0.0410995	-0.827227	normal	3.27625	3.03596	3.21895	3.08324	2.69762	1.9049	1.89498	1.25339	3.75017	2.48102	5.03064	1.26249	1.30448	0.657931	3.17418	1.66443	1.7054
Capsicum_annuum_newGene_25307	0.0760026	-0.325301	normal	5.98e-16	-1.64232	down	3.84e-09	-1.82991	down	7.22e-09	-1.85799	down	10.2074	11.2481	9.66431	8.17191	8.21483	3.25691	3.66243	3.5281	20.6204	15.4491	34.0217	6.00751	6.99045	4.93443	7.34491	5.18323	4.43183
Capsicum_annuum_newGene_25311	0.166429	-0.755163	normal	0.000301421	-1.85471	down	0.137932	-0.978156	normal	0.00512892	-1.79298	down	1.41678	1.65484	1.04628	0.551124	0.493306	0.303293	0.567898	0.106285	0.837038	1.28878	3.15084	1.01038	1.02355	0.386379	0.165205	0.198612	0.368553
Capsicum_annuum_newGene_25314	0.179942	-0.851055	normal	0.000691537	-1.75637	down	1.49e-06	-1.72684	down	2.36e-15	-2.43959	down	1.36883	1.55461	2.97538	2.2418	1.49695	1.48927	1.32693	0.97953	4.92489	4.02521	5.906	1.12142	1.05355	3.2902	1.42363	2.24491	1.48542
Capsicum_annuum_newGene_25332	0.495214	-0.307025	normal	0.000577128	-1.07673	down	0.00273433	-1.04545	down	3.55e-12	-2.52764	down	0.983462	1.79282	1.7144	1.10895	1.45557	0.937	0.879322	0.531737	3.06661	2.49757	4.69265	1.83218	1.47627	1.15211	0.476111	0.679453	0.360747
Capsicum_annuum_newGene_25363	5.61e-05	-1.30227	down	5.23e-07	-1.90131	down	0.00514708	-1.02576	down	3.52e-13	-2.63038	down	3.93073	4.94851	3.59889	1.45936	1.82211	1.06319	0.772053	1.81508	4.04079	5.17881	8.40483	3.19278	1.93453	3.06202	1.05343	0.901695	0.819588
Capsicum_annuum_newGene_25377	0.856048	0.145572	normal	0.0285497	0.87629	normal	0.0681977	0.731755	normal	5.38e-11	2.22747	up	0.577298	0.376259	0.649452	0.590857	0.659656	1.04882	1.31321	1.05216	0.325712	0.325454	0.540001	0.520594	0.631934	0.71606	1.69691	2.33499	1.37848
Capsicum_annuum_newGene_25392	9.62e-07	-1.78163	down	1.18e-12	-2.43016	down	0.316011	0.582589	normal	0.275947	-0.66328	normal	4.51609	5.17287	5.86522	1.00335	1.74681	0.888398	0.73498	1.38974	1.04869	2.00521	2.55797	3.63165	1.49807	3.16731	0.508615	1.41281	1.29586
Capsicum_annuum_newGene_25396	--	--	--	--	--	--	--	--	--	1.97e-06	3.17501	up	0	0	0	0.31777	0.299811	1.07224	0.169017	0.118468	0.140979	0.15654	0.131871	0.650238	0.612613	1.26905	0.69363	1.8044	2.30918
Capsicum_annuum_newGene_25402	--	--	--	--	--	--	0.1602	-1.50216	normal	9.5e-05	-1.83677	down	0	0	0	0	0	0	0	0	4.23825	3.59242	10.5546	0	2.79923	1.10152	1.07322	1.84522	1.61744
Capsicum_annuum_newGene_25403	--	--	--	--	--	--	1.52e-17	-3.04622	down	1.64e-11	-3.89197	down	0	0	0	0	0	0.021829	0	0	5.41179	10.0745	9.41747	0.598063	0.618969	1.30203	0.109885	0.247271	0.710977
Capsicum_annuum_newGene_25406	0.178602	-0.949267	normal	--	--	--	0.74367	-0.261254	normal	1.76e-05	-3.64143	down	1.16071	0.856605	1.38418	0.622646	0.41807	0.258598	0.345887	0.158863	3.47775	1.33159	2.27248	3.01456	1.20057	1.57273	0	0.205502	0.127287
Capsicum_annuum_newGene_25422	0.0800509	-1.2098	normal	8.08e-05	-2.35033	down	3.57e-05	-2.26123	down	0.000628174	-1.99444	down	1.40458	0.686409	1.61278	0.625197	0.249666	0.210327	0.174111	0.359533	3.03066	1.15214	3.12913	0.551508	0.426008	0.318938	0.782282	0.339241	0.481479
Capsicum_annuum_newGene_25428	--	--	--	5.82e-13	7.0543	up	--	--	--	--	--	--	0	0	0	0.126636	0.434393	1.59799	0.920037	1.12804	0	0.03568	0	0.248878	0.175347	0.067241	0.775063	0.353279	1.57606
Capsicum_annuum_newGene_25432	1.24e-46	5.37209	up	3.25e-22	4.04237	up	--	--	--	--	--	--	0.221287	0.09628	0.121356	11.6147	7.77932	2.55392	3.45748	3.38259	0.075211	0.213178	0.073884	0.04616	0.079463	0	0.320436	0.476809	0.689348
Capsicum_annuum_newGene_25437	--	--	--	--	--	--	0.233151	-0.600235	normal	0.00150781	-1.60831	down	0	0	0	0	0	0	0	0	1.83768	1.2548	1.74622	1.21858	0.987195	1.37042	0.559238	0.831309	0.36401
Capsicum_annuum_newGene_25446	0.972137	-0.0247067	normal	0.363812	-0.324671	normal	0.41674	-0.512719	normal	0.000684629	-1.50867	down	2.59705	3.27197	2.52712	1.92094	3.18467	2.54765	1.60812	3.36509	4.80869	2.22819	7.24008	3.05313	3.82452	1.93552	1.75773	1.41555	1.37058
Capsicum_annuum_newGene_25459	--	--	--	2.71e-13	4.35375	up	--	--	--	8.68e-08	2.89516	up	0.019948	0.047477	0.082442	0.265611	0.35007	1.47079	2.17274	0.849976	0.15808	0.22789	0.106929	0.050836	0.310922	0.212016	1.79631	1.41414	0.845416
Capsicum_annuum_newGene_25465	0.7722	-0.204495	normal	0.613903	0.287306	normal	0.927407	-0.0566307	normal	0.00113268	1.31748	up	1.32136	0.685272	0.951528	0.787133	0.72216	1.35903	1.89893	0.591164	0.602813	0.714443	1.74629	0.990643	1.06323	0.740366	2.17455	2.10246	1.3893
Capsicum_annuum_newGene_25470	0.0159053	-0.897489	normal	1.54e-05	-1.53551	down	0.00233626	-1.0131	down	3.14e-10	-1.68331	down	11.3652	11.7436	6.31663	4.62379	5.07881	2.7333	4.72638	5.60268	8.40953	8.25315	12.1953	5.69143	5.83602	3.92696	3.68639	2.62828	3.31314
Capsicum_annuum_newGene_25474	0.676699	-0.331687	normal	0.462758	-0.556441	normal	0.599388	-0.319212	normal	0.000557145	-1.52	down	1.69283	1.2065	1.03927	1.02569	1.03545	0.271274	1.59684	1.22247	2.99416	2.24934	4.31908	2.25556	3.32999	1.68811	0.846622	0.958134	0.913218
Capsicum_annuum_newGene_2550	0.165682	-0.704358	normal	9.56e-11	-2.64861	down	0.681987	-0.451362	normal	--	--	--	3.55187	1.00279	4.05043	1.59676	2.13915	0.308967	0.303001	0.227313	0.507006	0	2.7096	0	0.329031	0	0	0	0
Capsicum_annuum_newGene_25505	0.210753	-0.571774	normal	0.00137929	-1.16824	down	0.340812	-0.822401	normal	0.90816	0.0765072	normal	3.4197	2.94096	3.42354	1.74293	2.66402	2.01312	1.08183	1.77993	1.67466	0.682144	2.29539	0.180473	1.09926	1.01669	1.59958	1.63414	1.37394
Capsicum_annuum_newGene_25511	--	--	--	--	--	--	--	--	--	0.000102013	2.08293	up	0	0	0	0	0	0	0	0	0.231818	0.290352	0.331306	0.391479	0.12326	0.19597	1.27936	1.87324	0.641956
Capsicum_annuum_newGene_25523	5.39e-08	-1.98299	down	2.04e-18	-2.91559	down	2.86e-20	-4.15749	down	4.52e-10	-1.77377	down	5.73272	8.60981	10.0458	2.31664	1.52931	0.920681	1.1897	1.45199	5.54337	5.90304	5.87377	0.099176	0.273172	0.424289	1.60638	2.01465	1.25459
Capsicum_annuum_newGene_25524	0.967199	-0.0335306	normal	0.405711	-0.368659	normal	0.00822166	-1.05131	down	0.448576	0.332037	normal	6.98627	6.58287	3.32271	4.61882	6.60289	6.12543	5.16277	3.20722	4.44852	3.53168	4.95534	1.38838	2.13158	2.48715	6.05832	6.49524	3.26533
Capsicum_annuum_newGene_25546	0.0714002	-0.730923	normal	2.26e-07	-2.58923	down	3.38e-05	-1.94109	down	1.14e-05	-2.1344	down	8.41352	8.73587	6.58871	3.94647	5.5091	2.17072	1.37307	0.50786	4.70466	8.83898	9.0815	1.9779	1.95711	1.32913	1.10543	2.1048	1.36526
Capsicum_annuum_newGene_25553	0.851846	0.0823143	normal	5.33e-12	-1.86683	down	1.96e-06	-1.21933	down	8.86e-31	-3.1043	down	2.50194	2.55949	2.54326	2.74903	3.11635	0.581715	0.849158	0.909478	3.51825	3.22405	5.42435	1.56682	1.78657	1.82659	0.386006	0.559676	0.399947
Capsicum_annuum_newGene_25579	0.000595442	-0.896056	normal	1.44e-33	-3.06842	down	0.218912	-0.345951	normal	6.71e-11	-2.26797	down	6.09371	7.50242	5.55146	3.05023	3.87835	0.735021	0.855028	0.906017	5.85663	6.98183	9.68252	5.48847	6.41476	5.26635	1.03373	1.24168	2.05724
Capsicum_annuum_newGene_25627	0.880134	-0.142723	normal	0.016932	1.01499	normal	0.641304	0.220063	normal	0.00464598	1.14488	up	0.506229	0.433574	0.782098	0.604946	0.60791	1.53254	1.52223	1.6199	0.805063	1.08051	1.12282	1.80413	0.925722	1.14455	3.61537	2.06552	1.43827
Capsicum_annuum_newGene_25638	0.000160622	-0.957946	normal	4.79e-10	-1.58408	down	0.709534	-0.197067	normal	3.22e-14	-1.85901	down	14.3869	9.74651	10.8757	7.59168	6.25235	3.86719	5.49358	5.39851	10.0746	13.9161	18.7977	8.68104	16.6247	10.4033	3.73387	5.09138	4.68967
Capsicum_annuum_newGene_25639	0.987567	-0.00815783	normal	0.0336354	0.661412	normal	0.0113263	-0.900482	normal	0.00147543	-1.00659	down	5.11239	4.7093	5.68865	5.47595	4.58298	6.22506	9.16528	9.51816	6.3057	4.70467	10.1363	2.99614	2.89296	3.82829	2.8846	3.68689	3.38183
Capsicum_annuum_newGene_25678	0.0017684	0.617926	normal	0.000330131	-0.926278	normal	0.459948	-0.347056	normal	0.00103242	-1.33625	down	4.195	3.76456	3.05876	5.99984	6.55167	3.2517	2.51736	2.27416	3.46536	3.76851	8.63439	4.31739	3.93642	4.4356	1.64902	3.12537	2.16787
Capsicum_annuum_newGene_25689	0.130316	-0.646518	normal	9.18e-07	-2.19331	down	0.428723	-0.460995	normal	0.000113694	-2.14778	down	4.00522	4.91432	3.97144	2.61386	3.43816	1.09431	0.61484	1.80005	5.20938	4.3947	13.7109	6.83761	3.97179	5.26548	0.935845	1.71643	2.19214
Capsicum_annuum_newGene_25693	1.44e-07	-1.17778	down	7.58e-57	-2.8933	down	9.48e-24	-2.11345	down	2.73e-24	-2.51985	down	10.2821	11.5116	11.1338	4.14317	5.51872	1.66608	1.75909	1.52308	25.7609	18.6868	26.8652	5.48289	4.7006	4.34077	3.3876	3.28849	4.83614
Capsicum_annuum_newGene_25695	0.0137011	-0.755254	normal	0.000643336	-1.0183	down	0.537271	0.164765	normal	1.15e-09	-1.53978	down	7.90988	7.27057	4.64338	3.72098	4.1079	2.75183	4.10877	3.96729	4.30955	5.28143	6.36315	6.05906	5.88388	5.6435	1.5808	1.6417	1.99901
Capsicum_annuum_newGene_25699	2.61e-10	1.73556	up	2.77e-05	1.58225	up	9.01e-07	1.2578	up	4.59e-09	1.85076	up	1.38142	1.16257	1.13506	6.22949	5.80298	7.37448	4.32743	2.78429	1.15394	1.48461	1.57018	3.88603	3.89059	4.35823	6.77872	5.15621	3.19096
Capsicum_annuum_newGene_2570	0.22324	0.282049	normal	4.25e-08	-1.61398	down	0.205114	-0.348957	normal	1.04e-16	-2.13261	down	4.72379	4.36476	4.05076	5.49766	6.33268	1.71831	2.35633	1.43116	7.1047	6.9508	8.41027	6.36606	6.77825	4.59935	1.36963	1.4873	1.65743
Capsicum_annuum_newGene_25727	0.000240358	0.880936	normal	4.31e-15	1.42953	up	0.554081	0.207262	normal	3.23e-07	1.15322	up	4.25401	4.02041	3.8799	8.48548	7.12219	12.4861	12.815	12.0519	4.50054	4.21643	4.40667	4.08921	5.41151	5.88575	9.42782	10.7301	8.57404
Capsicum_annuum_newGene_25728	--	--	--	3.11e-05	2.02378	up	0.272794	-1.09857	normal	0.181878	1.14153	normal	0.752073	0.868385	0.794876	1.45668	1.27757	2.4012	3.25448	6.249	2.50895	3.18629	0.261809	1.05519	1.04916	0.248925	3.37947	6.88208	4.86965
Capsicum_annuum_newGene_25746	0.817155	-0.192982	normal	0.000114838	-2.20574	down	0.632728	0.387553	normal	0.259207	-0.915156	normal	0.620783	0.523059	0.70052	0.318817	0.673847	0.298659	0.055115	0.101777	0.720963	0.840511	0.964887	1.47368	0.308062	1.17141	0.272339	0.083164	0.598887
Capsicum_annuum_newGene_25771	--	--	--	--	--	--	0.139032	-0.731103	normal	0.00553935	-1.49808	down	0.762586	0.19968	1.32397	0.39619	0.480309	0	0.219543	0.223004	2.25006	1.7519	1.84565	1.30608	0.868826	1.47071	0.662726	0.450402	1.13844
Capsicum_annuum_newGene_25773	--	--	--	--	--	--	0.876354	0.0984286	normal	5.36e-15	-3.70745	down	0.20874	0.075873	0.302419	0.260071	0	0.032634	0	0.155038	2.43944	2.53953	2.9858	2.56352	1.44352	5.21528	0.100076	0.136009	0.177413
Capsicum_annuum_newGene_25829	0.0989556	-0.333258	normal	6.71e-05	-0.871951	normal	0.00947099	-1.23717	down	0.00557693	-1.23218	down	24.5474	28.5052	20.9569	14.6427	16.5415	14.6935	14.5244	12.9879	15.1615	16.8238	46.4591	9.91947	7.36959	7.08362	10.5234	8.39857	6.18095
Capsicum_annuum_newGene_25847	0.116827	-0.561075	normal	1.51e-08	-1.84819	down	7.55e-05	-1.19472	down	2.29e-06	-1.53857	down	3.12576	4.45672	4.9076	2.72895	3.42942	1.67311	1.39382	0.87155	4.61216	3.6707	6.0691	2.10739	2.22167	2.59181	1.2626	2.4962	1.62822
Capsicum_annuum_newGene_25850	0.370076	-0.645397	normal	--	--	--	0.0626004	-0.9242	normal	0.000211515	-1.86754	down	0.950075	1.52444	1.65696	0.89858	0.754564	0.313109	0.260015	0.212788	1.58512	1.83061	3.46143	0.97492	0.971815	1.36512	0.561002	0.535422	0.563524
Capsicum_annuum_newGene_25866	0.659113	0.298542	normal	0.000309538	-1.62638	down	0.53841	-0.287126	normal	0.0277086	-1.14207	normal	2.01908	2.66363	3.83003	3.01036	4.49915	0.952325	1.32018	0.752445	7.91214	6.15216	5.72563	4.52121	4.32744	7.56283	1.75023	2.0084	4.78487
Capsicum_annuum_newGene_25894	0.387774	-0.603436	normal	0.000359557	-1.75484	down	0.0383603	-1.3896	normal	0.000114608	-2.41698	down	4.15242	4.10513	1.54613	1.95939	1.38307	1.63486	1.9387	1.29226	5.12554	2.26864	4.39112	1.79022	2.23685	3.0741	0.550871	0.96038	0.765932
Capsicum_annuum_newGene_25920	0.961998	0.0500961	normal	1.86e-17	-8.03215	down	--	--	--	--	--	--	5.54411	3.2965	10.2063	6.86572	10.99	0	0	0	0.848643	0	9.92602	0.385434	0	0.162092	0	0	0
Capsicum_annuum_newGene_25926	0.542617	-0.293791	normal	5.61e-05	-1.33707	down	0.756517	-0.133866	normal	0.00566169	-0.910991	normal	2.91459	3.66244	3.72244	2.49592	2.50027	2.66777	1.78665	1.67711	2.98566	2.37043	3.38375	2.69902	2.94384	2.33954	2.43919	3.73882	2.37235
Capsicum_annuum_newGene_25928	0.0615019	-1.194	normal	0.111611	-1.53797	normal	0.412346	-0.487068	normal	0.00184176	-2.39512	down	1.08279	2.24681	2.37297	0.54482	0.904559	0	0.778604	1.10279	3.38033	1.29383	2.91163	1.81302	1.56908	1.82307	0.500206	0.606465	0.072185
Capsicum_annuum_newGene_2593	0.962083	0.0441629	normal	0.609814	-0.25784	normal	0.00500392	-1.59103	down	3.04e-05	-2.74475	down	1.18213	1.69564	1.61729	1.61008	0.994122	1.29328	0.998901	0.790027	2.50707	2.58114	4.15376	2.25291	1.61468	1.7816	1.50546	1.38186	0.389526
Capsicum_annuum_newGene_25933	0.00195462	-1.10629	down	1.44e-05	-1.23863	down	0.889409	0.0825501	normal	0.0646012	-0.891166	normal	3.86374	4.55724	2.91882	1.60013	2.53637	2.044	2.41583	2.77551	2.46904	2.69877	2.40668	3.10277	3.74744	2.36238	1.61897	1.3267	3.06726
Capsicum_annuum_newGene_25934	2.14e-05	-1.93191	down	6.64e-10	-3.80144	down	0.782967	-0.167899	normal	0.00527282	-1.93412	down	1.83768	1.81801	1.54341	0.54311	0.23243	0.065423	0.244317	0.028712	0.670332	0.743331	1.14802	0.538797	0.925069	0.748017	0.059982	0.213528	0.296557
Capsicum_annuum_newGene_25968	0.928119	-0.0423164	normal	2.14e-08	1.12627	up	0.678142	-0.155902	normal	0.00611767	0.778796	normal	5.16252	4.44698	3.53018	4.91585	4.14032	12.9794	12.0599	12.9539	5.57044	5.06792	8.64036	7.36786	5.79309	6.02656	13.4606	11.3728	12.6679
Capsicum_annuum_newGene_25970	0.99407	0.00781642	normal	1.62e-08	-2.51928	down	0.000172738	-1.18279	down	1.46e-27	-3.63792	down	2.77952	6.14019	2.1912	4.67474	2.78527	0.47056	0.735162	0.79088	4.99695	7.19533	5.74685	3.56775	4.21928	2.75607	0.371079	0.318763	0.513747
Capsicum_annuum_newGene_25997	0.0714093	-0.598385	normal	1.62e-09	-1.70487	down	--	--	--	--	--	--	7.74649	10.0967	7.07491	5.40163	5.85031	2.7272	2.52288	4.28721	0	0	0	0	0	0	0	0	0
Capsicum_annuum_newGene_26	0.000708357	-1.25005	down	0.0380275	-0.719079	normal	0.00041651	-1.90067	down	0.00371353	-1.43696	down	1.69053	2.71413	1.79995	1.14562	1.17876	1.81488	3.56385	2.82139	5.7385	3.1067	2.38419	1.10017	1.97459	0.842752	1.50135	1.70282	3.22867
Capsicum_annuum_newGene_2600	0.384048	-0.449046	normal	1.91e-05	-1.64673	down	0.830214	-0.108404	normal	9.71e-05	-1.55165	down	3.08671	4.02127	4.6326	2.82631	2.95531	1.61556	1.35216	1.06889	6.75983	3.59597	5.52341	4.37855	4.67304	5.13594	1.75453	1.55697	1.47426
Capsicum_annuum_newGene_26011	0.45116	-0.394497	normal	0.00377395	-1.19407	down	0.994125	0.00802967	normal	0.401757	-0.816162	normal	2.8147	4.19321	2.49395	2.61146	2.43704	1.68701	1.79966	1.00944	5.35365	0.21446	3.66499	2.58591	3.09583	3.67625	1.17274	0.962444	2.30645
Capsicum_annuum_newGene_26012	0.00380728	-1.37108	down	0.000577029	-1.4378	down	0.000257544	-1.51181	down	0.207918	-0.477444	normal	1.12768	2.43444	2.09274	0.457832	1.29089	0.745833	1.54173	0.613535	1.04192	1.69673	2.2108	0.414447	0.482812	0.243171	0.983043	0.602603	0.896988
Capsicum_annuum_newGene_26028	0.565531	-0.363591	normal	0.0204602	-1.12466	normal	0.518115	-0.494338	normal	0.000132857	-1.92311	down	11.8938	8.02983	6.5229	5.55773	8.01199	5.74188	6.30862	4.57975	5.5724	11.9178	13.2975	6.35132	6.75927	3.41046	2.49745	5.09847	3.33197
Capsicum_annuum_newGene_26031	0.962078	-0.0415354	normal	1.28e-05	-1.95965	down	0.760877	-0.155314	normal	1.92e-05	-2.22549	down	0.742414	0.846985	1.01773	0.846601	1.02966	0.217486	0.239978	0.231441	0.759507	1.3449	2.39578	0.989145	1.39355	1.28174	0.134705	0.151162	0.338595
Capsicum_annuum_newGene_26043	0.580771	-0.403964	normal	0.53848	-0.358296	normal	0.454701	0.392872	normal	0.00765537	-1.12059	down	2.06581	1.90089	0.688507	1.3031	1.55191	1.31426	2.75012	3.19047	4.02926	2.7798	6.86051	6.24541	4.02015	8.30138	3.48026	2.15362	2.88155
Capsicum_annuum_newGene_26048	0.357054	0.377499	normal	0.000222573	1.57722	up	8.13e-10	1.88689	up	4.01e-11	1.92621	up	1.77712	1.73619	1.50171	2.20248	2.18902	2.80344	5.10107	8.43205	1.64399	1.3764	1.14074	5.60467	3.77796	4.87104	3.79231	3.8073	5.5111
Capsicum_annuum_newGene_26049	0.859493	-0.120211	normal	0.20633	-0.410234	normal	0.156719	-0.49984	normal	2.7e-05	-1.15842	down	6.23017	7.09787	9.05775	9.11244	5.04651	6.96966	4.76149	7.46685	10.3409	9.24285	18.6316	9.22171	9.51403	11.4193	4.66636	5.66563	5.60028
Capsicum_annuum_newGene_26056	5.11e-10	1.79301	up	0.00934251	0.829664	normal	0.599063	0.415518	normal	0.0150317	-1.62989	normal	17.5911	26.1371	30.1697	104.761	84.1626	49.0085	36.1028	67.561	155.909	480.035	90.0521	425.987	224.823	406.781	58.2564	45.7485	118.197
Capsicum_annuum_newGene_26071	0.554373	-0.437721	normal	7.75e-11	-3.69177	down	0.580078	-0.23972	normal	3.6e-21	-3.86355	down	3.17601	4.8197	0.954159	1.82251	2.24663	0.245732	0.072476	0.317975	6.17815	4.07373	8.58322	5.025	6.48508	3.91699	0.35901	0.204528	0.57133
Capsicum_annuum_newGene_26090	0.00698085	-1.5967	down	0.017913	-1.41351	normal	0.567805	0.521631	normal	0.81328	0.193771	normal	0.527737	0.780373	0.541895	0.133426	0.204986	0.175468	0.170885	0.390749	0.524356	0.266827	0.541286	0.611117	0.39925	2.54753	0.628723	0.214742	1.16925
Capsicum_annuum_newGene_26096	0.0662935	0.634866	normal	0.868078	-0.0627325	normal	0.000161253	-1.59258	down	0.109277	-0.76043	normal	7.40904	4.77523	5.93592	9.2798	10.4663	6.30126	7.65917	5.58721	4.61743	5.00789	2.68931	0.985463	0.991416	1.65526	2.65593	3.13282	1.59536
Capsicum_annuum_newGene_26103	3.72e-05	1.39276	up	0.402243	-0.365205	normal	0.038696	0.793774	normal	0.0032379	-1.2732	down	1.4134	1.16201	1.04361	4.49585	3.45141	1.19848	1.31453	1.12942	2.17164	1.32917	3.75127	4.21788	3.43832	4.23341	1.23569	1.21977	0.908425
Capsicum_annuum_newGene_26111	0.15574	-0.885885	normal	1.63e-07	-2.93759	down	0.019703	-1.13039	normal	4.41e-05	-1.82671	down	0.832038	1.92351	1.33806	0.796852	0.55915	0.201052	0.189893	0.107483	2.43343	2.04376	1.99875	0.669667	1.33264	0.827868	0.570168	0.752557	0.380023
Capsicum_annuum_newGene_26141	0.10518	0.579663	normal	0.0150618	-1.05677	normal	0.132006	-0.742006	normal	3.12e-05	-1.64964	down	1.39519	1.4063	1.42464	1.40554	1.65896	1.35973	0.405756	0.754334	2.71954	1.79574	4.21108	0.888495	1.33573	0.838685	1.21543	1.20399	0.443263
Capsicum_annuum_newGene_26165	0.0381053	-1.52226	normal	--	--	--	0.55979	-0.358547	normal	0.00384083	-2.04724	down	1.00918	1.74681	1.81522	0.651278	0.087009	0.523596	0.78518	0.634732	1.88102	1.70701	2.5407	1.32881	0.770841	2.20892	0.753888	0.258709	0.12495
Capsicum_annuum_newGene_26170	0.000926693	-0.741434	normal	4.15e-07	-1.58362	down	0.122182	-0.409812	normal	3.8e-18	-1.94838	down	4.96373	5.89532	4.81846	2.90166	3.47635	1.83954	1.22754	2.77698	6.11318	6.08636	9.62826	6.26059	4.84551	4.79052	1.752	1.55695	2.00989
Capsicum_annuum_newGene_26173	0.000553293	-1.37229	down	1.37e-12	-2.70993	down	0.345832	-0.343521	normal	1.83e-09	-2.06513	down	7.5545	12.6265	6.43682	3.38302	3.00266	1.80075	1.06216	1.45601	6.63107	8.38105	8.86903	5.80179	7.23505	5.64295	1.54789	2.21013	1.51228
Capsicum_annuum_newGene_26192	0.0506455	-0.968092	normal	6.09e-10	-3.44088	down	1.02e-05	-1.63878	down	4.72e-09	-3.26456	down	0.90028	1.36812	0.781918	0.388932	0.58848	0.024154	0.107163	0.1276	2.7921	2.79502	2.4232	1.03605	0.536873	0.904785	0.070507	0.356333	0.299308
Capsicum_annuum_newGene_26199	0.387151	-0.286449	normal	3.09e-10	-1.17235	down	0.787854	-0.0932356	normal	0.763461	0.0958297	normal	15.4775	13.7186	12.152	8.70149	12.0937	4.59976	3.19621	3.66382	9.39231	9.08596	10.649	9.03493	8.67856	7.72986	5.75903	3.27924	3.6785
Capsicum_annuum_newGene_262	0.337048	0.491903	normal	5.57e-13	2.85139	up	0.392475	0.567938	normal	0.00671155	1.38242	up	2.81047	1.94183	3.42686	4.39081	3.84116	33.4629	11.8468	26.7996	3.71292	2.67659	12.3214	10.9511	5.16589	10.4769	13.4565	14.7648	17.4634
Capsicum_annuum_newGene_26200	0.0341401	-0.801647	normal	3.61e-05	-2.10666	down	0.256371	-0.543196	normal	4.98e-08	-2.42206	down	4.78904	6.07998	3.19031	2.3563	2.95026	1.58812	0.339139	1.53618	4.00829	2.76481	8.28604	2.59664	3.48353	3.53653	0.848248	1.00375	0.612145
Capsicum_annuum_newGene_26202	0.0814741	-0.679339	normal	1.11e-08	-1.90155	down	2.73e-05	-1.73001	down	2.1e-06	-3.26556	down	2.61619	2.6257	1.57358	1.99497	2.00132	0.950031	1.32474	1.48459	3.26655	2.42385	6.44088	2.42648	0.952582	0.936423	0.91463	0.967022	0.029663
Capsicum_annuum_newGene_26207	1.71e-07	2.24891	up	0.59348	-0.312277	normal	2.51e-14	3.55324	up	0.290323	-0.852874	normal	0.871754	0.616246	1.45682	5.05573	6.75519	1.18872	0.925223	0.598347	0.881003	2.13637	0.880694	23.25	12.4656	19.4931	0.194991	0.715589	1.13536
Capsicum_annuum_newGene_26238	0.522715	-0.462704	normal	4.41e-07	-3.21973	down	0.0408365	-1.65845	normal	0.00285879	-2.18824	down	1.67771	1.32554	0.64357	0.74983	0.726961	0.10209	0.13543	0.023533	0.21985	0.706693	2.37713	0.093552	0.112494	0.456378	0.135416	0.112569	0.129858
Capsicum_annuum_newGene_26243	5.93e-10	-0.998526	normal	2.43e-15	-1.68793	down	0.0385644	0.61387	normal	0.000297282	1.07798	up	27.48	33.6704	29.6633	13.4808	12.9868	9.3402	11.5631	9.18717	7.90587	6.02931	8.06685	9.22799	10.8866	8.8529	15.8946	16.4842	10.733
Capsicum_annuum_newGene_26251	0.450415	0.292093	normal	0.088456	-0.494356	normal	8.53e-06	-1.30875	down	0.0142697	-0.787772	normal	6.32765	6.36359	7.59677	8.71468	8.63434	5.20198	6.02049	5.25006	10.3553	8.36505	12.1833	3.33315	4.92718	3.86932	4.03038	6.47386	6.93089
Capsicum_annuum_newGene_26260	0.0647844	1.39704	normal	1.25e-12	7.00749	up	7.23e-16	6.46218	up	5.01e-30	9.79582	up	0.107315	0	0	6.10489	5.18897	34.0431	16.8419	22.9594	0	0	0	1.99544	2.49959	3.75841	31.1131	16.1778	16.4441
Capsicum_annuum_newGene_26273	--	--	--	5.87e-08	3.68367	up	--	--	--	2.5e-12	4.41613	up	0.068432	0.043203	0.126351	0.032522	0.094415	1.40162	2.87317	0.765373	0.03037	0.09429	0.201814	0	0	0.01567	3.46341	4.38892	1.40517
Capsicum_annuum_newGene_26292	1.72e-10	1.92807	up	0.827352	0.144404	normal	0.786024	0.17313	normal	0.218754	-0.5761	normal	0.77633	0.815035	0.583168	2.81341	3.21952	0.841517	1.47869	0.410084	1.06643	0.780585	1.98122	0.910852	1.8423	1.41045	0.885845	0.811415	0.79129
Capsicum_annuum_newGene_26293	0.42082	-0.499397	normal	0.885822	-0.0720506	normal	0.466226	-0.36024	normal	0.0009036	1.32825	up	2.56281	4.53085	3.94731	2.32759	2.76853	4.18259	3.24613	5.23262	4.09628	2.89614	2.98629	2.49849	2.80531	2.58483	9.49401	11.2828	6.21842
Capsicum_annuum_newGene_26300	0.670322	-0.284834	normal	5.07e-10	-3.04142	down	0.910282	-0.17181	normal	0.0932127	-1.26093	normal	6.91094	7.82465	10.2917	4.49083	9.57088	1.33542	1.45507	0.378768	3.98852	5.96436	8.1369	0	12.2844	0.831748	1.11744	0.728054	4.74685
Capsicum_annuum_newGene_26331	0.75447	-0.145579	normal	6.43e-06	-1.45737	down	--	--	--	--	--	--	6.35858	7.93115	8.6257	4.76371	7.68823	1.52021	2.86517	3.77946	0	0	0	0	0	0	0	0	0
Capsicum_annuum_newGene_26355	0.896026	0.0936487	normal	0.000100986	1.38278	up	0.748902	-0.23786	normal	4.43e-09	2.33875	up	2.38088	5.25752	3.54348	3.72535	5.65817	10.1659	16.0467	11.4097	2.71979	2.76825	1.75747	1.6528	4.28334	1.4603	13.7553	18.4792	11.369
Capsicum_annuum_newGene_26361	--	--	--	--	--	--	0.599572	-0.263898	normal	1.34e-09	-2.89249	down	0.723488	1.15558	0.760782	0.482018	0.577223	0.293275	0.063685	0.235731	3.95141	2.55208	3.36614	2.54669	3.26119	2.29296	0.305743	0.406857	0.475098
Capsicum_annuum_newGene_26362	0.125013	-0.461923	normal	1.38e-16	-1.98922	down	0.247645	-0.496005	normal	1.05e-11	-2.28748	down	6.39567	7.91835	7.67696	6.78358	5.05587	1.84815	2.34905	2.18078	8.37331	8.76821	14.8761	5.44978	8.87225	3.63603	1.73609	1.26719	3.08649
Capsicum_annuum_newGene_26380	0.015918	0.819456	normal	0.00748741	-0.821377	normal	2.47e-10	1.59155	up	0.14723	-0.540087	normal	6.78567	6.60937	8.40555	11.8178	15.7671	5.34886	3.98428	4.66162	12.0714	12.1196	10.4696	35.4431	37.5359	33.9698	5.41899	8.08412	9.42211
Capsicum_annuum_newGene_26392	1.74e-05	1.83517	up	0.199078	0.673512	normal	0.664772	0.586565	normal	0.814853	-0.311794	normal	0.765098	0.85416	0.308157	2.87833	2.64569	1.598	0.79425	1.1755	1.06445	0	2.44579	0.035063	4.967	0.907928	0.56923	0.557302	0.573328
Capsicum_annuum_newGene_26406	0.164352	-1.22714	normal	2.08e-12	-2.31752	down	0.191774	-1.04871	normal	0.024492	-1.76748	normal	8.01946	8.7828	4.51455	2.55553	0.147809	1.57175	2.22612	1.73087	1.63524	1.21297	12.1464	1.86617	2.7592	1.49068	1.15851	0.502838	2.01544
Capsicum_annuum_newGene_26410	6.93e-28	-2.34567	down	1.56e-32	-3.47834	down	8.65e-15	-2.11143	down	2.97e-40	-4.13648	down	26.7868	29.6422	20.8511	8.37103	9.28891	1.94541	2.99073	3.3036	15.6808	23.1566	27.5347	4.90498	6.85841	4.79441	1.61301	0.856104	1.16502
Capsicum_annuum_newGene_26430	0.000816307	2.38422	up	1.5e-13	4.57504	up	--	--	--	1.44e-05	4.12043	up	0	0.06327	0.07284	0.697601	0.549023	1.57003	1.00997	2.42375	0	0.029303	0	0.055745	0.505174	0.043684	0.350116	0.463856	0.368927
Capsicum_annuum_newGene_26443	2.39e-25	2.2668	up	0.734272	0.124052	normal	0.458597	-0.861205	normal	0.965991	-0.0699241	normal	2.16645	3.04674	1.98761	12.1265	13.0788	3.17104	3.57107	2.27243	3.85324	3.04589	0	0.01699	0	0.655896	2.02278	1.93804	2.76004
Capsicum_annuum_newGene_26448	4.37e-11	4.34776	up	--	--	--	--	--	--	--	--	--	0	0	0	1.68436	1.16961	0	0	0	0	0	0	0	0	0.219604	0	0	0.052987
Capsicum_annuum_newGene_26480	0.000148559	-1.93165	down	2.06e-08	-2.85027	down	--	--	--	--	--	--	2.59183	2.8784	1.81357	0.358898	0.649439	0.369704	0.428821	0.206121	0	0	0	0	0	0.352943	0	0	0
Capsicum_annuum_newGene_26481	0.200941	0.723076	normal	0.146906	-0.804258	normal	2.58e-05	-1.62729	down	1.04e-11	-2.73698	down	2.23238	2.83278	1.60769	2.1544	6.12189	0.996281	2.6784	0.638856	15.8127	7.6938	19.5582	3.29132	3.61002	5.63018	2.45474	1.97663	1.03193
Capsicum_annuum_newGene_26509	0.00341662	1.42341	up	0.679467	-0.245157	normal	--	--	--	--	--	--	1.48707	1.21571	0.732072	2.54234	4.63865	1.50075	1.0359	0.703007	0	0	0	0	0	0.288195	0	0	0
Capsicum_annuum_newGene_26542	1.94e-09	-1.1215	down	3.7e-53	-5.12501	down	0.000157804	-2.42613	down	1.04e-31	-6.39236	down	7.20408	7.84032	6.71514	3.42999	3.35039	0.35059	0.156935	0.137254	5.70152	7.97279	22.9465	2.58914	1.98525	0.516462	0.133645	0.067041	0.092698
Capsicum_annuum_newGene_26552	2.12e-07	-1.26137	down	0.000608691	-0.990496	normal	0.000181379	-1.66775	down	0.0195254	-0.996894	normal	49.8899	70.8509	77.4263	27.108	30.9126	27.9109	38.2403	39.8602	34.558	68.3818	34.585	9.51944	16.2347	12.107	21.1364	25.7741	17.7356
Capsicum_annuum_newGene_26554	0.546815	-0.446527	normal	6.82e-09	-3.1424	down	8.48e-05	-2.64878	down	8.7e-10	-3.56653	down	1.54526	3.208	1.04207	1.68963	1.19184	0.206098	0.186332	0.280408	1.68172	1.39851	4.22251	0.198336	0.085187	0.517234	0.114375	0.20405	0.142346
Capsicum_annuum_newGene_26558	0.889661	-0.135694	normal	1.43e-06	1.82869	up	0.52844	-0.508466	normal	3.3e-05	2.02454	up	0.651194	1.10273	1.23126	1.28543	0.575004	3.07056	4.92429	4.50786	0.59734	1.1381	0.683402	0.945986	0.40642	0.279863	3.92276	4.4396	1.97698
Capsicum_annuum_newGene_26562	4.67e-08	-1.95833	down	0.656581	-0.247193	normal	0.931422	-0.123957	normal	0.240132	0.693473	normal	5.42898	6.05871	5.5587	1.5224	1.04824	7.74596	1.95547	6.61068	6.19447	1.78357	3.48802	0	4.12247	6.32834	7.09173	7.29945	4.64688
Capsicum_annuum_newGene_26567	0.00294581	-0.631321	normal	1.95e-08	-1.48235	down	4.81e-10	-1.53985	down	0.00711717	-0.958802	normal	19.6751	21.8898	20.0018	12.6657	14.498	6.83627	6.80586	11.0886	14.4238	16.9275	24.1333	6.18376	6.6178	5.39558	6.89013	7.25757	12.7425
Capsicum_annuum_newGene_26588	0.571034	0.192878	normal	0.282664	-0.329416	normal	0.00266457	-1.72103	down	0.140663	-0.451575	normal	4.9167	4.7899	3.63817	4.81786	5.59371	3.87985	4.42255	2.96841	10.8539	12.9363	8.60245	2.21117	4.7603	1.37025	8.2728	9.78265	7.23009
Capsicum_annuum_newGene_26624	0.0142737	-1.15902	normal	1.16e-05	-2.10163	down	0.00271474	-1.3894	down	0.0233745	-1.43248	normal	2.94308	2.2093	3.25774	1.32012	1.01351	0.619957	0.859098	0.752471	0.846567	1.20529	1.62929	0.423637	0.465247	0.40709	0.569733	0.273703	0.711768
Capsicum_annuum_newGene_26639	9.45e-05	-0.953345	normal	4.84e-17	-2.10031	down	0.00538507	-1.57168	down	2.79e-10	-2.47768	down	6.41114	8.20259	6.69117	3.62576	3.95908	2.33392	1.87053	2.35569	4.74627	6.44635	3.92286	2.16975	2.07105	0.686978	0.926761	0.929501	1.0321
Capsicum_annuum_newGene_26657	--	--	--	--	--	--	0.0290817	-1.61125	normal	0.00181158	-2.15258	down	0.020329	0.056071	0.056303	0.025374	0.021068	0.076783	0.071407	0.065858	0.574161	0.380776	1.42548	0.070989	0.265179	0.27925	0.23573	0.120406	0.068074
Capsicum_annuum_newGene_26658	0.000314963	-1.20141	down	6.2e-13	-2.62341	down	0.00300511	-1.18188	down	1.12e-12	-2.39242	down	6.98654	5.85937	7.62474	3.37064	2.46206	1.26683	0.683722	1.68101	5.72921	6.58648	5.73944	2.7902	1.57706	3.44283	1.01519	1.35074	0.878447
Capsicum_annuum_newGene_26659	7.18e-14	-3.42294	down	3.92e-16	-4.85311	down	0.000505086	-2.19768	down	2.62e-12	-5.81582	down	2.21031	3.11087	2.52586	0.186541	0.13254	0	0.124149	0.107287	1.71402	1.91052	1.91731	0.094466	0.45727	0.468437	0.033423	0	0
Capsicum_annuum_newGene_26672	0.0399724	-0.751366	normal	0.00758345	0.914508	normal	0.0996262	-0.921504	normal	6.78e-06	2.01506	up	4.22138	5.30054	6.48554	2.7233	3.70011	8.24356	15.4865	10.9435	5.58137	4.49972	2.29695	1.60631	2.87444	1.95676	21.6057	18.6063	12.8961
Capsicum_annuum_newGene_26674	7.75e-08	-1.09283	down	4.01e-08	-2.60443	down	0.208774	-0.765887	normal	1.18e-06	-3.55245	down	11.7184	10.0816	8.17937	3.95839	5.13916	1.97449	1.76101	0.378801	2.87951	3.27263	7.32033	1.9185	2.48018	4.0347	0.129965	0.603214	0.087328
Capsicum_annuum_newGene_26683	0.590497	0.326386	normal	0.0072828	-1.79003	down	0.00320001	-1.8631	down	0.367879	-0.877606	normal	1.70948	1.4453	1.83783	1.82016	2.63001	0.225657	0.237674	1.05807	1.40076	1.14518	1.80137	0.207758	0.573651	0.215901	0.092577	0.392945	1.58019
Capsicum_annuum_newGene_26695	0.0895953	-1.05127	normal	1.16e-08	-1.98887	down	0.518702	-0.536439	normal	0.0808615	-1.21179	normal	3.79531	6.23593	4.71042	2.11465	3.52767	1.68444	0.960788	2.68726	4.37231	3.8203	9.62572	2.76009	3.4127	1.62497	1.74886	1.25698	2.06047
Capsicum_annuum_newGene_26754	0.654297	-0.373173	normal	0.168475	0.647906	normal	0.00230229	2.28991	up	--	--	--	0.945584	0.600497	0.763157	0.441617	1.02127	1.67735	0.982763	1.45161	0.356588	0.116262	0.45305	3.48379	1.26347	0.762141	0.54736	0.650292	0.772522
Capsicum_annuum_newGene_26762	0.116978	-0.593423	normal	1.54e-25	-3.62626	down	9.61e-05	-1.70091	down	8.36e-16	-3.67302	down	11.0317	11.4645	5.93574	7.05996	6.69584	0.722053	0.90707	0.528241	6.16769	6.89615	15.1995	2.82305	3.16116	1.34259	0.737263	0.489616	0.303851
Capsicum_annuum_newGene_26764	0.00241732	1.05233	up	0.37708	-0.343906	normal	0.878474	-0.133215	normal	0.0202433	-1.15264	normal	2.11479	2.37525	1.21998	4.27743	4.69238	1.70055	2.08514	1.70412	2.17627	3.91987	8.23226	3.16224	7.03001	1.889	2.39339	1.65257	1.86838
Capsicum_annuum_newGene_26765	0.232476	0.771345	normal	0.00590146	1.27174	up	0.562988	-0.360856	normal	0.658328	-0.30022	normal	0.46363	0.522949	0.241367	0.786226	0.640191	1.19013	1.18983	0.870417	1.42578	0.974394	1.07892	0.9398	0.773471	1.32545	1.1976	1.17689	0.377075
Capsicum_annuum_newGene_26776	5.51e-05	-2.09713	down	0.000239095	-1.84306	down	0.0275807	-0.818999	normal	0.000131393	-1.9793	down	0.492682	0.743218	0.97107	0.181287	0.09112	0.149211	0.171369	0.349275	1.58289	1.17587	1.41379	0.993064	0.661739	0.655674	0.234143	0.17865	0.558145
Capsicum_annuum_newGene_2678	0.752568	-0.269094	normal	1.96e-06	-2.03983	down	0.00339137	-1.97637	down	0.0069795	-1.80822	down	1.1311	1.52501	1.04973	1.49653	0.53706	0.420517	0.313897	0.233961	0.598338	0.757033	2.5317	0.141831	0.264447	0.350547	0.194394	0.325416	0.389953
Capsicum_annuum_newGene_26781	1.09e-05	1.4602	up	1.97e-05	1.29658	up	9.46e-09	1.68993	up	0.0815245	0.620237	normal	2.44277	0.954409	1.04213	2.00175	3.27278	3.7846	2.5564	2.96039	1.58657	2.37222	4.02023	8.36537	10.2893	6.75357	3.55555	3.07171	2.45526
Capsicum_annuum_newGene_26793	2.28e-07	3.25743	up	4.55e-29	6.64228	up	2.4e-12	3.78522	up	2.47e-22	3.45476	up	0.10987	0.076553	0	1.34336	1.75279	17.8025	6.91965	6.13287	0.579464	0.734141	0.863373	18.4484	3.77149	15.6068	10.7556	7.9422	5.58662
Capsicum_annuum_newGene_26803	5.89e-25	2.72066	up	1.78e-38	2.28271	up	3.56e-27	1.87853	up	1.43e-44	2.28344	up	5.64194	5.47899	4.51081	22.1536	42.679	30.9985	26.0831	22.7042	5.26499	4.70392	6.16195	17.7229	18.6979	22.2161	24.6945	24.1681	28.7733
Capsicum_annuum_newGene_26807	0.782465	0.163899	normal	0.298874	0.326304	normal	0.00639203	-0.985407	normal	0.000823308	-1.11449	down	2.98667	3.38487	1.95359	2.86564	3.72958	5.57515	4.28382	5.15934	4.43527	3.35694	7.37121	2.60248	2.1241	2.16651	2.56843	2.66982	2.5625
Capsicum_annuum_newGene_26811	0.0455502	0.623621	normal	2.01e-05	1.21105	up	0.964583	-0.0228973	normal	9.98e-06	1.40792	up	2.0476	1.83373	1.96703	2.41737	2.95822	3.12548	5.03326	5.21194	1.44227	1.2689	2.72176	1.91673	1.6355	1.82134	4.81725	5.18523	3.35838
Capsicum_annuum_newGene_26859	0.154616	-0.885901	normal	0.000227998	-1.41472	down	0.82795	-0.299533	normal	0.480809	-0.950754	normal	2.46373	2.53917	1.86919	0.573108	1.71414	0.90219	1.11654	0.826107	0.867504	0	5.97626	1.63313	1.0573	1.63257	0.105405	1.56968	0.629142
Capsicum_annuum_newGene_26877	--	--	--	7.42e-11	3.34589	up	6.9e-36	4.55316	up	7.31e-05	2.0876	up	0.054908	0.07389	0.066249	0.289843	0.690663	0.950619	1.13328	0.997901	0.423578	0.57348	0.252827	9.98324	7.29523	13.8731	1.19777	1.2199	2.46471
Capsicum_annuum_newGene_26895	0.00324807	-1.27763	down	5.31e-16	-3.34266	down	0.000615259	-1.53505	down	0.610272	-0.595236	normal	2.86546	4.55675	3.1552	0.999287	1.75205	0.257477	0.339097	0.484235	2.88429	5.58695	6.36741	2.025	0.992199	1.71472	0.373962	0.171071	7.98023
Capsicum_annuum_newGene_26896	0.929397	0.0458991	normal	0.658774	-0.212194	normal	3.82e-08	-2.10537	down	0.11639	-0.98201	normal	1.48416	1.3092	1.1582	1.05203	1.43488	0.731573	1.02567	1.64647	1.87337	2.04145	5.49909	0.865647	0.848925	1.16251	1.9807	0.659002	1.95541
Capsicum_annuum_newGene_26906	0.000370488	-1.24407	down	0.000368078	-1.59933	down	2.22e-22	-2.33019	down	1.39e-10	-1.99372	down	1.07695	1.73122	1.11326	0.639204	0.430669	0.541357	0.649266	0.202198	1.31311	1.2887	1.97075	0.326866	0.269551	0.26197	0.339149	0.483111	0.25318
Capsicum_annuum_newGene_26909	0.394834	-0.538888	normal	0.045781	-0.942912	normal	0.889658	0.0932511	normal	0.00136507	-1.79905	down	4.5949	5.43508	4.02302	4.46593	1.62129	1.53071	1.88031	4.39699	3.83195	3.07568	10.6579	6.53002	4.84751	6.25112	0.80477	1.59482	1.88572
Capsicum_annuum_newGene_26927	0.0115689	-1.36848	normal	0.000437799	-1.7087	down	0.000631645	-1.7503	down	0.00907762	-1.68281	down	1.51984	2.32631	2.56958	0.835347	0.60223	0.741263	0.825768	0.546017	1.71696	2.54847	4.71481	0.98507	0.660378	0.6599	0.281653	0.923491	1.18464
Capsicum_annuum_newGene_26928	0.245244	-0.720651	normal	2.44e-06	-2.37032	down	--	--	--	--	--	--	1.41536	2.09327	1.45306	0.630738	1.23559	0.505376	0.137846	0.391306	0.059543	0	0.0979	0	0.089943	0.049652	0	0.035233	0.039023
Capsicum_annuum_newGene_2694	6.75e-06	-1.55878	down	1.07e-05	-1.37825	down	9.51e-10	-3.6758	down	2.22e-07	-2.30158	down	4.60229	6.02921	5.03865	2.03124	1.37713	1.71837	2.36174	2.64986	7.9892	6.73645	5.11336	0.150788	0.225005	0.814416	0.913441	1.80636	1.06856
Capsicum_annuum_newGene_26943	0.0060883	1.19723	up	4.58e-13	-3.62241	down	0.510625	0.635308	normal	0.277794	-1.03026	normal	3.91694	3.30177	1.36465	7.6324	6.78028	0.112551	0.238848	0.330295	0.556891	1.3588	3.66203	4.93722	0.476052	3.45678	0.18696	0.35206	1.68943
Capsicum_annuum_newGene_26949	0.866468	0.0954929	normal	3.1e-06	1.21001	up	0.287731	-1.07758	normal	0.00104936	1.27805	up	3.38864	2.50309	3.21275	3.50751	3.23067	7.57843	7.15398	9.4843	3.05668	4.73373	2.65906	0.141623	3.40781	0.382896	7.16661	8.59117	10.0403
Capsicum_annuum_newGene_26956	0.146654	0.851585	normal	0.0886791	0.823191	normal	0.845912	-0.109238	normal	0.00120553	-1.43086	down	1.12974	0.720159	0.512684	1.53202	1.44606	1.84838	1.76189	1.39912	1.07676	1.08091	2.16608	1.21254	1.35335	1.07963	0.508328	0.499938	0.432105
Capsicum_annuum_newGene_26957	0.755398	-0.326499	normal	0.00561924	-1.9499	down	0.192479	-1.25294	normal	--	--	--	3.68506	2.70846	0.40053	1.31107	1.95565	0.843946	0.465792	0.342474	0.329568	0.77449	6.53305	0.604966	0.360934	1.268	0.058249	0.073364	0.116078
Capsicum_annuum_newGene_2697	--	--	--	--	--	--	5.29e-06	-1.79155	down	0.0096147	-0.928531	normal	0.013792	0.065649	0	0.098231	0.099781	0.026089	0.083047	0.143907	3.11726	3.9412	4.86193	1.56911	0.955688	0.667788	1.31522	1.8617	2.76556
Capsicum_annuum_newGene_26978	3.46e-06	2.8427	up	0.0135462	1.68845	normal	--	--	--	--	--	--	0.220063	0.281416	0.933185	4.05269	9.7132	2.07102	1.61095	2.33896	0.257764	0.296401	0	0.106757	0	0.350533	0.12479	0.095557	1.18616
Capsicum_annuum_newGene_26989	0.000631265	-0.568038	normal	9.74e-09	-1.47373	down	0.0327965	0.517304	normal	0.230049	-0.403299	normal	15.6714	17.2825	15.1563	11.2754	10.9401	6.99208	4.3613	8.48718	13.1217	13.3806	13.7496	19.7344	15.4587	23.2259	8.61159	7.93285	13.5722
Capsicum_annuum_newGene_26996	0.663868	-0.459716	normal	5.14e-06	-2.4194	down	0.13154	-0.997265	normal	0.0289191	-1.25779	normal	12.9448	8.07104	36.0702	11.4456	14.2489	3.75437	3.37402	4.46992	19.0562	26.6515	9.87759	5.3848	14.9753	6.23608	5.22714	5.43473	11.886
Capsicum_annuum_newGene_26997	0.0168929	-0.80083	normal	0.0634042	-0.569398	normal	0.0820924	-1.11875	normal	0.00667236	-1.53313	down	4.00589	5.30733	3.62916	2.75272	2.3609	3.82834	3.82948	2.758	1.77555	2.02274	6.44835	1.89729	0.880742	1.15936	1.12592	1.15931	0.84533
Capsicum_annuum_newGene_27004	0.0591558	-0.505731	normal	0.000883584	0.927366	normal	1.22e-07	-1.91291	down	0.00280892	0.825843	normal	70.5501	93.1217	80.1275	67.704	50.125	124.374	221.287	182.972	76.0478	76.1132	76.7916	16.068	27.7998	13.5682	152.671	156.374	94.095
Capsicum_annuum_newGene_27006	--	--	--	--	--	--	0.000386058	1.70944	up	0.0249957	1.17143	normal	0.690394	0.646511	0.222303	0.967543	1.49756	0.67368	0.521594	1.45521	0.75881	0.764254	0.644673	3.23841	2.02083	2.59914	1.64105	1.53099	1.90534
Capsicum_annuum_newGene_2702	0.00167421	-1.57207	down	3e-05	-1.85527	down	0.873907	-0.223411	normal	0.640388	-0.609233	normal	1.22212	2.73637	2.29556	0.483021	0.757209	0.545187	0.794077	0.537721	2.75113	1.11352	0	1.34111	0.478358	1.52514	0.556475	1.20057	0.613056
Capsicum_annuum_newGene_2715	0.511255	0.416797	normal	0.000919414	-1.32494	down	0.0480858	-1.64241	normal	0.00812086	-1.40881	down	2.39734	2.42716	1.62892	1.86138	3.65813	0.979754	0.861286	1.04358	2.43501	2.92215	6.33937	0.117729	1.79611	0.410575	1.7202	0.451142	1.33745
Capsicum_annuum_newGene_2719	--	--	--	--	--	--	0.0514811	-2.015	normal	0.00158235	-2.96829	down	0.285502	0.269489	0.170109	0.038892	0.056824	0.129867	0	0.119718	0.665532	0.62659	1.55335	0.023994	0.313786	0	0.052747	0	0.180048
Capsicum_annuum_newGene_2720	0.130467	-0.662727	normal	0.000931639	-1.6433	down	0.167964	-1.1403	normal	--	--	--	0.912169	1.00487	0.795878	0.590012	0.481434	0.503368	0.155034	0.24178	0.295026	0.432092	2.83172	0.474055	0.323792	0.212606	0.158215	0.222209	0.043434
Capsicum_annuum_newGene_2721	1.08e-10	-2.49202	down	1.97e-81	-6.12955	down	3.11e-10	-2.2217	down	0.000958714	-2.59212	down	12.4177	15.6657	15.9599	2.00249	1.38044	0.118975	0.056634	0.152903	13.8684	16.4651	14.2581	4.03331	3.70747	2.19299	0.599351	0.542477	5.81043
Capsicum_annuum_newGene_2722	0.00646449	-0.95963	normal	2.04e-22	-2.32013	down	0.631235	0.251989	normal	2.59e-25	-2.75321	down	5.53666	6.43569	5.00709	1.99463	3.78957	1.22151	1.01553	1.54272	6.14801	6.73712	11.0659	9.02466	12.9307	5.50583	0.921435	1.09945	1.27049
Capsicum_annuum_newGene_2723	0.000309481	1.37808	up	0.00491706	1.35169	up	0.241739	0.545965	normal	0.0220137	1.22779	normal	2.66257	1.61803	2.06139	5.52842	6.76108	10.5387	5.00374	3.6305	2.54559	2.31005	5.17325	4.27684	3.64432	6.41455	4.1467	6.24734	12.4028
Capsicum_annuum_newGene_2724	2.07e-10	1.97097	up	0.000221749	1.08423	up	0.711155	0.385076	normal	0.626073	-0.346474	normal	3.15993	2.33318	2.51163	14.7245	18.3963	10.4681	8.2591	9.95199	1.15124	5.92671	3.68797	0.809222	9.41802	3.24256	3.44664	1.2605	1.99637
Capsicum_annuum_newGene_2730	0.846809	-0.117939	normal	0.00308315	-1.23691	down	0.956287	0.0340742	normal	0.272344	-0.542864	normal	1.38521	1.81132	1.84156	1.45585	1.74477	0.937336	0.438506	1.00802	2.78243	2.93516	2.45338	1.59505	3.21218	3.64982	1.27911	1.33206	2.83749
Capsicum_annuum_newGene_2732	0.621788	-0.353923	normal	0.00982237	-1.39739	down	--	--	--	--	--	--	1.78011	1.97622	1.13715	1.62852	1.27894	0.978236	0.383145	0.681471	0.647675	0.301761	6.75304	1.06722	1.70464	0.151123	0.609996	0.386254	0.277497
Capsicum_annuum_newGene_2747	0.837417	-0.123501	normal	0.000106572	-2.06746	down	0.0652733	-1.26078	normal	0.137305	-1.07594	normal	0.752077	0.718748	0.713784	0.644778	0.726772	0.084921	0.299622	0.156117	1.92879	1.49413	0.456526	0.548616	0.379012	0.613265	0.724723	0.759152	0.302699
Capsicum_annuum_newGene_2749	0.175337	-1.04287	normal	--	--	--	0.441888	-0.675727	normal	2.84e-06	-4.25754	down	1.08119	1.06631	0.262048	0.342872	0.266719	0	0	0.06842	0.666933	0.629554	2.95058	1.31598	0.446647	0.461016	0.035615	0	0.080171
Capsicum_annuum_newGene_2751	0.0455853	-0.815243	normal	1.04e-08	-2.1819	down	0.878474	0.124313	normal	0.0146435	-1.46039	normal	4.36985	3.52981	2.97765	1.68338	1.61654	0.376786	0.586067	0.396971	1.1378	3.8777	6.37189	2.22768	1.32328	5.1288	0.974808	1.16523	0.973009
Capsicum_annuum_newGene_2754	0.0281918	0.646462	normal	0.2183	-0.48758	normal	8.24e-11	1.45859	up	0.391785	-0.326718	normal	4.64148	4.52259	3.47377	6.21195	7.6001	3.63531	1.93108	4.58756	13.5916	11.7455	14.0849	30.2622	34.1122	45.2662	7.70202	8.26686	14.4484
Capsicum_annuum_newGene_2759	0.977826	-0.0299618	normal	0.000558331	1.30851	up	2.45e-05	1.47791	up	0.0139363	1.05204	normal	0.976352	1.19796	0.735623	0.604462	1.30994	2.99517	3.21564	3.28703	0.94687	1.18106	0.923124	2.93606	3.38747	3.29198	2.65797	2.67399	1.68131
Capsicum_annuum_newGene_2760	0.142229	-0.480219	normal	0.00323357	-0.775817	normal	0.00342096	-1.37716	down	0.0095198	-1.21408	down	3.85899	3.79788	3.75463	3.19965	2.61519	2.78578	2.07418	2.42608	4.63561	3.78074	12.6389	2.51461	2.22527	2.5245	2.5838	3.12649	2.30175
Capsicum_annuum_newGene_2763	0.122054	-0.683971	normal	0.000232728	-1.45054	down	0.00219977	-1.48881	down	0.000116451	-1.68181	down	2.48386	3.49257	4.01931	2.24132	1.78922	1.43468	1.43057	1.00043	2.30191	2.72395	6.55073	0.910261	1.81136	1.03737	1.29432	1.10132	1.16343
Capsicum_annuum_newGene_2788	0.048431	-0.966418	normal	0.00764547	-1.36752	down	0.810404	-0.225663	normal	0.000139301	-2.25151	down	0.616771	0.787691	0.631028	0.254094	0.405896	0.207743	0.169678	0.480978	0.329659	0.762796	1.2917	1.01973	0.191237	0.709485	0.134494	0.157543	0.125024
Capsicum_annuum_newGene_2806	--	--	--	3.12e-05	2.11752	up	--	--	--	4.31e-08	3.16507	up	0.115169	0.202222	0.190244	0.349245	0.67191	1.17287	0.72961	0.899546	0.05092	0.155236	0.131471	0.651686	0.316559	0.30742	0.947228	1.47705	0.968403
Capsicum_annuum_newGene_2807	0.0163877	-0.515413	normal	6.91e-07	-1.36592	down	1.15e-05	-1.73001	down	0.156662	-0.568999	normal	5.75208	6.27089	6.1369	3.70596	4.25436	3.41794	2.81197	1.88834	2.52228	4.21478	4.78668	1.22148	0.65432	1.1333	1.54899	3.57857	2.35197
Capsicum_annuum_newGene_2818	--	--	--	3.7e-05	2.95181	up	--	--	--	5.17e-06	2.91416	up	0.105014	0.018694	0.054384	0.067191	0.207408	0.867822	0.459592	0.933367	0.04176	0.064862	0.189377	0.262772	0.217756	0.215762	0.595982	1.01106	0.8363
Capsicum_annuum_newGene_2825	7.43e-06	-0.885318	normal	3.06e-47	-3.16304	down	0.0373502	-0.865539	normal	6.85e-05	-1.46229	down	25.3021	24.4662	28.1042	15.5088	13.2106	3.93543	2.7612	2.86664	8.42878	5.3358	16.1194	3.83873	5.24464	6.40327	2.84796	2.97653	3.98999
Capsicum_annuum_newGene_2827	0.00298852	1.98591	up	1.53e-05	2.93902	up	--	--	--	4.45e-08	4.48256	up	0.117221	0.054127	0.138572	0.474235	1.06859	1.15474	1.83757	0.491993	0	0.024735	0.029258	0	0.142074	0.024998	0.605198	0.527031	0.658495
Capsicum_annuum_newGene_2846	0.243225	-1.06677	normal	--	--	--	9.09e-11	-5.6271	down	1.72e-08	-5.26358	down	0	0.913623	0.893828	0.046578	0.138541	0	0	0	0.475384	0.551431	1.70009	0	0	0	0	0	0.032827
Capsicum_annuum_newGene_2847	0.003362	-1.50953	down	9.96e-06	-2.49527	down	5.18e-07	-2.41084	down	6.97e-15	-3.31347	down	0.975958	0.648159	0.348032	0.24594	0.151942	0.094977	0.199309	0.052373	1.01401	0.860654	1.2856	0.073155	0.233522	0.215735	0.092898	0.144494	0.046744
Capsicum_annuum_newGene_2858	--	--	--	2.26e-11	6.77166	up	--	--	--	2.41e-12	5.83318	up	0	0	0	0.246166	0.184579	0.717361	2.31437	1.46913	0	0	0.029484	0	0.11139	0.148608	1.27722	1.37782	1.21509
Capsicum_annuum_newGene_2873	0.0227706	-0.878522	normal	0.000415543	-1.02605	down	0.883976	-0.098761	normal	0.0079967	-1.10778	down	1.7857	2.23563	1.43882	0.749897	1.49373	1.93094	2.59358	1.79431	2.13411	1.94456	4.19796	1.30821	2.56147	1.80399	1.3541	1.88126	1.59705
Capsicum_annuum_newGene_2896	0.48975	-0.468614	normal	0.172274	-0.624507	normal	0.00110973	-1.46932	down	0.120782	-0.68863	normal	1.7553	2.90035	1.95816	1.27656	1.89868	1.79373	1.30787	1.72232	3.84196	2.50178	3.08981	1.10035	1.1521	0.984196	2.15529	1.83317	1.68827
Capsicum_annuum_newGene_2919	0.0160089	1.65386	normal	0.00277734	1.90466	up	--	--	--	--	--	--	0.258886	0.117902	0.330839	1.37941	0.86736	1.0676	0.867725	1.38755	0.045988	0.084399	0.87225	0.248874	0.627566	0.441334	0.348767	0.793634	0.229952
Capsicum_annuum_newGene_292	--	--	--	--	--	--	--	--	--	4.17e-16	7.76977	up	0	0	0	0.255276	0.413969	2.9658	0.923067	1.73834	0	0	0	0.28995	0.17321	1.07982	5.50597	4.8854	10.671
Capsicum_annuum_newGene_2920	--	--	--	--	--	--	--	--	--	5.86e-07	3.91494	up	0.028566	0	0	0.054304	0.118418	0.544334	0.820872	0.151414	0.100744	0.235461	0	0.617984	0.178097	0.470806	2.5159	2.8977	1.91104
Capsicum_annuum_newGene_2922	3.35e-11	-1.62293	down	7.2e-15	-2.18558	down	0.00105642	-1.45585	down	5.12e-06	-2.16638	down	7.4459	7.4499	7.76221	2.16499	2.72378	1.3955	1.7173	2.41485	3.69747	4.4174	11.2395	2.46349	1.76208	2.09969	0.815945	1.32033	1.60607
Capsicum_annuum_newGene_2924	3.78e-20	-2.98796	down	2.43e-33	-4.22334	down	1.15e-09	-2.03153	down	2.71e-06	-3.00046	down	6.24145	8.30111	8.15306	0.94695	0.765134	0.3126	0.463486	0.47755	4.75044	6.67361	7.75435	1.36485	1.09544	1.95823	0.212916	0.382411	1.36936
Capsicum_annuum_newGene_295	0.492746	0.396694	normal	0.00463106	1.00865	up	0.180695	-0.519562	normal	0.00595319	-0.93734	normal	0.791742	1.58285	1.55497	2.44548	3.01152	3.7626	3.59389	4.84734	2.06763	2.47249	2.50312	1.65682	1.27505	2.14367	1.17396	1.12397	1.14295
Capsicum_annuum_newGene_2964	0.00916744	1.08507	up	0.534529	0.323225	normal	1.9e-09	1.60054	up	0.184901	0.790785	normal	1.6249	1.5174	1.97818	2.8385	5.16224	1.73183	1.50738	4.51637	1.71025	1.75461	3.29235	6.32863	5.96985	7.23176	2.64687	1.79881	6.59287
Capsicum_annuum_newGene_2972	8.1e-05	-1.32053	down	0.201361	-0.33761	normal	1.65e-13	-3.93469	down	0.000982498	1.08528	up	3.559	3.75676	2.68391	1.42256	1.09522	3.03981	2.67252	2.45412	2.09899	1.50007	1.64947	0.109303	0.132769	0.067911	3.88611	4.40925	3.77215
Capsicum_annuum_newGene_299	0.000533383	-1.35582	down	6.73e-15	-2.32438	down	1.15e-50	-3.42285	down	6.75e-14	-1.65077	down	3.55165	5.19411	3.80469	1.09549	2.02831	0.820808	0.953509	0.960026	7.94276	7.5659	9.97599	0.666397	0.7644	0.807301	2.75282	2.17778	2.80652
Capsicum_annuum_newGene_2994	0.117108	-0.491226	normal	5.4e-06	-1.32019	down	0.039712	-0.677479	normal	3.27e-09	-1.74987	down	1.56975	1.79694	1.44384	1.02349	1.30737	0.924233	0.670321	0.562659	1.51494	1.72022	2.92903	1.46184	1.01113	1.20799	0.568693	0.633693	0.499607
Capsicum_annuum_newGene_3009	--	--	--	--	--	--	0.315893	-1.13096	normal	0.000412607	-2.51288	down	0	0	0	0	0	0	0	0	3.58544	5.34811	13.8452	0	3.61222	2.70753	0.212773	0.658345	1.41208
Capsicum_annuum_newGene_3010	0.196913	-0.773733	normal	0.00710731	-1.28043	down	--	--	--	--	--	--	1.07812	1.23181	1.60436	0.861	0.591085	0.53342	0.486649	0.74687	0.654014	0.620914	0.604045	0.810245	0.486915	0.944606	0.33995	0.343722	0.348694
Capsicum_annuum_newGene_3027	0.470008	0.443673	normal	0.00516596	1.37131	up	0.963636	-0.0346226	normal	0.000310759	1.64849	up	1.04167	1.15836	1.74726	1.14573	1.73432	5.01198	1.71361	3.92722	1.66589	1.44072	1.2379	2.02449	1.71699	0.997813	3.30428	4.31776	6.69697
Capsicum_annuum_newGene_305	1.3e-10	3.34976	up	1.38e-16	4.04732	up	0.000685896	2.06029	up	0.000799631	1.81161	up	0.099478	0.173208	0.060339	1.76478	2.7361	2.696	3.24071	2.21216	0.513896	0.189796	0.448368	1.99351	3.49967	1.15921	1.69913	1.5865	1.22564
Capsicum_annuum_newGene_3057	--	--	--	1.61e-14	5.13131	up	--	--	--	--	--	--	0.065482	0.065486	0	0.46863	0.776976	3.66821	2.84535	1.23796	0	0	0.142541	0	0	0	0.021843	0	0
Capsicum_annuum_newGene_306	8.17e-06	2.83112	up	9.52e-12	4.11103	up	0.0648753	1.22451	normal	0.000174774	2.11466	up	0.045427	0.01808	0.099278	0.82956	0.878397	1.10279	1.69456	1.17427	0.354353	0.184987	0.204883	0.437902	0.953143	0.549082	1.37179	1.4694	0.66225
Capsicum_annuum_newGene_3084	0.637827	-0.255281	normal	0.00279162	0.752674	normal	0.000835265	1.25775	up	0.0502614	0.701167	normal	2.3765	2.18642	2.08823	1.55278	2.22069	4.36475	3.92561	4.48132	2.90642	2.81474	2.15168	7.2146	4.65624	7.92847	4.48811	4.58143	3.77335
Capsicum_annuum_newGene_3086	--	--	--	--	--	--	0.000650671	2.24278	up	--	--	--	0.183321	0	0.0242	0	0.312418	0.284798	0	0.27531	0.211236	0.036119	0.297813	1.21665	1.14148	0.767525	0	0	0.351314
Capsicum_annuum_newGene_31	0.00252292	1.31199	up	3.9e-06	1.58537	up	1.27e-05	1.66781	up	0.000969578	1.10964	up	1.24877	0.863221	1.12393	2.58615	3.50496	3.45589	4.06709	3.74225	1.23224	1.20867	1.44728	4.94791	2.73956	5.26015	2.36212	3.15564	2.77481
Capsicum_annuum_newGene_3101	--	--	--	0.00176169	2.13409	up	--	--	--	7.08e-06	2.75106	up	0.518368	0.167428	0.152943	0.929229	0.310014	1.29582	2.36135	1.05053	0.609144	0.3725	0.188276	0.352581	0.270123	0.676159	4.13513	3.30024	1.86618
Capsicum_annuum_newGene_3110	0.0645784	-0.586194	normal	0.0344744	-0.694999	normal	0.0393923	-1.08973	normal	0.000426793	-1.22559	down	2.58972	3.95401	2.89754	2.7157	2.34898	3.27548	3.35165	1.86731	2.50033	2.91696	4.85775	1.70809	0.744859	1.25445	1.2238	2.08235	2.15549
Capsicum_annuum_newGene_3138	0.547834	-0.304999	normal	0.0972244	-0.654776	normal	0.0247394	-0.939008	normal	0.00700503	-1.01498	down	3.01675	3.5945	2.51373	2.3603	2.80413	2.85017	2.62036	1.54601	4.68847	2.96989	3.85187	1.52059	2.04867	2.06271	1.91667	2.01212	1.94478
Capsicum_annuum_newGene_314	0.0453386	-0.739511	normal	2.63e-09	-2.05314	down	0.896816	-0.0917292	normal	0.162902	-0.787117	normal	3.28854	3.63852	3.72152	2.2112	2.0488	1.09762	0.949944	0.780585	1.83448	2.14063	5.84882	3.14013	3.07511	2.36325	1.81359	2.10949	1.15864
Capsicum_annuum_newGene_3176	0.0238582	-1.25567	normal	0.436193	-0.376469	normal	--	--	--	0.000769709	1.3549	up	1.46571	1.28532	1.63244	0.455028	1.09129	1.87325	1.08542	1.57867	0.785784	1.68756	1.50243	0.208112	0.631164	0.143077	2.52153	3.09146	2.99263
Capsicum_annuum_newGene_3184	0.22286	-0.613418	normal	0.000142683	-2.17633	down	0.208191	-0.535297	normal	4.03e-05	-1.73673	down	0.437202	0.668807	0.546756	0.388277	0.325903	0.218629	0.042989	0.121562	0.817923	0.471537	0.779983	0.508793	0.410378	0.474061	0.195437	0.169706	0.219137
Capsicum_annuum_newGene_3191	0.896396	-0.0810202	normal	0.0115457	-1.02382	normal	0.186944	-0.618663	normal	0.00771556	-1.23989	down	3.01882	2.54765	3.41037	2.26523	3.35438	1.95618	1.71612	0.914496	2.38474	3.02968	6.95384	2.06882	2.93469	2.37117	1.04855	2.05776	1.1968
Capsicum_annuum_newGene_3193	0.0140632	-0.624658	normal	0.000182224	-1.06865	down	0.446775	0.373042	normal	0.024426	-0.977407	normal	6.46073	5.28948	3.70695	3.55813	3.68458	2.25025	5.22696	2.23083	2.8102	1.22621	5.54706	4.19042	2.77465	3.2985	1.73716	1.40863	1.72146
Capsicum_annuum_newGene_3199	0.000207019	-1.08368	down	2.88e-05	-1.10177	down	--	--	--	--	--	--	3.32117	4.00924	3.08983	2.3335	1.64083	2.16117	2.20816	2.15766	0	0	0	0	0	0	0.30998	0.357622	0.165034
Capsicum_annuum_newGene_3223	--	--	--	--	--	--	0.198378	-1.24577	normal	6.05e-07	-4.40208	down	0	4.0669	0	0	0	0.016228	0.094197	0.057613	0.528026	3.08974	1.41904	0.407224	0.058355	1.28314	0.094033	0.038088	0
Capsicum_annuum_newGene_3244	0.0124091	-0.506899	normal	6.44e-21	-1.99375	down	3.69e-06	-0.892697	normal	1.48e-22	-2.09134	down	12.4102	12.3095	12.7043	8.38207	8.60387	4.77252	3.02006	3.07337	10.2366	10.0786	14.7804	6.3451	6.38797	6.61776	3.91569	2.72345	2.90631
Capsicum_annuum_newGene_326	0.002158	-1.33846	down	1.22e-08	-2.23902	down	4.5e-06	-1.76955	down	1.41e-07	-3.46521	down	2.81403	4.5077	3.80227	1.6575	1.08291	0.655375	0.845838	1.05241	3.69066	3.31164	5.92196	0.798828	1.24004	1.46252	0.156825	0.099255	0.634225
Capsicum_annuum_newGene_3260	1.32e-07	2.63178	up	5.32e-23	3.94634	up	0.00610433	-1.11401	down	1.66e-42	3.44003	up	0.239193	0.135372	0.359543	2.37046	2.19876	5.11066	5.31291	4.25701	1.34538	2.03093	2.25377	0.667238	1.00812	0.808902	23.7312	17.8325	19.675
Capsicum_annuum_newGene_3261	0.382408	-0.475869	normal	0.00813646	-1.01317	down	0.200787	-0.603808	normal	0.331376	-0.494639	normal	2.70907	3.27607	3.95385	2.2453	2.59163	1.96571	1.67727	1.87728	5.75429	4.62624	3.88767	2.51336	3.78341	2.9941	4.09124	3.8423	1.97974
Capsicum_annuum_newGene_3267	0.136764	0.882723	normal	0.22698	0.543497	normal	0.00255171	-1.84453	down	0.0637836	0.977844	normal	1.24204	0.751422	1.49033	1.52261	3.10604	1.58091	1.68243	2.33567	3.07428	1.39261	1.63238	0.186159	0.545807	0.582527	2.34596	3.12662	5.20009
Capsicum_annuum_newGene_3276	1.76e-05	1.29975	up	0.0336684	0.699172	normal	--	--	--	--	--	--	1.51188	1.99053	1.30363	3.58496	4.86902	2.44034	3.24516	3.4824	0	0	0	0	0	0.072645	0	0	0
Capsicum_annuum_newGene_3277	--	--	--	--	--	--	0.000223254	-2.0449	down	1.23e-09	-2.47474	down	0.031709	0.016212	0.063626	0.010047	0	0.019995	0	0	4.09907	2.96419	1.72286	0.247069	0.43685	0.908913	1.26456	0.346781	0.408729
Capsicum_annuum_newGene_329	0.63921	-0.266596	normal	0.00197104	-1.18827	down	0.13414	-0.693431	normal	0.0001725	-1.60872	down	1.8283	1.93612	1.75985	2.03878	1.90027	1.03207	1.69247	0.654986	8.81635	5.32647	10.7988	4.27114	5.55603	7.15165	3.05289	2.41723	4.07399
Capsicum_annuum_newGene_3305	--	--	--	1.41e-05	2.09174	up	--	--	--	0.00137759	2.07442	up	0.46874	0.421301	0.135791	0.302188	0.365684	1.58565	1.93053	1.65319	0.139004	0.162063	0.687885	0.180643	0.205554	0.191682	1.70712	1.31966	1.1232
Capsicum_annuum_newGene_3311	2.18e-08	1.00262	up	2.86e-09	0.851205	normal	0.348677	0.211269	normal	0.78766	-0.052773	normal	25.1011	25.2024	23.9973	57.0221	46.4596	51.3752	48.5401	51.6271	36.0372	34.9071	45.355	50.2002	48.9272	42.0421	35.579	34.1222	41.0199
Capsicum_annuum_newGene_3313	0.250264	-0.65356	normal	0.00819771	-1.33663	down	0.00318904	-1.39768	down	0.0115499	-1.19145	normal	1.93111	1.53865	2.346	1.52858	1.80945	0.326398	0.691299	0.799302	2.07809	3.08605	1.61694	0.993852	0.425385	0.988016	0.887704	0.568136	2.23223
Capsicum_annuum_newGene_333	0.0270692	1.23132	normal	2.05e-07	2.22554	up	0.433869	-0.542314	normal	0.233872	0.641503	normal	0.234825	0.296877	0.217572	0.864987	0.522185	2.01154	1.04595	1.14683	0.492146	0.270432	0.591262	0.43052	0.179509	0.258018	0.902223	0.505134	0.655297
Capsicum_annuum_newGene_3340	0.274393	-0.363105	normal	0.0493571	-0.776268	normal	2.65e-16	-1.99533	down	0.989719	0.00591979	normal	6.83665	5.04467	6.33974	4.72293	4.98969	4.59633	5.15679	2.12407	5.67572	6.49485	8.50722	1.82167	1.24503	1.91765	7.64389	8.515	3.83119
Capsicum_annuum_newGene_3370	0.00792864	-0.955478	normal	0.0229779	-0.704783	normal	2.49e-06	-2.23515	down	0.000137462	-1.44951	down	5.01984	3.87556	4.72791	2.01433	2.10699	2.67659	3.11908	2.8649	5.01	6.26173	5.18845	0.47306	1.00898	1.49425	1.44058	1.9619	2.29692
Capsicum_annuum_newGene_3371	0.059859	-0.704631	normal	0.609123	-0.276867	normal	9.54e-11	-3.60004	down	0.0706851	0.778521	normal	3.76654	4.70017	4.55132	2.55731	2.8083	2.9259	6.68168	2.34397	1.88191	3.95009	2.87652	0.176884	0.168935	0.167751	4.43548	5.6921	4.79431
Capsicum_annuum_newGene_338	0.606269	0.324841	normal	0.000790603	-1.46166	down	4.17e-06	-2.52828	down	0.0133315	-0.90853	normal	1.82238	2.62077	3.63157	4.50968	2.71556	1.67785	0.760903	0.843591	2.91339	2.61246	2.988	0.20114	0.252197	1.17516	0.913853	1.59116	1.85574
Capsicum_annuum_newGene_3385	0.769992	-0.247766	normal	0.044769	-1.01869	normal	0.73227	0.232299	normal	0.00231096	-1.63688	down	2.0302	2.4703	0.720033	1.70175	1.23466	1.22314	0.861711	0.682853	1.10631	0.59281	1.83735	2.0073	1.0603	1.16629	0.287819	0.442426	0.319913
Capsicum_annuum_newGene_3388	0.0771262	-0.549937	normal	0.497291	0.198049	normal	6.45e-08	-1.0721	down	0.562408	0.131641	normal	6.12723	7.57186	4.76392	5.05614	3.61071	7.31888	10.9495	8.09736	17.8109	14.7467	17.6046	7.60628	6.13954	7.4359	18.1555	21.1362	17.0138
Capsicum_annuum_newGene_3410	0.000287273	-1.09602	down	5.17e-05	-1.13894	down	1.25e-07	-2.09066	down	8.49e-07	-1.39189	down	12.9295	11.3655	12.8338	6.88823	5.20287	5.29111	7.88859	5.70841	17.0034	11.9565	18.7441	5.4428	1.89688	3.63762	4.65937	7.95613	6.18152
Capsicum_annuum_newGene_3416	0.835016	0.159019	normal	0.00233033	1.32679	up	0.891359	0.088133	normal	0.735882	-0.169045	normal	1.14156	1.46335	0.947056	1.26439	0.922922	4.43943	1.14998	3.65409	1.50772	1.55586	3.3858	2.39068	2.85024	1.31867	1.96897	1.94813	2.64922
Capsicum_annuum_newGene_342	0.0589245	-1.01228	normal	0.0841926	-2.25223	normal	9.52e-26	-2.63498	down	1.57e-22	-2.51367	down	6.42593	5.13764	5.50068	5.51134	2.3475	0	0.733306	1.52808	5.41191	6.36334	7.35465	0.846867	0.855518	0.932497	0.708993	0.938362	0.882713
Capsicum_annuum_newGene_3438	0.961388	-0.0268939	normal	0.00027552	-1.10994	down	0.132145	0.604471	normal	0.301029	-0.509914	normal	2.68432	2.62387	2.51059	2.44821	2.79911	1.08633	1.48938	0.967662	2.18836	1.29499	3.02233	2.46463	3.32835	3.46048	1.99691	1.33815	1.00777
Capsicum_annuum_newGene_344	0.00119447	-2.41093	down	0.258431	-1.54812	normal	0.123726	-1.60061	normal	7.35e-18	-8.04203	down	0.451117	3.38902	0.877131	0.065185	0.03501	0.51211	0	0.407953	0.476907	0.902573	0.730787	0	0.156607	0.30001	0	0	0
Capsicum_annuum_newGene_3477	0.0003406	-0.796195	normal	2.05e-05	-0.91923	normal	8.29e-08	-1.55922	down	0.000936746	-1.22251	down	8.36338	8.65577	6.76718	3.51428	5.69521	3.17409	4.26454	2.87176	7.56621	5.08006	11.3415	2.32173	1.47127	2.87398	2.48434	3.56796	1.52719
Capsicum_annuum_newGene_3485	0.486947	-0.481087	normal	2.36e-05	-2.0403	down	0.00715532	-1.01381	down	1.03e-10	-2.31239	down	3.6992	2.80741	8.69062	3.3119	3.7832	1.37871	1.18637	0.891961	6.31153	3.0939	6.05722	1.48502	2.20914	1.86152	0.668659	1.01178	0.763692
Capsicum_annuum_newGene_3506	0.144645	-0.607944	normal	0.00992679	-0.934269	normal	0.000621344	-1.05239	down	0.000505696	-1.055	down	2.40153	2.89206	2.89481	2.8847	1.96688	1.69932	2.95079	1.7336	2.66779	2.16703	3.80885	1.14395	1.51379	2.21449	1.86164	2.22779	1.59695
Capsicum_annuum_newGene_3513	0.240669	-0.336393	normal	0.00206683	-0.687332	normal	6.47e-05	-1.23327	down	0.000198107	-1.11207	down	9.04063	9.98705	6.15945	6.87373	6.91223	6.29627	6.55603	5.66549	8.7603	7.03388	16.7126	5.02348	4.1115	4.7438	4.92787	5.31384	4.5736
Capsicum_annuum_newGene_356	0.0946034	0.897313	normal	0.0174292	1.04823	normal	--	--	--	0.00186142	2.74596	up	1.03342	1.23083	0.83098	2.04635	2.22119	2.15234	2.91543	2.29708	0	0.242806	0.408288	0	0.226552	0.149993	1.62807	2.25666	1.68016
Capsicum_annuum_newGene_3568	6.41e-07	1.69233	up	0.393456	-0.348877	normal	0.201925	1.52008	normal	0.931166	-0.140501	normal	1.71113	2.90157	1.69836	6.1044	9.03658	2.46646	1.31732	1.79822	2.45291	3.85658	0	14.0029	17.5275	26.7553	2.3989	1.48047	1.83448
Capsicum_annuum_newGene_3570	0.0112954	-1.59588	normal	--	--	--	6.18e-06	-2.24748	down	6.46e-12	-2.86801	down	0.475003	0.268014	0.301766	0.076694	0.096408	0.199586	0.146199	0.199027	1.4827	1.17914	1.33492	0.217044	0.127569	0.411265	0.154864	0.125567	0.211992
Capsicum_annuum_newGene_3573	8.5e-06	-0.851248	normal	3.58e-16	-2.1124	down	0.893151	0.0415929	normal	3.2e-10	-1.53464	down	8.49095	8.53843	7.44878	4.79373	4.75207	2.03787	2.74935	2.01436	5.39957	7.30648	6.18314	6.07683	5.99878	5.76226	2.17259	2.42647	2.19518
Capsicum_annuum_newGene_3595	0.0765725	1.4819	normal	0.00283715	2.60024	up	--	--	--	0.179471	1.13466	normal	0.075717	0.236601	0	0.666337	0.678848	1.46628	0.601152	0.670085	0.107516	0.104328	0.675812	0.022052	0.052451	0.138554	0.767123	0.370912	0.756694
Capsicum_annuum_newGene_3598	0.588877	-0.186794	normal	8.47e-09	-1.75625	down	1.63e-09	-1.34198	down	3.22e-20	-2.63431	down	5.73552	6.95385	5.40669	5.6542	5.13295	1.63966	2.46554	1.47233	7.83774	7.87071	12.7362	3.16784	3.40067	3.94912	0.990944	1.72714	1.39762
Capsicum_annuum_newGene_3600	0.00316313	-1.37132	down	2.43e-09	-2.80853	down	0.0844342	-0.784492	normal	9.87e-18	-3.8419	down	1.39443	1.24339	0.868077	0.335956	0.488487	0.212861	0.184846	0.115753	2.0294	1.61514	2.32286	1.31906	0.627389	1.41986	0.081846	0.138987	0.143634
Capsicum_annuum_newGene_3608	0.0126475	0.491232	normal	0.855954	0.0443019	normal	1.08e-06	-1.0338	down	0.707079	0.0812006	normal	14.8014	12.0582	9.73464	16.4035	14.8231	17.0599	14.8668	11.3961	5.66143	6.5004	8.02542	3.16705	4.29505	3.72348	8.2232	7.99231	8.78783
Capsicum_annuum_newGene_3610	0.235687	-0.697697	normal	3.8e-05	-2.23892	down	--	--	--	--	--	--	1.02725	1.58272	1.38644	0.595983	1.08069	0.30979	1.07175	0.193666	0	0	0	0	0	0	1.4635	0.063407	0.787228
Capsicum_annuum_newGene_3616	0.726222	-0.144253	normal	0.269327	-0.395189	normal	0.00492871	-1.46785	down	0.120009	0.758146	normal	16.7199	11.7496	17.8641	14.9242	14.6115	9.26464	19.4169	16.7959	9.11004	13.3427	5.65495	6.14893	4.71842	3.57913	23.2926	25.4013	15.2528
Capsicum_annuum_newGene_3624	0.00447299	-0.879199	normal	4.88e-05	-1.07881	down	0.000102938	-0.9918	normal	0.00734772	-0.914305	normal	1.34804	1.62737	1.4964	1.27022	0.760287	0.876498	1.0002	0.969577	1.46145	1.40151	1.92172	0.803174	1.81422	0.775797	0.659169	0.644636	1.39194
Capsicum_annuum_newGene_3651	0.759906	0.305211	normal	4.6e-08	-1.50394	down	0.000315053	1.09381	up	1.02e-15	-2.34835	down	1.79974	1.11291	1.10162	1.18069	2.87253	1.16501	1.19663	0.871778	3.07447	2.60108	3.61296	4.79492	5.42772	6.72098	1.78647	1.7759	0.907959
Capsicum_annuum_newGene_3659	9.03e-11	3.87478	up	4.29e-69	9.63977	up	--	--	--	1.52e-68	8.02151	up	0.056609	0.018934	0.039628	1.21682	2.51009	91.2599	58.8965	37.0168	0.120914	0.08376	0.622237	0.53352	0.415393	1.25669	84.1885	95.3516	66.9641
Capsicum_annuum_newGene_3661	2.61e-30	4.92085	up	6.51e-154	10.1728	up	0.00140759	1.93447	up	3.13e-255	8.25127	up	0.247038	0.425789	0.134248	12.1038	15.781	544.48	429.141	343.88	1.1926	0.772629	1.98276	7.06461	2.23927	7.85606	387.804	424.57	426.845
Capsicum_annuum_newGene_3666	9.62e-06	2.61049	up	5.41e-102	8.15628	up	0.000240663	2.26527	up	1.27e-78	7.34998	up	0.158724	0.546669	0.317841	3.64811	3.87277	158.981	99.3617	164.022	1.45151	0.302225	1.30629	5.22637	3.9403	8.49704	154.102	214.754	199.042
Capsicum_annuum_newGene_3675	0.899241	-0.108368	normal	0.0183533	1.03776	normal	0.368705	-0.667027	normal	2.17e-10	2.20422	up	0.798592	1.18384	1.89989	1.23251	0.884713	1.45853	2.11065	2.71045	1.51977	0.68687	0.674912	0.136031	0.520679	0.542159	3.74623	3.71135	2.67939
Capsicum_annuum_newGene_3716	0.203769	-0.659104	normal	0.0279385	-1.08144	normal	0.00144779	-1.62848	down	1.21e-06	-2.44508	down	0.496253	0.93916	0.690448	0.318519	0.361717	0.424682	0.248831	0.178008	1.1135	1.80538	3.60903	0.736142	0.522296	0.477249	0.330928	0.501962	0.214974
Capsicum_annuum_newGene_3720	0.872986	-0.128178	normal	0.124537	-0.680247	normal	0.0619655	-0.799475	normal	2.75e-09	-2.20726	down	1.38287	2.05829	1.77266	1.22512	1.98668	1.53119	0.88519	1.25531	3.72915	3.14779	6.2478	3.05981	1.49711	2.41577	0.736325	1.05447	0.689014
Capsicum_annuum_newGene_3726	0.000251705	1.87547	up	0.000146919	2.15196	up	0.399641	0.416036	normal	0.785235	0.194209	normal	0.191899	0.246528	0.206588	0.934706	1.12774	1.73387	0.5508	1.36434	0.992001	0.639976	0.966581	1.23041	0.861307	1.39701	0.488685	0.801089	1.62053
Capsicum_annuum_newGene_3728	0.00940605	-0.652999	normal	0.000342137	-0.742839	normal	0.936802	0.0419907	normal	4.2e-05	-1.24411	down	10.3398	13.0292	10.6101	6.46434	8.42999	8.25799	6.25704	8.4665	13.4892	8.45374	19.6028	17.1931	9.19207	14.8828	4.89105	6.23299	5.12835
Capsicum_annuum_newGene_3795	0.0662124	-0.829509	normal	2.48e-07	-2.74776	down	--	--	--	--	--	--	4.53931	3.46486	4.24437	1.78251	2.74328	1.16304	0.34877	0.359628	0	0	0	0	0	0	0	0	0
Capsicum_annuum_newGene_3803	0.515922	0.359972	normal	0.000198021	-1.62118	down	0.0408888	-1.08425	normal	0.00629813	-1.1742	down	7.05779	8.13974	4.47149	4.29306	9.79957	1.8878	3.03439	1.06645	5.431	6.73363	4.71812	2.83989	3.7948	1.26308	3.39725	1.5737	2.62957
Capsicum_annuum_newGene_3806	2.1e-08	-1.72539	down	2.23e-26	-4.47377	down	8.71e-08	-3.38333	down	1.39e-07	-3.12546	down	2.45061	1.8482	2.16926	0.589445	0.668363	0.044957	0.112537	0.136317	3.37245	2.27106	0.795891	0.074826	0.192818	0.111558	0.203949	0.148122	0.162778
Capsicum_annuum_newGene_3843	0.00855082	-1.28546	down	1.12e-06	-1.97622	down	0.103391	-0.782774	normal	2.82e-06	-2.72115	down	3.61478	2.88418	2.49544	0.806683	1.45008	0.779543	0.793774	0.910116	2.80891	4.07758	3.66109	2.69882	1.53551	1.73225	0.245922	0.79228	0.332543
Capsicum_annuum_newGene_386	0.462199	0.315352	normal	0.54349	0.224312	normal	0.00959582	1.20298	up	0.31134	-0.475145	normal	2.35505	3.44394	2.75958	3.4693	3.94957	4.17736	2.5923	4.66604	3.05459	2.79893	6.02979	9.47571	4.74687	13.5427	2.25076	1.88675	3.79331
Capsicum_annuum_newGene_3904	0.00801481	-0.978404	normal	1.27e-28	-3.60618	down	3.43e-09	-1.58537	down	7.88e-16	-2.80936	down	2.37316	3.45336	2.17286	1.42796	0.930549	0.23502	0.179226	0.207393	3.20949	3.58683	4.4365	0.885036	1.15115	1.06867	0.261229	0.487425	0.536057
[truncated: 9,364 more rows]
