# Supplementary material for: Transcriptome and Metabolome Analyses Reveal Molecular Responses of Two Pepper (Capsicum annuum L.) Cultivars to Cold Stress
Source: Front Plant Sci. 2022 Mar 22;13:819630. doi: 10.3389/fpls.2022.819630 (PMC8981722; doi:10.3389/fpls.2022.819630)
Supplement: Supplementary file 5 [file Table_5.xlsx]

## Sheet: Sheet1
Supplementary Table 5. The GO trems of all DEGs in XS and GZ.
GO_classify1	GO_classify2	GO_ID	AllGene_number	Selected_gene_number
Total_gene			20221	6789
Biological process	metabolic process	GO:0008152	11281	3879
	cellular process	GO:0009987	10900	3723
	single-organism process	GO:0044699	7789	2703
	biological regulation	GO:0065007	3403	1230
	response to stimulus	GO:0050896	2631	963
	localization	GO:0051179	2291	724
	cellular component organization or biogenesis	GO:0071840	1892	513
	developmental process	GO:0032502	968	331
	signaling	GO:0023052	951	374
	multicellular organismal process	GO:0032501	917	315
	reproductive process	GO:0022414	476	160
	multi-organism process	GO:0051704	307	106
	growth	GO:0040007	155	49
	reproduction	GO:0000003	116	27
	immune system process	GO:0002376	96	31
	rhythmic process	GO:0048511	20	12
	cell killing	GO:0001906	15	3
	locomotion	GO:0040011	7	1
	biological adhesion	GO:0022610	5	0
Cellular component	cell	GO:0005623	9539	3080
	cell part	GO:0044464	9476	3054
	membrane	GO:0016020	7217	2571
	organelle	GO:0043226	6581	2074
	membrane part	GO:0044425	6041	2164
	organelle part	GO:0044422	2983	845
	macromolecular complex	GO:0032991	2279	588
	membrane-enclosed lumen	GO:0031974	644	183
	extracellular region	GO:0005576	504	141
	cell junction	GO:0030054	300	110
	symplast	GO:0055044	300	110
	extracellular region part	GO:0044421	53	19
	nucleoid	GO:0009295	29	16
	virion	GO:0019012	25	7
	virion part	GO:0044423	25	7
Molecular function	binding	GO:0005488	10018	3407
	catalytic activity	GO:0003824	9457	3270
	transporter activity	GO:0005215	1264	449
	structural molecule activity	GO:0005198	562	108
	nucleic acid binding transcription factor activity	GO:0001071	528	251
	molecular transducer activity	GO:0060089	201	87
	signal transducer activity	GO:0004871	201	87
	electron carrier activity	GO:0009055	191	65
	antioxidant activity	GO:0016209	166	55
	transcription factor activity, protein binding	GO:0000988	101	45
	nutrient reservoir activity	GO:0045735	75	14
	protein tag	GO:0031386	9	0
	metallochaperone activity	GO:0016530	5	3
