# Supplementary material for: Transcriptome and Metabolome Analyses Reveal Molecular Responses of Two Pepper (Capsicum annuum L.) Cultivars to Cold Stress
Source: Front Plant Sci. 2022 Mar 22;13:819630. doi: 10.3389/fpls.2022.819630 (PMC8981722; doi:10.3389/fpls.2022.819630)
Supplement: Supplementary file 6 [file Table_6.xlsx]

## Sheet: Sheet1
Supplementary Table 6. List of KEGG pathways for all DEGs. The highlighted color indicates that the parallel pathways were significantly enriched (p<0.05).
Pathway	out (1957)	All (6583)	Pvalue	Qvalue	Pathway ID	Genes
Photosynthesis - antenna proteins	29	31	1.08396e-13	1.43082e-11	ko00196	LOC107838850;LOC107839061;LOC107839723;LOC107840024;LOC107840025;LOC107840893;LOC107841969;LOC107842738;LOC107845349;LOC107855767;LOC107855768;LOC107855771;LOC107855776;LOC107855778;LOC107855779;LOC107855780;LOC107855782;LOC107857025;LOC107862252;LOC107863778;LOC107866744;LOC107867983;LOC107868436;LOC107868438;LOC107871477;LOC107872234;LOC107878133;LOC107878708;LOC107879547
Photosynthesis	58	106	5.63085e-08	3.71636e-06	ko00195	NewGene_15814;NewGene_18905;NewGene_24281;NewGene_3568;NewGene_814;NewGene_8283;C329_p040;C329_p042;C329_p043;C329_p051;C329_p052;C329_p053;C329_p055;C329_p068;C329_p069;C329_p072;C329_p073;C329_p083;KY47_p134;LOC107839911;LOC107839912;LOC107842516;LOC107843200;LOC107843581;LOC107844032;LOC107846834;LOC107848242;LOC107851209;LOC107851664;LOC107851947;LOC107855007;LOC107856476;LOC107858690;LOC1078…
Biosynthesis of secondary metabolites	527	1521	1.2335e-06	5.42742e-05	ko01110	NewGene_11510;NewGene_11600;NewGene_11648;NewGene_12117;NewGene_12957;NewGene_13059;NewGene_13153;NewGene_13684;NewGene_14403;NewGene_15514;NewGene_15950;NewGene_16065;NewGene_16939;NewGene_1798;NewGene_18849;NewGene_19057;NewGene_19209;NewGene_19210;NewGene_19309;NewGene_19318;NewGene_19536;NewGene_19745;NewGene_21031;NewGene_2122;NewGene_21393;NewGene_21600;NewGene_21655;NewGene_24002;NewGene_2…
Metabolic pathways	937	2888	1.16775e-05	0.000385359	ko01100	NewGene_10781;NewGene_10914;NewGene_11510;NewGene_11600;NewGene_11648;NewGene_12957;NewGene_13059;NewGene_13336;NewGene_13498;NewGene_13684;NewGene_13788;NewGene_13807;NewGene_14285;NewGene_14389;NewGene_14403;NewGene_14936;NewGene_15514;NewGene_15608;NewGene_15950;NewGene_16065;NewGene_16593;NewGene_16753;NewGene_16939;NewGene_17801;NewGene_17946;NewGene_1798;NewGene_17991;NewGene_18121;NewGene_…
Carbon fixation in photosynthetic organisms	46	95	8.70641e-05	0.00229849	ko00710	NewGene_14285;NewGene_14389;NewGene_16065;NewGene_18849;NewGene_21655;NewGene_25060;NewGene_27004;C329_p060;KY47_p023;LOC107839432;LOC107840119;LOC107840477;LOC107842003;LOC107842812;LOC107843507;LOC107844759;LOC107845282;LOC107845980;LOC107847729;LOC107848158;LOC107851146;LOC107852742;LOC107853384;LOC107857557;LOC107857632;LOC107858551;LOC107858580;LOC107859905;LOC107861339;LOC107861640;LOC10786…
Plant hormone signal transduction	130	355	0.0024309	0.0531747	ko04075	NewGene_12781;NewGene_1337;NewGene_14980;NewGene_14981;NewGene_15589;NewGene_1666;NewGene_2039;NewGene_21115;NewGene_21670;NewGene_2311;NewGene_4189;NewGene_4324;NewGene_5116;NewGene_7768;NewGene_8206;LOC107839377;LOC107839518;LOC107839829;LOC107840207;LOC107840237;LOC107840274;LOC107840321;LOC107840499;LOC107840500;LOC107840505;LOC107840506;LOC107840508;LOC107840510;LOC107840513;LOC107840516;LOC…
MAPK signaling pathway - plant	124	338	0.00281987	0.0531747	ko04016	NewGene_16621;NewGene_1666;NewGene_19209;NewGene_19210;NewGene_2039;NewGene_26430;NewGene_4324;NewGene_4890;NewGene_4999;NewGene_5092;NewGene_5116;NewGene_809;LOC107839239;LOC107839265;LOC107839377;LOC107839975;LOC107840074;LOC107840204;LOC107840225;LOC107840321;LOC107840779;LOC107840981;LOC107841510;LOC107842605;LOC107843089;LOC107843441;LOC107843743;LOC107844051;LOC107848521;LOC107849396;LOC107…
Plant-pathogen interaction	153	429	0.00356203	0.0587736	ko04626	NewGene_1073;NewGene_16621;NewGene_2024;NewGene_21411;NewGene_26430;NewGene_4500;NewGene_4718;NewGene_4810;NewGene_4890;NewGene_4999;NewGene_5092;LOC107839065;LOC107839265;LOC107839378;LOC107839519;LOC107839975;LOC107840074;LOC107840288;LOC107840981;LOC107841510;LOC107842081;LOC107842605;LOC107843743;LOC107843851;LOC107843864;LOC107843877;LOC107843919;LOC107844051;LOC107844061;LOC107845249;LOC107…
Glycerolipid metabolism	35	80	0.00517692	0.0709081	ko00561	NewGene_26031;NewGene_5470;NewGene_9032;LOC107839149;LOC107839197;LOC107840389;LOC107840627;LOC107840795;LOC107840924;LOC107842615;LOC107842762;LOC107842773;LOC107843714;LOC107843863;LOC107843908;LOC107843925;LOC107846342;LOC107848079;LOC107852913;LOC107855115;LOC107856389;LOC107856789;LOC107857043;LOC107858578;LOC107858867;LOC107859041;LOC107859921;LOC107861672;LOC107862846;LOC107870261;LOC10787…
Arachidonic acid metabolism	11	18	0.00556421	0.0709081	ko00590	LOC107840942;LOC107842555;LOC107843863;LOC107843908;LOC107848506;LOC107854033;LOC107864929;LOC107866862;LOC107875254;LOC107877237;LOC107877999
Glyoxylate and dicarboxylate metabolism	43	103	0.00590901	0.0709081	ko00630	NewGene_18849;NewGene_19057;NewGene_19209;NewGene_19210;NewGene_27004;C329_p060;KY47_p023;LOC107839921;LOC107840119;LOC107840578;LOC107841845;LOC107843119;LOC107844759;LOC107845595;LOC107847729;LOC107850292;LOC107850312;LOC107850433;LOC107851286;LOC107852026;LOC107856019;LOC107856335;LOC107857632;LOC107858580;LOC107858921;LOC107859462;LOC107859787;LOC107860201;LOC107860635;LOC107861339;LOC1078622…
Carotenoid biosynthesis	24	51	0.00652861	0.0718148	ko00906	NewGene_19536;NewGene_21393;LOC107840293;LOC107843894;LOC107846808;LOC107847367;LOC107847504;LOC107847514;LOC107848222;LOC107850059;LOC107850257;LOC107852027;LOC107852092;LOC107855067;LOC107855068;LOC107859651;LOC107860302;LOC107863219;LOC107867833;LOC107868281;LOC107869983;LOC107870081;LOC107870293;LOC107873401
Biosynthesis of unsaturated fatty acids	20	42	0.0107103	0.108751	ko01040	NewGene_13684;LOC107842456;LOC107843168;LOC107850447;LOC107850471;LOC107850481;LOC107851215;LOC107851256;LOC107851294;LOC107851522;LOC107851604;LOC107851685;LOC107856569;LOC107863083;LOC107864515;LOC107867684;LOC107870144;LOC107870238;LOC107873188;LOC107873633
Fatty acid elongation	21	45	0.0118917	0.112121	ko00062	NewGene_13684;LOC107839065;LOC107845088;LOC107845580;LOC107846850;LOC107847631;LOC107848214;LOC107848397;LOC107848496;LOC107851522;LOC107851604;LOC107856569;LOC107858588;LOC107860042;LOC107864657;LOC107866995;LOC107868466;LOC107870144;LOC107870238;LOC107872813;LOC107873533
Circadian rhythm - plant	26	60	0.0169858	0.142523	ko04712	NewGene_14567;NewGene_7768;LOC107838759;LOC107838859;LOC107842184;LOC107843364;LOC107845265;LOC107845418;LOC107845420;LOC107849675;LOC107849676;LOC107850219;LOC107850365;LOC107850642;LOC107850670;LOC107850996;LOC107853924;LOC107855063;LOC107855298;LOC107862265;LOC107862999;LOC107864266;LOC107867363;LOC107871009;LOC107871256;LOC107877915
alpha-Linolenic acid metabolism	27	63	0.0178332	0.142523	ko00592	NewGene_125;NewGene_25057;NewGene_6495;LOC107839143;LOC107840370;LOC107842456;LOC107843863;LOC107843908;LOC107848240;LOC107850386;LOC107850447;LOC107854292;LOC107854293;LOC107854684;LOC107855140;LOC107861665;LOC107863083;LOC107863949;LOC107864515;LOC107867080;LOC107867684;LOC107869410;LOC107869411;LOC107874182;LOC107874197;LOC107877738;LOC107877999
Ubiquinone and other terpenoid-quinone biosynthesis	24	55	0.019435	0.142523	ko00130	LOC107840062;LOC107840395;LOC107844084;LOC107844822;LOC107845297;LOC107845345;LOC107847568;LOC107851104;LOC107851105;LOC107852499;LOC107859040;LOC107862076;LOC107862393;LOC107863813;LOC107868474;LOC107875406;LOC107875407;LOC107875484;LOC107875943;LOC107875995;LOC107877487;LOC107878340;LOC107878341;LOC107878342
Porphyrin and chlorophyll metabolism	24	55	0.019435	0.142523	ko00860	LOC107838934;LOC107840071;LOC107840125;LOC107840774;LOC107842746;LOC107844048;LOC107845383;LOC107845388;LOC107851663;LOC107853614;LOC107854916;LOC107855028;LOC107856090;LOC107862118;LOC107862250;LOC107863035;LOC107867127;LOC107867325;LOC107868082;LOC107870073;LOC107872994;LOC107872996;LOC107875610;LOC107876758
Phenylalanine, tyrosine and tryptophan biosynthesis	28	67	0.0231414	0.160772	ko00400	NewGene_14403;NewGene_15950;NewGene_6056;LOC107839528;LOC107842110;LOC107844084;LOC107845345;LOC107845489;LOC107845682;LOC107845710;LOC107848320;LOC107851104;LOC107851105;LOC107852244;LOC107856230;LOC107858956;LOC107859592;LOC107861975;LOC107867463;LOC107867808;LOC107870647;LOC107873327;LOC107875208;LOC107875636;LOC107876377;LOC107878340;LOC107878341;LOC107878342
Vitamin B6 metabolism	10	20	0.0449774	0.276174	ko00750	LOC107848336;LOC107853207;LOC107854363;LOC107854364;LOC107858266;LOC107861750;LOC107861876;LOC107862447;LOC107875470;LOC107875578
Glutathione metabolism	48	130	0.0450471	0.276174	ko00480	NewGene_18301;NewGene_19260;NewGene_8710;LOC107838848;LOC107839609;LOC107840942;LOC107842135;LOC107842555;LOC107842863;LOC107842864;LOC107842865;LOC107842913;LOC107842932;LOC107843526;LOC107843541;LOC107843732;LOC107847831;LOC107848506;LOC107851339;LOC107851497;LOC107852922;LOC107854033;LOC107854335;LOC107855428;LOC107856402;LOC107859660;LOC107859858;LOC107860735;LOC107860771;LOC107861040;LOC1078…
Biosynthesis of amino acids	99	288	0.046029	0.276174	ko01230	NewGene_11648;NewGene_14403;NewGene_15950;NewGene_21655;NewGene_25060;NewGene_5562;NewGene_6056;LOC107839203;LOC107839432;LOC107839528;LOC107839921;LOC107840161;LOC107840477;LOC107840956;LOC107841240;LOC107841728;LOC107841845;LOC107842110;LOC107843119;LOC107843129;LOC107843171;LOC107843579;LOC107843616;LOC107844084;LOC107845282;LOC107845345;LOC107845489;LOC107845682;LOC107845710;LOC107845759;LOC1…
Cysteine and methionine metabolism	46	125	0.0516767	0.296579	ko00270	LOC107839203;LOC107839239;LOC107840119;LOC107840956;LOC107842189;LOC107843129;LOC107843579;LOC107844084;LOC107844759;LOC107845345;LOC107845759;LOC107845948;LOC107847415;LOC107847831;LOC107850602;LOC107851037;LOC107851104;LOC107851105;LOC107851261;LOC107853805;LOC107855271;LOC107855481;LOC107855482;LOC107855483;LOC107855485;LOC107856554;LOC107857076;LOC107857536;LOC107858266;LOC107862248;LOC107863…
Glycosylphosphatidylinositol(GPI)-anchor biosynthesis	13	29	0.0606684	0.333676	ko00563	NewGene_22213;LOC107845456;LOC107850697;LOC107851025;LOC107854245;LOC107857023;LOC107859837;LOC107859838;LOC107865877;LOC107869996;LOC107871656;LOC107872871;LOC107873911
Glycerophospholipid metabolism	40	109	0.0687953	0.355374	ko00564	NewGene_13498;NewGene_2362;NewGene_9032;LOC107839197;LOC107839618;LOC107839653;LOC107840389;LOC107840627;LOC107842339;LOC107842615;LOC107842762;LOC107843863;LOC107843908;LOC107843925;LOC107845658;LOC107847038;LOC107847579;LOC107850108;LOC107850570;LOC107852341;LOC107854102;LOC107854150;LOC107854912;LOC107855115;LOC107855422;LOC107855425;LOC107856026;LOC107856389;LOC107856789;LOC107866274;LOC10786…
Galactose metabolism	28	73	0.0699979	0.355374	ko00052	NewGene_26031;NewGene_5470;LOC107840322;LOC107840458;LOC107843265;LOC107843684;LOC107848321;LOC107851333;LOC107853722;LOC107855295;LOC107858516;LOC107859669;LOC107859925;LOC107860543;LOC107860544;LOC107860546;LOC107860671;LOC107861717;LOC107862519;LOC107863437;LOC107863742;LOC107866897;LOC107867323;LOC107870314;LOC107870414;LOC107870788;LOC107878064;LOC107878848
Amino sugar and nucleotide sugar metabolism	54	154	0.085657	0.381455	ko00520	NewGene_1798;NewGene_4180;NewGene_809;LOC107839251;LOC107839422;LOC107840015;LOC107840225;LOC107840823;LOC107840845;LOC107841023;LOC107842270;LOC107844733;LOC107845431;LOC107845508;LOC107848321;LOC107851145;LOC107851333;LOC107851365;LOC107851696;LOC107852117;LOC107853722;LOC107854073;LOC107854238;LOC107855060;LOC107855061;LOC107855295;LOC107856022;LOC107856611;LOC107858573;LOC107859000;LOC1078598…
Carbon metabolism	113	341	0.0887881	0.381455	ko01200	NewGene_14285;NewGene_14389;NewGene_16065;NewGene_18849;NewGene_19057;NewGene_19209;NewGene_19210;NewGene_21655;NewGene_25060;NewGene_27004;C329_p059;C329_p060;KY47_p023;LOC107839203;LOC107839432;LOC107839921;LOC107840119;LOC107840161;LOC107840341;LOC107840477;LOC107840578;LOC107840829;LOC107840956;LOC107841728;LOC107842003;LOC107842812;LOC107843119;LOC107843171;LOC107843507;LOC107843616;LOC10784…
Linoleic acid metabolism	11	25	0.0921447	0.381455	ko00591	NewGene_6495;LOC107843863;LOC107843908;LOC107854880;LOC107861665;LOC107865522;LOC107874182;LOC107874197;LOC107876113;LOC107877237;LOC107877999
Thiamine metabolism	11	25	0.0921447	0.381455	ko00730	NewGene_19745;LOC107842923;LOC107850729;LOC107850768;LOC107851614;LOC107852315;LOC107856341;LOC107859361;LOC107860148;LOC107860754;LOC107873461
Zeatin biosynthesis	34	93	0.092202	0.381455	ko00908	NewGene_11510;NewGene_11649;NewGene_2122;NewGene_22713;NewGene_5046;LOC107838882;LOC107840861;LOC107841799;LOC107842013;LOC107842253;LOC107843379;LOC107843380;LOC107843840;LOC107843843;LOC107843909;LOC107847678;LOC107848784;LOC107852795;LOC107853906;LOC107854914;LOC107857008;LOC107864236;LOC107867342;LOC107870002;LOC107870023;LOC107870383;LOC107870472;LOC107870473;LOC107871503;LOC107871607;LOC107…
Pentose phosphate pathway	22	57	0.094439	0.381455	ko00030	NewGene_16065;NewGene_25060;LOC107839432;LOC107840477;LOC107842812;LOC107845980;LOC107847434;LOC107848158;LOC107853384;LOC107857557;LOC107858551;LOC107859905;LOC107860735;LOC107862261;LOC107863060;LOC107868504;LOC107869222;LOC107872898;LOC107877631;LOC107878064;LOC107878559;LOC107878843
Synthesis and degradation of ketone bodies	5	9	0.0953637	0.381455	ko00072	LOC107851288;LOC107856843;LOC107857412;LOC107866243;LOC107878086
Terpenoid backbone biosynthesis	29	80	0.123745	0.480421	ko00900	NewGene_19745;NewGene_7956;LOC107840094;LOC107850768;LOC107851288;LOC107852315;LOC107852902;LOC107852925;LOC107854680;LOC107854916;LOC107856323;LOC107857412;LOC107857553;LOC107857663;LOC107859749;LOC107861288;LOC107862250;LOC107862279;LOC107863276;LOC107863738;LOC107866243;LOC107866760;LOC107868268;LOC107871417;LOC107872863;LOC107872939;LOC107875743;LOC107878086;LOC107878554
Starch and sucrose metabolism	58	171	0.129803	0.489542	ko00500	NewGene_11600;NewGene_13059;NewGene_15514;NewGene_1798;NewGene_24002;NewGene_24064;LOC107838770;LOC107839183;LOC107840474;LOC107841023;LOC107842585;LOC107843265;LOC107843684;LOC107847550;LOC107847630;LOC107848321;LOC107851586;LOC107852363;LOC107853722;LOC107854418;LOC107855205;LOC107858464;LOC107859190;LOC107859319;LOC107859646;LOC107861717;LOC107862203;LOC107863145;LOC107863362;LOC107863437;LOC1…
Arginine and proline metabolism	26	72	0.144478	0.529752	ko00330	NewGene_15608;NewGene_20738;LOC107838812;LOC107840486;LOC107847415;LOC107847564;LOC107847831;LOC107848079;LOC107850940;LOC107855481;LOC107855482;LOC107855483;LOC107855485;LOC107855488;LOC107855493;LOC107856554;LOC107858653;LOC107858795;LOC107859655;LOC107859921;LOC107860213;LOC107861672;LOC107866830;LOC107866844;LOC107870299;LOC107878076
Flavonoid biosynthesis	21	57	0.15055	0.533556	ko00941	NewGene_12957;NewGene_16939;LOC107839366;LOC107840863;LOC107843086;LOC107844023;LOC107848097;LOC107850996;LOC107852750;LOC107860278;LOC107860279;LOC107862050;LOC107862334;LOC107864266;LOC107868226;LOC107871256;LOC107873863;LOC107875406;LOC107875407;LOC107877492;LOC107877588
Arginine biosynthesis	15	39	0.1536	0.533556	ko00220	NewGene_5562;LOC107841845;LOC107847729;LOC107848022;LOC107848903;LOC107857632;LOC107860178;LOC107861640;LOC107865960;LOC107867374;LOC107868013;LOC107870135;LOC107870299;LOC107870519;LOC107876048
Peroxisome	42	123	0.16272	0.550746	ko04146	NewGene_17805;NewGene_19209;NewGene_19210;LOC107840191;LOC107840373;LOC107840916;LOC107842456;LOC107845595;LOC107845771;LOC107845947;LOC107847371;LOC107847894;LOC107848464;LOC107849051;LOC107850292;LOC107850312;LOC107850447;LOC107851423;LOC107852026;LOC107855307;LOC107856843;LOC107857121;LOC107857656;LOC107859787;LOC107860091;LOC107860535;LOC107862786;LOC107863083;LOC107864092;LOC107864341;LOC107…
Stilbenoid, diarylheptanoid and gingerol biosynthesis	15	40	0.181497	0.598941	ko00945	NewGene_12957;NewGene_16939;LOC107839366;LOC107840863;LOC107844023;LOC107848097;LOC107860278;LOC107860279;LOC107862050;LOC107868226;LOC107873863;LOC107875406;LOC107875407;LOC107877492;LOC107877588
Glycosphingolipid biosynthesis - globo and isoglobo series	5	11	0.204188	0.642947	ko00603	NewGene_26031;NewGene_5470;LOC107846007;LOC107851365;LOC107870414
Alanine, aspartate and glutamate metabolism	24	69	0.212582	0.642947	ko00250	NewGene_16753;NewGene_18121;LOC107838791;LOC107840493;LOC107840992;LOC107841786;LOC107841845;LOC107845948;LOC107847729;LOC107848022;LOC107850292;LOC107850578;LOC107854073;LOC107857603;LOC107857632;LOC107859942;LOC107861640;LOC107867185;LOC107867374;LOC107867953;LOC107870135;LOC107870519;LOC107873413;LOC107876048
Ribosome biogenesis in eukaryotes	41	123	0.21522	0.642947	ko03008	NewGene_11964;NewGene_17885;NewGene_21053;NewGene_21769;NewGene_22113;NewGene_3084;NewGene_8266;NewGene_9261;LOC107839449;LOC107839647;LOC107839710;LOC107839884;LOC107840442;LOC107841109;LOC107843147;LOC107843833;LOC107845189;LOC107846487;LOC107848234;LOC107850717;LOC107850743;LOC107850889;LOC107850915;LOC107850954;LOC107851533;LOC107853493;LOC107858978;LOC107859696;LOC107859965;LOC107861877;LOC1…
Ether lipid metabolism	11	29	0.21888	0.642947	ko00565	LOC107839653;LOC107843863;LOC107843908;LOC107847038;LOC107852341;LOC107866274;LOC107866834;LOC107872567;LOC107875252;LOC107876031;LOC107877999
Fatty acid degradation	22	63	0.219186	0.642947	ko00071	LOC107839143;LOC107840373;LOC107840829;LOC107840916;LOC107842456;LOC107847268;LOC107848079;LOC107848605;LOC107849669;LOC107850447;LOC107855140;LOC107855307;LOC107859921;LOC107861672;LOC107863083;LOC107864092;LOC107864341;LOC107864515;LOC107866810;LOC107867453;LOC107867684;LOC107878086
Ascorbate and aldarate metabolism	20	57	0.226015	0.648564	ko00053	NewGene_14936;NewGene_4180;NewGene_8710;LOC107839422;LOC107840943;LOC107842932;LOC107848079;LOC107851391;LOC107859858;LOC107859921;LOC107860468;LOC107860691;LOC107861672;LOC107863742;LOC107864663;LOC107867450;LOC107873422;LOC107873435;LOC107875512;LOC107875751
Purine metabolism	46	142	0.268515	0.754127	ko00230	NewGene_18121;NewGene_21600;NewGene_26957;NewGene_7244;LOC107838824;LOC107840161;LOC107840194;LOC107840493;LOC107840992;LOC107842923;LOC107843084;LOC107843171;LOC107843563;LOC107843616;LOC107843891;LOC107843922;LOC107846688;LOC107847332;LOC107848159;LOC107850729;LOC107851497;LOC107855297;LOC107856002;LOC107856601;LOC107857603;LOC107858643;LOC107859400;LOC107859942;LOC107860189;LOC107860754;LOC107…
Aflatoxin biosynthesis	1	1	0.297281	0.817523	ko00254	LOC107850244
Nicotinate and nicotinamide metabolism	10	28	0.305837	0.823887	ko00760	NewGene_4014;NewGene_5346;LOC107845103;LOC107860287;LOC107861725;LOC107862603;LOC107863875;LOC107873080;LOC107873081;LOC107874740
Sulfur relay system	6	16	0.331145	0.85689	ko04122	NewGene_16332;LOC107852897;LOC107859361;LOC107860148;LOC107863678;LOC107870755
Phenylalanine metabolism	16	48	0.34184	0.85689	ko00360	LOC107843092;LOC107843098;LOC107843099;LOC107844084;LOC107844958;LOC107845345;LOC107847564;LOC107851104;LOC107851105;LOC107854291;LOC107866377;LOC107871487;LOC107876335;LOC107878340;LOC107878341;LOC107878342
Glucosinolate biosynthesis	4	10	0.343083	0.85689	ko00966	LOC107851037;LOC107867296;LOC107869966;LOC107872655
Butanoate metabolism	10	29	0.351604	0.85689	ko00650	LOC107838791;LOC107841786;LOC107850578;LOC107851288;LOC107856843;LOC107857412;LOC107866243;LOC107867953;LOC107878086;LOC107878547
Phenylpropanoid biosynthesis	68	219	0.356309	0.85689	ko00940	NewGene_11600;NewGene_12957;NewGene_13059;NewGene_16939;NewGene_21031;NewGene_891;NewGene_894;LOC107839366;LOC107840027;LOC107840223;LOC107840863;LOC107841038;LOC107842218;LOC107843092;LOC107843098;LOC107843099;LOC107844023;LOC107847568;LOC107848097;LOC107848129;LOC107848279;LOC107850273;LOC107850278;LOC107850546;LOC107851630;LOC107853869;LOC107854094;LOC107854291;LOC107854418;LOC107855205;LOC107…
Phosphatidylinositol signaling system	30	94	0.357038	0.85689	ko04070	NewGene_13788;NewGene_25118;NewGene_9032;LOC107839935;LOC107840074;LOC107843743;LOC107844051;LOC107846003;LOC107850486;LOC107850830;LOC107851391;LOC107855115;LOC107855666;LOC107856789;LOC107856824;LOC107860522;LOC107861644;LOC107862089;LOC107862845;LOC107862895;LOC107862921;LOC107864327;LOC107867077;LOC107867306;LOC107867989;LOC107870752;LOC107873209;LOC107873421;LOC107875469;LOC107875799
Lysine biosynthesis	6	17	0.393427	0.891258	ko00300	NewGene_11648;LOC107855249;LOC107856612;LOC107863529;LOC107868126;LOC107879648
Brassinosteroid biosynthesis	6	17	0.393427	0.891258	ko00905	LOC107841111;LOC107842109;LOC107860019;LOC107860427;LOC107877138;LOC107877366
Tryptophan metabolism	18	56	0.394243	0.891258	ko00380	NewGene_19057;NewGene_19209;NewGene_19210;LOC107847564;LOC107848079;LOC107850312;LOC107859787;LOC107859921;LOC107861672;LOC107862570;LOC107863974;LOC107866002;LOC107866587;LOC107866793;LOC107873630;LOC107875558;LOC107875559;LOC107878086
Glycine, serine and threonine metabolism	28	89	0.398365	0.891258	ko00260	NewGene_19057;LOC107839528;LOC107839921;LOC107840578;LOC107841728;LOC107845489;LOC107845682;LOC107845948;LOC107847729;LOC107849051;LOC107850292;LOC107850433;LOC107851618;LOC107857632;LOC107858266;LOC107858671;LOC107858921;LOC107859462;LOC107861672;LOC107864865;LOC107865473;LOC107866355;LOC107866377;LOC107870286;LOC107870410;LOC107873131;LOC107876335;LOC107879648
Pantothenate and CoA biosynthesis	11	34	0.431649	0.934061	ko00770	NewGene_17801;LOC107839650;LOC107840652;LOC107841240;LOC107847764;LOC107847900;LOC107850527;LOC107851037;LOC107851610;LOC107867296;LOC107878547
Diterpenoid biosynthesis	11	34	0.431649	0.934061	ko00904	LOC107840383;LOC107845836;LOC107852040;LOC107859548;LOC107861895;LOC107863364;LOC107863880;LOC107863881;LOC107868331;LOC107874814;LOC107878924
Folate biosynthesis	10	31	0.445092	0.947615	ko00790	NewGene_8301;LOC107840068;LOC107848460;LOC107852897;LOC107866738;LOC107869989;LOC107875356;LOC107878577;LOC107878634;LOC107878893
Fatty acid metabolism	37	121	0.452602	0.948309	ko01212	NewGene_794;C329_p059;LOC107839143;LOC107840026;LOC107840373;LOC107840916;LOC107842456;LOC107843168;LOC107845088;LOC107850244;LOC107850422;LOC107850447;LOC107850471;LOC107850481;LOC107851215;LOC107851256;LOC107851294;LOC107851522;LOC107851604;LOC107851685;LOC107855140;LOC107855307;LOC107856569;LOC107863083;LOC107864092;LOC107864113;LOC107864341;LOC107864515;LOC107867684;LOC107870144;LOC107870238;…
Lipoic acid metabolism	2	5	0.466207	0.961551	ko00785	NewGene_4311;LOC107867071
Fructose and mannose metabolism	24	79	0.491979	0.982658	ko00051	NewGene_16065;NewGene_21655;NewGene_25060;LOC107840477;LOC107842812;LOC107845858;LOC107845980;LOC107848321;LOC107851033;LOC107853384;LOC107854238;LOC107856611;LOC107858551;LOC107858573;LOC107859905;LOC107859926;LOC107860056;LOC107863362;LOC107866897;LOC107870788;LOC107874232;LOC107875459;LOC107878064;LOC107878843
Monobactam biosynthesis	4	12	0.499152	0.982658	ko00261	NewGene_11648;LOC107855249;LOC107868126;LOC107879648
Glycosphingolipid biosynthesis - lacto and neolacto series	1	2	0.506218	0.982658	ko00601	LOC107846007
Betalain biosynthesis	1	2	0.506218	0.982658	ko00965	LOC107845353
Valine, leucine and isoleucine degradation	22	73	0.513848	0.983013	ko00280	NewGene_13336;NewGene_19057;LOC107840271;LOC107840341;LOC107842456;LOC107844748;LOC107845948;LOC107848079;LOC107850422;LOC107850885;LOC107851037;LOC107851288;LOC107856843;LOC107857412;LOC107859921;LOC107861672;LOC107863083;LOC107864515;LOC107866243;LOC107867296;LOC107872345;LOC107878086
Riboflavin metabolism	5	16	0.540677	1	ko00740	LOC107839175;LOC107840068;LOC107848460;LOC107856184;LOC107862848
RNA polymerase	19	64	0.550265	1	ko03020	NewGene_7146;C329_p037;C329_p076;C329_p077;C329_p078;KY47_p091;LOC107838856;LOC107839851;LOC107843815;LOC107843969;LOC107845642;LOC107848467;LOC107852755;LOC107854243;LOC107859939;LOC107863971;LOC107869967;LOC107869982;LOC107875346
DNA replication	27	92	0.571582	1	ko03030	NewGene_10578;NewGene_17980;NewGene_18114;LOC107840463;LOC107841405;LOC107841456;LOC107842980;LOC107847734;LOC107851523;LOC107853571;LOC107853885;LOC107854585;LOC107855343;LOC107855891;LOC107859131;LOC107859346;LOC107859447;LOC107859740;LOC107862312;LOC107863771;LOC107865808;LOC107867987;LOC107868118;LOC107875498;LOC107876168;LOC107877669;LOC107878014
Basal transcription factors	15	51	0.57266	1	ko03022	NewGene_15891;NewGene_17410;LOC107843121;LOC107843846;LOC107843916;LOC107843917;LOC107854478;LOC107861091;LOC107862158;LOC107863662;LOC107864765;LOC107873064;LOC107875522;LOC107876067;LOC107876068
Phosphonate and phosphinate metabolism	2	6	0.574011	1	ko00440	NewGene_13498;LOC107850108
beta-Alanine metabolism	17	58	0.577444	1	ko00410	LOC107838791;LOC107839650;LOC107840341;LOC107844748;LOC107848079;LOC107850447;LOC107850578;LOC107857656;LOC107858653;LOC107859655;LOC107859921;LOC107861672;LOC107866377;LOC107867684;LOC107872345;LOC107876335;LOC107878076
Nitrogen metabolism	12	41	0.584531	1	ko00910	LOC107841845;LOC107842882;LOC107843241;LOC107847814;LOC107853949;LOC107858813;LOC107858815;LOC107860201;LOC107860643;LOC107867964;LOC107870135;LOC107870519
Inositol phosphate metabolism	25	87	0.620801	1	ko00562	NewGene_13788;NewGene_21655;NewGene_25118;LOC107839935;LOC107840943;LOC107846003;LOC107850486;LOC107850830;LOC107851391;LOC107855666;LOC107856824;LOC107861644;LOC107862089;LOC107862895;LOC107862921;LOC107864327;LOC107867077;LOC107867306;LOC107870752;LOC107873209;LOC107873421;LOC107875252;LOC107875469;LOC107875475;LOC107875799
Pyrimidine metabolism	26	91	0.634917	1	ko00240	NewGene_16753;NewGene_26957;NewGene_7244;LOC107838824;LOC107840887;LOC107843084;LOC107843563;LOC107845103;LOC107846688;LOC107847332;LOC107848159;LOC107851497;LOC107854027;LOC107855297;LOC107860771;LOC107861725;LOC107866884;LOC107867016;LOC107873080;LOC107873081;LOC107873341;LOC107874641;LOC107875281;LOC107878163;LOC107878775;LOC107879823
Glycolysis / Gluconeogenesis	45	157	0.645841	1	ko00010	NewGene_16065;NewGene_19057;NewGene_21655;NewGene_25060;LOC107839269;LOC107840161;LOC107840477;LOC107840829;LOC107842812;LOC107843171;LOC107843616;LOC107845282;LOC107845740;LOC107845980;LOC107845990;LOC107846758;LOC107847268;LOC107848079;LOC107848321;LOC107849669;LOC107852742;LOC107853384;LOC107855325;LOC107858551;LOC107858671;LOC107858824;LOC107859905;LOC107859921;LOC107860543;LOC107860544;LOC10…
Base excision repair	14	51	0.689654	1	ko03410	NewGene_10583;NewGene_17493;LOC107840871;LOC107843676;LOC107843789;LOC107845534;LOC107847760;LOC107851523;LOC107857602;LOC107859781;LOC107862428;LOC107864659;LOC107868241;LOC107875498
Sulfur metabolism	10	37	0.699292	1	ko00920	LOC107839203;LOC107840956;LOC107845759;LOC107858434;LOC107858643;LOC107860189;LOC107863678;LOC107863787;LOC107868072;LOC107878792
Isoquinoline alkaloid biosynthesis	11	41	0.713048	1	ko00950	LOC107844084;LOC107845345;LOC107851104;LOC107851105;LOC107860389;LOC107866377;LOC107868087;LOC107876335;LOC107878340;LOC107878341;LOC107878342
Tyrosine metabolism	19	70	0.724281	1	ko00350	LOC107840829;LOC107844084;LOC107844958;LOC107845345;LOC107847268;LOC107849669;LOC107849694;LOC107851104;LOC107851105;LOC107851284;LOC107860389;LOC107866377;LOC107866810;LOC107867453;LOC107868087;LOC107876335;LOC107878340;LOC107878341;LOC107878342
ABC transporters	12	45	0.725697	1	ko02010	NewGene_19161;NewGene_19847;NewGene_3184;LOC107848140;LOC107855112;LOC107859157;LOC107861687;LOC107863174;LOC107870255;LOC107870265;LOC107870765;LOC107875780
2-Oxocarboxylic acid metabolism	20	74	0.735184	1	ko01210	NewGene_5562;LOC107841240;LOC107843119;LOC107847729;LOC107850527;LOC107851037;LOC107856335;LOC107857632;LOC107859795;LOC107860178;LOC107861640;LOC107865960;LOC107867296;LOC107868013;LOC107869966;LOC107872655;LOC107876048;LOC107878469;LOC107878547;LOC107878768
Limonene and pinene degradation	2	8	0.739454	1	ko00903	LOC107848079;LOC107859921
Cutin, suberine and wax biosynthesis	14	53	0.748299	1	ko00073	NewGene_19309;NewGene_19318;LOC107838798;LOC107848464;LOC107848605;LOC107850816;LOC107851087;LOC107854358;LOC107857121;LOC107861734;LOC107862886;LOC107863865;LOC107875646;LOC107876094
Protein processing in endoplasmic reticulum	86	306	0.756869	1	ko04141	NewGene_10914;NewGene_1375;NewGene_17169;NewGene_19718;NewGene_2024;NewGene_4054;NewGene_6083;LOC107838718;LOC107839862;LOC107840138;LOC107840198;LOC107840199;LOC107840200;LOC107840450;LOC107840483;LOC107841934;LOC107842196;LOC107843032;LOC107843237;LOC107843340;LOC107843575;LOC107844499;LOC107844747;LOC107844831;LOC107845249;LOC107845333;LOC107845380;LOC107845687;LOC107845722;LOC107847347;LOC107…
Cyanoamino acid metabolism	16	61	0.76803	1	ko00460	NewGene_11600;NewGene_13059;LOC107839203;LOC107839921;LOC107840942;LOC107854418;LOC107855205;LOC107860201;LOC107862203;LOC107867185;LOC107869966;LOC107870058;LOC107872655;LOC107875222;LOC107875707;LOC107878730
Sphingolipid metabolism	9	36	0.78692	1	ko00600	NewGene_16593;NewGene_26031;NewGene_5470;LOC107847749;LOC107848076;LOC107862365;LOC107868327;LOC107870414;LOC107871279
Other types of O-glycan biosynthesis	3	13	0.791794	1	ko00514	NewGene_15796;NewGene_5940;LOC107852851
Glycosaminoglycan degradation	5	21	0.794491	1	ko00531	LOC107847901;LOC107851365;LOC107853887;LOC107855392;LOC107862297
Biotin metabolism	7	29	0.804013	1	ko00780	NewGene_794;LOC107840026;LOC107864113;LOC107866583;LOC107875809;LOC107875940;LOC107875941
Tropane, piperidine and pyridine alkaloid biosynthesis	12	48	0.808588	1	ko00960	LOC107842827;LOC107844084;LOC107845345;LOC107851104;LOC107851105;LOC107854568;LOC107866377;LOC107867623;LOC107876335;LOC107878340;LOC107878341;LOC107878342
Pyruvate metabolism	29	111	0.826555	1	ko00620	NewGene_14285;NewGene_14389;NewGene_19057;C329_p059;LOC107840119;LOC107840161;LOC107842003;LOC107843171;LOC107843507;LOC107843616;LOC107844759;LOC107846758;LOC107848079;LOC107850244;LOC107859593;LOC107859921;LOC107861672;LOC107862248;LOC107862684;LOC107864063;LOC107864181;LOC107864539;LOC107867486;LOC107870413;LOC107870777;LOC107873430;LOC107878086;LOC107878436;LOC107878607
Glycosphingolipid biosynthesis - ganglio series	1	5	0.82875	1	ko00604	LOC107851365
Flavone and flavonol biosynthesis	1	5	0.82875	1	ko00944	LOC107862334
Histidine metabolism	6	26	0.830527	1	ko00340	LOC107848079;LOC107848444;LOC107851677;LOC107854628;LOC107859921;LOC107861672
Sesquiterpenoid and triterpenoid biosynthesis	6	26	0.830527	1	ko00909	NewGene_13153;LOC107841775;LOC107851009;LOC107854656;LOC107859528;LOC107867273
Mismatch repair	19	75	0.832366	1	ko03430	NewGene_10578;NewGene_17980;NewGene_18114;LOC107841405;LOC107841456;LOC107847734;LOC107852992;LOC107854585;LOC107855891;LOC107859346;LOC107859401;LOC107859447;LOC107862312;LOC107863304;LOC107863771;LOC107865808;LOC107868118;LOC107875498;LOC107876168
SNARE interactions in vesicular transport	11	46	0.848432	1	ko04130	NewGene_11907;LOC107839663;LOC107843633;LOC107843713;LOC107846179;LOC107858593;LOC107858982;LOC107859989;LOC107867412;LOC107872775;LOC107872818
Monoterpenoid biosynthesis	4	19	0.861707	1	ko00902	NewGene_12117;LOC107839158;LOC107845646;LOC107848639
Taurine and hypotaurine metabolism	3	15	0.86877	1	ko00430	LOC107838791;LOC107840942;LOC107850578
Valine, leucine and isoleucine biosynthesis	6	28	0.881768	1	ko00290	LOC107841240;LOC107841728;LOC107850527;LOC107851037;LOC107867296;LOC107878547
Steroid biosynthesis	9	40	0.882627	1	ko00100	LOC107840596;LOC107843863;LOC107843908;LOC107851009;LOC107858990;LOC107859112;LOC107860069;LOC107866563;LOC107867273
Various types of N-glycan biosynthesis	9	41	0.900046	1	ko00513	NewGene_10914;LOC107840277;LOC107846010;LOC107851365;LOC107855995;LOC107867647;LOC107872770;LOC107878105;LOC107878772
Non-homologous end-joining	2	12	0.912086	1	ko03450	LOC107847760;LOC107871287
Fatty acid biosynthesis	16	70	0.921612	1	ko00061	NewGene_794;C329_p059;LOC107840026;LOC107840373;LOC107840916;LOC107850244;LOC107850422;LOC107850471;LOC107855307;LOC107864092;LOC107864113;LOC107864341;LOC107873188;LOC107875809;LOC107875940;LOC107875941
N-Glycan biosynthesis	12	56	0.938588	1	ko00510	NewGene_10914;LOC107844374;LOC107844499;LOC107846010;LOC107850697;LOC107858512;LOC107858513;LOC107860690;LOC107866798;LOC107867647;LOC107872871;LOC107878105
Selenocompound metabolism	4	23	0.943429	1	ko00450	LOC107863655;LOC107868072;LOC107868270;LOC107873218
Propanoate metabolism	12	57	0.947578	1	ko00640	NewGene_19057;C329_p059;LOC107840341;LOC107844748;LOC107850244;LOC107850447;LOC107850885;LOC107857656;LOC107867486;LOC107867684;LOC107872345;LOC107878086
Autophagy - other eukaryotes	9	45	0.949554	1	ko04136	NewGene_11466;LOC107843444;LOC107847942;LOC107848681;LOC107850461;LOC107854256;LOC107854643;LOC107859417;LOC107870164
Other glycan degradation	3	19	0.951591	1	ko00511	NewGene_16593;LOC107851365;LOC107867988
Endocytosis	65	257	0.952915	1	ko04144	NewGene_11869;NewGene_16617;NewGene_18768;NewGene_25363;NewGene_5264;NewGene_5993;NewGene_6463;LOC107838904;LOC107838962;LOC107839339;LOC107839653;LOC107839862;LOC107839935;LOC107840138;LOC107840435;LOC107840494;LOC107840559;LOC107840913;LOC107842302;LOC107843340;LOC107843415;LOC107843436;LOC107847038;LOC107847347;LOC107847805;LOC107848028;LOC107848686;LOC107850339;LOC107850742;LOC107850830;LOC10…
RNA degradation	34	143	0.954641	1	ko03018	NewGene_10328;NewGene_11489;NewGene_11641;NewGene_12276;NewGene_13609;NewGene_7683;LOC107839171;LOC107841828;LOC107841846;LOC107846560;LOC107847543;LOC107848258;LOC107850743;LOC107850929;LOC107852700;LOC107852751;LOC107853072;LOC107859743;LOC107860664;LOC107861675;LOC107861730;LOC107861808;LOC107861912;LOC107863923;LOC107870339;LOC107871247;LOC107873423;LOC107874909;LOC107875683;LOC107876060;LOC1…
Lysine degradation	11	54	0.955914	1	ko00310	NewGene_19057;NewGene_20160;LOC107839916;LOC107848079;LOC107849051;LOC107853169;LOC107859921;LOC107861672;LOC107864597;LOC107868190;LOC107878086
Phagosome	24	107	0.964681	1	ko04145	NewGene_13788;NewGene_17946;NewGene_25118;NewGene_25638;NewGene_2600;NewGene_26989;LOC107850166;LOC107850339;LOC107851820;LOC107855666;LOC107855885;LOC107857560;LOC107858888;LOC107859192;LOC107859654;LOC107859856;LOC107861644;LOC107866876;LOC107867313;LOC107871448;LOC107872775;LOC107873469;LOC107875863;LOC107876000
Protein export	11	56	0.968741	1	ko03060	LOC107839539;LOC107841033;LOC107847826;LOC107851499;LOC107851797;LOC107859192;LOC107863217;LOC107864009;LOC107871764;LOC107875863;LOC107878553
C5-Branched dibasic acid metabolism	1	10	0.970721	1	ko00660	LOC107878547
Citrate cycle (TCA cycle)	16	78	0.975663	1	ko00020	NewGene_19057;NewGene_329;LOC107840119;LOC107843004;LOC107843119;LOC107844759;LOC107846758;LOC107850974;LOC107856335;LOC107859795;LOC107862248;LOC107864063;LOC107864181;LOC107864539;LOC107878469;LOC107878768
Homologous recombination	23	106	0.975998	1	ko03440	NewGene_10578;NewGene_17980;NewGene_18114;NewGene_651;LOC107840966;LOC107841405;LOC107841456;LOC107847734;LOC107854585;LOC107855750;LOC107855891;LOC107857600;LOC107859346;LOC107859447;LOC107862312;LOC107862525;LOC107863771;LOC107868118;LOC107868675;LOC107870689;LOC107871287;LOC107871415;LOC107876168
One carbon pool by folate	3	22	0.97817	1	ko00670	LOC107839921;LOC107850886;LOC107871423
Nucleotide excision repair	23	113	0.991254	1	ko03420	NewGene_10578;NewGene_17410;NewGene_17980;NewGene_18114;LOC107841405;LOC107841456;LOC107845478;LOC107847734;LOC107851523;LOC107852603;LOC107854585;LOC107855891;LOC107859346;LOC107859447;LOC107862312;LOC107863662;LOC107863771;LOC107864765;LOC107865808;LOC107868118;LOC107873064;LOC107875498;LOC107876168
Ubiquitin mediated proteolysis	42	192	0.994775	1	ko04120	NewGene_19718;NewGene_25307;NewGene_25332;NewGene_6124;NewGene_667;NewGene_7394;LOC107840439;LOC107842184;LOC107842436;LOC107842670;LOC107842737;LOC107843033;LOC107843071;LOC107843143;LOC107843742;LOC107845146;LOC107845380;LOC107849675;LOC107850521;LOC107850670;LOC107851540;LOC107851560;LOC107852569;LOC107853333;LOC107854682;LOC107855982;LOC107857148;LOC107859035;LOC107859104;LOC107862509;LOC1078…
Spliceosome	63	273	0.995002	1	ko03040	NewGene_13615;NewGene_16877;NewGene_19195;NewGene_19336;NewGene_19337;NewGene_1962;NewGene_22263;NewGene_24563;NewGene_2722;NewGene_4296;LOC107839344;LOC107839862;LOC107840138;LOC107840269;LOC107840292;LOC107840517;LOC107840813;LOC107843023;LOC107843117;LOC107843339;LOC107843340;LOC107844059;LOC107845261;LOC107845552;LOC107845772;LOC107847121;LOC107847347;LOC107847671;LOC107848686;LOC107849043;LO…
Oxidative phosphorylation	41	189	0.995343	1	ko00190	NewGene_10781;NewGene_17946;NewGene_25638;NewGene_26989;NewGene_3568;NewGene_3598;NewGene_8283;C329_p012;C329_p013;C329_p018;C329_p021;C329_p063;C329_p064;C329_p065;C329_p083;KY47_p059;LOC107839687;LOC107840797;LOC107840811;LOC107844335;LOC107851153;LOC107851159;LOC107851209;LOC107851663;LOC107851667;LOC107855843;LOC107855885;LOC107856684;LOC107857430;LOC107857432;LOC107859585;LOC107863537;LOC107…
mRNA surveillance pathway	31	150	0.995679	1	ko03015	NewGene_15329;LOC107839160;LOC107839390;LOC107839633;LOC107839979;LOC107840594;LOC107840853;LOC107841759;LOC107842644;LOC107843339;LOC107843779;LOC107845261;LOC107847874;LOC107850987;LOC107851101;LOC107854016;LOC107854233;LOC107860727;LOC107861910;LOC107862188;LOC107863384;LOC107866889;LOC107867264;LOC107868902;LOC107870112;LOC107870500;LOC107873264;LOC107876087;LOC107876108;LOC107876705;LOC10787…
Pentose and glucuronate interconversions	26	137	0.998612	1	ko00040	NewGene_13807;NewGene_18977;NewGene_3438;NewGene_4180;LOC107839644;LOC107840406;LOC107843141;LOC107848183;LOC107848186;LOC107850983;LOC107853722;LOC107856349;LOC107858789;LOC107859556;LOC107859557;LOC107859908;LOC107860468;LOC107860691;LOC107861942;LOC107862261;LOC107862632;LOC107863742;LOC107864052;LOC107874232;LOC107875326;LOC107875945
Aminoacyl-tRNA biosynthesis	11	74	0.999125	1	ko00970	NewGene_12770;NewGene_17991;NewGene_19992;NewGene_5215;NewGene_8193;LOC107860455;LOC107862021;LOC107862107;LOC107871447;LOC107873218;LOC107877813
RNA transport	46	223	0.999311	1	ko03013	NewGene_15285;NewGene_15327;NewGene_17885;NewGene_21053;NewGene_22711;NewGene_8844;LOC107838858;LOC107839777;LOC107839979;LOC107841109;LOC107842644;LOC107843339;LOC107845261;LOC107845540;LOC107845736;LOC107847447;LOC107848197;LOC107850423;LOC107850542;LOC107850889;LOC107850954;LOC107851955;LOC107854264;LOC107855753;LOC107856318;LOC107860345;LOC107860730;LOC107861804;LOC107861846;LOC107863067;LOC1…
Proteasome	5	70	0.999999	1	ko03050	NewGene_10716;NewGene_11563;NewGene_4739;NewGene_7001;LOC107861630
Ribosome	63	393	1	1	ko03010	NewGene_12060;NewGene_12794;NewGene_14307;NewGene_17027;NewGene_17206;NewGene_17338;NewGene_6424;NewGene_7252;NewGene_9699;C329_p011;C329_p027;C329_p028;C329_p030;C329_p031;C329_p034;C329_p035;C329_p036;C329_p045;C329_p066;LOC107838915;LOC107839686;LOC107840116;LOC107841293;LOC107843062;LOC107843685;LOC107844240;LOC107844440;LOC107845732;LOC107847394;LOC107848416;LOC107848475;LOC107848528;LOC1078…
