# Supplementary material for: Transcriptome and Metabolome Analyses Reveal Molecular Responses of Two Pepper (Capsicum annuum L.) Cultivars to Cold Stress
Source: Front Plant Sci. 2022 Mar 22;13:819630. doi: 10.3389/fpls.2022.819630 (PMC8981722; doi:10.3389/fpls.2022.819630)
Supplement: Supplementary file 7 [file Table_7.xlsx]

## Sheet: Sheet1
Supplementary Table 7. Lists of the differentially expressed TFs in XS and GZ.
Gene ID	TFs Family
gene-LOC107839384	AP2/ERF
gene-LOC107842931	AP2/ERF
gene-LOC107848308	AP2/ERF
gene-LOC107851306	AP2/ERF
gene-LOC107860165	AP2/ERF
gene-LOC107860268	AP2/ERF
gene-LOC107864421	AP2/ERF
gene-LOC107867267	AP2/ERF
gene-LOC107868117	AP2/ERF
gene-LOC107870354	AP2/ERF
gene-LOC107874755	AP2/ERF
gene-LOC107839271	AP2/ERF
gene-LOC107840889	AP2/ERF
gene-LOC107842290	AP2/ERF
gene-LOC107842292	AP2/ERF
gene-LOC107842716	AP2/ERF
gene-LOC107845575	AP2/ERF
gene-LOC107849618	AP2/ERF
gene-LOC107851226	AP2/ERF
gene-LOC107851756	AP2/ERF
gene-LOC107851768	AP2/ERF
gene-LOC107853913	AP2/ERF
gene-LOC107854188	AP2/ERF
gene-LOC107855318	AP2/ERF
gene-LOC107855342	AP2/ERF
gene-LOC107857416	AP2/ERF
gene-LOC107857417	AP2/ERF
gene-LOC107858158	AP2/ERF
gene-LOC107858557	AP2/ERF
gene-LOC107861198	AP2/ERF
gene-LOC107861397	AP2/ERF
gene-LOC107861650	AP2/ERF
gene-LOC107863153	AP2/ERF
gene-LOC107863343	AP2/ERF
gene-LOC107864060	AP2/ERF
gene-LOC107865816	AP2/ERF
gene-LOC107866619	AP2/ERF
gene-LOC107867171	AP2/ERF
gene-LOC107867541	AP2/ERF
gene-LOC107867626	AP2/ERF
gene-LOC107871071	AP2/ERF
gene-LOC107871072	AP2/ERF
gene-LOC107871130	AP2/ERF
gene-LOC107872267	AP2/ERF
gene-LOC107872529	AP2/ERF
gene-LOC107874769	AP2/ERF
gene-LOC107875071	AP2/ERF
gene-LOC107876051	AP2/ERF
gene-LOC107878344	AP2/ERF
gene-LOC107879509	AP2/ERF
Capsicum_annuum_newGene_774	B3
gene-LOC107840280	B3
gene-LOC107840335	B3
gene-LOC107843699	B3
gene-LOC107860813	B3
gene-LOC107863290	B3
gene-LOC107866009	B3
gene-LOC107875132	B3
gene-LOC107875409	B3
gene-LOC107877667	B3
gene-LOC107879912	B3
gene-LOC107842580	B3-ARF
gene-LOC107847819	B3-ARF
gene-LOC107864089	B3-ARF
Capsicum_annuum_newGene_3385	BBR-BPC
gene-LOC107839326	bHLH
gene-LOC107840929	bHLH
gene-LOC107841915	bHLH
gene-LOC107843930	bHLH
gene-LOC107843932	bHLH
gene-LOC107845191	bHLH
gene-LOC107845481	bHLH
gene-LOC107845814	bHLH
gene-LOC107848388	bHLH
gene-LOC107849984	bHLH
gene-LOC107850131	bHLH
gene-LOC107854119	bHLH
gene-LOC107854705	bHLH
gene-LOC107855361	bHLH
gene-LOC107855876	bHLH
gene-LOC107858616	bHLH
gene-LOC107860541	bHLH
gene-LOC107862125	bHLH
gene-LOC107862303	bHLH
gene-LOC107863490	bHLH
gene-LOC107864457	bHLH
gene-LOC107864591	bHLH
gene-LOC107864623	bHLH
gene-LOC107865801	bHLH
gene-LOC107865880	bHLH
gene-LOC107866053	bHLH
gene-LOC107866132	bHLH
gene-LOC107866727	bHLH
gene-LOC107866887	bHLH
gene-LOC107869481	bHLH
gene-LOC107870799	bHLH
gene-LOC107872270	bHLH
gene-LOC107876634	bHLH
gene-LOC107877157	bHLH
gene-LOC107839695	bZIP
gene-LOC107839995	bZIP
gene-LOC107843777	bZIP
gene-LOC107843995	bZIP
gene-LOC107855162	bZIP
gene-LOC107866959	bZIP
gene-LOC107871207	bZIP
gene-LOC107877392	bZIP
gene-LOC107878402	bZIP
gene-LOC107854023	C2C2-CO-like
gene-LOC107860380	C2C2-CO-like
gene-LOC107860381	C2C2-CO-like
gene-LOC107860382	C2C2-CO-like
gene-LOC107861905	C2C2-CO-like
gene-LOC107877488	C2C2-CO-like
gene-LOC107851946	C2C2-Dof
gene-LOC107858740	C2C2-Dof
gene-LOC107859363	C2C2-Dof
gene-LOC107860523	C2C2-Dof
gene-LOC107862251	C2C2-Dof
gene-LOC107867976	C2C2-Dof
gene-LOC107868098	C2C2-Dof
gene-LOC107869432	C2C2-Dof
gene-LOC107870669	C2C2-Dof
gene-LOC107874728	C2C2-Dof
gene-LOC107875427	C2C2-Dof
gene-LOC107851233	C2C2-GATA
gene-LOC107860912	C2C2-GATA
gene-LOC107861805	C2C2-GATA
gene-LOC107870229	C2C2-GATA
gene-LOC107873389	C2C2-LSD
gene-LOC107845662	C2C2-YABBY
gene-LOC107867308	C2C2-YABBY
gene-LOC107839586	C2H2
gene-LOC107843831	C2H2
gene-LOC107846916	C2H2
gene-LOC107846985	C2H2
gene-LOC107853468	C2H2
gene-LOC107853625	C2H2
gene-LOC107857318	C2H2
gene-LOC107859780	C2H2
gene-LOC107863404	C2H2
gene-LOC107863799	C2H2
gene-LOC107863999	C2H2
gene-LOC107868709	C2H2
gene-LOC107869614	C2H2
gene-LOC107872948	C2H2
gene-LOC107873826	C2H2
gene-LOC107874647	C2H2
gene-LOC107878739	C2H2
gene-LOC107838746	C3H
gene-LOC107838865	C3H
gene-LOC107845630	C3H
gene-LOC107848368	C3H
gene-LOC107862913	C3H
gene-LOC107871114	C3H
gene-LOC107876056	C3H
gene-LOC107864147	CPP
gene-LOC107840543	CSD
gene-LOC107840544	CSD
gene-LOC107845645	CSD
gene-LOC107840468	DBB
gene-LOC107851551	DBB
gene-LOC107859906	DBB
gene-LOC107840858	DBP
gene-LOC107844009	E2F-DP
gene-LOC107861731	FAR1
gene-LOC107872899	GARP-ARR-B
gene-LOC107840319	GARP-G2-like
gene-LOC107841045	GARP-G2-like
gene-LOC107843408	GARP-G2-like
gene-LOC107843680	GARP-G2-like
gene-LOC107845460	GARP-G2-like
gene-LOC107848531	GARP-G2-like
gene-LOC107864507	GARP-G2-like
gene-LOC107869749	GARP-G2-like
gene-LOC107872790	GARP-G2-like
gene-LOC107872866	GARP-G2-like
gene-LOC107878377	GARP-G2-like
gene-LOC107839480	GeBP
gene-LOC107839666	GRAS
gene-LOC107847992	GRAS
gene-LOC107850860	GRAS
gene-LOC107851490	GRAS
gene-LOC107851582	GRAS
gene-LOC107853185	GRAS
gene-LOC107860205	GRAS
gene-LOC107865908	GRAS
gene-LOC107866014	GRAS
gene-LOC107870193	GRAS
gene-LOC107875408	GRAS
gene-LOC107877337	GRAS
gene-LOC107878738	GRAS
gene-LOC107843649	GRF
gene-LOC107867263	GRF
gene-LOC107840441	HB-BELL
gene-LOC107847651	HB-BELL
Capsicum_annuum_newGene_114	HB-HD-ZIP
gene-LOC107839331	HB-HD-ZIP
gene-LOC107843791	HB-HD-ZIP
gene-LOC107859561	HB-HD-ZIP
gene-LOC107860150	HB-HD-ZIP
gene-LOC107861803	HB-HD-ZIP
gene-LOC107861833	HB-HD-ZIP
gene-LOC107862495	HB-HD-ZIP
gene-LOC107862804	HB-HD-ZIP
gene-LOC107863056	HB-HD-ZIP
gene-LOC107863319	HB-HD-ZIP
gene-LOC107867444	HB-HD-ZIP
gene-LOC107868071	HB-HD-ZIP
gene-LOC107870908	HB-HD-ZIP
gene-LOC107870975	HB-HD-ZIP
gene-LOC107872935	HB-HD-ZIP
gene-LOC107875838	HB-HD-ZIP
gene-LOC107859627	HB-KNOX
gene-LOC107869449	HB-WOX
gene-LOC107838978	HSF
gene-LOC107841037	HSF
gene-LOC107843915	HSF
gene-LOC107857080	HSF
gene-LOC107860298	HSF
gene-LOC107863322	HSF
gene-LOC107863805	HSF
gene-LOC107869444	HSF
gene-LOC107873162	HSF
gene-LOC107878458	HSF
gene-LOC107862108	LFY
Capsicum_annuum_newGene_24691	LOB
gene-LOC107840187	LOB
gene-LOC107848267	LOB
gene-LOC107860203	LOB
gene-LOC107875423	LOB
gene-LOC107849560	MADS-MIKC
gene-LOC107850791	MADS-MIKC
gene-LOC107850793	MADS-MIKC
gene-LOC107850815	MADS-MIKC
gene-LOC107855404	MADS-MIKC
gene-LOC107866303	MADS-MIKC
gene-LOC107866934	MADS-MIKC
gene-LOC107870613	MADS-MIKC
gene-LOC107879769	MADS-MIKC
gene-LOC107859782	MADS-M-type
gene-LOC107879303	MADS-M-type
gene-LOC107879789	MADS-M-type
gene-LOC107839169	MYB
gene-LOC107839759	MYB
gene-LOC107842776	MYB
gene-LOC107843587	MYB
gene-LOC107844814	MYB
gene-LOC107846862	MYB
gene-LOC107847266	MYB
gene-LOC107854589	MYB
gene-LOC107856507	MYB
gene-LOC107858775	MYB
gene-LOC107860514	MYB
gene-LOC107861451	MYB
gene-LOC107862179	MYB
gene-LOC107862231	MYB
gene-LOC107864180	MYB
gene-LOC107867188	MYB
gene-LOC107870505	MYB
gene-LOC107872269	MYB
gene-LOC107874571	MYB
gene-LOC107875119	MYB
gene-LOC107875555	MYB
gene-LOC107875961	MYB
gene-LOC107877282	MYB
gene-LOC107877317	MYB
gene-LOC107877700	MYB
gene-LOC107845137	MYB-related
gene-LOC107845265	MYB-related
gene-LOC107850716	MYB-related
gene-LOC107857552	MYB-related
gene-LOC107862462	MYB-related
gene-LOC107862817	MYB-related
gene-LOC107866990	MYB-related
gene-LOC107868015	MYB-related
gene-LOC107869117	MYB-related
gene-LOC107879997	MYB-related
gene-LOC107844754	NAC
gene-LOC107846948	NAC
gene-LOC107850238	NAC
gene-LOC107858451	NAC
gene-LOC107859952	NAC
gene-LOC107860689	NAC
gene-LOC107860837	NAC
gene-LOC107862258	NAC
gene-LOC107866035	NAC
gene-LOC107867049	NAC
gene-LOC107867999	NAC
gene-LOC107869374	NAC
gene-LOC107873003	NAC
gene-LOC107873384	NAC
gene-LOC107873663	NAC
gene-LOC107876783	NAC
gene-LOC107877445	NAC
gene-LOC107877448	NAC
gene-LOC107878688	NAC
gene-LOC107878689	NAC
gene-LOC107879890	NAC
gene-LOC107854522	NF-YA
gene-LOC107862724	NF-YC
gene-LOC107874707	NF-YC
gene-LOC107875862	NF-YC
gene-LOC107845902	OFP
gene-LOC107857243	OFP
gene-LOC107859204	OFP
gene-LOC107843388	PLATZ
gene-LOC107850733	PLATZ
gene-LOC107870826	PLATZ
gene-LOC107845121	RWP-RK
gene-LOC107847870	RWP-RK
gene-LOC107848078	RWP-RK
gene-LOC107850755	RWP-RK
gene-LOC107851908	RWP-RK
gene-LOC107863906	RWP-RK
gene-LOC107864519	RWP-RK
gene-LOC107866790	RWP-RK
gene-LOC107839544	SBP
gene-LOC107845548	SBP
gene-LOC107845602	SBP
gene-LOC107856936	SBP
gene-LOC107859362	SBP
gene-LOC107877318	SBP
gene-LOC107861193	TCP
gene-LOC107861432	TCP
gene-LOC107863034	TCP
gene-LOC107863355	TCP
gene-LOC107866255	TCP
gene-LOC107875954	TCP
gene-LOC107878623	TCP
gene-LOC107846940	Tify
gene-LOC107851770	Tify
gene-LOC107861681	Tify
gene-LOC107862213	Tify
gene-LOC107870506	Tify
gene-LOC107877900	Tify
gene-LOC107840004	Trihelix
gene-LOC107842608	Trihelix
gene-LOC107859277	Trihelix
gene-LOC107865866	Trihelix
gene-LOC107867661	Trihelix
gene-LOC107845798	TUB
gene-LOC107859984	TUB
gene-LOC107862063	TUB
gene-LOC107839265	WRKY
gene-LOC107840352	WRKY
gene-LOC107842145	WRKY
gene-LOC107842605	WRKY
gene-LOC107843395	WRKY
gene-LOC107843524	WRKY
gene-LOC107849654	WRKY
gene-LOC107851739	WRKY
gene-LOC107855321	WRKY
gene-LOC107856725	WRKY
gene-LOC107857040	WRKY
gene-LOC107859184	WRKY
gene-LOC107860501	WRKY
gene-LOC107867163	WRKY
gene-LOC107872867	WRKY
gene-LOC107878418	WRKY
gene-LOC107839823	ZF-HD
gene-LOC107858776	ZF-HD
gene-LOC107858780	ZF-HD
gene-LOC107866050	ZF-HD
gene-LOC107866992	ZF-HD
gene-LOC107869503	ZF-HD
