# Supplementary material for: Transcriptome and Metabolome Analyses Reveal Molecular Responses of Two Pepper (Capsicum annuum L.) Cultivars to Cold Stress
Source: Front Plant Sci. 2022 Mar 22;13:819630. doi: 10.3389/fpls.2022.819630 (PMC8981722; doi:10.3389/fpls.2022.819630)
Supplement: Supplementary file 8 [file Table_8.xlsx]

## Sheet: Sheet1
Supplementary Table 8. All metabolites detected in positive ion mode.
ID	Name	xs0-pos-1-1	xs0-pos-1-2	xs0-pos-2-1	xs0-pos-2-2	xs0-pos-3-1	xs0-pos-3-2	xs6-pos-1-1	xs6-pos-1-2	xs6-pos-2-1	xs6-pos-2-2	xs6-pos-3-1	xs6-pos-3-2	xs24-pos-1-1	xs24-pos-1-2	xs24-pos-2-1	xs24-pos-2-2	xs24-pos-3-1	xs24-pos-3-2	GZ0-pos-1-1	GZ0-pos-1-2	GZ0-pos-2-1	GZ0-pos-2-2	GZ0-pos-3-1	GZ0-pos-3-2	GZ6-pos-1-1	GZ6-pos-1-2	GZ6-pos-2-1	GZ6-pos-2-2	GZ6-pos-3-1	GZ6-pos-3-2	GZ24-pos-1-1	GZ24-pos-1-2	GZ24-pos-2-1	GZ24-pos-2-2	GZ24-pos-3-1	GZ24-pos-3-2
meta_1	Adenosine	36652.9	34513	37428.9	40841.4	44876.3	54926.4	48157	62792.7	37220.2	35287.4	42365.9	52594.9	36211	42924.6	35724.6	35678.4	34820.3	36275.3	41382.7	42473.5	49079.1	50401.8	50484	50001	43818.3	44636.1	47466.2	50402.2	43239	49173.9	40083.7	39335	49631.3	49391.7	44443.7	48905.1
meta_2	Vidarabine	14650.5	14751	14311	14885.1	17736.5	21112.7	18978.8	24733.1	15958.8	15530.7	19112.7	21093.1	15613.1	16947.1	12992.5	13490	14293.2	15353	16414.7	16607.1	19050	20448.8	19151.8	18921.6	17819.1	19026.1	18664.6	20826	16938.7	18517.7	15362	15813.9	19779.4	19402.4	17941.1	19005.1
meta_3	Dioctyl Phthalate	116.352	127.046	87.2834	133.173	88.6072	97.6466	53.9707	53.2623	55.9443	63.1667	57.1723	60.6729	56.6606	69.3411	57.021	56.6197	59.3494	61.0674	54.5194	60.1002	51.4889	60.1608	68.8693	68.7399	100.641	79.0531	84.3208	84.4506	73.2952	77.4428	74.0107	79.9253	97.6944	88.4554	67.7474	85.4748
meta_4	Adenine	684.832	782.806	671.741	624.394	808.992	1066.01	783.058	1040.53	690.249	729.65	766.721	1066.22	416.578	587.576	504.361	540.928	210.88	193.84	557.632	530.784	920.135	997.282	630.214	446.158	382.206	662.62	796.625	825.197	822.235	825.388	437.558	408.787	681.643	700.505	492.43	470.429
meta_5	L-Methionine	360.938	358.441	272.099	313.024	304.627	345.054	259.687	226.422	242.093	223.332	235.306	275.316	243.089	258.727	279.507	301.614	348.973	342.653	277.009	284.17	278.662	291.918	264.66	263.807	262.537	252.924	264.114	269.073	232.466	256.779	276.281	274.892	225.869	253.847	320.125	310.684
meta_6	L-Proline	700.293	651.429	518.974	564.694	818.261	1125.68	2015.07	2913.51	1331.77	1370.75	1117.25	1035.94	878.861	815.392	444.629	415.789	827.628	737.655	2222.03	2139.24	1923.69	1845.09	3323.66	2757.24	1470.33	1798.28	3173.03	3543.35	2272.06	2459.85	2874.03	3326.43	2923.81	3389.1	4045.97	4057.61
meta_7	Cytosine	2119.57	2291.24	1870.74	1824.6	2315.54	2883.06	2582.35	3545.88	2088.11	1878.72	2606.62	2777.85	2271.11	2507.81	1969.21	1847.22	1468	1492.2	1652.45	1767.2	1967.66	2177.57	2087.54	1960.82	1637.51	1853.05	1868.74	1850.67	1560.41	1784.4	1678.61	1805.61	2218.07	2224.14	1916.83	2009.36
meta_8	L-Pipecolic acid	196.453	227.164	231.587	237.365	236.392	300.186	161.126	180.556	172.295	156.564	178.37	258.492	198.736	232.777	107.64	119.047	88.997	98.209	110.776	127.486	108.776	116.055	124.813	122.991	64.6955	84.1426	130.039	110.15	89.5609	105.112	101.261	98.8247	133.696	119.515	147.138	134.835
meta_9	Guanine	14140.6	13602.3	12947.3	12426.4	16629.2	22597.4	20867.5	28443.3	16307.9	15678.4	19137.3	22828.9	17587.2	20347.4	14498.3	12910.4	11003.2	11977.3	10784.6	12120.3	14081	16490.8	15173.2	13881.4	10176.2	10921.6	12593.9	14009.3	11434.2	13518.6	11499.5	11740.9	15641.9	16044.6	12817.2	13451
meta_10	D-Pyroglutamic acid	36.183	33.4604	33.9889	32.684	38.3324	49.8727	57.4098	72.4108	49.8708	49.832	65.2307	71.7883	47.7834	47.8571	27.7571	32.076	37.4784	38.9745	77.5604	77.9881	93.4283	97.8029	113.211	100.783	95.9419	135.969	113.008	135.573	103.48	124.856	98.4904	90.7268	220.782	180.196	169.857	164.901
meta_11	all cis-(6,9,12)-Linolenic acid	166.542	153.448	147.91	160.556	128.791	103.839	98.5907	101.388	87.2871	86.9571	106.281	73.7671	87.7668	96.1827	110.335	91.9684	94.3101	95.0199	106.491	104.731	104.78	99.6284	114.878	100.861	117.365	87.4388	78.9541	124.45	110.685	97.6163	158.692	119.457	101.389	136.339	117.122	116.759
meta_12	L-Glutamic acid	1.39941	1.34066	1.42501	0.819935	1.13011	1.00607	3.06621	4.24232	1.90574	0.756876	0.632606	2.33928	0.698181	0	1.36563	0	0.726758	3.04291	31.7924	27.4195	17.2406	13.5782	26.1279	23.6315	11.6974	17.6128	6.9776	6.55508	10.8508	2.4016	32.1845	25.5079	44.8715	36.7034	39.2968	37.373
meta_13	Decanoic acid	58.6671	42.5198	56.9906	50.9579	40.8682	31.9642	24.0846	30.7143	20.6499	23.951	46.8866	43.7481	39.0834	21.3863	38.5234	25.4363	34.6174	44.4005	31.9749	42.2191	34.5517	138.355	63.3979	43.6091	57.9122	118.301	90.5508	40.3524	146.59	35.2324	43.8739	112.202	77.7267	65.918	44.3877	95.122
meta_14	(-)-Riboflavin	1074.62	1154.66	1010.16	1055.99	991.513	1209.11	1088.33	1032.89	1135.31	1094.32	1055.76	1038.71	1579.84	1451.62	1388.36	1204.26	1457.05	1416.87	834.936	797.072	792.224	842.206	678.12	720.234	655.016	633.419	710.174	876.193	624.906	697.797	732.216	737.914	823.644	682.443	601.189	643.805
meta_15	Citric acid	46.2351	42.5841	49.2461	55.0705	54.7797	53.2709	34.6869	38.9995	42.2552	35.9822	46.622	52.5965	42.6609	37.787	43.6516	44.3155	60.5242	63.144	53.073	53.3812	62.6223	56.5854	58.0174	59.0265	73.7868	62.8519	78.6207	62.7467	65.9047	73.801	67.3853	65.5128	94.1555	76.6654	62.6534	75.094
meta_16	Geranylgeraniol	225.035	224.384	242.819	297.896	256.76	259.23	159.232	157.029	172.31	141.627	189.714	207.282	154.737	180.897	183.679	165.195	235.405	242.629	209.57	203.725	258.172	188.872	218.779	242.555	298.974	242.311	308.269	248.871	221.261	277.574	246.354	243.977	307.147	272.744	265.512	291.197
meta_17	Adenosine 2'-3'-cyclic monophosphate sodium salt	0	0	0	0	0	1.01592	12.9704	22.9192	9.90265	3.98859	9.88537	12.2407	7.76987	8.04606	3.48866	0	0	1.61979	0	0	6.98625	9.67669	22.7599	13.0027	2.9113	11.3523	12.5475	15.7221	6.61657	13.678	9.46938	9.4537	147.538	69.4241	86.1023	51.8864
meta_18	Guanosine	3354.96	3176.34	2926.85	2794.41	3872.95	5837	5656.14	7755.44	3982.23	3787.16	4648.07	5838.02	4235.21	5125.09	3258.01	2625.8	1902.94	2158.26	1991.63	2253.28	2590.52	3135.32	2674.26	2383.55	1450.55	1636.74	1759.84	2205.44	1737.09	2152.23	1752.46	1669.04	2045.63	2229.86	1746.65	1779.95
meta_19	epsilon-Caprolactam	536.835	562.067	579.132	738.886	645.149	581.209	373.142	449.115	324.963	307.247	414.738	411.993	363.211	415.009	368.422	402.441	446.847	450.96	463.816	417.065	478.108	419.08	455.972	489.571	626.579	429.121	508.509	544.134	395.685	493.85	516.948	362.809	599.983	597.745	509.034	598.229
meta_20	L-Citrulline	45.1246	46.5903	50.8993	50.8349	52.7538	73.9012	32.0553	59.0572	12.2383	16.0271	44.1994	64.531	4.56243	7.13713	13.0072	17.9436	3.62043	5.25697	32.8331	46.7084	64.9229	63.5019	56.3455	48.8028	191.587	190.656	110.133	104.974	110.046	160.993	55.7861	53.7856	52.377	56.4099	65.4813	59.7743
meta_21	Choline hydroxide solution	7910.26	8324.13	7558.28	8558.71	8335.47	9377.4	6567.03	7079.36	5671.58	5221.45	6887.1	7586.47	6621.21	7342.22	6392.75	6818.13	7813.34	7812.46	7210.05	7174.87	7903.55	7927.23	8009.9	8170.24	8803.84	8185.09	9365.28	8315.46	8377.24	8903.87	8290.06	9124.26	9589.82	10083.3	9592.7	9854.26
meta_22	D-Glucuronic acid sodium salt monohydrate	111.776	112.06	125.639	131.423	139.138	139.21	85.6311	99.2315	104.248	86.977	112.337	121.608	110.917	106.492	113.023	112.919	142.962	164.207	135.189	123.851	146.872	133.118	144.6	142.921	176.292	156.083	185.924	164.97	170.597	171.787	171.449	172.179	226.573	196.499	168.902	198.659
meta_23	4-Imidazoleacrylic acid	8.1124	5.58289	6.6338	28.0741	11.5361	7.12333	6.16894	14.7367	3.68015	3.81455	4.16847	3.89532	4.78035	5.92816	12.9907	8.55063	6.41424	4.75292	7.3238	7.26361	8.87084	10.4105	8.62521	6.6734	4.81187	9.20289	7.65232	7.78386	9.62607	10.7329	13.4901	11.8527	7.64807	6.27635	10.5144	9.71588
meta_24	alpha-Linolenic acid	39.4073	35.0524	24.7541	38.6974	19.8476	31.8472	31.0738	26.9921	23.9437	24.0926	34.1791	27.8417	28.996	30.2588	31.5674	31.4506	30.4393	28.5902	33.9436	31.6056	35.1062	37.2678	35.0385	31.239	27.4943	26.9802	27.508	29.4608	24.315	25.7621	19.0968	24.3136	24.3249	15.3987	21.316	25.2306
meta_25	trans-4-Hydroxy-L-proline	97.7496	111.761	80.4844	87.0882	86.6481	103.835	39.1533	52.7443	28.4628	20.8046	21.871	39.2916	27.1137	29.2437	13.0633	20.7225	18.4202	18.4427	111.321	105.11	102.13	85.5475	121.673	121.336	39.1705	33.7792	74.2095	64.8971	46.5994	48.1606	47.923	47.953	48.6211	50.8649	71.9881	74.3769
meta_26	Retinoic acid	89.6102	106.101	122.614	137.314	112.473	117.701	115.572	107.028	156.772	142.771	128.647	139.407	122.08	142.931	128.725	144.437	218.078	247.698	147.603	147.723	185.666	201.208	163.561	148.424	171.684	196.439	212.908	195.975	214.429	188.417	158.268	190.808	219.312	186.076	252.969	201.392
meta_27	D-(-)-Tartaric acid	27.0429	21.5393	55.7372	117.445	62.2267	19.299	60.6038	52.9443	127.718	47.9738	54.4817	57.1946	65.5234	96.8536	114.756	218.664	212.533	188.615	199.967	148.818	174.707	127.719	134.805	157.425	123.65	208.021	159.918	114.475	143.672	121.173	138.139	126.298	82.025	57.0955	97.2945	84.0047
meta_28	Triphenylphosphine oxide	84412.7	86886.3	86531.7	99485.1	96974.7	95603.3	64334.4	67547.1	62155.9	57494.1	70155.3	71112.6	65709.2	64689	63165.7	66202.7	83003	82587.4	79249.7	75500.8	81238	77187.4	82988.9	85337.4	103473	93817.8	112110	100188	95789.1	101034	99930.9	99295	116062	119587	98659.2	107591
meta_29	2-Ethyltoluene	79.9053	89.1523	81.8456	97.4409	81.7698	89.6716	86.7946	96.4417	90.6388	107.176	113.398	87.7352	97.8448	77.7025	163.616	138.923	161.837	160.515	129.027	123.435	110.739	130.803	114.178	90.9868	129	132.238	128.459	126.418	101.76	103.665	140.651	136.842	134.615	171.193	94.6737	77.2266
meta_30	Ile Ile Ala	2437.03	2323.42	2352.8	3055.15	2128.02	1806.57	2223.64	2097.59	2209.64	2501.59	2480.34	1862.56	2389.19	2043.77	1724.8	2045.67	2007.73	2267.94	2127.58	2098.97	2380.11	2366.44	2179.46	2541.77	1363.95	1429.26	1037.2	1064.88	1472.89	1831.97	1248.92	1304.51	256.501	303.303	491.605	621.828
meta_31	Genistin	15697.4	14593.7	14376.9	12003.7	22980.2	30192.6	29628.9	41160.9	16707	21428.5	29030.5	36207.6	12506.8	15779.7	17221.6	13737.3	27260.8	25944.1	15154.6	14273.9	29104.1	33023.1	38813.3	34597.9	62191.3	50607.1	33108.4	34019	23213	23724.8	20524.4	24007.3	66435.5	67679.8	36870.9	33331.4
meta_32	Phosphocholine	403.386	401.557	561.202	423.869	809.553	960.444	690.077	1107.51	492.344	623.367	937.008	1084.91	230.485	292.234	189.657	216.511	252.615	279.173	370.442	477.783	692.202	888.803	896.529	797.22	944.671	1060.97	1005.63	1226.52	787.496	798.461	606.908	603.3	1335.23	999.685	908.568	769.409
meta_33	(3xi,6xi)-Cyclo(alanylvalyl)	66.1396	65.6003	64.3994	58.9756	66.414	92.031	80.1092	94.1713	73.3482	89.7695	76.195	109.362	61.018	77.2201	54.545	65.0206	50.8403	42.2914	36.0224	34.2234	35.0909	46.325	40.752	44.4852	23.5364	45.3985	39.81	43.5748	34.4158	39.8961	27.5309	27.6972	44.8106	38.5464	30.8047	28.9766
meta_34	Apiin	237306	248425	226696	252596	263940	285174	227380	252679	200691	201587	245421	247769	190713	209352	244165	257676	303435	305174	303925	291031	343446	347044	405385	401245	432768	390105	442987	419278	358997	382468	376998	399715	503436	482843	459000	486700
meta_35	6E-Octene-2,4-diynoic acid	3.51679	2.03099	8.7075	6.58889	2.45991	2.26351	4.01447	5.05517	3.21408	18.0478	3.24619	3.80776	4.30349	2.18844	0.883115	6.96033	60.3599	21.9058	11.0614	2.22042	20.0733	26.1074	2.41107	3.63706	19.3059	79.6933	18.3963	14.5972	130.241	26.7743	147.983	59.3007	96.9826	128.156	28.2461	60.9012
meta_36	(1E,6E)-gamma-humulene	15.6958	13.9512	14.2428	14.1762	16.4927	19.8289	28.04	37.9072	25.9914	23.2256	23.8522	23.6567	25.5965	17.8004	40.6781	53.7806	20.9169	22.7998	35.3665	28.1678	28.7492	31.3062	29.9077	26.1901	19.4868	20.8607	16.1726	16.8378	20.067	18.2392	31.9932	29.0074	13.7216	13.7347	36.193	62.6044
meta_37	3-Hydroxy-4-isopropylbenzyl alcohol 3-glucoside	73.4347	64.8804	48.0066	41.7627	55.8584	54.3238	53.9616	75.5843	52.1842	52.5502	51.0488	75.1537	85.5459	80.789	122.133	119.823	101.079	86.3298	201.363	244.304	179.642	209.858	267.401	247.345	95.8396	134.834	144.801	162.445	186.322	169.267	254.316	258.544	182.605	217.106	246.429	206.3
meta_38	Diosmetin	1659.29	1625.33	2043.87	1985.35	2485.89	2675.64	2193.3	2852.68	2277.65	2642.01	1910.07	2585.11	1667.9	1911.78	948.825	676.921	617.542	806.688	26.8414	26.2659	24.324	21.357	16.7959	24.974	31.77	27.4563	26.8632	22.7549	22.4294	19.3814	13.8459	18.9541	18.9706	25.91	24.1396	27.2104
meta_39	Caffeoylputrescine	351.642	363.734	5083.99	1931.38	1100.79	2174.63	520.93	508.106	802.505	3190.43	515.311	697.393	510.213	1422.35	683.719	830.32	3693.96	1540.7	2585.9	881.933	5206.02	33913.9	1054.76	2141.51	1171.8	7726.24	7361.87	5302.83	47127.2	6739.82	23492.5	7949	94537.2	118735	45761.3	47697
meta_40	PG(16:1(9Z)/0:0)	8021.89	8084.64	11206.2	9361.2	10900.5	11844.1	9017.85	13733.3	9044.38	11077.3	10372.1	11869.3	11674.2	10602.8	4945.2	5822.72	4489.29	4407.8	7403.53	8213.07	14060.3	15630.8	10456.7	10450.4	7985.45	10464.9	9609.7	11204	10067.1	10934.9	7693.01	7209.06	8597.28	7673.17	8219.51	7824.36
meta_41	L-trans-5-Hydroxy-2-piperidinecarboxylic acid	40290.1	43118.6	35829.2	37956.4	41251.1	50004.2	36685.7	43127.6	31295.8	29774.6	34848.1	42671.7	43669.1	42152	35774.7	35445.9	31790.4	35134.8	50809.3	53775.3	58221.5	57434.3	60046.4	61419.9	50760.2	46003.4	67337.8	63159.6	52243.4	57019.4	61525.3	62281.1	60768.6	61872.2	72376	84303.4
meta_42	1-Monopalmitin	1658.84	1601.37	1741.86	1855.68	1464.95	1402.22	1744.33	1849.49	1682.08	1529.81	1598.3	1228.68	2323.26	2271.74	2162.84	2262.9	1923.41	2011.17	3242.48	3106.5	3273.53	3187.82	3419.14	3376.57	1909.38	1992.13	2149.88	2106.68	2571.61	2798.93	2740.37	2934.76	1786.72	2271.87	2212.34	2744.55
meta_43	15-keto Latanoprost	686.865	644.505	586.646	556.902	553.096	459.271	1000.4	963.216	1116.32	904.32	741.509	691.001	1266.11	924.716	2086.3	2165.21	1474.31	1390.14	3519.41	3668.53	3870.16	4329.41	2934.7	3003.66	5049.47	3880.8	1982.62	1914.72	4428.12	4302.27	4753.05	4833.48	2441.27	3447.83	2854.21	3257.55
meta_44	1-Oxo-1H-2-benzopyran-3-carboxaldehyde	0	0	0	0	0	0	0	0	0	0	0	0	0	0	5.94811	7.18673	5.64669	2.80552	28.8444	24.5882	22.7647	25.389	17.0181	18.832	29.9454	26.2072	9.83214	11.1718	53.1942	25.8474	41.5877	31.1081	10.3207	18.7675	20.5507	16.6583
meta_45	Cytidine	3407.77	3433.76	2727.22	2545.86	3504.13	4446.53	4787.81	6647.95	3608.53	3135.19	4263.06	4615.56	4020.84	4503.69	3046.1	2516.86	1763.13	1829.28	1673.62	1928.01	2178.39	2670.19	2309.52	2061.43	1388.05	1783.62	1711.76	1724.05	1411.75	1676.1	1301.89	1487.36	2214.52	2022.69	1641.56	1522.34
meta_46	10-Oxo-11-octadecen-13-olide	51.1579	43.3046	20.6745	15.9495	40.872	47.7072	81.2232	127.791	58.3415	40.0418	43.0834	60.4901	81.5887	65.3951	33.8919	48.7819	3.63784	5.48	71.5398	95.4019	64.0036	53.5477	75.1836	75.1886	13.714	17.6495	42.0571	37.2994	33.9625	58.8813	9.92804	14.2165	11.7111	19.652	15.4885	18.0751
meta_47	Peonidin 3-O-glucoside	216.797	225.131	223.114	254.517	280.35	260.961	305.127	330.721	310.972	300.593	268.623	297.118	344.495	337.134	230.88	197.806	197.248	240.236	0	0	0	0	0	0	0	0	0	0	0	0	0	0	0	0	0	0
meta_48	2-Linoleoyl Glycerol	1219.64	1249.17	1312.75	1282.89	1763.28	1324.29	1355.5	1731.79	1323.89	1680.3	1103.16	1741	1308.24	1477.34	876.833	1410.3	848.007	905.995	848.391	1065.25	1125.53	1248.07	1050.91	1160.34	725.474	959.453	1229.45	965.904	1423.74	1209.17	771.745	602.32	872.209	825.059	769.571	601.645
meta_49	6-[5]-ladderane-1-hexanol	34.3351	46.721	56.5834	55.8096	53.2383	51.2783	70.3524	53.0675	70.7455	85.3459	56.6344	54.6273	64.9424	74.4426	79.6498	104.564	71.625	82.9182	37.4231	44.0186	41.3612	53.176	50.1714	53.2074	39.9291	60.1986	37.5377	39.1275	62.4009	44.9582	43.585	35.7558	40.9913	53.7828	35.8965	27.6508
meta_50	Val Leu	3214.17	3189.63	3518.97	3802.29	4698.91	4784.46	2996.05	4046.15	3294.51	3931.21	4075.37	4460.61	2371.27	2642.25	1398.98	1587.28	2455.85	2374.02	2098.64	1762.43	2304.58	2127.23	2579.76	2483.33	2832.34	4036.29	4315.22	5063.28	3485.98	3507.02	2084.47	1943.69	2881.19	2539.09	2627.93	2795.18
meta_51	Triethyl phosphate	0.0403872	0.278724	0.0782055	0.177593	0	0.31336	0.195279	0.148664	0.433154	0.0183775	0	0.00725682	0.189351	0	0.0381263	0	0.270846	0.252519	0.174452	0	0	0.129459	0.0638095	0	0	0	0	0	0.121476	0.241405	0	0.181215	0	0	0.260428	0.416324
meta_52	17-phenoxy trinor Prostaglandin F2伪 isopropyl ester	14170	14114	12702.6	12587.1	15957.5	15104.8	19189.3	18573	16336.5	14502.1	15303.2	16163.6	18846	16871.6	21971.6	21723.5	15662.9	18202.6	16745.1	17447.9	17721.2	18056.3	17302.1	18612.2	18220.8	17089.5	21159.7	17676.9	16490.2	19194.9	20888.1	22513.5	18857.5	17689.2	21877.6	23605.5
meta_53	Glu Ile	1298.47	1368.29	1349.97	1487.95	1506.09	1849.35	1393.5	1376.69	1519.19	1691.4	1490.2	1818.69	1227.63	1501.75	986.843	1213.83	1129.27	999.949	601.832	566.521	605.96	690.776	631.757	624.229	331.469	658.556	648.327	662.098	568.236	581.432	470.049	476.226	682.972	600.396	516.616	470.93
meta_54	Pro Val Leu	255.274	262.498	193.414	190.894	181.784	199.079	231.917	223.096	173.303	181.598	143.953	175.65	211.353	195.93	208.726	268.519	111.747	109.727	109.965	122.146	101.161	110.354	108.455	115.84	43.9606	84.0438	76.3895	69.9948	74.7977	96.0196	84.0911	79.2473	46.4384	48.2796	38.9913	47.4153
meta_55	DL-尾-Leucine	28.376	31.6985	40.4563	39.1775	55.9715	55.1669	34.5217	49.7533	43.2296	54.1635	52.9569	57.4551	27.3231	34.7367	15.3553	20.1166	28.31	25.9239	21.721	21.5526	24.5854	22.8765	28.8562	25.0545	25.3831	38.001	36.2539	49.3837	34.2032	34.0162	23.5273	18.8314	29.8062	24.4437	25.9304	23.9333
meta_56	Coumarin	217.5	229.117	198.824	188.862	266.911	336.586	551.978	625.874	341.253	347.887	368.061	436.041	249.933	287.953	245.749	194.602	187.844	246.031	133.112	136.028	126.805	138.458	256.346	225.647	151.743	174.517	217.677	243.031	57.7219	87.2772	111.182	135.118	377.145	515.253	309.361	323.467
meta_57	NH-DVal(NMe)-Val-OMe	1445.7	1486.39	1567.67	1644.09	1765.83	2193.7	1440.19	1621.92	1495.2	1757.13	1561.6	2051.03	1173.43	1419.67	897.493	1212.49	1066.74	915.098	613.602	588.602	710.049	978.788	675.299	768.798	352.177	732.146	850.78	798.702	732.639	690.8	555.144	539.742	1145.84	999.489	707.355	682.925
meta_58	PE(18:1(9Z)/0:0)	194.918	198.53	246.204	199.762	309.844	382.972	236.43	289.508	295.524	342.65	364.017	372.128	196.345	191.054	167.908	190.787	299.348	317.54	56.4076	56.6539	117.813	150.999	149.294	145.569	87.9126	121.516	189.789	271.43	196.079	262.975	119.146	158.593	321.554	235.288	195.088	202.433
meta_59	Apigenin	10596.8	9829.23	9176.03	8389.3	13940.7	18172.7	20558.2	25843.8	11819.3	13903.7	18080.9	22211.3	9137.72	11197	14933.6	12857.4	19673	19255.5	14999.1	14976.2	23687.6	26867.7	32963.5	29968.3	40779.8	33483.7	26995.5	27255.1	19537.7	20619.6	21648.9	24141.3	45913	44149.8	35595.1	33995.8
meta_60	D-Pipecolic acid	156.703	182.571	156.528	176.431	203.376	266.706	171.933	254.073	181.491	184.39	163.676	168.89	330.765	333.12	163.037	161.568	105.255	145.087	528.164	527.257	560.986	546.253	446.875	427.224	383.941	283.258	627.68	634.342	440.913	446.718	528.532	500.009	667.107	692.625	677.175	819.055
meta_61	Ile Glu Val	211.715	213.283	185.976	224.456	182.315	230.414	215.388	182.075	215.83	228.794	173.607	218.968	171.8	209.004	153.963	213.414	158.805	147.811	113.876	103.232	100.764	137.372	98.7729	110.123	54.9242	87.7667	83.3021	75.5494	77.7939	82.1657	71.5413	76.776	90.1439	86.7329	83.5255	79.0221
meta_62	2-Phenyl-1,3-dioxolane-4-methanol	7.46135	7.81209	9.12392	11.3942	5.34365	4.46056	11.5546	5.13354	8.28912	7.75341	7.74236	4.19995	7.70515	6.43335	11.4689	9.69051	13.0761	14.3524	9.30623	5.4372	9.10543	9.22349	11.0019	8.94816	7.62617	11.1052	2.8797	6.7036	6.64005	3.17469	10.5601	6.11282	1.86829	7.16993	1.8511	6.82329
meta_63	Jasmolone	56.1442	53.4166	52.3231	54.5389	45.8984	50.5524	29.9322	28.6725	31.5528	28.936	30.8848	27.0429	40.5365	38.0237	40.0317	39.4666	57.7777	60.5239	39.7747	46.1622	46.5482	41.7236	40.1203	44.0345	38.9899	34.4348	53.6752	50.2717	29.9483	27.9706	40.4652	49.3913	45.404	47.6099	49.2381	47.2259
meta_64	UMBELLIFERONE	7.38565	8.35386	263.576	72.4592	38.0563	83.6521	14.5593	11.591	28.4832	164.622	12.3977	16.159	16.135	55.9186	24.6972	30.1982	179.99	58.1461	110.623	29.1804	272.075	2473.8	36.708	89.8149	47.3682	439.941	381.158	268.942	3524.41	338.953	1601.74	427.41	7320.99	9395.49	3362.64	3485.6
meta_65	Hydrocortisone caproate	123.946	113.4	83.5754	77.7228	93.9884	81.3177	127.873	152.536	87.122	79.8094	116.761	120.783	96.4292	83.4099	120.507	89.0085	98.7586	88.3541	177.508	194.992	180.735	170.284	231.91	184.922	148.641	136.746	117.718	126.651	111.086	118.529	137.92	169.726	113.101	110.805	137.154	163.747
meta_66	Ile Asp Lys	447.868	580.648	1094.92	1008.79	1701.61	1454.59	635.692	1328.67	901.954	1485.08	1796.08	1726.19	311.42	538.447	303.615	479.193	729.629	619.789	1338.02	1164.61	2020.02	1725.81	2296.87	2575.41	2196.28	4610.15	4639.09	4945.31	3956.99	3932.26	3001.68	2515.34	6785.11	6164.97	5365.97	5453.04
meta_67	CITROPTEN	0.628212	2.84795	15.1751	13.6758	8.8811	8.50261	7.66751	11.6806	19.1761	25.768	5.68363	8.38999	12.1482	14.9786	57.5108	52.2655	27.0803	31.6782	146.625	126.251	157.864	179.849	78.8339	100.747	167.596	119.929	104.592	87.5276	216.896	121.13	221.428	203.305	80.3944	120.563	166.285	125.771
meta_68	Cytotrienin A	300.503	285.935	411.54	349.754	371.599	371.276	241.104	265.575	370.795	331.091	364.256	331.765	330.655	345.322	230.205	232.635	243.073	260.332	255.755	241.817	199.989	230.023	225.306	270.898	206.666	202.26	298.013	293.31	243.112	273.786	178.879	289.825	244.187	256.282	174.604	204.768
meta_69	5S-HEPE	200.91	185.677	197.723	201.708	227.757	281.801	387.927	533.578	331.614	282.645	330.749	311.166	192.072	140.656	339.414	340.292	263.485	243.936	463.616	334.414	375.538	425.857	474.732	361.49	289.6	340.358	137.191	141.977	230.916	220.478	261.107	232.652	103.542	98.6656	257.817	434.589
meta_70	PE(16:0/0:0)	1478.75	1503.04	1877.66	1599.04	2674.03	2872.35	3323.43	2892.64	3473.45	4299.84	4925.03	4520.34	3058.46	3165.69	3901.31	4697.56	5619.72	7025.62	2443.65	2393.04	1436.3	1342.83	2069.78	2423.19	2783.88	2737.65	5065.79	4996.37	3868.52	3648.82	3972.74	3845.81	5140.09	5523.96	4749.58	4582.04
meta_71	5-hydroxyfluvastatin	275.793	238.052	188.95	192.225	199.834	121.635	84.0648	65.7355	47.9175	53.4608	90.9958	75.3648	92.8466	71.9216	125.336	88.1614	44.1373	52.2558	111.627	106.63	100.576	87.652	71.6475	92.042	235.292	123.583	99.9573	127.648	52.4368	87.4358	89.4088	55.0803	53.1596	56.7836	49.5346	52.3577
meta_72	Serinyl-Threonine	24.4205	27.0916	24.6252	27.8571	23.7376	36.515	27.5703	27.8582	23.346	30.9359	26.8085	33.9806	24.541	27.601	18.8881	24.7118	21.2237	16.0373	12.9156	14.1574	12.6749	20.8868	13.265	15.9723	5.39868	11.8761	12.2889	13.2314	12.8945	11.6845	11.4569	10.5888	16.4092	14.2165	12.6596	16.4807
meta_73	Benzofuran	27.626	30.5765	40.1339	42.3	36.9548	51.5141	54.6741	42.532	56.4487	64.8032	73.8151	90.5108	86.2513	88.6543	67.3861	72.7482	79.5481	73.9393	27.176	27.9325	19.5928	24.4608	26.9338	23.7495	27.8036	32.107	20.0343	22.9967	26.8836	24.6084	60.3268	66.1505	62.9678	51.3548	65.3309	63.2639
meta_74	Asp Ile Ile	263.045	304.472	209.59	208.256	171.431	244.158	224.365	194.105	175.081	185.292	185.915	224.869	203.342	186.704	146.792	161.132	63.6405	62.8375	59.7125	63.5887	61.1906	72.9836	48.6161	56.6477	36.4023	55.7536	58.4081	49.324	41.9992	48.1937	30.3822	41.0537	51.4598	53.1419	39.1732	40.8134
meta_75	PG(14:0/22:6(4Z,7Z,10Z,13Z,16Z,19Z))	33.9658	49.6339	20.1064	20.0805	19.2121	6.80529	44.195	40.9471	51.2198	25.7111	21.1155	23.1948	83.363	41.7712	79.6061	58.7405	95.1865	81.6159	135.214	151.66	167.478	118.513	128.852	125.106	109.959	147.142	145.802	139.646	139.044	252.959	146.096	263.771	266.061	125.911	348.25	335.317
meta_76	Glu Tyr	1253.9	1385.16	1359.63	1632.4	1231.05	1555.59	1291.58	1151.96	1459.13	1556.55	1405.07	1634.7	1097.92	1280.48	762.828	986.702	730.527	667.308	464.791	500.904	420.59	541.158	429.653	469.404	173.697	349.238	321.1	329.617	303.69	341.568	221.324	216.068	343.841	268.432	244.395	198.218
meta_77	Cuminaldehyde	22.3561	22.7043	14.9001	11.7796	22.664	18.3103	29.9357	43.2606	37.8109	28.128	21.9462	26.3036	58.2315	46.3419	29.2177	41.3586	4.27198	9.88107	39.5113	47.7386	17.7675	10.4068	22.6595	28.9925	0	3.13421	12.374	15.0492	22.7483	30.9	1.16739	2.67036	0	9.1757	3.45452	1.27957
meta_78	1,8-Diazacyclotetradecane-2,9-dione	70.638	71.5394	54.9466	67.8706	58.4591	58.2541	95.8296	86.8674	75.5755	75.865	66.9938	55.4905	157.181	123.161	133.298	157.768	117.352	126.015	63.7458	78.5426	72.0877	75.473	59.7232	66.9193	36.983	42.7714	46.7113	47.7277	50.2916	56.1405	78.7164	89.8376	74.9459	80.4528	94.2717	113.963
meta_79	Met Val Arg Tyr	495.63	345.772	353.423	391.748	358.945	284.511	442.343	400.215	376.385	328.997	374.932	281.644	376.968	307.81	349.219	262.388	213.483	204.044	562.842	536.684	418.373	291.035	405.191	426.459	1082.57	547.526	261.592	313.913	289.416	390.134	135.194	102.294	89.5004	103.943	68.9326	95.4913
meta_80	alpha-Corocalene	118.238	103.056	123.458	125.693	129.162	94.0024	144.868	126.014	158.007	154.471	115.992	110.786	136.891	128.767	197.165	212.236	233.408	218.07	377.234	364.66	349.108	360.635	309.628	371.782	369.755	349.598	309.688	290.926	357.13	348.818	386.359	395.531	322.698	376.568	310.113	283.24
meta_81	(24R,25S)-25,26-epoxy-1伪,24-dihydroxy-27-norvitamin D3 / (24R,25S)-25,26-epoxy-1伪,24-dihydroxy-27-norcholecalciferol	8203.36	7705.41	8300.45	8990.08	8704.32	6905.67	9074.31	8357.14	9689.91	9484.92	7712.33	7667.22	8528.84	8798.21	10916.8	13029.9	14425.8	14135.1	23561.7	22485.1	22916.9	23014.7	20856.9	23787.8	24294.3	22613.5	21130.6	19987.5	23686.8	23360.9	25557.9	25609.1	21908.6	25907.9	20942.5	20100.3
meta_82	Asp Val Val	309.791	323.387	582.757	524.966	633.229	715.267	348.33	398.488	448.763	626.861	481.061	666.824	218.836	365.426	221.029	256.555	261.337	182.363	170.424	140.492	156.869	165.161	171.822	173.035	91.7853	243.155	186.535	259.45	247.322	192.932	204.962	124.018	211.366	210.927	131.971	125.472
meta_83	4-Hydroxycoumarin	0	0.468735	0.2437	0	0	0	0.419717	0.386022	0.636124	1.48835	0	0.540355	0	0.516747	7.68818	9.81705	4.62917	5.43376	74.2303	32.2388	87.3639	83.999	36.9262	50.3709	95.7607	110.099	45.4746	44.2608	207.719	76.5805	244.985	179.747	64.1481	124.631	102.876	54.7672
meta_84	2-Acetylpyrrolidine	0.427802	0	0	0.769965	0	0	0	0	0	0	0	0	0	0	0	0	0	0	0	0	0	0	0	0	0	0	0	0	0	0	0	0	0	0	0	0
meta_85	1-Methyl-2-propylbenzene	25.7111	25.3018	24.9461	28.4127	26.2636	24.5622	22.3589	21.5432	22.155	22.8432	23.457	22.0878	24.4317	23.6641	31.8149	30.166	35.7147	34.2955	31.0398	32.5116	32.3601	37.1488	34.6565	38.5341	38.4316	35.2439	38.7046	37.0908	38.2126	35.3206	42.0017	42.0035	38.3976	47.6274	37.8971	43.0439
meta_86	2-Hydroxycinnamic acid	345.424	361.543	459.052	460.693	434.226	598.115	613.031	490.346	666.509	740.503	889.532	1023	982.385	994.016	772.591	821.361	911.45	878.062	341.527	354.488	223.988	271.096	304.243	285.602	358.147	409.889	239.272	305.809	324.937	295.693	790.886	749.98	821.559	649.844	841.622	797.049
meta_87	MG(18:3(6Z,9Z,12Z)/0:0/0:0)	12687.7	13836.8	12982.1	13998.4	13021.9	13162.8	13492.9	13774.4	15458.8	14617.9	14727.8	14425.4	15304.5	15826.6	17118.7	18507.6	20450.6	21024.5	18890.3	19374.1	21105	22102.7	20267.9	20752.1	21156.9	21898.6	22413.4	21816.6	21870	22887.9	22739.5	25324.4	20010.2	22583.6	22203.7	25468.1
meta_88	3-Hydroxy-8,9-methylenedioxypterocarp-6a-ene	4.51049	6.54458	5.2468	5.78513	5.55837	8.74983	5.98655	4.68431	7.77827	8.19422	6.68356	8.27619	8.29898	8.34354	4.55325	5.62675	3.8115	3.82977	3.4162	3.65952	2.77584	1.26571	2.37547	1.62448	1.60535	2.13723	2.02476	0	0	0	2.74347	1.10471	2.52046	2.27593	2.51187	0.731242
meta_89	Ile Val Thr	798.685	640.163	899.959	892.928	953.953	809.15	749.522	746.399	578.146	606.667	727.736	580.034	615.593	565.361	558.399	528.322	387.003	375.545	818.807	853.07	699.652	641.522	726.345	748.562	1467.04	1139.46	731.987	902.702	615.371	744.1	433.435	324.356	383.463	449.229	246.483	291.698
meta_90	Methyl 3-methyl-1-butenyl disulfide	58.0743	52.6642	140.938	264.267	138.569	37.3686	124.137	105.492	289.005	109.678	128.922	128.379	168.141	227.937	266.597	496.379	498.277	433.281	471.935	356.245	417.805	310.809	315.447	373.565	294.262	475.327	394.926	286.145	350.023	290.68	351.277	322.228	177.766	140.549	228.731	199.791
meta_91	Podecdysone B	142.098	141.213	79.1042	93.9381	93.5936	66.267	90.2375	122.027	135.499	105.625	108.607	130.362	77.6678	79.1199	82.8642	94.6817	171.727	120.562	298.001	317.515	397.427	390.877	369.234	330.998	129.48	282.217	270.893	213.988	309.506	240.887	255.067	288.617	301.801	273.866	352.326	373.429
meta_92	Leu Glu Leu	357.873	402.322	418.594	410.568	534.983	621.579	374.322	428.26	506.053	548.705	474.181	724.233	288.87	422.347	245.269	291.161	304.142	271.417	135.068	128.241	131.384	176.011	139.346	152.257	90.5886	169.786	148.283	139.299	116.79	133.992	96.2981	97.0385	197.577	185.553	127.498	121.126
meta_93	PG(18:2(9Z,12Z)/0:0)	48.8391	51.3589	81.5012	62.1665	102.991	81.8037	54.2292	95.6109	47.909	57.3455	77.7993	102.023	55.0572	82.6153	14.2705	29.3178	5.48901	4.34248	88.8486	79.712	10.7208	0	32.1321	64.705	0	1.28777	30.3207	32.8095	83.9935	63.5023	0	0	2.66024	35.1622	0	0.0654955
meta_94	Lucidenic acid G	274.65	238.079	115.208	102.69	135.095	109.949	230.047	292.155	167.819	134.534	236.805	218.454	190.748	168.452	366.358	245.306	320.905	308.078	506.187	529.858	427.632	365.828	592.633	550.561	586.726	366.132	269.032	319.457	196.994	234.671	371.651	480.38	239.695	242.916	372.239	457.622
meta_95	DG(12:0/22:6(4Z,7Z,10Z,13Z,16Z,19Z)/0:0)[iso2]	42049.3	49007.2	51532	56010.7	53412.9	55256.3	36612.5	36882.3	38182.2	38831.9	46313	41319.6	35800.5	41229.5	37816.5	40098.6	53771.1	56155.6	48058.6	46494.5	49592.7	51496.2	49059.8	52299.3	68539.8	60545.8	76292.6	68156	71490.2	68701.6	61512.1	64612.6	74380.6	79634.5	66025.7	68172.1
meta_96	Carbendazim	6.42859	2.51853	8.60495	9.58258	44.2339	0	9.52851	15.5371	20.7059	11.931	3.37796	0.884544	10.5178	56.7343	15.6268	11.4373	16.5246	9.76767	13.2107	20.2247	22.2286	15.0343	16.2562	8.73581	14.9573	81.542	117.929	17.1179	37.1806	14.2325	20.6805	9.77098	123.191	154.044	7.87676	16.109
meta_97	Ile Pro Ala Leu	3.90924	0.919645	0.66371	0	0	0	2.25758	3.99314	5.33553	2.295	3.66365	0	4.44748	3.75872	17.3916	12.6041	7.8363	6.23828	28.3409	27.341	33.0871	36.4432	27.3821	23.8703	53.6935	30.6515	7.47922	12.117	35.8863	33.3313	43.115	51.1803	6.96113	28.4319	18.0794	13.3597
meta_98	(卤)5-HETE methyl ester	30.1622	35.1696	40.8899	42.7075	40.016	33.4489	21.6276	21.0466	23.5144	22.095	28.4723	28.1629	22.1781	18.7876	20.545	21.1173	31.8578	30.9974	26.6169	25.8222	29.8163	26.1521	25.8736	25.8954	35.9203	31.0691	35.6366	30.8011	30.9995	34.5483	28.3747	33.0607	38.1535	33.8159	36.5586	33.1201
meta_99	PI(16:1(9Z)/22:6(4Z,7Z,10Z,13Z,16Z,19Z))	241.182	217.899	154.28	173.911	123.105	128.994	206.832	208.061	203.676	179.622	261.75	163.079	180.753	139.261	226.219	219.944	387.701	268.144	261.435	270.375	275.881	267.366	293.759	270.496	548.423	352.618	284.358	400.886	298.915	275.96	344.746	335.576	195.217	255.849	233.39	256.902
meta_100	Fasoracetam	50.113	58.3983	51.4356	58.6369	68.7933	76.9019	57.7851	60.4856	67.8462	81.8966	64.8851	81.2874	50.7844	67.8976	41.0661	48.9382	48.5364	38.0287	25.6316	22.0361	23.3709	25.8639	22.207	22.916	11.9635	26.2092	22.7158	26.8323	23.8223	17.1222	18.1267	15.7266	28.5403	23.4168	16.8442	20.9007
meta_101	Acinospesigenin A	816.479	804.066	575.509	610.54	531.518	543.919	638.891	702.537	618.062	566.692	781.625	599.866	785.224	654.945	959.979	771.385	1021.01	890.49	1478.46	1503.63	1568.22	1529.48	2055.03	1786.33	1211.27	979.808	1392.68	1502.84	860.494	1073.88	1048.63	1046.31	825.167	832.927	1010.92	1392.2
meta_102	Leucomycin A13	2823.85	2074.25	2240.83	2338.32	1981.9	1562.22	4062.89	3111.17	4431.18	3241.77	5349.68	1952.38	3914.91	3487.93	5450.37	3973.3	5946.79	5750.46	7433.73	7641.2	4845.37	4024.67	5822.63	6556.8	15637.1	8892.92	4645.73	5354.76	3543.48	4929.32	4171.05	4200.2	2304.74	3361.31	2692.93	3760.26
meta_103	PM-Toxin A	16060.5	15969.7	14984.1	15683.8	16363.2	15977.2	13523.1	12324.5	13127.7	12050.3	16016.5	14052.9	13060.3	12438.6	12157.4	11719.8	14733	15104	12633.6	12160.2	12482.8	11905	12709.9	13197.3	17259.9	14449	16968.4	16962.5	14564.8	16261.2	13153.9	14372	17201.1	17328.8	14059.4	15324
meta_104	12伪-Hydroxy-3-oxochola-4,6-dien-24-oic Acid	25.9755	23.7969	17.8428	13.5019	17.4332	18.3922	26.669	33.1639	16.9091	18.3199	14.9675	21.3873	28.5848	15.4732	17.2018	11.7273	1.83114	0.715176	15.3592	16.047	30.567	49.3645	21.9187	16.6314	14.7329	12.9638	13.5116	14.2807	17.6964	22.5991	10.3852	11.4718	3.87881	7.48369	7.76224	5.89004
meta_105	18-Nor-4(19),8,11,13-abietatetraene	384.466	350.978	382.268	413.821	366.019	366.615	342.599	404.031	373.458	347.482	365.768	363.513	366.557	396.601	592.407	588.276	630.279	552.833	685.747	674.119	576.955	652.052	656.228	639.187	642.93	596.817	566.259	547.27	652.023	656.216	819.675	835.101	641.598	761.625	667.637	743.675
meta_106	Zerumbone	6117.3	6809.31	7413.88	7749.06	7319.08	8041.54	4542.43	4873.25	4690.86	4202.2	5325.79	5805.47	4907.17	5036.59	5100.14	5013.84	6620.2	7309.56	5844.45	5644.06	6565.77	5753.07	6181.82	6927.81	8071.82	7096.65	9425.27	7629.78	7126.59	8236.76	7289.84	7580.75	9472.82	8896.08	7604.98	9124.73
meta_107	Ser Glu Leu Thr	83.5319	98.8543	96.1417	122.366	78.532	129.061	89.2404	74.6815	126.344	134.601	66.6818	128.248	52.9178	94.6996	61.0654	77.6249	68.3582	58.8279	17.6306	15.4873	12.7879	22.9031	16.4074	19.9851	10.8711	24.0736	9.11711	13.2597	16.0261	12.2354	7.82326	7.88471	16.9247	13.6662	14.7118	7.85132
meta_108	3,4-Dihydrocadalene	65.7798	66.3009	68.3207	71.2182	67.8188	64.4765	69.8577	68.6289	65.712	62.5006	68.7689	63.306	81.2101	67.0644	101.992	107.568	117.923	107.436	109.264	120.231	104.079	111.947	111.191	125.257	125.333	116.548	94.5797	100.643	126.096	119.613	147.347	145.465	128.251	124.265	125.139	132.029
meta_109	1,2,3,4,tetrahydro-1,5,7-trimethylnapthalene	57.9495	55.3842	59.4697	59.4218	55.7709	59.697	46.3966	53.594	52.0733	45.3431	54.2605	49.0324	50.3027	52.6656	72.3941	70.4614	82.5032	75.2412	83.1059	82.1462	76.5776	78.4265	83.2782	84.4863	88.477	76.2566	81.1736	78.8384	89.2736	86.0874	97.9128	102.869	87.5925	94.7568	85.3648	87.2605
meta_110	Patchoula-2,4-diene	77.0764	74.3773	81.0522	80.7528	78.5684	82.8756	66.9831	83.4342	79.3089	71.9782	76.3521	74.5282	75.9474	75.6138	112.62	118.179	130.949	120.739	134.371	138.612	118.72	131.081	139.501	124.476	131.655	125.267	120.266	116.431	128.372	134.755	149.565	165.024	139.037	149.931	133.974	144.724
meta_111	Luteolin	6501.87	7427.8	10704.7	11845.6	12144.4	11724.3	13916	15785.3	16139	15206.1	10078	14208	16235.4	17879	13222.2	13579.1	13227.3	16992.3	23812.8	28132.7	20094.9	23180.7	21143.8	18818.6	14524	11463.7	23692.8	21441	13933.7	12864.5	16620.5	19454.9	25394.6	23739.9	24814.5	25272.3
meta_112	(Z)-3-Oxo-2-(2-pentenyl)-1-cyclopenteneacetic acid	30.0864	35.5285	35.2171	27.3091	42.3232	59.5402	37.896	69.2429	21.1332	37.3467	23.5206	47.5672	37.2089	36.2298	15.4267	14.4751	3.94312	7.3645	18.4823	14.6442	27.8692	56.5236	13.9259	16.4564	0.815263	4.20569	16.2638	19.1487	10.427	9.79026	11.2302	5.58543	1.53771	6.61268	11.2102	16.7274
meta_113	Ala Val Val	142.95	143.337	167.25	155.049	184.114	205.368	147.453	149.494	140.42	172.128	155.429	192.449	110.836	130.087	87.3765	91.6604	80.7701	71.7409	87.4698	80.1055	75.463	82.8058	86.6728	87.4057	108.105	120.31	91.9264	108.736	83.4122	87.515	48.7954	42.0221	73.6887	61.6848	46.7296	45.9912
meta_114	Tropacocaine	18.8075	15.5487	6.28625	3.5481	30.7729	71.7902	78.512	92.4228	11.8992	21.4159	39.3948	59.2832	44.0098	35.2757	29.2322	19.5228	8.32808	9.4869	1182.24	1237.62	3291.57	2875.56	1123.84	1605.29	2337.38	1574.6	2397.98	2441.78	3033.99	2111.2	3007.31	2926.57	7070.68	3118.61	13080	20247.6
meta_115	3,4-Dihydro-2,2,5,7,8-pentamethyl-2H-1-benzopyran-6-ol	137.102	140.834	139.38	146.158	125.182	123.801	114.69	111.836	127.761	121.065	115.857	128.063	119.823	137.065	115.076	123.571	162.734	164.095	112.735	128.797	141.009	136.26	129.963	130.771	132.291	135.754	157.423	131.545	129.464	127.862	115.378	129.737	160.078	139.536	169.699	139.967
meta_116	Vitamin D3 glucosiduronate	1073.83	1043.95	498.288	554.193	464.46	402.644	718.417	709.226	814.996	624.577	851.795	625.967	845.191	783.429	1702.07	1341.99	1392.72	1334.81	951.986	1150.31	922.505	939.973	935.896	852.879	1726.08	1092.7	855.911	1012.44	611.353	773.398	908.273	1192.08	510.479	661.675	955.429	928.092
meta_117	5(S)-HEPE	2488.34	2241.07	2303.15	2434.66	2144.23	2222.31	2357.3	2727.62	2479.21	2270.21	2434.19	2347.76	2593.02	2562.1	4095.88	3967.47	4289.9	3792.7	4728.99	4885.9	4254.07	4552.53	4747.77	4534.8	4712.46	4249.43	3939.06	3788.73	4369.59	4489.5	5548.36	6029.74	4469.78	5067.58	4869.75	5338.93
meta_118	Ala Ile Ala	203.938	216.428	212.258	211.725	208.931	242.486	203.723	180.281	239.169	242.913	211.656	229.924	148.966	182.23	169.359	186.647	149.881	152.9	117.542	130.19	110.952	104.93	125.644	122.939	94.3323	117.302	100.913	120.302	85.4804	109.52	99.1279	98.7865	86.7097	73.8862	96.3319	99.0147
meta_119	5Z,11Z,14Z-Eicosatrien-8-ynoic acid	23.6167	18.839	12.4431	13.4027	12.4121	7.8433	21.0487	19.5633	18.8505	21.1366	18.5895	10.9738	28.741	29.2019	67.8291	64.8002	41.695	41.1249	112.827	128.498	142.829	183.969	103.278	99.8473	267.445	146.645	60.3914	56.0218	210.961	161.476	181.601	188.039	66.8412	130.608	79.1101	65.483
meta_120	1,25-Dihydroxyvitamin D3 3-glycoside	454.244	376.409	130.275	150.847	108.39	92.5944	381.416	393.556	260.192	182.733	346.645	201.029	393.474	239.417	602.128	392.062	273.77	327.984	233.895	313.545	211.385	185.685	282.375	215.138	386.865	175.997	151.035	168.319	57.2058	128.36	89.8392	175.709	22.0246	20.9365	114.113	97.5673
meta_121	Isoquinoline N-oxide	345.82	360.719	427.063	446.62	397.271	470.671	669.909	550.885	760.767	749.762	709.897	765.327	725.843	776.426	601.61	699.318	944.288	870.263	1662.18	1862.05	934.472	977.322	1248.33	1132.32	1151.6	923.61	455.16	645.782	691.363	567.748	1445.12	1209.85	863.631	738.641	1656.26	1328.84
meta_122	Deserpidine	47.2802	25.6243	44.2465	42.1782	34.3466	37.4997	39.9651	28.9342	37.5614	43.4263	49.0205	41.4772	42.6084	49.7502	49.5985	45.5361	41.5295	45.5147	61.4591	69.781	80.6592	87.0658	61.6253	49.2095	48.2257	65.3376	63.3392	70.2368	81.3516	62.1495	50.4372	45.3487	47.7712	48.9708	74.8014	62.1933
meta_123	Glechomanolide	19.8535	18.877	20.7837	16.4827	26.3084	21.3192	24.2113	22.5072	19.5841	19.345	22.1887	23.4825	27.6868	22.5507	25.6155	25.521	19.9344	23.7326	22.5919	21.2971	23.2089	24.9144	21.1726	22.9995	25.9542	19.8345	25.9384	21.9309	21.7982	21.3836	21.0684	26.3091	23.852	17.0346	19.723	23.8246
meta_124	2,2,7,7-Tetramethyl-1,6-dioxaspiro[4.4]nona-3,8-diene	171.17	178.69	171.935	190.617	163.651	172.573	137.945	136.217	152.444	152.561	138.175	160.828	166.515	183.83	169.937	180.18	237.928	256.47	172.589	190.436	207.159	215.473	190.5	187.018	191.979	198.796	246.804	219.056	193.925	186.232	183.856	213.087	248.586	223.444	275.158	242.587
meta_125	Cycloseychellene	149.531	150.372	148.385	161.153	151.27	149.459	129.669	144.552	132.067	127.513	137.441	137.262	136.164	146.686	190.284	199.616	225.837	213.022	216.125	209.834	204.924	216.494	227.532	225.384	232.64	213.145	215.901	201.464	235.782	241.955	252.59	277.238	242.945	265.717	228.471	240.557
meta_126	p-Coumaroylputrescine	2472.13	2573.08	2328.26	2209.53	2983.54	3515.28	5162.13	5691.47	3290.33	3222.32	3632.37	4032.37	2683.97	2888.88	2646.4	2229.17	2217.18	2829.3	1550.64	1771.58	1701.3	1839.52	2984.57	2652.64	1999.31	2145.16	2791.61	2877.52	939.115	1359.86	1560.35	1932.29	4367.61	5590.88	3689.96	3835.2
meta_127	trans-Cinnamic acid	3849.57	3863.36	4321.79	4577.61	4293.97	4991.02	4713.53	4385.7	4801.46	4695.17	5042.18	5166.29	5389.02	5248.19	4816.6	5242.51	5974.95	5968.3	4838.95	5500.86	4100.4	4298.13	4514.83	4732.5	4043.58	4603.17	4275.59	4470.32	4226.48	4258.47	5433.46	5477.1	4629.02	3816.75	5420.89	5138.73
meta_128	Isoxeniaphyllenol	2247.95	2294.95	2070.27	2144.34	2658.56	2402.01	2583.83	2556.44	2425.52	2249.08	2230.06	2438.51	2797.19	2629.23	3256.08	3244.6	2674.98	2914.38	2869.36	2882.87	3113.88	3104.66	2853.16	2940.34	3180.42	2878.54	3380.18	2842.32	2993.21	3091.6	3560.59	3645.57	3195.64	3165.57	3610.02	3592.03
meta_129	Acetamiprid	9655.06	5032.47	4304.71	5050.99	659.327	322.811	4250.64	564.759	4186.08	3309.57	732.704	127.992	726.531	864.376	15555.1	16709.8	24348.9	14659.1	6504.01	5586.73	7431.79	4826.94	2235.25	2590.97	16174.6	16193	3165.42	2506.55	11801.6	8203	10530.2	8594.46	4377.3	4942.91	9998.97	6640.49
meta_130	Ala Gly Ala Leu	275.631	292.163	286.58	307.398	302.545	359.1	260.89	263.996	250.973	265.055	253.699	337.704	196.133	239.07	174.185	208.203	186.531	173.936	102.784	103.517	113.158	139.088	118.41	132.368	84.3819	149.207	153.427	155.299	115.586	119.917	82.3239	89.5168	268.903	198.476	128.359	117.776
meta_131	Cadalene	77.9657	79.4269	84.1847	83.9568	85.5408	76.2439	82.7953	83.917	81.94	80.4497	87.4496	75.8634	89.3972	72.5656	119.405	119.813	136.204	111.946	124.155	131.441	113.72	126.451	123.201	142.712	133.49	127.865	114.785	113.29	133.503	130.418	148.969	146.372	130.418	139.434	132.052	148.676
meta_132	Cys Val Glu Phe	332.664	264.847	264.069	253.295	250.977	166.241	278.011	239.994	252.099	245.945	211.739	172.921	264.649	237.185	319.701	325.852	337.611	296.483	509.645	512.201	425.352	431.259	437.226	490.686	452.561	433.042	349.924	267.474	415.014	460.192	465.97	453.742	264.075	333.358	326.975	279.119
meta_133	alpha-Methylstyrene	880.743	808.947	691.996	1021.57	624.328	845.522	618.954	626.194	449.993	560.173	586.344	518.085	583.189	744.952	615.103	638.654	656.271	812.691	932.841	785.845	721.665	793.426	945.634	988.384	1058.57	840.787	1051.19	884.654	1022.81	883.445	781.032	874.529	905.839	1279.06	796.209	1162.95
meta_134	8-Hydroxygalangin 7-methyl ether 8-butyrate	27.1356	23.5783	26.8664	28.8979	28.9352	26.6098	24.7573	22.465	19.8463	17.6291	17.0402	26.1051	24.6532	21.4168	24.0619	28.2393	39.9028	37.6705	22.9981	31.0959	35.8806	26.1347	24.082	26.9697	23.2247	30.7653	27.1691	29.4035	26.7724	21.8219	23.7503	24.7031	27.2021	21.7037	26.7147	20.8513
meta_135	Ectocarpen	63.4933	66.7373	55.8448	60.9301	64.3491	51.0639	55.9886	59.78	53.8155	54.3306	56.2863	54.1231	63.9804	55.8653	83.9131	83.7063	89.5421	81.2475	89.4756	97.4989	88.795	98.1287	92.0759	100.414	101.057	90.4737	86.2614	82.0255	96.6357	96.3584	109.978	117.51	98.9137	104.328	96.8346	106.701
meta_136	Lactodifucotetraose	490.861	464.991	542.662	516.965	605.287	474.904	678.099	501.507	580.087	497.534	491.928	496.386	468.182	444.84	754.069	711.369	478.772	608.394	722.913	745.733	1048.56	936.04	771.359	956.999	998.111	749.19	1085.08	812.895	928.813	1022.54	857.816	781.273	819.024	1058.43	751.735	693.956
meta_137	Retinol / Retinol skeleton	183.101	184.294	168.466	164.53	212.193	186.508	212.599	204.24	193.622	182.452	179.571	193.415	232.891	201.378	279.425	251.059	194.033	213.209	202.781	217.607	236.224	249.909	210.535	217.274	224.215	201.732	240.178	195.558	205.411	229.532	249.292	266.992	206.727	199.329	238.667	239.679
meta_138	Acetal R	57.6707	54.9723	30.3404	25.7677	45.9408	35.6677	68.3242	97.7508	87.4059	59.286	48.5594	60.0274	128.891	110.149	63.8319	91.7951	14.6274	17.1679	88.4126	107.082	34.0953	22.1473	47.1711	57.5856	1.79152	10.6743	33.1881	30.9376	39.7593	65.5502	4.84724	8.09761	5.00971	20.1539	4.01385	6.61181
meta_139	6Z-8-Hydroxygeraniol 8-O-glucoside	17.8769	30.6125	20.4699	21.9889	20.4639	25.3743	38.6493	32.1961	25.8677	29.6326	21.5661	55.8357	42.831	32.2606	28.6662	30.8283	20.3987	18.3367	320.451	380.926	283.176	520.389	189.083	158.305	554.401	171.831	349.536	397.164	705.363	586.814	298.175	194.187	135.819	183.548	496.544	386.835
meta_140	(E)-2-Hexenyl (E)-7,9-decadienoate	1607.82	1754.09	2658.37	2417.31	2230.98	1767.26	1991.6	1895.1	3008.55	3146.98	2350.31	2477.04	2876.84	3379.94	2654.48	2995.47	3117.45	3210.18	3377.58	3182.7	3132.79	3424.73	2905.55	3483.13	2345.13	2811.8	3334.62	3245.46	4724.01	4292.35	3067.93	3418.48	2801.37	3575.64	2925.7	2968.09
meta_141	2-Oxo-5-methylthiopentanoic acid	8.33094	6.2009	173.394	99.1609	14.7296	18.8803	5.90074	0.121778	25.259	447.746	6.21662	3.55199	0.42515	4.79258	29.9129	143.899	1873.63	713.802	308.612	34.4675	495.387	833.077	45.7973	157.06	784.371	2351.62	663.019	435.98	3822.31	922.156	4032.81	1966.24	3022.43	3877.27	979.066	1915.76
meta_142	Methyl dehydroabietate	216.629	224.758	181.684	179.113	245.038	209.673	267.311	254.573	229.78	214.785	204.154	233.18	266.962	239.368	304.559	270.487	216.641	239.12	244.466	252.401	266.595	282.08	251.142	239.853	238.157	207.222	263.854	226.231	243.797	260.765	250.144	264.465	253.093	223.285	277.483	253.15
meta_143	Eremolactone	781.68	752.729	687.479	666.565	844.757	724.12	1015.92	979.57	853.938	779.592	809.628	868.275	1035.78	873.08	1285.07	1257.61	940.813	1055.18	945.604	1022.08	934.009	983.402	935.993	1039.46	925.834	912.793	1031.37	889.495	850.185	980.543	1055.58	1161.73	952.435	855.336	1054.25	1139.96
meta_144	Pro Ile Val Tyr	93.2783	107.447	154.542	138.359	134.057	202.651	111.299	121.025	161.047	236.888	108.67	223.876	93.5685	125.596	64.8023	77.0614	164.713	154.182	54.0689	37.8094	50.2908	61.6133	40.5445	56.6444	25.3581	125.309	92.3691	59.8258	72.5306	76.477	30.2821	31.435	198.216	154.728	81.3491	53.4701
meta_145	PC(18:3(6Z,9Z,12Z)/0:0)[U]	10877	10831.8	16800	15463.7	19916.4	23345.4	16696.2	24581.1	16508.9	18051.7	23862.7	25186	9838.32	11555	10931.5	12871.5	18794	19751	13933.4	15106.8	21860.8	25104.3	24441.9	25031.6	32144.9	40251.8	27946.9	34059.1	27126.9	27172.3	28879.3	29174.9	37438.6	31565	29855.6	27553.7
meta_146	Axerophthene	262.908	239.602	195.099	193.995	219.581	199.666	320.351	370.048	206.168	177.667	172.866	225.693	327.734	279.794	233.78	257.785	132.766	131.996	372.057	423.365	443.44	542.143	390.349	361.869	392.048	285.97	245.093	268.843	366.435	368.15	277.913	280.275	165.163	240.973	186.811	184.136
meta_147	Jubanine B	73.282	55.1765	86.9896	76.7019	117.468	103.562	79.6552	105.624	50.7113	62.2177	76.9336	71.7364	52.5819	52.7586	22.3048	17.564	2.8316	3.32401	40.4873	35.4284	8.66966	3.99829	28.7862	28.6188	15.1912	7.63649	9.23933	18.8764	17.1861	24.9074	0	0	1.46851	0	0	0
meta_148	Toluene	23.1571	25.6765	29.0538	33.4866	26.9914	34.259	37.6953	34.5542	45.1426	44.5224	44.2238	45.4886	50.2292	48.4614	43.9239	48.6583	53.7819	49.767	34.5645	42.6397	26.1995	28.7897	34.9612	35.5371	24.3767	31.5896	23.6557	29.0955	24.6939	27.4248	39.8615	36.8583	27.005	19.0954	36.1713	32.1743
meta_149	5(6)-EpETE methyl ester	297.687	297.504	279.65	251.046	360.959	282.224	389.925	395.797	324.373	295.178	304.039	340.539	398.464	325.953	448.807	428.805	305.966	374.792	307.769	333.907	312.02	340.579	310.274	350.483	341.834	323.387	391.142	326.504	306.142	381.228	353.643	408.493	358.434	307.819	356.359	364.706
meta_150	1,4,5-Naphthalenetriol	87.7894	131.5	181.971	207.979	153.135	148.231	172.714	204.859	306.488	273.714	139.306	166.435	311.066	324.56	673.161	709.303	385.45	458.158	691.889	706.888	773.066	883.521	695.196	578.673	586.96	461.857	550.835	538.717	593.044	455.889	648.809	665.819	562.124	680.771	1019.94	1091.19
meta_151	Ala Ser Ile	119.371	123.405	112.343	127.552	107.502	139.667	119.29	100.726	115.928	119.831	99.532	123.235	79.4295	99.429	76.3395	90.1482	64.6892	63.759	45.8795	47.9467	43.8188	56.1767	54.0291	48.1039	29.7296	49.3262	42.6215	51.4099	40.1681	43.8313	29.738	34.0745	48.7617	39.7628	31.4461	27.4886
meta_152	N-(6-aminohexanoyl)-6-aminohexanoic acid	1663.23	1755.37	1740.4	1871.11	2222.52	2520.94	1575.99	1836.39	1914.46	2040.41	1951.14	2567.81	1308.16	1710.3	1137.17	1442.91	1827.82	1570.2	760.22	756.659	926.293	1201.04	919.047	988.58	623.44	1280.05	1421.84	1206.12	1068.23	1042.19	712.887	777.227	2406.34	1999.97	1452.32	1286.53
meta_153	Pinolenic Acid	2570.11	2782.96	2610.93	2746.75	2598.19	2573.09	2831.14	2823.11	3363.47	3098.43	3094.33	3003.17	3204.52	3327.82	3728.12	3995.39	4289.7	4465.72	3953.7	4154.24	4507.61	4786.49	4173.61	4330.3	4441.95	4525.32	4556.77	4440.52	4475.55	4830.8	4783.57	5340.93	4020.3	4649.31	4658.35	5262.74
meta_154	16:4(4Z,7Z,10Z,13Z)	78.7093	80.2344	74.8016	71.2128	94.4035	85.3055	86.8411	85.2721	75.3574	69.0419	79.1114	84.0591	96.5981	85.0924	105.819	99.3469	80.2983	84.6574	84.4417	83.4005	90.1161	94.4039	89.5464	86.0152	86.5963	73.845	90.5688	85.8867	85.3584	82.5654	91.0344	101.289	92.3985	87.683	88.65	89.0856
meta_155	(卤)-Naringenin	176.917	208.01	185.938	165.68	244.423	330.491	198.837	344.244	167.031	254.372	241.393	279.054	124.579	170.418	161.016	142.225	142.831	178.054	94.4298	67.2678	182.518	209.309	160.056	166.259	290.821	249.909	130.238	153.116	126.997	100.893	81.1554	111.948	205.972	230.322	107.346	107.46
meta_156	Tyr Phe Phe Phe	10014.2	6922.33	6306.05	5462.93	6000.67	5570.38	7291.04	5983.99	5241.19	4894.09	7027.16	5999.17	8892.07	7442.3	9808.85	11705.3	5391.06	5468.55	11961.1	12109.5	8298.97	6573.27	7738.6	7900.3	6425.28	6179.51	5471.87	7845.5	5008.93	6544.77	6544.15	6862.17	3288.9	3369.99	5552.15	5100.71
meta_157	Luteolin 3'-methyl ether 7-arabinosyl-(1->2)-galactoside	83345.3	79521.8	79898	92800.5	97423.4	95752.9	99112.7	100879	97376.3	91415.4	85626.8	94938	112131	107522	77193.7	70117.6	70893.8	90384.8	1375.39	1683.56	899.696	891.091	1401.08	1418.26	491.259	351.638	1316.36	1268.28	579.037	493.775	1096.69	1590.87	615.94	802.848	1569.17	1516.63
meta_158	(+)-Galbacin	32.5717	37.2601	30.171	40.2184	23.0342	20.3936	42.3235	35.2544	51.1741	49.5684	33.667	22.9211	43.9412	47.7851	74.7797	82.0478	101.127	104.046	141.689	98.748	98.5747	94.3545	74.4081	79.4103	70.4182	88.3194	68.6266	77.9788	107.573	95.9721	109.416	99.1504	83.137	61.3661	120.559	158.486
meta_159	Gln Ser Leu	294.999	287.903	343.494	274.605	361.13	294.385	583.971	626.507	441.358	447.748	219.233	353.846	475.864	546.083	968.843	918.527	676.576	633.977	4443.64	3913.99	4218.48	3583.91	4583.42	3881.35	5668.46	4370.74	2159.7	2312.71	2775.12	2862.31	3550.95	3951.37	5071.79	4188.69	4703.44	5422.47
meta_160	Gingerglycolipid A	19349.1	21891.5	20412.4	22452.9	19731.8	19937.6	18535.8	19027.4	20841.9	19790.3	20375.8	19543.9	20605.7	21485.4	22167.1	24498	28012.9	28209	24083.8	24696.1	26520.7	28158.8	26591.9	26152.6	27503.6	28662.5	30253.3	28992.5	28726.5	29635.9	29286.6	32624.1	26162.9	29974.1	28715.5	32408
meta_161	RCS-4	215.886	232.35	340.393	273.138	238.095	419.984	213.716	176.25	291.653	356.456	220.434	331.509	179.248	243.188	236.814	270.063	130.869	118.058	65.7291	78.9114	52.3572	80.6424	46.1677	46.2312	18.7374	46.0887	42.8829	33.569	39.4732	37.0889	35.5514	23.9649	42.8644	24.8266	40.6813	37.0179
meta_162	2-Hydroxy-dAMP	159.638	147.51	181.261	155.764	242.058	303.731	438.26	628.139	288.91	211.515	412.232	509.44	265.86	346.567	337.649	345.038	423.716	360.212	472.309	477.129	706.845	700.444	1605.68	1130.8	1124.96	1513.45	1612.46	1695.57	1378.05	1377.39	1205.28	1086.06	2340.6	2500.84	1992.38	2324.79
meta_163	Trp Leu	151.212	169.704	157.938	156.997	228.301	261.502	172.65	230.451	144.543	207.362	168.946	244.936	101.703	128.832	62.724	88.0957	63.8398	48.8826	71.4318	57.8898	79.0295	94.3499	74.9557	74.948	46.6212	71.8202	76.0119	82.2268	75.4118	81.8819	63.9837	50.7929	60.8731	65.3863	48.2775	58.8949
meta_164	PA(20:3(8Z,11Z,14Z)/0:0)	42.2462	35.1415	29.6523	22.2247	33.1487	26.0427	58.4084	70.1707	43.616	44.2291	47.2953	42.5167	62.7496	37.981	74.8746	65.1661	48.9301	52.0237	66.5712	82.1394	76.0551	75.7729	79.0051	82.6141	64.4605	55.5728	45.5415	44.2361	38.4692	53.8288	44.7319	52.1113	27.8436	19.6539	40.1834	49.6991
meta_165	PI(20:1(11Z)/16:1(9Z))	7008.96	6925.58	6134.39	6056.66	7744.04	6912.43	7577.15	7447.79	6890.9	6384.22	6328.58	6964.29	7882.6	7259.92	8723.04	8690.48	6885.75	7749.69	7088.33	7387.68	8075.08	8119.99	7155.52	7097.16	7874.64	7265.42	8941.38	7490.53	7804.91	7917.75	8889	8903.64	8189.22	8110.64	9003.95	8917.36
meta_166	Bisphenol A	24.6104	27.6317	26.2397	28.4042	24.2692	33.4779	28.8269	29.1755	29.6798	33.1377	31.1353	40.5507	23.0059	26.4472	20.765	24.542	16.9316	16.1561	15.3474	10.5227	10.4146	10.5994	11.2671	13.404	3.30164	9.01957	10.3395	10.6	8.83615	8.32346	8.04137	5.29811	10.919	4.03752	1.9254	5.37856
meta_167	Phe Trp Gly Gly	12.7767	12.0583	68.8625	89.2642	55.4101	18.6376	29.5877	10.9777	18.5814	7.5556	19.2891	9.30206	62.6317	39.4126	70.029	63.7111	38.4509	40.9944	35.3273	32.1403	40.6576	49.1388	45.8517	64.3128	52.4661	19.7241	17.9175	25.782	8.53546	9.5769	24.6434	33.6302	3.46113	9.62553	18.6774	34.5134
meta_168	Dihydro Isorescinnamine	86.1852	74.2914	82.9842	110.564	96.724	45.9621	95.5889	82.9544	78.4479	42.2664	58.207	47.1439	161.494	113.405	261.071	498.713	86.2017	84.0664	269.599	351.702	118.622	90.3137	103.061	131.173	116.803	83.2768	54.0085	71.7001	23.6781	108.333	34.6713	90.8968	27.8244	16.402	49.963	31.4371
meta_169	Fusidic acid	735.697	751.476	785.099	744.465	619.425	497.991	872.968	725.464	1277.07	1186.87	708.775	685.058	1397.9	1307.58	1318.77	1318.73	1551.41	1648.49	1847.02	1986.08	2050.06	2291.79	1624.92	1718.22	1320.64	1274.51	1458.09	1253.49	2269.38	1872.62	1629.2	1801.04	1097.39	1405.99	1356.76	1446.84
meta_170	Methyl (2E,6Z)-dodecadienoate	1588.04	1190.26	1710.24	1585.97	1159.89	1077.76	635.638	836.151	721.676	668.273	856.711	933.086	1068.9	858.912	1351.38	804.881	872.993	1280.87	928.189	781.695	884.103	1406.17	1138.44	901.645	1669.97	980.585	1087.62	984.501	991.882	1016.86	1145.77	981.742	1378.99	1435.21	1034.13	993.499
meta_171	CPA(18:2(9Z,12Z)/0:0)	57.2168	68.5755	58.2519	55.2191	48.8698	42.9644	37.0446	20.1743	29.1619	31.1299	20.9929	22.3526	30.5922	23.0104	27.2639	23.7999	41.8353	38.528	30.5775	28.6093	35.4029	26.7386	25.9765	24.0329	28.6114	24.7288	38.6751	31.4906	28.1562	26.4237	25.4672	23.5887	22.3362	27.0135	22.5322	24.2187
meta_172	MG(0:0/18:3(6Z,9Z,12Z)/0:0)	3911.77	3829.81	4764.4	3989.81	4695.78	4283.21	3670.65	4388.25	4596.76	4778.51	4090.54	4883.21	4303.14	5137.09	3244.68	4484.48	2900.35	2962.36	4626.36	4314.45	3078.15	2729.07	3667.82	4216.27	2408.65	2877.63	4127.72	3797.99	5878.17	5143.88	3034.75	2667.7	2482.1	4447.25	1935.28	2487.99
meta_173	Ser Val Ile Phe	306.041	296.693	254.588	225.687	332.678	256.955	319.711	306.538	290.484	258.66	254.491	295.976	340.551	290.084	398.862	362.526	288.379	311.316	294.527	320.577	331.095	350.809	285.125	276.892	345.78	291.657	344.623	294.906	328.597	311.022	354.528	364.19	319.117	293.426	370.411	356.144
meta_174	CP 24,879	42.4978	43.1779	36.4126	46.9636	29.5787	25.2402	37.0728	23.8958	30.0659	29.653	26.3233	23.5898	55.369	45.5419	56.4119	57.1509	31.8299	32.7185	34.957	32.8993	26.5288	26.2619	25.0824	29.739	17.4182	20.2289	19.0094	19.5367	18.9059	17.4827	12.6848	16.1654	10.1119	24.9367	7.96658	13.5441
meta_175	Val Asp	32.2013	34.248	48.883	60.2826	67.3552	79.1412	35.8993	52.6041	36.5466	55.6849	41.9402	68.7753	19.0435	34.3241	14.8566	20.5177	23.3209	18.9893	21.1198	23.8009	27.5924	33.1354	38.2785	37.2227	20.6812	46.556	38.1025	51.3992	39.2099	47.0888	35.3195	21.7526	48.921	53.6566	42.8551	51.3583
meta_176	4-Mercapto-4-methyl-2-pentanone	23.6868	19.7483	16.593	20.5044	13.3541	16.4305	8.69195	9.48886	12.8058	10.8029	14.9842	12.0127	12.4739	11.3121	9.10045	13.2702	12.8625	8.27011	11.8497	19.2435	9.7396	12.1875	16.5589	14.3383	16.7974	16.4413	21.9419	21.7238	17.2465	23.3239	15.6122	17.6463	23.5832	23.4338	23.4754	24.8679
meta_177	Gly Val Ile Glu	1382.61	1492.18	1299.06	1400.6	1265.19	1522.02	1448.95	1336.48	1370.85	1452.57	1247.7	1433.67	1337.4	1461.06	1325.49	1395.29	821.447	819.191	604.136	649.514	629.126	696.291	707.921	693.251	357.855	494.296	490.265	516.208	479.272	636.487	456.935	493.506	673.436	475.062	497.581	565.483
meta_178	5(S)-HpEPE	345.367	326.184	343.95	332.278	311.338	304.534	306.561	360.433	331.14	303.584	322.846	315.7	325.966	337.524	521.692	502.087	552.161	460.033	551.855	588.273	503.913	556.235	558.392	538.62	534.984	482.534	469.101	454.739	524.603	540.867	627.001	676.584	557.907	601.858	540.618	586.059
meta_179	Chlorophyll b	91.148	1349.12	757.098	2690	1990	1776.44	1392.72	2045.01	1126.9	1464.65	1771.35	1473.29	1270.19	1816.23	1224.36	1807.29	2411.88	1750.3	2138.17	1834.52	1807.41	1748.3	2165.45	1587.97	2248.5	2125.16	1825.49	1965.09	1826.72	1611.42	2109.45	2080.39	2134.46	1981.99	1952.38	1342.19
meta_180	Aristolene	13.6161	12.6193	23.2885	20.3081	19.1224	10.5126	17.0707	17.0918	29.735	28.9277	20.6253	20.4323	28.3706	24.5328	25.1648	24.644	29.4543	27.714	27.7295	28.7762	27.0784	32.0508	26.937	30.3374	20.4472	20.1386	26.2524	27.1366	37.6952	40.6238	21.5415	29.0607	19.0534	30.1109	23.6959	21.5858
meta_181	6beta,17-Dihydroxy-3,5-cyclo-5alpha,17alpha-pregn-20-ene-21-carboxylic acid, gamma-lactone	436.536	437.579	417.314	423.593	441.056	370.676	480.442	490.576	484.492	464.112	455.81	402.712	574.422	455.181	751.87	757.837	793.615	683.782	762.746	896.57	724.515	786.164	809.615	910.954	780.067	755.831	639.903	658.576	786.557	833.679	953.164	943.354	779.778	777.86	784.827	914.033
meta_182	Antibiotic X 14889D	5291.74	5383.96	3321.16	3682.97	3766.96	3455.78	3628.64	3391.54	2794.62	2369.38	4046.37	3190.4	3810.3	3104.42	3194.79	2696.35	2854.47	2776.23	2998.99	2996.75	2832.55	2503.2	3160.27	2961.4	4623.05	2704.03	3052.79	3652.65	2230.19	2803	2641.91	2603.79	2520.91	2354.66	2425.66	2977.86
meta_183	1伪,25-dihydroxy-22-oxavitamin D3 3-hemiglutarate/ 1伪,25-dihydroxy-22-oxacholecalciferol 3-hemiglutarate	458.406	512.246	35.3016	43.9631	28.0162	26.1375	61.3249	47.392	57.1637	36.163	89.3776	35.1964	98.5597	42.4841	278.72	246.992	220.372	227.904	90.0563	106.767	39.5985	33.0107	52.2264	48.8544	163.757	55.5828	27.9389	35.1191	13.5849	25.7458	42.7849	64.488	2.79736	7.54934	24.7577	30.4236
meta_184	AP 23573	1918.6	1218.22	1466.32	1379.53	1402.89	1329.94	3270.32	3000.19	3054.88	2181.27	3851.6	1641.4	2670.03	2166.76	3608.35	2503.56	3218.19	2943.53	4367.85	4815.75	3260.17	2959.13	3627.64	3401.85	10990.6	5565.66	2574.75	3156.83	1956.64	2621.05	2059.18	2150.54	1292.58	1714.02	1383.11	1992.13
meta_185	Ala Tyr Ile Asp	48.6406	29.0657	21.9415	18.5479	12.5829	13.4408	24.5455	18.7067	18.4844	10.6169	18.506	11.5086	31.8419	14.5138	35.8742	35.4092	31.2178	30.086	19.5134	24.3716	13.8605	9.78118	15.4198	11.98	23.2466	9.3582	5.42968	5.24642	0	3.59224	7.464	6.32389	0	0	1.02399	3.23564
meta_186	(-)-8-hydroxy-11E,17-octadecadien-9-ynoic acid	41.4365	42.4999	37.4824	38.8154	38.0658	48.0971	42.5407	55.4677	63.1378	56.0688	47.2377	54.758	41.3476	44.5035	37.6993	39.0484	36.0473	34.4278	55.1141	61.6495	46.1365	64.6744	56.3553	53.3039	38.9589	40.3628	48.3275	45.0471	61.3808	70.464	43.7051	50.7619	54.9798	55.539	48.2529	63.4234
meta_187	纬-Aminobutryic acid	7.24913	6.15971	8.74069	8.77025	5.57201	5.09706	63.9705	62.7757	82.7649	81.6277	52.4921	41.328	12.6171	6.99578	12.8807	20.4896	45.2786	31.1928	40.1664	36.1008	34.2496	34.1164	25.2145	25.8884	84.4937	117.313	28.515	34.8298	69.9464	73.4828	23.735	17.5789	1.3548	6.37998	26.3449	34.4326
meta_188	(-)-Jolkinol B	1890.24	1845.66	2637.79	2144.04	2548.67	2741.41	2111.26	3236.83	2119.31	2593.21	2385.59	2803.17	2838.05	2483.41	1059.92	1272.94	915.008	868.423	1574.48	1805.53	3174.23	3565.15	2311.97	2345.74	1678.51	2316.61	2068.21	2530.72	2254.66	2417.71	1628.38	1498.4	1796.04	1624.03	1726.22	1664.54
meta_189	3-Hydroxy-5-oxohexanoate	68.4679	68.8255	77.1319	77.5347	81.2818	56.2052	80.16	77.5117	86.1679	92.5242	73.227	73.5252	83.4759	78.9702	250.698	177.048	136.935	128.792	210.392	201.038	195.527	200.983	172.578	215.809	212.608	201.755	186.754	170.216	209.541	202.2	222.977	224.953	195.349	226.305	191.065	191.729
meta_190	Ser Leu Ile	212.105	225.038	167.385	184.559	197.928	225.376	198.309	187.107	212.084	230.188	194.865	255.801	167.286	205.39	147.225	176.065	265.361	247.591	143.01	127.753	137.017	197.052	101.189	130.179	93.081	146.025	153.129	131.418	142.923	108.527	108.484	96.4197	308.109	326.65	204.495	154.308
meta_191	PE(18:0/0:0)	59.9788	65.2821	82.5059	62.71	118.287	118.497	136.201	100.487	149.782	183.899	215.957	178.246	168.071	153.604	236.859	234.046	226.754	313.349	85.7437	96.8712	41.002	43.9274	55.8485	68.5693	89.0839	64.6129	134.769	115.174	138.693	118.348	127.029	106.608	137.352	157.68	110.707	107.978
meta_192	Nirvanol	53.1855	59.707	62.8692	67.6923	60.9835	72.1243	58.3725	50.3561	74.3555	89.9377	58.9357	83.8063	51.0602	62.4696	56.402	70.2367	57.3463	52.3948	31.3386	27.6094	28.7691	33.1303	27.4364	30.0164	23.9686	41.437	35.9348	26.5957	31.2132	36.4124	27.7991	22.358	34.6167	31.5334	29.9663	31.3834
meta_193	Pro Leu Leu	263.883	297.856	232.427	249.127	257.702	301.142	285.877	327.503	345.168	389.394	291.973	331.838	361.021	358.251	299.526	295.315	240.568	283.177	202.217	190.302	220.963	273.459	217.472	211.262	141.456	202.228	210.036	210.813	170.233	179.373	123.657	138.87	204.302	181.983	172.996	165.814
meta_194	3-amino-2-naphthoic acid	2427.28	2536.07	2909.59	3126.28	2700.75	3204.09	3963.03	3278.29	4534.99	4459.09	4252.9	4595.56	4451.17	4786.81	3654.16	4340.19	5787.23	5486.4	10304.2	11495.3	5874.2	5988.41	7571.95	7013.6	7250.44	5712.61	3131.66	4095.65	4524.87	3718.75	8989.98	7628.2	5395.23	4815.15	10158.1	8174.22
meta_195	DG(18:3(9Z,12Z,15Z)/18:3(9Z,12Z,15Z)/0:0)	40564	47065	48938.3	51682.8	49118.8	51896.5	29894.9	29398.9	32198.2	32316.4	36025.4	37099.8	29536.8	33901.1	33121.8	33640.6	47455.8	47423	39708.1	38368.4	44250.5	41142.4	38989.6	41176.6	57090.9	48008.6	63782.3	51424.6	53763.8	54663.4	47719.1	50859	61904.4	63539	55944.3	57442.9
meta_196	Hericene A	66.8971	64.7338	52.7306	60.348	52.9299	52.4545	59.616	52.8299	67.5922	62.578	91.3829	59.2456	62.0927	63.4944	62.5594	52.8237	59.4228	72.6851	48.5508	40.9805	44.3121	41.3723	46.8678	45.1784	80.5683	51.8497	55.2059	85.8319	43.8477	48.5988	42.7309	52.5346	39.213	36.1771	43.3807	46.2147
meta_197	3,5,7-Trimethyl-2E,4E,6E,8E-undecatetraene	27.3264	21.5074	29.5412	26.4803	26.1644	24.9046	21.4825	28.2721	28.3201	24.8945	26.9682	27.919	26.4757	24.6908	40.0017	36.4144	43.8652	35.814	41.1729	44.5867	41.7884	45.3597	43.7699	40.4159	43.8466	41.8588	41.1566	39.3979	42.0344	44.18	47.2609	56.9938	45.6401	54.5754	41.0342	47.4397
meta_198	(E,E)-3,7,11-Trimethyl-2,6,10-dodecatrienyl propionate	1374.65	1485.8	1700.24	1681.09	1624.59	1481.43	1679.16	1604.41	2465.65	2500.87	1829.66	2018.73	2225.55	2481.6	2397.69	2726.06	3139.72	3198.75	2430.71	2508.44	3008.47	3336.22	2465.53	2648.01	2519.05	2790.03	3234.7	2827.66	4111.44	3635.51	2905.84	3050.78	2867.94	3320.58	2980.32	3054.17
meta_199	Chlorogenic Acid	0	0	33.1816	22.7878	0	0	0	0	3.6805	101.67	0	0	0	0	2.03976	23.4407	506.294	162.612	63.8427	1.88094	99.8304	167.725	4.5607	25.4948	165.863	662.077	131.147	76.8584	1209.29	202.634	1270.46	496.33	847.956	1125.95	205.123	467.71
meta_200	2-N-Dodecyltetrahydrothiophene	30.3632	36.3709	22.8274	26.8534	27.9737	30.5866	32.8384	31.5077	24.4706	25.6111	30.703	21.7109	31.6821	43.4115	64.1379	63.8166	40.2576	42.3234	101.635	100.186	120.723	140.136	88.7343	93.8707	201.559	113.743	53.7759	71.7698	152.798	117.232	135.87	146.137	67.7534	102.012	66.5421	64.4211
meta_201	(卤)伪-CMBHC	26.5162	27.096	36.7304	37.2273	26.4692	32.9638	16.9305	17.0939	24.1367	17.7398	22.8562	25.9477	18.4477	18.7711	21.6471	21.9255	30.2466	24.607	24.5471	20.5597	24.7805	21.9989	23.4005	23.5009	29.9988	25.769	29.1855	30.4578	25.5449	37.8672	23.316	30.5114	30.2686	30.8146	39.723	38.564
meta_202	PA(16:0/0:0)	2635.26	2655.15	2323.72	2296.18	2962.3	2641.48	3134.01	3091.52	2853.79	2632.48	2552.63	2873.96	3276.72	3017.64	3916.38	3836.87	2911.13	3250.7	3054.1	3163.41	3529.28	3581.56	3056.65	3105.56	3388.2	3143.1	3692.65	3096.78	3332.96	3365.61	3897.88	3880.53	3467.46	3384.75	3963.66	3870.08
meta_203	Capsianoside II	18929.5	18343.3	18662.5	20240.7	22955.6	18690.8	20412.8	19297.3	18693.8	18377.5	14904.5	17473.5	17908.8	18184.4	20568.9	19967.3	18566	21121	26085.5	23919.1	29943.2	28803.2	26273	29237.2	29612.1	27082.9	35267.2	27357.1	28655.3	30600.8	27867.3	27697.5	28590.2	33506.7	26694.3	25841.5
meta_204	3伪-HYDROXY-4,4-BISNOR-8,11,13-PODOCARPATRIENE	21.1235	26.6618	29.2975	35.5621	33.8341	26.795	32.4222	25.1084	37.4113	37.5934	37.5261	36.2127	32.9336	36.1542	37.1575	38.4444	55.4865	57.3745	38.5785	41.0186	43.437	43.6278	38.0707	35.0316	43.0147	52.7888	49.3519	47.7577	60.9275	48.2492	46.8007	44.7964	50.1566	51.3239	64.8689	43.0184
meta_205	22-Acetylpriverogenin B	1144.32	1142.94	889.727	1030.63	971.062	970.949	973.04	858.007	1129.14	1018.35	1545.88	1011.11	1195.19	1098.22	1265.01	1055.24	1521.66	1444.97	1146.12	1150.17	1216.08	1461.13	1345.99	1217.59	1590.17	1248.93	1447.37	2047.18	1334.79	1432.83	1609.64	1436.47	1283.05	1486.68	1278.91	1767.44
meta_206	Gly Lys Thr Thr	54.386	30.905	79.8384	78.5919	84.5312	47.6265	41.7437	36.3856	27.6773	24.9446	46.9066	20.6688	36.8463	30.4567	31.5971	27.5144	7.44453	7.69313	26.7247	23.7357	10.9924	2.96585	19.0096	22.3419	28.4015	29.7602	21.6827	21.1139	15.8778	21.0335	0	0	0	8.79943	0	0
meta_207	Alpha-Pyrrolidinopropiophenone	48.0995	48.1123	52.2477	58.6604	50.4444	50.1503	28.8752	31.8669	32.7457	26.3107	36.9795	38.4376	36.4242	32.8662	35.6916	33.0458	44.262	49.2177	44.0924	37.7362	45.885	39.9991	43.0568	50.8796	53.829	50.8422	64.7235	51.7476	54.2138	56.731	55.1101	58.0372	67.9706	61.1251	50.8023	56.1089
meta_208	PGA1 methyl ester	126.414	118.602	123.589	103.758	128.498	114.429	143.745	156.529	149.012	123.299	129.842	127.052	181.079	157.583	168.118	173.979	138.542	123.513	210.422	228.274	161.008	165.199	197.247	202.149	141.599	134.244	150.302	163.435	186.883	216.945	150.065	172.044	130.738	169.334	131.732	138.731
meta_209	Gly Phe Ile	158.282	177.021	180.689	186.008	208.491	233.281	158.524	155.951	177.048	211.599	171.255	223.975	119.112	162.845	98.5421	106.766	111.118	104.775	69.9228	59.0438	60.4127	65.9981	52.126	55.9623	49.2009	70.2865	64.1001	74.7638	71.1733	63.1777	54.5692	42.3814	103.847	91.6608	56.2875	55.7633
meta_210	Acetyl tributyl citrate	20047.2	20591.6	23030.7	25535.3	24288.4	24195.1	15300.4	16959.9	16176.6	14634	18562.2	19531	17293.9	18026.7	18949.1	19386.8	25124.7	26938.3	24305.8	23192.9	26420.2	24679.3	25926.5	26627	31546.7	27614.1	34606.6	28903.6	28828.2	30527.8	29178.2	29919.9	37676.2	35749.9	30528.5	35411.5
meta_211	Scytophycin C	220.068	113.864	157.115	143.003	141.449	115.674	333.728	297.497	203.395	135.583	278.956	120.216	215.154	170.197	396.99	248.097	216.279	207.335	363.028	445.51	305.014	256.526	388.336	341.837	751.849	347.223	188.768	223.479	160.165	174.478	139.574	122.085	69.9789	92.0357	78.3349	94.2402
meta_212	Amphibine B	1133.01	1155.71	1467.78	1427.77	1093.32	1640.48	567.359	604.509	518.446	701.868	447.942	588.056	362.908	576.658	230.164	298.99	467.084	411.344	420.076	280.841	364.592	127.239	317.657	417.749	637.366	311.04	305.21	728.563	352.303	855.84	524.012	233.361	1011.75	1283.42	620.34	354.633
meta_213	(8E,15E)-1,8,15-Heptadecatriene-11,13-diyne	17.6095	11.0644	14.8114	17.7896	17.7328	11.41	22.1432	16.8757	23.5325	27.7737	16.9442	16.5087	18.4752	18.7028	29.6816	29.7519	33.4425	28.1064	56.2255	52.531	50.4976	48.8589	40.6194	49.3035	46.6893	46.2699	38.6869	39.2757	49.3924	41.1148	56.5868	51.3824	40.1365	43.75	42.2429	36.7594
meta_214	6-C-beta-D-Glucopyranosyl-8-C-beta-D-apiofuranosylapigenin	265.91	231.773	270.14	368.402	115.29	79.0579	424.524	193.615	394.055	304.115	194.365	95.8897	481.115	321.967	1609.24	1957.69	1600.54	1402.06	569.36	667.467	457.766	486.498	442.507	591.711	581.385	657.219	261.988	253.735	415.13	324.163	656.138	647.592	223.312	244.935	454.257	405.435
meta_215	Phe Val Asn	40.6279	49.1305	40.9028	41.6123	45.367	52.182	44.6411	48.5968	41.7441	54.3848	45.9303	57.0775	35.609	38.1715	27.2595	27.4232	13.2117	8.36992	15.7833	8.53874	13.8065	17.7949	16.6065	14.196	4.42603	13.7532	11.1268	11.625	11.3936	14.0014	5.63412	5.30092	17.2896	11.0385	6.53603	9.04286
meta_216	9,12,15-Octadecatrien-1-ol	40491.7	68166.4	65467.4	70004.5	16820	57588.4	33191.9	47188.6	30366.5	28466.2	20651.8	40894.2	26152.1	46879.5	29502.7	67444.8	39637.9	24099.8	71544.7	50205.3	63281.9	62450.6	42016.1	44636.3	54159.2	48587.4	51884.6	109690	67627.1	72741.2	47442.9	37808.7	54696.6	83179.6	73025.7	70392.4
meta_217	Ala His Ala Cys	29.8658	35.3824	95.12	129.217	73.7657	53.5111	113.967	60.364	168.104	152.055	74.4622	56.2325	58.3485	54.8539	133.502	175.404	205.904	229.191	139.522	111.543	200.104	234.216	100.837	104.509	147.444	121.477	74.9108	86.5459	142.416	151.737	154.578	117.291	72.5644	119.402	244.619	220.12
meta_218	Prostaglandin A1 ethyl ester	48.4061	42.3504	34.4382	32.6607	43.437	46.3059	43.313	46.6327	29.6338	28.2258	53.0036	41.6888	52.6902	41.6484	25.0324	15.4199	8.61141	9.83205	16.3696	21.1529	10.7809	18.0008	23.2535	18.633	20.4948	8.63606	16.1221	18.9083	9.16118	19.8022	8.10854	9.94349	2.74203	0	0.821346	5.32976
meta_219	Lactarofulvene	12.3178	14.1328	13.5758	11.8552	14.0057	10.3866	14.3215	13.2209	13.9155	14.0985	12.349	12.0491	14.5613	12.2708	13.9794	14.9307	16.6767	16.5802	24.5482	25.286	21.1049	21.3645	18.6039	23.2095	26.6859	20.8545	21.0375	21.0258	23.3754	21.2531	22.7656	26.2322	21.5844	26.6516	20.4191	18.4057
meta_220	Euxanthone	90.4736	87.4446	89.1189	95.3998	116.453	104.071	138.081	135.83	132.718	123.103	102.244	131.004	141.785	140.732	94.9312	80.9155	78.3361	102.752	0	0.602943	0	0	0	0	0	0	0	0	0	0	0	0	0	0	0	0
meta_221	Uridine	44.9151	5.56215	14.6157	24.8455	5.99064	0	33.4638	4.98451	52.2636	16.4848	4.86883	1.07714	6.49949	6.23936	47.3296	86.6544	147.955	98.2773	52.5473	70.4422	176.444	45.8199	52.2937	78.4539	135.164	189.243	41.1903	29.1563	96.101	42.0068	130.165	95.5883	7.09927	43.2712	32.5855	129.723
meta_222	Citalopram aldehyde	16.7248	16.6908	45.283	44.602	39.1272	33.0546	26.5045	32.0904	15.4716	15.9469	22.8075	29.3526	21.4042	22.9566	20.3201	10.5913	15.9193	12.2774	101.891	61.5168	88.1805	82.8854	118.667	108.722	112.255	59.762	69.7625	84.5206	65.5836	45.7119	50.2802	40.6653	40.3158	42.1416	38.572	38.698
meta_223	Feruloylagmatine	9.58121	10.851	14.1872	16.1553	16.0315	18.0964	33.6575	38.6101	37.3163	38.6007	12.3405	18.64	48.6054	48.3333	214.181	134.016	29.701	32.9419	756.09	448.142	3086.56	4107.77	1154.43	1229.81	3192.74	1368.89	188.27	296.763	570.005	530.917	1757.94	1678.93	5724.69	3064.04	13524.4	31252
meta_224	Phe Arg Met Arg	72.6214	92.0789	74.231	57.285	68.315	93.7866	125.567	111.683	128.622	117.28	92.8586	107.673	144.077	121.887	115.244	130.357	82.0603	92.3623	74.2202	97.289	71.3138	67.1521	64.8369	71.4424	48.7139	45.5062	38.2642	46.8469	35.9297	50.6373	42.3436	47.4421	47.612	26.657	43.6999	44.0954
meta_225	Ile His Pro Trp	4.17001	1.72486	29.2392	21.4125	30.5885	25.762	9.06924	18.1333	9.75639	17.4556	17.4968	27.846	1.34433	10.5177	2.25611	5.13457	4.53682	4.67877	9.99431	8.93169	7.174	11.2072	11.5247	14.3489	10.6954	10.7695	4.8838	22.1216	24.3014	3.74059	19.5886	12.8309	19.4268	21.0901	9.09049	8.78762
meta_226	Met Ala Pro Trp	18.4193	14.971	12.5561	10.0132	5.92733	0	7.14733	5.63942	2.64667	3.27981	2.03953	3.26772	4.17756	6.15336	16.1712	9.59892	3.11017	6.42542	19.1949	20.7605	24.8756	24.533	17.9447	19.0856	1.38977	0.579952	4.77086	15.4317	8.3352	0	4.38269	4.26466	12.2021	3.69388	7.13855	3.60255
meta_227	PI(16:0/0:0)	5196.62	4696.75	4985.48	3693.6	7179.11	6105.55	4545.07	6662.89	5195.03	4858.26	3722.65	6705.82	7908.17	9905.7	2283.44	3907.4	1128.93	1558.53	3993.25	3253.74	834.578	284.551	1969.23	2847.81	60.4431	340.939	1910.05	1786.81	4089.81	3228	172.111	106.724	557.746	2227.26	155.725	98.6136
meta_228	2,2,6,7-Tetramethylbicyclo[4.3.0]nona-1(9),4-dien-8-one	559.636	403.867	588.219	518.893	377.893	360.51	215.614	298.78	258.494	227.125	299.604	314.259	357.984	286.301	469.35	279.721	297.222	443.092	314.786	267.634	302.314	501.843	395.747	310.827	564.604	320.639	365.44	330.124	339.922	342.374	386.047	322.678	472.977	462.639	361.602	329.518
meta_229	Alanopine	425.632	413.937	296.537	281.96	270.519	346.077	342.495	378.126	260.392	228.882	322.164	323.374	202.593	208.74	214.761	220.149	159.197	161.111	390.016	392.506	460.833	429.696	506.976	503.009	579.68	504.993	636.035	575.034	437.78	598.06	357.085	382.195	455.262	344.453	438.285	504.058
meta_230	Capsianoside VI	23235.9	22314.9	23969.3	25123	23301.6	19599.7	18561.5	17404.5	18861	18797	16529	17235.2	17092.4	17730.9	20482.7	22605.4	27592.4	26780.7	34860.8	32391.7	33522.1	32515.7	30989.2	34615.8	39587.2	37110	35922.6	33134.7	37331.1	37818.4	37944.7	39234.5	37472.6	41514.7	33779	32801.8
meta_231	Anofinic acid	469.893	485.46	475.727	543.732	483.977	525.439	302.022	335.392	315.85	273.599	368.256	392.746	325.246	334.837	365.085	330.779	459.917	469.79	390.431	373.849	452.859	403.557	449.314	471.084	595.41	479.908	624.106	501.282	491.917	538.888	490.047	505.298	625.258	622.622	535.455	575.416
meta_232	10-HODTA methyl ester	581.024	719.172	729.57	800.164	761.74	750.363	481.312	475.139	527.541	532.138	652.623	544.166	487.607	573.891	526.966	504.157	753.952	766.49	638.99	614.008	624.548	670.725	655.564	701.643	902.367	756.288	969.013	894.657	897.724	821.571	798.25	818.837	1010.46	1035.7	844.372	818.379
meta_233	2,3-Dihydro-4-(4-methoxyphenyl)-1H-phenalene-1,2,3-triol	13.2529	20.3342	20.7426	24.2992	15.7703	18.626	20.0227	22.2973	28.5589	32.1221	19.2519	15.2754	32.1644	30.0729	22.5165	23.5344	46.6308	56.5922	13.696	15.1957	4.45711	5.64507	11.643	14.3544	0	2.87519	1.1478	1.06131	11.0765	5.03056	11.8551	8.62209	15.5498	11.8414	5.18706	0
meta_234	DG(18:3(9Z,12Z,15Z)/18:1(11Z)/0:0)	3884.58	2122.82	2398.9	3749.88	2020.16	2237.13	1332.89	1901.85	674.353	1491.36	1911.71	1073.92	727.17	2816.28	1902.45	1946.52	2107.3	3328.64	3187.6	4087.38	4351.7	2921.05	3533.77	2763.63	3870.78	3941.69	1973.66	2616.54	1852.52	2760.73	2500.94	2571.65	4112.12	1763.53	2208.63	2077.65
meta_235	Tyr Gly Ser Tyr	80.4585	74.9863	87.6175	87.2625	98.9232	76.6587	100.286	90.0082	79.3255	82.1177	69.6495	83.8428	78.6733	68.7968	110.552	98.7623	74.1755	85.8258	137.933	140.748	161.174	153.299	124.021	153.75	138.854	127.047	190.434	148.62	125.484	133.622	119.786	118.691	171.39	160.185	162.159	180.006
meta_236	Ala Ile Tyr Gly	265.201	319.071	314.281	311.095	346.776	375.1	320.237	304.571	391.789	416.443	313.627	398.369	304.955	354.856	318.804	326.018	295.476	355.552	199.124	201.374	81.9584	80.0325	122.885	147.78	8.23829	86.6291	175.826	199.955	148.931	139.152	184.533	153.538	147.103	138.014	93.7518	25.369
meta_237	Salicylaldehyde	73.1858	82.0956	85.5274	95.0513	82.8834	114.594	101.305	86.7037	109.937	121.187	143.734	164.778	156.985	167.317	130.478	131.633	152.584	142.847	70.5967	68.1427	53.2607	56.1148	66.3632	61.2766	75.6455	78.5656	55.4968	68.0218	68.6266	62.1918	132.823	130.333	141.144	112.814	138.042	134.768
meta_238	ADP	0	0	0	0	0	0	0	0	0	0	0	0	0	0	0	0	0	0	1.04115	0	10.4902	12.9941	28.5415	21.2204	10.404	27.9346	38.6124	30.7877	23.9787	27.1143	25.2679	22.1311	76.7749	50.9303	59.9981	55.7092
meta_239	Probenecid	31.955	24.179	75.3355	62.6826	152.673	89.2023	1.39687	7.15647	12.9215	21.3857	18.3419	46.3882	0.510423	29.5123	7.78518	9.05771	13.0495	5.5126	37.3357	1.78791	1.75512	1.08829	1.98144	1.41297	2.18617	0.733901	1.58701	41.8104	29.2493	3.36314	78.6407	14.15	11.7367	21.7765	17.0747	13.6845
meta_240	Asp Ala Tyr Gln	28.0659	22.6031	27.7947	21.4956	27.1014	22.8435	23.0151	17.6519	16.8038	21.5911	17.5308	13.9034	16.6534	18.8364	34.5701	34.1733	31.6201	31.9775	44.0751	44.0458	39.8787	33.8225	32.7166	38.0028	50.6727	34.8681	29.12	17.7487	31.9773	46.9923	42.958	44.3181	15.9718	28.6218	25.3469	27.2973
meta_241	C14:5n-1,3,5,7,9	16.0011	19.1582	20.1544	17.5047	19.5603	16.1443	16.3116	20.1075	17.2468	17.2863	18.1525	16.9066	18.3324	15.4227	26.1809	26.4749	30.3839	24.4527	25.9326	30.5551	23.0632	30.1759	29.5989	32.8753	28.3569	28.438	28.7771	23.5052	30.7727	35.9403	32.8295	32.7825	30.5901	26.5799	32.3572	29.9545
meta_242	2,2,4,4,6,6-Hexamethyl-1,3,5-trithiane	95.243	48.1258	259.245	640.058	275.347	79.6372	547.279	193.236	1151.83	245.295	401.422	202.347	933.414	636.969	821.749	2097.81	2782.27	2179.88	1639.6	2355.39	2655.62	1225.01	1393.36	1824.19	1566.9	2030.73	1522.87	939.838	1412.74	860.636	1609.17	1609.55	247.94	609.147	755.324	660.762
meta_243	Flavine mononucleotide (FMN)	196.772	209.723	183.533	170.976	196.01	203.671	195.339	278.022	215.671	220.855	252.676	259.924	119.319	155.815	105.713	119.599	156.211	181.797	253.859	254.836	352.344	358.028	375.165	355.139	297.3	395.919	355.804	440.11	289.829	308.704	247.467	262.411	458.069	357.186	449.284	462.306
meta_244	9-OxoODE	2150.15	1921.21	1076.39	965.293	2151.73	2202.07	3756.66	4892.89	3154.64	2184.1	2157.88	3043.13	4206.57	3874	1912.85	2675.33	417.839	607.048	3529.12	4675.5	1803.93	1149.55	2397.25	2986.46	315.256	519.355	1616.11	1603.52	1605.29	2801.24	458.676	475.819	479.967	983.32	601.866	688.457
meta_245	9(S)-HpOTrE	526.883	514.06	306.196	273.929	598.069	652.685	721.376	1074.35	660.524	511.152	447.591	608.242	850.31	988.578	423.576	599.672	100.313	108.578	1034.97	987.982	355.366	272.02	468.512	611.834	80.9229	120.056	303.279	452.318	498.953	512.958	188.279	125.667	124.131	328.542	152.931	229.368
meta_246	Ser His Tyr Val	93.5895	93.4943	181.12	187.509	156.218	183.007	117.188	118.138	144.791	158.495	133.04	161.733	82.5007	140.246	135.228	205.203	188.229	160.732	211.55	201.524	234.529	236.967	180.557	177.512	179.011	254.522	197.805	224.765	249.529	183.451	231.369	202.679	260.834	244.878	286.854	241.279
meta_247	DG(20:4(5Z,8Z,11Z,14Z)/0:0/20:4(5Z,8Z,11Z,14Z)) (d5)	52.341	37.0651	25.8905	17.3249	75.2471	104.081	112.326	126.288	18.9469	20.3934	45.7306	72.1468	32.2947	20.7965	18.0764	6.69659	0.0221697	2.02574	80.7088	66.0678	90.0115	58.6543	99.7566	81.8824	68.6312	39.7869	38.905	56.9929	17.588	40.2062	30.9323	26.3665	50.7874	26.6932	41.6368	43.3373
meta_248	2-Stearyl citrate	42.6571	40.123	21.5518	18.8356	26.4179	24.943	24.4697	22.6187	15.3332	18.3135	28.5093	23.6581	24.5911	19.3143	15.9054	12.1621	17.663	10.8308	15.5629	21.574	17.6247	17.2675	18.2376	15.9452	25.5351	12.6422	19.2269	25.214	9.03343	9.37407	13.5664	12.333	11.9544	9.90575	13.9157	18.3179
meta_249	Oxomethylphenidate	8.53054	8.48854	7.07201	5.25798	2.88672	0.846381	21.5151	8.85994	16.9486	18.2145	11.2609	9.05293	22.1825	16.9077	35.7375	39.8836	32.7767	26.2704	6.06614	8.49142	4.81602	8.34126	2.75847	3.62841	16.0664	6.95146	2.5142	3.96931	3.98589	3.37265	7.98923	5.70678	2.8138	3.61152	6.31712	4.29519
meta_250	Met Leu	124.226	158.442	157.241	147.89	209.702	257.092	139.91	167.838	153.371	188.315	189.971	250.972	139.441	153.215	92.0542	109.802	94.0761	93.7817	100.405	94.166	72.0071	81.078	70.5774	55.5908	112.156	141.496	69.8382	81.1312	102.123	116.088	51.6026	44.4668	156.852	160.015	194.582	134.142
meta_251	5伪-Androst-16-en-3伪-ol	186.049	177.943	181.438	193.105	161.161	172.871	169.202	207.015	199.177	171.842	176.446	185.993	191.384	184.287	283.968	284.421	314.255	280.952	320.063	337.894	278.302	309.703	327.431	307.559	288.809	268.975	258.087	262.754	301.781	319.496	331.4	401.522	298.38	327.574	308.469	322.207
meta_252	PI(18:2(9Z,12Z)/0:0)	1229.53	1146.62	1201.94	1014.47	1582.35	1554.46	1144.92	1787.39	1269.92	1420.94	1300.18	1754.31	1309.33	1605.59	539.924	708.054	344.807	439.154	690.1	674.997	449.646	410.781	575.573	690.22	229.171	348.958	684.003	774.4	1008.46	886.564	281.149	247.824	447.9	697.176	322.635	322.992
meta_253	2,6-nonadienoic acid	114.387	111.681	119.503	115.591	123.363	101.067	140.563	116.797	142.334	140.272	111.751	106.777	140.656	124.942	177.9	173.868	188.937	183.435	276.182	270.606	247.48	271.85	226.318	278.316	269.064	258.988	238.466	222.883	272.437	273.771	282.318	279.04	245.681	266.048	234.783	226.887
meta_254	6-Methylquinoline	136.036	136.66	161.148	174.593	146.107	172.39	245.151	193.449	291.392	291.98	264	291.936	271.71	296.576	215.934	257.791	353.272	317.411	689.534	749.733	345.783	351.939	472.175	424.019	415.266	337.405	155.025	219.329	249.033	194.44	547.603	443.174	295.31	245.779	626.75	482.648
meta_255	Flupenthixol-O-glucuronide	26.9178	26.4089	43.9146	37.364	25.429	19.9459	36.6092	45.7125	59.5226	58.2639	48.5175	25.1318	82.1542	68.2173	31.6514	34.7148	63.6957	77.0895	77.8969	62.836	68.4167	55.8813	125.667	101.521	15.9155	43.1095	47.4729	80.9558	54.1878	67.3811	112.904	117.277	144.059	69.4364	294.378	371.547
meta_256	Isovitexin 7-O-xyloside 2''-O-arabinoside	56.979	55.8305	43.29	36.6467	48.8321	66.0617	86.5512	57.9897	49.2904	49.7466	64.9123	62.4176	37.0368	55.297	56.894	61.6222	80.4276	70.9512	88.6086	49.4048	62.4181	78.8399	112.413	80.2377	109.896	90.4849	107.052	105.245	71.974	96.9517	58.3448	89.8836	130.106	86.7149	91.099	145.732
meta_257	Ser Gly Arg Gly	46.028	60.8913	40.6108	45.6051	49.618	63.6875	58.5673	53.1541	57.6737	60.2981	51.2864	69.6941	46.4267	52.4904	30.9575	33.6872	28.4988	30.4115	23.021	25.6616	35.3387	32.1494	24.99	23.5712	22.6873	29.421	15.9077	15.9985	25.8828	15.9666	13.7843	16.2157	37.3193	18.2685	16.4237	22.3573
meta_258	2-Hydroxyethylphosphonate	0	0.0281973	1.13e-06	0	0	0	0	0.0389286	0.0023997	0.000992448	0.0250204	0	0.00142382	0	0.0534704	0	0.0093372	0.0496071	0.00901273	0	0.00182592	0	0	0	0	0	0	0	0	0	0	0	0	0	0	0
meta_259	2,4-Diphenyl-1-butene	35.7878	38.0107	36.2415	34.8339	43.8764	33.3436	38.4415	38.1683	36.6816	35.4223	31.1592	35.1675	46.4138	37.274	53.6806	46.6717	39.2142	37.4001	36.7276	39.6025	40.368	39.5248	37.1199	38.8901	36.5514	32.4417	43.6186	36.5329	40.7684	39.6849	42.36	47.1805	35.6387	33.7242	39.4807	39.5526
meta_260	Nemertelline	16.1694	16.288	20.8664	25.7233	21.4004	14.5219	24.0981	30.9686	25.23	32.9521	21.2247	14.2042	25.6132	24.6254	37.2928	27.302	44.9372	40.7041	53.0198	48.7471	52.9324	49.2966	55.3421	51.323	27.0875	27.8123	37.0479	43.0708	44.9322	36.1825	46.956	40.4356	40.6128	34.3764	43.7273	39.555
meta_261	MGDG(18:3(9Z,12Z,15Z)/18:4(6Z,9Z,12Z,15Z))	3523.01	2999.87	3077.13	2931.53	3299.09	3535.57	3789.07	2886.27	3345.2	3136.1	4618.28	3546.95	3482.29	2934.63	2600.56	2490.22	3216.08	3068.35	3068.4	2858.98	2913.05	3304.87	3532.82	3347.24	4494.35	3747.42	4754.89	5702.98	3819.28	3761.32	2688.68	2642.42	4289.72	4486.37	3323.83	3927.72
meta_262	PG(P-18:0/15:1(9Z))	67.8657	54.1788	62.2153	53.7412	43.9747	35.6398	110.286	108.973	152.918	109.687	108.885	86.173	166.286	134.107	259.932	278.811	198.582	182.994	473.124	510.46	455.961	541.965	346.538	336.367	610.138	458.87	186.822	197.046	549.307	489.935	579.752	592.787	242.93	374.363	330.161	322.573
meta_263	MGDG(18:3(9Z,12Z,15Z)/16:3(7Z,10Z,13Z))	511.613	594.004	581.196	672.069	622.097	599.201	364.999	358.697	393.114	397.65	461.407	421.469	345.292	406.925	383.181	375.345	526.77	508.758	443.758	417.74	427.465	450.789	466.398	497.582	621.792	557.071	652.976	598.413	574.852	550.532	571.773	535.942	686.81	694.312	547.807	517.373
meta_264	Ser Ala Tyr	13.0129	17.8258	13.7171	13.0829	13.234	26.1359	15.3585	17.0336	14.5937	16.3867	16.0559	22.3359	9.59854	13.2954	9.07448	8.50158	4.3122	3.33226	5.11721	3.72847	2.18654	3.1942	7.84266	5.43498	0	6.87801	0	4.66316	2.28806	4.04349	1.67981	1.97464	1.65882	1.82414	1.08431	0
meta_265	Leukotriene A3 methyl ester	1625.46	1883.88	1986.14	2079.34	1957.98	2019.78	1191.97	1185.09	1301.19	1324.97	1494.13	1520.69	1194.94	1356.78	1341.69	1345.1	1925.97	1916.02	1620	1556.1	1803.46	1602.68	1584.82	1669.66	2285.44	1950.12	2557.97	2036.63	2147.36	2163.16	1937.45	2053.61	2461.62	2491.23	2252.94	2208.62
meta_266	Ikarisoside A	22.4501	16.1003	28.788	42.3736	12.3742	7.78118	21.3084	12.0218	30.68	36.4836	24.1412	9.81992	24.8182	21.8448	70.187	58.9091	174.274	133.004	84.4852	61.0925	55.261	44.2917	25.1364	21.4554	31.9043	60.6011	17.2508	33.5532	75.698	67.8279	65.7986	52.3788	27.0644	30.6951	54.7489	48.3408
meta_267	Lysyl-Hydroxyproline	53.6597	59.5737	50.394	54.7608	41.2676	36.9789	49.103	41.1675	50.3045	53.5785	44.234	38.8359	60.6948	60.6139	58.8238	73.2997	58.6211	59.1337	64.7022	57.5182	54.5141	59.2262	54.0568	57.7129	43.6914	48.3574	52.3936	48.4601	54.4944	54.4942	39.4947	38.415	36.8875	29.0593	26.5478	35.7397
meta_268	Benazepril	84.7192	128.411	130.275	152.82	110.801	193.171	116.906	103.495	172.331	236.147	92.8097	177.268	104.479	195.193	85.9509	129.872	291.034	240.769	53.7183	58.3133	68.3213	105.962	55.1756	71.7162	17.8761	75.9865	89.048	70.7361	83.131	60.3943	71.0418	78.373	307.101	259.276	173.36	121.54
meta_269	Hymenoxon	81.145	73.4908	8.08885	10.4161	9.87971	3.15219	10.7995	11.1539	7.51376	7.54864	13.9961	4.41773	23.7802	8.27737	49.9956	38.6107	33.1469	32.7625	22.8204	25.3146	9.05839	8.96334	14.6757	11.3544	38.7322	5.64066	3.20444	2.70388	1.198	2.48437	6.39747	10.5741	0	0.736815	1.15642	1.59721
meta_270	alpha-curcumene	68.2903	64.4087	69.939	78.6493	69.1588	59.9681	88.2755	72.8764	92.8583	109.317	72.2031	71.248	104.047	101.811	124.84	118.487	144.983	144.775	155.721	151.838	149.724	169.603	143.812	185.329	136.411	132.484	150.906	147.415	144.178	144.742	159.786	167.245	172.127	172.46	171.458	153.316
meta_271	Trp Gln Tyr	10.1895	9.18836	9.44758	9.19068	8.98191	8.15283	10.6869	11.2501	7.15224	9.32468	7.82491	10.924	7.04456	6.62192	12.2519	12.5906	17.4972	18.5264	9.29647	11.1126	3.55791	3.41713	10.8905	9.30409	4.04863	5.57457	8.07505	3.34418	6.13424	5.51886	9.47614	9.48463	4.53901	4.37858	6.25309	5.71127
meta_272	b-D-Xylopyranosyl-(1->4)-a-L-rhamnopyranosyl-(1->2)-D-fucose	20.2546	24.7556	20.4016	22.7535	20.2437	19.6232	24.3426	18.1584	24.0103	23.2186	18.764	18.1936	20.3474	24.2772	23.3575	21.3693	34.0753	39.0067	37.2515	31.2457	23.6344	25.1079	34.8584	33.8749	37.0304	41.5598	22.1959	30.8596	38.4666	35.1802	36.1313	32.3815	36.6278	22.4948	41.8018	39.6276
meta_273	Val Trp	234.933	261.953	252.952	263.786	258.363	352.067	221.729	270.947	229.56	286.064	209.985	313.965	171.878	228.591	137.027	175.282	120.226	112.843	103.135	104.249	107.214	142.7	106.807	122.263	59.607	96.7772	116.736	125.399	106.469	98.3737	81.5738	68.5675	146.187	130.357	111.076	98.9121
meta_274	PI(P-20:0/20:5(5Z,8Z,11Z,14Z,17Z))	5581.71	5469.27	4808.87	4844.44	6239.35	5741.84	7174.89	7028.5	6086.02	5587.04	5492.52	5990.11	6983.85	6199.73	7999.51	7859.08	5630.3	6638.85	5944.49	6055.04	6345.62	6513.02	5957.76	6323.54	5972.19	5990.14	7228.78	6090.4	6033.44	6643.95	7310.58	7667.1	6740.6	6233.32	7704.87	8142.08
meta_275	Ecklonialactone A	59.1633	62.5286	63.8874	71.8794	62.645	62.7836	58.9167	56.4957	70.9486	70.8652	65.9044	64.9564	57.671	64.9932	58.2212	67.6701	95.6336	100.379	68.4295	75.0609	89.0534	86.7385	78.9666	73.4745	82.8886	87.6949	93.2087	92.5675	90.6331	78.5832	73.5856	89.5241	106.659	80.2535	113.212	88.6683
meta_276	Trp Gly Gly	139.323	107.254	126.767	123.79	104.013	75.2615	150.032	205.361	76.199	85.9117	78.2673	109.805	106.528	79.0023	29.1911	35.3911	53.8449	34.3259	90.5578	119.347	102.878	105.129	98.5971	101.585	48.8193	66.9742	105.522	93.5911	41.8111	60.1354	67.0407	63.516	53.1528	30.6608	36.3328	50.5144
meta_277	AS 1-5	1324.18	1286.22	1338.69	990.27	1462.76	1291.41	703.886	547.286	504.525	462.568	731.392	571.804	613.479	524.42	597.599	602.845	595.257	673.619	587.108	464.904	551.202	449.196	535.009	604.579	840.545	476.124	675.617	483.625	740.386	675.945	653.338	658.197	488.762	643.115	387.789	510.779
meta_278	Gly Val Val Leu	19.7751	12.7815	17.5398	17.8292	19.0967	20.6463	18.9483	17.016	14.593	20.6028	12.5023	16.0106	19.7506	24.0067	10.4733	12.1547	4.74631	5.63031	9.72785	4.72189	10.1212	8.35814	6.95795	2.88809	0.964925	1.43339	0	1.62106	7.07959	6.90008	0.455249	1.48688	0	1.49527	0	0
meta_279	1-(O-alpha-D-glucopyranosyl)-(1,3R,27R)-octaconsanetriol	652.025	657.071	657.16	627.951	720.851	696.823	567.279	581.651	744.446	663.995	778.187	776.886	531.652	538.275	371.89	355.203	507.669	521.146	487.593	522.123	629.694	629.502	650.054	689.077	579.807	547.294	984.248	1117.14	827.702	748.23	530.987	513.869	921.704	775.459	831.065	662.109
meta_280	Harderoporphyrin	34835.7	28691.1	7737.92	10551.2	8969.14	6842	14446.6	10475.4	9295.52	5241.58	11100.6	7230.57	25127.4	14076.6	26023.3	28531.4	14000.3	16334.3	18289.4	25343.7	14018.2	10103.3	14345.2	16650.4	12377.9	9467.34	9229.48	8871.09	3042.02	10235.4	4910.31	11183.9	3696.97	1876.84	6984.78	6486.79
meta_281	Gly Trp Ser Gly	7616.21	7892.85	4197.02	5628.12	4080.04	3653.28	9107.32	11798.7	6073.15	6295.42	4439.03	7262.3	8277.31	5956.9	3238.07	4044.13	11338.3	10360.3	36592.3	42813.1	45123.5	51675.8	42853.7	41866.3	12699.8	19581.2	33855.4	29426.3	22282.1	31804.2	31594.5	38199.2	34586.6	28540.1	36465.4	35407.3
meta_282	6E,8E,12E,14E-Hexadecatetraen-10-ynoic acid	79.4052	94.2636	97.0523	114.208	93.0577	100.277	83.8899	86.1359	113.66	111.106	98.8189	103.051	91.3458	115.667	95.381	111.044	160.409	167.203	103.814	110.714	125.765	146.648	110.514	109.943	125.931	141.109	147.3	145.357	141.89	128.063	127.576	135.033	165.479	123.826	179.448	147.523
meta_283	Retinol phosphate	2325.22	2367.54	2074.1	2039	2641.06	2317.58	2493.19	2456.89	2270.64	2122.37	2164.21	2312.82	2634.52	2428.19	2997.8	2939.74	2360.15	2584.09	2487.08	2541.75	2574.61	2592.87	2442.84	2466.59	2480	2392.41	2763.2	2472.11	2511.78	2566.21	2929.73	3057.38	2685.1	2621.6	2882.18	2920.96
meta_284	Pyridoxine (Vitamin B6)	84.259	80.4423	69.8978	66.0451	114.073	179.129	215.613	407.402	101.024	129.151	120.763	102.651	84.0779	93.5858	37.294	23.1934	43.3097	36.6717	224.075	160.095	90.9332	79.9258	277.236	204.823	65.641	56.7079	128.293	341.772	101.778	93.7201	127.732	117.302	102.155	80.6092	193.393	221.219
meta_285	MGDG-O(16:3(7Z,10Z,13Z))	2264.65	2260.2	2350.45	2694.73	2587.08	2311.52	2161.37	2050.34	2195.1	2167.06	3174.8	2255.05	2177.67	2166.81	2232.97	2124.84	3129.81	3181.99	3923.06	3691.68	3941.7	3908.24	4743.75	4770.14	4782.38	4463.44	5674.47	6230.42	4248.34	4562.89	3964.39	3942.72	4769.02	5089.77	4408.76	4616.65
meta_286	PE(18:4(6Z,9Z,12Z,15Z)/20:5(5Z,8Z,11Z,14Z,17Z))	402.815	273.108	315.374	317.766	275.083	238.714	414.453	304.797	444.905	305.51	619.781	281.811	730.782	598.99	903.035	661.542	819.645	862.729	407.529	448.439	299.72	309.956	389.892	410.291	673.012	356.632	326.883	344.007	215.12	299.356	366.075	530.525	230.863	248.591	375.262	416.978
meta_287	1-Linoleoylglycerophosphocholine	64762.4	65919.1	84582.4	70285.4	115465	138416	95980.7	142067	68876.1	85237.4	124796	144730	39561.4	48568.4	34835.1	38650.4	46374.5	50204.3	62833.1	73622.6	103859	123335	123562	116994	135587	150873	147712	171389	115370	118252	95346.5	94362.5	191428	150045	134193	121134
meta_288	DG(16:0/18:3(9Z,12Z,15Z)/0:0)[iso2]	2027.69	2003.36	2426.04	1829.27	2496.38	2293.57	1286.78	1239.38	985.397	1036.67	1276.56	1174.84	1187.62	1223.68	1318.15	1257.62	1626.47	1374.62	1687.05	1303.47	1497.87	1161.74	1373.43	1558.22	2008.14	1294.62	1909.24	1390.07	1373.19	1307.98	1630.97	1573.09	1336.08	1873.74	1336.8	1431.63
meta_289	Pro Phe Ile	276.066	503.87	1122.85	1198.53	699.835	1640.2	249.29	306.833	969.608	1619.67	295.333	1078.27	184.252	563.175	137.814	246.453	653.702	465.584	178.734	129.435	137.071	198.855	145.156	168.816	97.174	239.225	207.407	145.369	148.632	145.384	89.2678	73.0479	711.27	352.472	186.3	172.882
meta_290	DG(14:1(9Z)/22:6(4Z,7Z,10Z,13Z,16Z,19Z)/0:0)	4687.6	4009.52	3965.32	3975.39	4222.19	4621.97	5750.24	4587.93	5252.89	4864.99	7283.24	5329.08	4393.32	3670.12	3465.09	3112.97	3906.69	3783.14	4481.68	4249.99	4239.4	4300.12	4788.93	4486.86	7299.52	5422.48	6207.27	6854.34	5215.32	5488.87	3541.57	3990.16	4757.58	4420.61	3955.02	4503.71
meta_291	13-sophorosyloxydocosanoic acid	6616.89	7738.09	3770.37	4983.92	2912.38	2450.02	3499.33	2851.75	4403.14	4278.53	3065.74	3514.77	4426.76	3842.78	5214.27	5953.16	9222.26	7857.55	8718.51	9929.08	12095.5	13873.2	9314.39	9777.9	5278.1	9126.72	9824.31	6684.04	8317.08	9533.35	9022.59	9948.48	8513.16	8633.95	10338.2	9075.05
meta_292	Homodihydrojasmone	493.277	361.477	523.67	485.357	355.138	328.333	206.944	268.963	227.428	213.881	263.349	293.424	331.591	251.132	409.197	253.104	276.563	394.253	289.783	238.9	268.986	434.395	350.669	272.29	491.662	292.658	316.654	292.348	303.296	298.925	351.884	293.372	430.812	418.157	317.115	307.943
meta_293	Thr Leu Val	530.782	469.537	393.742	439.991	432.151	375.528	491.378	411.575	396.968	396.413	419.924	410.877	321.83	313.857	277.141	242.836	203.206	193.89	446.388	411.076	358.335	285.154	316.981	356.635	685.52	545.612	286.94	324.181	238.279	326.525	163.072	112.128	107.847	122.689	88.4079	99.898
meta_294	PEUCEDANIN	729.76	606.785	458.706	398.851	547.508	441.83	1099.39	1127.8	626.376	641.19	455.755	581.262	757.505	699.078	984.577	944.119	880.445	665.586	2900.57	2577.64	2548.69	1886.02	3157.98	2534.87	5272.27	3563.56	1713.31	1940.18	1824.8	2074.2	2155.5	2178.98	2791.19	2291.96	2460.36	2933.02
meta_295	Val Cys Arg Gly	4.33187	13.6662	31.3179	30.9614	18.7705	25.1464	3.7275	6.12551	14.349	28.2056	0.417062	9.79752	2.15718	12.2159	8.75711	22.1429	19.5472	14.8537	3.6167	5.33618	14.5181	35.944	0	2.03536	0.23529	4.65042	2.42097	0.592177	22.8688	3.82972	8.82658	6.90985	10.9121	14.9236	5.07312	2.58822
meta_296	Ser Gly Arg Arg	29.5019	30.2057	60.6691	62.9334	93.8119	70.2831	12.7994	24.6189	19.383	22.2771	32.0692	35.1422	7.7752	25.341	10.5167	8.50617	23.0522	10.9524	53.5493	17.7758	10.1119	17.5025	14.9762	19.7601	13.8568	8.56298	16.9004	37.0616	47.075	14.5099	73.5955	28.2125	34.9822	46.6771	16.2021	36.2295
meta_297	Thr Trp Asn Arg	1030.27	1015.84	1685.21	1549.55	1695.11	2183.86	1151.63	1623.7	1620.17	2393.91	1673.4	2486.09	788.583	1208.75	360.079	497.991	800.963	635.929	722.931	741.338	1066.32	1076.91	976.787	1113.42	642.403	1006.55	939.565	988.204	961.386	1160.59	526.455	500.506	434.502	409.597	394.831	447.196
meta_298	3',5'-Cyclic dGMP	279.409	265.796	182.328	165.352	279.12	480.126	1052.24	1517.71	657.612	357.957	845.443	955.879	651.458	747.677	650.419	481.186	551.839	547.621	576.066	721.85	1606.5	1666.55	3657.58	2606.77	1723.93	1999.59	3634.84	3421.82	2230.89	3001.45	2548.22	2714.68	8536.21	7471.26	6099.87	5990.32
meta_299	1,1-Bis(4-hydroxyphenyl)ethane	232.195	242.356	256.327	307.635	278.841	268.945	234.51	199.093	234.901	194.359	188.277	217.923	239.965	262.818	279.865	312.935	358.335	341.568	304.315	298.692	270.328	237.689	302.575	285.94	223.595	290.586	267.994	265.77	310.564	313.938	308.016	287.645	192.847	207.373	325.499	284.721
meta_300	9-OxoOTrE	5591.63	5457.24	3996.92	3237.57	5873.81	5064.95	7199.53	9274.77	8093.06	6176.89	4696.48	6899.18	11645.6	11030	6363.4	8913.66	1853.34	2209.28	9702.37	11373.5	5680.96	4263.56	6120.51	7682.83	998.861	1954.5	4783.86	4380.34	5751.47	8244.06	1321.3	1259.24	1459.92	2818.38	1586.16	1572.02
meta_301	Bruceantinol	14279.3	13210.1	14217.7	14523.7	13718.2	14746.8	15084	14628.4	14154.8	16920.2	17870.1	17981.4	16950.7	21236	18740.9	20531.9	19138.4	20649.4	26447	27803.4	31213.7	33783	26745.4	24488	22168.6	29116.5	27928.3	28808.8	34046.2	28110.6	25479	24564	25508.1	27638.8	33227.9	29006
meta_302	Val Tyr Arg Val	14.9748	5.95232	7.42841	4.76244	26.0658	22.5818	48.7381	68.5357	12.4673	13.9709	44.283	44.029	10.211	4.65032	12.3337	4.79942	1.60094	0	27.4867	35.9701	45.5265	57.7081	90.8655	78.0311	70.8982	45.3335	51.0826	69.6846	31.877	37.0092	30.5824	37.7919	87.951	40.1522	33.9703	51.839
meta_303	Asp Glu Glu Trp	21.6434	24.8815	10.902	9.77271	31.6958	31.0004	39.2667	37.5405	19.5436	20.6492	21.0862	41.902	38.5828	33.8645	23.1426	18.6497	8.7169	13.4864	24.7494	21.8325	21.4904	18.547	11.994	10.7899	17.6468	19.1672	16.8254	16.2228	20.5586	33.2561	6.26191	10.0344	48.4711	27.2151	29.8733	14.9584
meta_304	PS(22:4(7Z,10Z,13Z,16Z)/12:0)	104.297	76.6569	125.867	114.548	132.671	96.9559	182.834	133.712	205.119	162.312	260.166	99.3515	179.036	217.62	357.265	287.732	379.61	334.547	332.307	320.108	274.737	266.964	266.578	285.368	600.233	296.305	197.014	235.771	219.67	183.945	452.096	440.782	148.78	189.53	281.343	356.867
meta_305	2-Phenylethanol	31.5154	32.477	28.614	28.3221	34.7696	29.838	31.0696	32.2136	27.86	25.1275	28.7577	29.252	33.7966	29.1301	37.6582	35.4864	34.5963	37.4597	32.1238	32.8214	31.4212	31.7817	30.6608	33.3782	35.7527	31.1463	37.8827	32.3881	34.0235	34.4535	34.3869	39.2119	36.0518	32.1447	34.7431	36.6572
meta_306	Armillarin	3885.52	3281.54	2579.49	4812.11	2184.09	2927.02	2310.97	2275.96	1578.06	1781.48	2115.64	1806.08	1818.66	2748.24	2564.1	2035.05	2068.01	2379.97	2938.34	2916.45	2321.38	2844.28	2724.28	2993.24	4222.81	2443.52	3219.02	2663.78	2707.72	2474.48	2507.13	2356.93	2813.73	5042.81	2078.14	3643.62
meta_307	Taraxacolide 1-O-b-D-glucopyranoside	68.9425	58.6104	32.4108	26.8176	36.5851	28.4489	49.8321	47.8701	33.8571	38.5225	33.9161	33.1062	40.6577	36.014	59.3228	64.1419	51.2169	47.8023	46.5432	44.9727	31.5161	30.7398	39.965	41.339	27.9848	21.8038	21.165	21.3351	22.2921	26.6976	26.3636	26.3875	17.3159	17.8465	20.4464	32.5533
meta_308	Gly His Ala Ala	54.4018	58.7371	43.7645	52.9754	43.3038	71.94	66.1127	47.5376	48.5634	51.1205	54.0667	118.52	79.6178	69.1211	60.3646	76.1705	42.7375	54.8971	617.782	654.674	553.53	954.523	305.394	294.328	1021.76	362.453	740.13	774.334	1360.92	1229.51	531.351	369.954	286.652	390.1	824.96	679.313
meta_309	Met Arg Arg Trp	134.388	122.889	91.9072	98.6383	113.29	105.912	143.749	134.703	124.401	111.324	146.799	105.439	147.7	137.407	151.381	163.784	68.8248	104.42	117.832	159.928	160.854	156.145	149.388	159.493	157.68	151.256	213.885	166.483	161.553	175.396	212.642	228.082	174.808	142.044	208.309	212.363
meta_310	enzacamene	233.6	255.257	264.627	313.863	268.412	362.977	206.282	225.097	254.166	229.414	310.06	305.824	313.539	331.566	323.66	347.259	482.357	491.698	420.73	496.968	478.297	473.384	492.393	515.834	588.24	508.409	708.996	591.587	563.152	667.06	563.339	565.64	770.526	670.389	648.964	728.575
meta_311	9a-Fluoro-B-hydroxyandrosterone	175.195	182.49	165.413	157.237	159.906	153.269	119.948	104.126	126.295	122.712	116.48	122.755	108.651	123.481	101.396	120.607	146.003	150.685	112.928	105.53	128.953	119.87	105.882	102.796	114.419	114.823	133.371	124.708	121.22	117.585	103.033	117.572	119.845	109.111	148.225	113.807
meta_312	His His Ile Val	7.34404	6.73285	7.29053	13.4559	6.56228	7.12547	21.3061	30.6302	22.0388	19.3091	17.681	15.218	16.6092	7.03707	17.2066	14.8095	17.3664	12.6382	39.9716	35.0911	47.3984	56.0477	40.9289	36.852	45.88	55.8105	29.0291	32.3985	54.9516	46.5369	47.8287	63.088	28.8029	31.0356	36.8709	43.0312
meta_313	cis-4-(1'-Hydroxynaphth-2'-yl)-2-oxobut-3-enoate	33.6356	37.0188	33.562	37.6552	38.237	40.5341	35.9295	38.5607	28.3713	33.3172	33.2077	38.1808	24.2882	27.174	33.3748	34.566	41.7918	40.6019	42.125	33.685	44.4089	42.0287	47.8655	47.6318	52.8658	47.9767	58.3052	49.6734	49.0887	42.0254	44.1261	43.8573	54.7782	50.3266	50.2863	56.5516
meta_314	Thr Ala Ile	123.727	138.98	161.461	163.461	163.867	202.449	124.901	123.912	140.02	167.868	141.811	185.105	88.2151	119.129	92.2685	93.7914	80.7325	74.3655	55.4307	51.3526	55.9641	58.4102	61.0844	57.6359	34.5766	70.584	50.3785	54.8586	43.5265	62.5039	33.2978	30.0563	64.7337	40.6895	40.4877	33.6126
meta_315	2-Heptyl-4-hydroxyquinoline-N-oxide	22.4655	23.9565	28.5399	28.1408	27.4476	35.4543	17.5617	18.3637	21.5557	21.8943	23.9672	29.609	12.4759	19.1019	10.2599	10.8557	11.6132	11.2457	6.33263	5.26023	3.82522	4.66957	6.7742	5.18421	1.00716	8.01145	3.70551	7.19225	2.06055	4.95744	0	0	4.72413	0	0	0
meta_316	Debromoaplysiatoxin	16903.8	15936.4	15522.2	17297.1	15223.3	15405.9	15178.1	16522.7	15360.6	14253.6	15479	15052	16249.2	16572.1	23628.9	24081.2	26411.9	24820.8	28716.9	29003.8	26750	27843.5	28902.5	28641.7	30278.8	27508.1	26064.9	24808.7	28613.4	28937.5	34937.9	36225.3	29198.6	32660.2	31030.1	33872.3
meta_317	4-Dodecylphenol	178.862	156.333	113.799	105.093	126.939	141.453	189.969	237.783	192.095	161.352	180.306	179.285	266.073	266.81	158.199	194.356	83.2418	92.9242	91.037	118.018	64.0401	48.9725	106.152	117.712	71.9257	77.9848	109.559	98.6976	154.54	191.704	46.4882	44.5549	74.8929	113.746	48.1875	37.6991
meta_318	Isocarthamidin 7-O-rhamnoside	28.9281	31.6481	28.7531	29.9504	32.782	33.277	33.2973	29.9934	30.1496	30.3853	30.1403	36.2022	21.7393	26.2528	31.1796	31.9609	39.7177	38.027	41.9116	35.0924	40.8231	40.109	43.3787	40.2904	49.2366	42.6819	54.6244	43.0499	42.3939	44.8673	38.3655	38.1509	50.8766	41.55	48.7675	49.7406
meta_319	Met Trp Arg Glu	259519	258783	253537	265002	262141	275523	243364	242251	231843	249582	278808	276760	270728	306940	277621	305733	313414	329734	403436	403268	430391	433311	402680	382684	382199	436452	431989	445418	459928	432636	400464	418410	428562	456921	469448	474000
meta_320	Clerodendrin A	364441	361460	383645	402152	378929	400598	307567	345517	312998	326267	340515	362031	313719	342661	380662	463807	455968	447818	553921	579113	616142	609399	540025	575209	598730	656773	654159	635071	649076	619341	627545	618702	713953	720284	712469	692646
meta_321	Thr Thr Ile	57.1248	66.8011	69.6439	74.1356	84.9125	92.798	71.1927	62.7716	79.9085	88.2032	79.7264	92.619	44.4989	70.8388	49.6413	51.1272	48.8989	32.1275	21.9542	20.2261	19.7646	24.6981	21.1143	24.3989	6.64906	28.8256	17.9825	30.3456	23.5084	32.9644	13.9986	13.3862	21.0859	15.3357	10.4383	15.0543
meta_322	Ala Ile Met	93.6325	110.947	512.206	309.499	388.786	559.04	85.2501	91.0097	158.429	455.27	178.242	335.705	61.2275	151.14	49.6258	74.914	171.393	134.291	64.8058	44.5948	43.8486	62.6766	22.7755	45.0099	3.54557	163.239	68.3427	54.2998	58.2429	47.9205	23.4335	8.55474	188.609	126.552	29.0622	16.4011
meta_323	1-Pyrrolidinecarboxaldehyde	3996.89	4332.29	3521.76	3753.45	4082.18	5205.43	4005.4	5048.08	3414.04	3263.1	3776.17	4902.98	4849.95	4714.92	3894.24	3925.13	3357.43	3643.77	5835.28	6323.94	6965.91	6854.77	7286.44	7373.08	5791.32	5361.29	7723	7261.11	5946.08	6496.91	7187.58	7211.81	6854.63	7018.36	8627.43	10320.2
meta_324	(S)-Piperidine-2-carboxamide	18.3374	13.74	20.3127	16.1979	20.6913	18.9333	16.2035	13.6843	16.2193	15.4213	16.6174	20.3022	14.5749	16.3599	15.0391	19.1076	16.7337	10.3897	5.12601	7.92403	5.83879	8.28795	6.99348	7.45206	1.83876	8.43596	6.7084	4.93146	7.22215	9.28479	4.94888	2.70799	7.67849	6.9249	5.52301	6.28475
meta_325	Val Ile Leu	167.553	174.546	125.297	149.053	139.428	173.171	211.088	201.513	207.798	202.236	171.924	231.91	188.234	222.866	169.476	186.097	160.981	167.562	53.2831	72.7479	68.0845	85.3288	72.491	79.5753	41.8265	62.4622	72.2428	63.3366	55.1616	78.9104	45.8374	50.052	86.7646	81.6144	64.5259	64.898
meta_326	Phe Ile Ile Trp	27.1252	29.3535	20.7293	6.67597	29.9559	12.1862	52.0986	51.171	40.6531	40.162	31.5792	40.3768	58.0176	35.546	82.0639	56.005	23.7692	24.2193	34.4051	36.7027	43.4187	42.9813	45.1621	41.8874	38.7085	31.985	27.8196	22.2659	27.1787	45.7446	44.0472	43.9135	27.0414	17.71	35.9396	47.6427
meta_327	Cholic Acid Methyl Ester	2016.04	1982.52	1857.91	1833.11	2049.89	2008.15	2214.15	2881.82	2735.25	3003.68	2489.11	2918.88	2260.8	2861.26	1490.06	2028.14	1249.88	1585.8	1632.52	1712.79	1280.87	1303.59	1976.59	2312.87	666.931	1042.6	1647.47	1318.04	1833.75	1762.44	506.826	535.188	578.008	854.187	570.947	437.792
meta_328	Ile Arg Val Arg	1242.33	1194.39	693.489	752.68	640.133	552.724	1023.45	1011.65	1144.19	844.329	1139.51	832.124	1089.12	1110.75	2158.49	1810.54	1782.36	1762.86	1430.23	1559.91	1435.89	1365.03	1400.93	1265.2	2128.71	1534.01	1331.28	1515.56	877.019	1093.08	1224.9	1529.87	798.688	894.989	1420.91	1401.52
meta_329	2,6-Dimethylbenzenethiol	28.1191	28.4087	28.69	30.2757	31.2937	28.0976	21.3244	23.8952	21.0134	19.7799	26.0645	22.576	21.757	24.9119	31.4989	30.8356	35.6624	31.718	34.4203	33.6048	32.4532	30.897	34.5542	34.6682	36.2883	31.1757	34.2324	33.8912	36.4375	34.3003	37.4407	46.3134	36.1738	39.7677	36.5401	36.3294
meta_330	4',5,7-Trihydroxy-3-methoxyflavanone	3.67882	0	4.06378	0	10.9571	7.18265	22.6247	24.4845	12.7921	14.137	11.5694	18.4629	10.5373	7.90746	2.26047	0.0237912	1.38522	3.85097	0	0	0	0	0	0	0	0	0	0	0	0	0	0	0	0	0	0
meta_331	Isorhamnetin 3-glucoside	16.2293	12.5277	17.4633	15.4141	23.0859	17.9183	26.6354	25.3625	21.2559	21.7251	13.8506	23.9865	17.383	18.6329	19.1243	12.2835	14.3591	14.3203	0	0	0	0	0	0	0	0	0	0	0	0	0	0	0	0	0	0
meta_332	1,3-Diisopropylbenzene	18.3517	17.4697	21.3257	23.0289	16.4269	15.2084	14.3056	16.8735	14.6313	18.3392	17.8568	17.4532	16.9171	13.0771	27.049	21.5393	24.7452	27.1092	22.6675	22.5497	21.8489	27.9046	23.383	21.8773	28.1695	23.3922	23.1284	23.5423	28.3515	23.532	30.3069	26.0764	24.7938	34.5911	20.991	21.6556
meta_333	MIPC(t18:0/22:0(2OH))	862.259	402.639	575.198	446.211	490.94	467.873	771.055	608.216	468.187	289.808	750.897	236.43	511.633	448.806	540.961	450.569	180.085	132.889	500.374	573.153	225.566	125.796	350.27	286.039	734.686	274.103	104.427	133.004	87.357	204.868	114.349	68.4795	2.77356	51.141	6.42058	20.8078
meta_334	Glu Glu Gln Lys	132.53	154.649	406.468	387.315	340.068	418.632	248.175	253.912	301.656	338.912	272.766	358.593	180.918	301.821	335.045	474.314	403.668	321.353	512.525	501.552	575.205	596.818	438.706	443.157	403.695	616.249	489.731	544.864	624.42	432.226	575.024	488.163	652.141	629.122	693.236	591.217
meta_335	14-fluoro-myristic acid	33.1997	35.389	19.0167	14.9917	28.6991	23.232	44.4605	63.7558	59.1224	38.9862	27.6132	39.7974	81.4201	71.8342	38.8963	56.6012	6.60218	11.0843	55.7299	67.0386	26.7582	15.43	29.4102	35.2675	3.7731	3.22894	18.2704	19.9215	25.078	47.8702	1.86521	3.86197	0.842445	12.3699	1.27276	2.29451
meta_336	8,15-Pimaradiene	204.328	182.905	217.144	209.709	227.113	159.823	232.161	212.882	256.361	268.676	200.764	183.07	222.264	214.842	318.863	353.024	412.808	386.921	626.71	599.492	605.938	641.767	544.14	666.678	665.281	622.539	570.076	499.744	637.325	628.171	656.761	670.998	586.527	712.738	545.223	509.337
meta_337	Nicotinate D-ribonucleoside	188.014	211.361	171.081	196.042	146.627	169.216	210.672	161.171	138.256	133.349	153.274	144.191	103.773	108.599	186.925	181.553	110.591	99.3093	116.653	112.925	137.866	158.246	110.178	93.6825	127.21	124.472	99.5431	101.482	78.7	92.3421	117.591	116.441	65.446	82.7159	61.1046	71.7191
meta_338	9-cis-Retinoic acid	4443.78	4661.45	4195.73	5006.56	4347.11	5149.41	4902.28	5085.64	4310.29	5035.53	5667.77	4786.68	4861.75	4088.08	7457.11	6511.04	7524.61	7783.88	5968.52	5864.71	5481.38	6124.27	5941.2	4805.92	6239.68	6533.49	7007.01	6693.9	5467.05	5429.76	7245.66	6874.32	6975.34	8634.59	4969.98	4082.13
meta_339	PPHP	38.5666	43.025	40.7277	38.5436	41.0977	27.9031	50.9186	40.6492	49.9521	55.3561	39.5265	39.0799	49.1321	40.6928	70.0226	63.499	73.5584	64.4678	113.943	116.044	99.8265	108.949	79.1715	110.751	109.628	98.5068	89.8716	91.1451	122.819	102.16	114.671	117.591	94.299	112.056	98.3229	75.8141
meta_340	Pro Gly Gln Trp	477.536	299.887	47.096	54.2192	58.3112	44.3197	127.46	73.9559	74.1883	61.3385	69.2064	54.1955	131.262	77.4053	179.39	150.026	163.201	144.851	139.947	140.604	96.5221	75.7685	97.6243	94.1378	101.156	72.3911	60.1625	58.5617	66.3822	65.1127	74.0101	64.198	8.04995	26.6479	47.0099	59.9904
meta_341	Hoduloside IV	643.812	1124.92	473.074	535.552	405.826	302.81	612.586	583.664	855.171	584.017	448.128	524.41	1384.98	1021.26	1513.58	1405.55	1346.26	1316.42	2597.39	3150.01	4390.26	3587.53	2878.21	2624.12	2505.18	4378.11	4127.38	3294.93	3905.33	7289.44	5228.7	8328.59	7888.82	4496.57	9519.72	9758.16
meta_342	Empenthrin	26.1501	26.0696	21.6812	23.7565	26.0632	23.9465	22.1672	18.9386	20.4025	19.9464	32.4334	22.0877	23.8448	22.3386	22.2298	19.4656	31.0414	27.48	29.4361	30.0245	32.3089	32.0587	38.5054	37.0235	38.9489	34.2249	36.5591	44.0001	28.3281	29.5187	25.2182	27.921	32.2998	28.3978	35.5673	33.4616
meta_343	Palmitic amide	21.3902	22.8063	9.55752	8.93622	14.3009	15.7555	23.7325	27.3299	17.7848	10.714	11.8927	16.4747	35.6576	21.1958	14.6533	10.9578	0	0	27.8296	34.1984	17.0187	12.3264	27.1964	22.4935	0	0	3.77146	10.6698	11.4842	15.7896	2.86334	0.140156	0.770513	4.02328	1.32073	0
meta_344	Lys Arg Lys Arg	278.725	275.094	304.734	304.172	321.646	333.986	328.712	375.735	300.526	256.594	430.967	322.191	375.789	376.621	331.687	267.009	263.075	259.56	248.547	287.538	275.252	266.275	358.444	333.964	488.149	325.399	323.454	402.83	266.815	322.014	256.677	252.355	241.744	242.643	278.121	285.135
meta_345	ent-8-iso Prostaglandin F2伪	91.3838	82.9338	83.7248	83.6706	78.0069	81.4965	76.6558	91.3461	88.8205	78.3195	81.739	80.4516	84.7651	85.3313	140.86	132.209	140.774	120.978	147.671	153.825	140.557	148.602	148.886	139.699	131.451	119.251	120.58	118.355	141.213	142.444	161.225	171.883	129.035	154.27	128.657	148.473
meta_346	delta5-Demissine	51.3313	35.4858	35.9392	56.8806	16.6862	11.4085	55.7326	80.8248	149.674	158.358	45.2447	94.5435	47.4225	36.1419	10.2587	36.7843	71.9616	45.3471	383.551	544.272	557.101	731.129	530.099	519.332	264.368	557.562	1691.62	1296.13	757.663	737.02	573.328	750.602	1991.08	1370.48	1886.41	1576.37
meta_347	Ala Cys Gln Ala	147.181	106.221	553.058	715.076	717.281	432.903	264.635	275.031	156.285	120.739	239.665	212.793	324.851	277.824	220.237	208.193	128.766	163.594	523.142	501.663	621.538	596.805	761.546	788.783	1119.84	643.712	988.021	1075.68	435.309	635.226	466.422	469.102	431.35	671.167	400.073	444.733
meta_348	Cucurbitacin I	659.73	702.638	645.544	676.196	643.899	613.594	711.137	712.72	852.199	751.171	784.262	727.821	769.429	802.888	900.05	966.281	1014.51	1084.93	918.541	1001.15	1054.13	1160.78	933.516	981.688	1066.3	1048.96	1028.75	1022.78	967.257	1144.98	1112.35	1247.19	856.305	1042.31	1034.1	1151.78
meta_349	Cyanidin 3-(6''-malonylsambubioside)	760.203	738.736	1010.67	1132.86	1265.86	1377.83	6614.41	4612.06	3963.7	2842.67	1208.35	2152.17	6294.46	5680.83	3332.99	2157.71	3325.1	4840.35	7302.37	10454.4	5167.55	5637.29	4862.86	4392.42	2614.39	1664.37	4952.33	3766.19	2014.12	1435.8	4959.48	5683.94	4879.55	4236.84	7032.09	7045.04
meta_350	Ile Phe	2345.69	2383.15	1735.11	2132.34	1928.04	2102.13	2265.52	2015.43	2313.83	2019.25	1993.81	2368.24	2742.99	2751.88	2564.71	3253.03	3071.07	2928.84	1814.2	1955.05	1832.04	2296.94	1857.56	2075.86	856.362	1863.24	2077.52	1721.99	1433.89	1696.7	1408.3	1719.37	3678.99	3198.84	2784.43	2414.07
meta_351	Asp Val Asn Thr	320.867	359.176	325.442	322.058	296.841	389.061	359.627	444.681	327.984	362.019	309.523	456.147	387.133	423.578	227.793	243.956	198.077	209.203	224.386	215.697	352.885	369.617	485.311	416.897	150.449	302.26	314.89	398.206	251.913	272.08	198.018	226.037	518.726	372.286	591.903	486.324
meta_352	Asp Ile Ile Val	2622.13	2857.85	2958.17	3204.43	2809.33	3140.48	1991.08	2099.94	1957.92	1968.74	1880.22	2569.28	1603.86	1882.04	1687.11	1551.07	1868.82	2061.98	1798.39	1584.45	1928.53	1706.1	1666.63	1937.34	1945.63	1926.07	2219.45	1853.73	1820.27	1992.71	1818.17	1699.59	2489.12	1957.16	1830.25	2212.48
meta_353	DG(18:4(6Z,9Z,12Z,15Z)/18:2(9Z,12Z)/0:0)	13495	14183.5	14575.1	16454.4	16838.1	16470.5	10316.8	10048.3	9962.16	9831.09	11000.2	11487.7	9939.82	11310.9	9810.8	11126.6	14029.7	14730.5	12456	12328.9	13052.6	12660.6	11417.4	11960	18306.8	14876.6	17454.1	15410.5	15024.7	16066.1	14714.2	15440.3	18253.6	18835.6	15847.1	16045.3
meta_354	Thr Ile Thr Leu	161.472	147.616	161.985	148.049	155.897	151.992	157.488	176.595	146.27	185.672	138.419	151.926	189.781	195.703	116.118	142.861	67.3892	85.0747	95.5245	101.066	121.731	109.626	80.8648	80.619	66.2829	68.0755	52.7178	80.7494	96.7255	88.0783	49.421	39.8151	47.7531	53.9791	47.1476	36.4638
meta_355	Neobanone	334.243	261.686	121.508	92.9713	141.826	115.005	305.615	280.602	171.22	155.805	287.307	193.39	279.268	182.219	153.039	108.742	32.7571	49.5413	97.9525	116.631	19.0564	7.21967	35.2406	27.5474	27.3563	2.18262	7.60379	19.7034	1.6351	1.27117	0	1.54775	0	0	0	0
meta_356	O-Geranylvanillin	33.2703	31.7299	24.9205	19.445	33.4511	25.2513	37.7312	41.4987	33.5637	24.9724	27.6703	32.2624	50.7332	41.6663	31.9092	35.5174	3.92671	10.1516	24.4259	30.7029	14.2498	11.1829	18.4561	24.8401	2.53282	9.90636	18.0339	14.675	11.4546	21.3844	6.79088	5.3156	0	4.90845	0	0
meta_357	MG(0:0/18:3(9Z,12Z,15Z)/0:0)	219.789	265.563	380.56	389.171	340.969	314.903	434.382	329.023	483.097	578.978	324.4	325.688	455.381	505.347	523.919	709.593	500.272	600.96	258.358	272.764	294.789	395.798	303.131	369.582	218.198	453.46	257.558	233.616	431.862	306.758	275.23	241.046	289.313	337.051	250.762	144.119
meta_358	Pro Pro Thr Thr	42.7881	28.1442	37.1794	42.8395	23.5085	33.1728	23.5352	23.5752	24.6202	23.3304	27.0214	22.3854	19.0859	19.1401	17.2832	18.9696	24.7861	27.5149	26.5517	24.4165	26.5654	19.5193	24.0376	25.7287	40.8118	30.9668	24.9576	32.8409	24.8692	21.3515	20.7434	21.5631	31.3939	34.1909	24.8144	19.3893
meta_359	ethotoin	38.5403	37.9465	49.499	51.4098	48.5241	39.3201	29.2024	33.6591	32.2618	32.8754	31.291	33.6177	27.5139	32.2933	22.7734	25.857	31.3432	24.1517	26.104	26.7288	29.9461	28.3881	19.0387	26.6927	21.2936	25.0467	32.0183	27.4068	32.9272	30.816	29.3913	23.3443	36.1745	33.6757	23.4084	18.132
meta_360	LysoPE(18:2(9Z,12Z)/0:0)	1177.67	1137.98	1521.19	1241.76	2090.58	2625.55	2330.43	2437.73	2478.37	2963.63	3928.74	3716.37	1629.71	1690.53	2226.34	2702.57	3387.29	4325.76	1254.31	1332.58	1105.84	1228.68	1506.76	1630.44	2300.65	2499.8	4396.87	4458.34	3186.57	3028.89	3061.34	3062.35	5455.48	5309.96	4129.87	3966.73
meta_361	Arachidonoyl-1-thio-Glycerol	112.148	114.632	91.8179	85.9798	110.313	109.184	172.208	180.405	182.253	145.931	128.58	114.493	228.185	191.232	324.602	276.399	101.911	155.795	263.577	258.98	395.611	385.616	267.782	223.186	488.568	298.329	253.935	220.523	361.526	375.832	357.39	375.279	203.652	286.656	242.043	226.559
meta_362	(Z)-1-(Methylthio)-5-phenyl-1-penten-3-yne	30.2315	29.8008	29.0384	29.2543	29.1807	23.5228	30.9105	29.2759	30.9154	31.1665	28.6704	25.6335	31.7249	25.1765	45.6864	45.6593	56.7878	45.6233	46.1482	53.0386	38.7435	45.9908	44.5133	51.5357	46.1369	45.7155	39.8402	36.8053	46.7179	46.4504	58.0442	57.5805	48.1243	49.2847	50.0605	51.1332
meta_363	N-Pyruvoyl-5-methoxy-3-hydroxyanthranilate	333.548	382.718	375.702	395.366	478.842	415.317	142.846	175.523	108.965	130.482	230.995	198.585	161.301	176.433	224.852	154.509	179.12	190.567	238.763	166.11	139.079	130.919	147.89	160.542	357.463	145.758	150.868	245.839	156.304	122.918	257.839	195.632	155.644	218.082	125.368	168.722
meta_364	Ipratropium	158.385	153.454	154.74	155.797	175.355	177.48	171.123	145.211	131.366	140.155	142.041	174.853	124.569	140.402	122.078	119.816	125.302	121.426	144.798	129.74	106.252	98.6564	107.639	121.628	222.964	156.349	128.92	154.247	117.057	114.211	95.1141	85.7528	154.118	172.736	136.336	138.779
meta_365	2,3,5-Trimethacarb	309.826	351.275	312.033	379.468	333.679	357.116	216.474	205.921	185.112	177.152	213.519	213.211	196.908	218.941	198.136	222.585	264.557	273.631	278.68	239.919	255.244	244.309	255.313	256.511	305.772	276.002	293.34	290.974	285.255	289.57	283.667	283.763	324.826	339.051	276.295	288.25
meta_366	PC(16:0/0:0)[U] / PC(16:0/0:0)[rac]	11067.8	10542.8	13340.7	11464.1	18407.6	19242	21477.4	21130.7	21930.8	25243.7	32195.2	31225.4	14226.7	15683.1	17763.3	20536.2	24937.2	27233.5	17502.1	17118.2	12363.6	12610.8	15384.3	18178	15899.1	14032.8	29941.8	32339.5	21899.9	20786.4	20179.5	19565.5	25289.1	26967.2	23963.5	22885.5
meta_367	Phthalic acid Mono-2-ethylhexyl Ester	209.929	196.964	184.341	205.68	180.73	206.002	106.976	116.731	119.879	91.6575	137.349	143.456	115.753	122.776	129.351	108.23	162.346	194.809	147.047	135.386	153.858	132.38	147.237	156.289	215.205	160.797	220.935	145.906	159.259	179.845	153.976	169.655	215.152	215.494	187.643	221.67
meta_368	Gly Glu Lys	102.753	118.538	158.967	141.664	149.398	185.833	78.4022	95.5815	147.761	166.024	131.619	224.523	48.3333	81.4023	35.9264	47.1965	42.3385	28.341	11.0747	7.22112	3.91742	6.98391	3.30954	9.72383	0	22.5566	5.7251	4.25168	2.14512	7.13546	0	0	2.20879	0.988892	1.0675	0
meta_369	3,6-Epoxy-5,5',6,6'-tetrahydro-b,b-carotene-3',5,5',6'-tetrol	74.3246	76.3782	47.8093	46.9033	39.7591	71.8196	49.2779	53.7506	52.4156	47.444	80.7894	55.7524	102.327	78.7147	150.218	117.732	62.2958	67.2542	53.613	70.8552	20.0037	25.5022	72.3073	35.8678	35.2004	30.7539	22.1831	27.6534	27.5889	20.2852	59.3151	44.5787	31.4239	30.947	30.9273	19.7507
meta_370	(2S)-5,7,4'-Trihydroxy-3'-methoxy-6-(1,1-dimethylallyl)flavanone	42.2227	43.0012	72.1722	67.5947	61.127	45.0492	58.805	46.9505	60.0066	79.8666	45.932	47.9008	65.502	71.0839	77.4565	90.1606	105.982	95.4555	83.7783	70.0416	70.9823	69.532	36.1651	48.8089	78.7351	66.5671	54.9582	67.0086	84.9597	66.042	86.5197	59.8002	53.1696	64.0432	74.9439	93.9389
meta_371	Auraptene	33.7628	28.9266	8.66136	12.7992	14.13	18.0979	21.0976	19.5144	13.8215	13.6767	12.1806	16.1285	34.8474	32.7777	12.4752	11.9514	0	1.17644	1.92338	0	0	0	0	0	0	0	0	1.05445	0.697676	0	0	0	0	0	0	0
meta_372	Pro Val Tyr	102.495	116.153	141.742	162.385	144.016	149.121	130.135	104.276	107.7	122.568	109.122	132.493	97.7054	98.5321	84.9579	66.6631	38.8779	42.5503	68.8347	83.9115	100.962	71.3689	89.5755	82.8365	78.0423	114.824	37.4719	64.6505	40.7538	30.4527	20.1297	8.15156	20.5704	17.4464	9.65808	16.9551
meta_373	3-Methoxy-D-homoestra-1,3,5(10),8-tetraen-17abeta-ol	133.148	135.55	143.993	165.345	125.497	132.183	130.701	124.402	161.618	149.203	141.917	146.061	147.752	161.362	144.211	164.337	225.793	240.531	154.256	173.938	205.214	211.393	183.665	160.173	193.296	205.305	215.664	210.568	203.03	186.134	174.98	197.478	242.484	196.155	256.143	210.526
meta_374	Trolox	51.7822	45.7091	43.4548	33.1707	36.5654	38.4549	29.9592	34.9521	24.4397	28.7147	47.9379	41.9286	32.3251	25.9415	23.4629	18.129	24.8311	23.2788	32.3873	22.5104	21.5425	24.4651	27.2004	30.7649	34.9506	28.9278	32.3643	41.0215	23.4448	29.6005	26.7568	18.2341	22.06	24.8908	26.5124	41.0865
meta_375	Ureidoglycine	15.5085	13.2209	14.3294	14.9189	16.9218	21.3473	12.5219	15.4531	10.675	11.7034	14.0319	15.4523	16.7463	18.9332	18.884	23.2738	20.1921	22.0384	16.9283	16.6504	17.6985	20.3445	22.307	19.4778	13.7192	19.4718	17.7931	19.4079	16.982	16.9298	31.4607	29.5446	29.3121	26.6507	37.5865	40.6312
meta_376	desoxycorticosterone acetate	86.0171	81.2634	83.6723	73.9774	104.043	78.7818	108.287	109.473	91.9294	83.6246	84.1926	100.001	110.11	90.8416	127.31	118.36	91.3596	108.749	86.951	98.0081	87.3575	99.1442	90.7835	102.232	97.0496	95.6972	109.009	90.3156	90.023	106.093	95.041	109.763	92.0697	86.3108	96.7013	98.8936
meta_377	Ser Phe Arg	106.063	130.933	119.641	124.486	100.981	158.899	125.225	105.268	122.697	141.256	102.469	140.844	75.5869	104.238	91.3652	91.4752	37.5694	47.967	23.5358	25.2492	12.2174	29.8508	18.2575	21.6831	1.23554	8.88939	8.81724	11.7887	2.24808	9.52165	2.97081	6.5565	1.05943	5.1617	0.772573	0
meta_378	Asn Met His	14.2031	8.63	25.1753	28.0351	20.1859	13.5152	23.1951	19.2097	29.703	26.0947	24.0377	16.8573	27.0131	20.9326	33.1749	39.9919	47.9203	44.1164	47.1054	47.5934	54.1209	60.0865	26.8978	36.7254	50.6424	44.7646	30.6423	29.0061	45.9855	33.9427	44.409	41.0235	31.913	30.754	46.1995	46.9173
meta_379	Gln Gln Phe Gln	44.3664	21.8665	1.63884	4.32035	0	0	11.8316	5.21192	4.70368	0	4.85207	1.6776	19.5394	6.69511	21.4326	22.6694	0	7.78558	7.09555	16.3927	3.11492	0	3.91888	10.0111	0	0	0	0	0	0	0	1.61799	0	0	0	0
meta_380	PS(21:0/13:0)	67.5144	57.227	54.8909	40.2599	57.5163	55.5411	25.773	28.7476	23.9702	23.6453	28.5506	38.7432	32.2573	36.807	13.7099	20.0018	16.7801	6.3332	18.3465	11.2245	9.2159	8.69223	10.301	11.4586	6.66587	5.28048	7.19972	6.81267	15.4543	17.4661	5.80185	3.55447	7.43247	9.44794	2.47402	4.36131
meta_381	2,3-Dimethylsuccinic acid	1739.99	1700.09	1803	1925.51	2282.27	1843.28	2215.72	2075.71	2079.47	2041.33	1737.86	1974.36	1911.43	1951.45	2486.15	2497.53	2120.89	2492.02	2997.57	2763.26	3559.21	3450.98	3048.21	3444.64	3692.36	3200.25	4107.79	3206.05	3361.02	3573.51	3371.29	3192.75	3417.55	4068.42	3107.07	3058.05
meta_382	Hydroxythiopental	272.501	283.876	180.148	215.554	158.572	144.625	350.204	434.95	184.712	180.427	148.205	249.102	299.178	234.218	126.441	143.351	348.661	259.825	1723.78	1992.73	2043.43	2431.33	1943.49	1802.9	548.039	798.634	1190.34	1040.55	831.191	1176.01	1324.41	1533.39	1486.32	1123.17	1481.21	1423.19
meta_383	Pro Ile Val Thr	82.2434	75.7599	88.6333	68.2998	106.254	90.5505	88.0031	101.668	84.5886	112.95	74.633	87.1116	127.013	122.402	70.3693	73.6179	36.0591	35.3343	31.3111	34.4175	47.8926	43.0262	25.6316	31.6568	20.1494	29.8337	33.4689	42.7686	32.8483	42.4152	20.0751	11.0773	13.801	12.3979	11.6741	14.5616
meta_384	5,5',6,6'-Tetrahydroxy-3,3'-biindolyl	0	0	0.598477	15.4974	3.0359	0	9.39816	0.480813	38.7161	1.63273	1.73958	0	21.7821	10.6775	17.5958	51.5711	102.657	69.7679	33.5029	69.6367	70.2863	20.3078	26.9653	36.4829	30.0859	41.8898	18.1087	12.5469	28.8119	11.2837	30.69	28.2298	0.996134	6.30268	7.91543	2.77391
meta_385	OLEANDRIN	383.403	377.028	312.16	281.614	394.154	341.906	557.903	594.612	577.805	495.053	412.065	387.781	728.303	622.214	1027.41	922.521	439.277	555.879	923.261	939.757	1275.4	1277.91	868.107	819.245	1557.87	1052.41	848.237	748.394	1210.31	1215.44	1226.7	1297.11	716.147	1000.26	887.789	843.863
meta_386	Dysokusone D	1783.42	1658.67	1520.65	1457.4	1684.78	1765.37	2090.16	2179.82	2022.67	1990.45	2182.02	2385.8	2006.32	2066.3	3511.04	3412.97	3384.94	3379.64	4421.84	4421.47	3313.61	3709.9	4354.65	4010.89	4509.62	4818.3	3729.18	3797.29	4076.8	4026.41	5883.82	5665.78	5798.68	5459.52	5911.54	6107.58
meta_387	Ala Ile Glu	6.77031	0.623419	5.32015	1.97083	4.52249	4.28783	10.5347	12.2061	16.546	12.3664	10.049	12.5344	17.8748	9.99053	33.1247	44.1561	15.7955	16.4251	1.43078	6.57415	3.52153	0.834621	0	1.78886	10.1882	3.49934	5.07948	2.13999	6.68154	2.115	6.21115	4.9439	7.8019	6.15389	14.4226	21.7072
meta_388	Gly Ile Ile	154.889	161.133	143.873	141.692	145.862	184.45	159.973	162.207	154.828	169.607	143.655	186.141	125.651	144.384	116.935	142.302	112.192	99.7247	68.6843	74.5113	64.9931	78.8183	69.1448	78.2031	46.7174	73.7547	68.1573	66.3568	55.0971	68.0911	45.9891	47.0587	69.8278	63.5644	50.1844	48.7179
meta_389	Thr Ala Asn Ala	98.4253	108.684	103.494	110.934	107.61	134.337	112.336	98.3623	95.8614	99.0749	96.4427	125.551	68.5368	85.1904	84.7205	85.6505	42.1187	31.0118	26.2877	42.6725	37.9004	42.7149	34.7109	32.873	8.97823	33.7223	25.8367	29.8665	29.0779	39.2318	15.4035	6.57107	28.4141	17.1203	23.7814	11.6715
meta_390	HAVANENSIN TRIACETATE	3197.55	2952.2	2989.01	3191.05	2784.36	2843.13	2873.89	3328.31	3022.54	2756.64	2994.1	2900.14	3047.01	3136.82	4674.86	4641.09	5106.46	4549.78	5447.31	5621.07	4964.02	5357.26	5551.26	5327.88	5354.37	4937.31	4753.65	4619.9	5173.59	5356.34	6289.26	6840.35	5305.91	6049.56	5514.93	6069.06
meta_391	Farnesyl acetone	177.281	170.196	142.522	167.93	129.595	127.827	213.206	188.89	247.409	200.521	164.039	145.395	292.547	221.217	354.031	350.154	302.148	315.646	462.208	534.382	410.519	412.168	410.671	401.823	331.156	289.248	234.948	256.522	337.144	328.564	397.345	472.543	150.248	202.279	303.113	353.14
meta_392	Tintinnadiol	33.178	33.2714	34.4823	39.0638	32.7206	31.2172	44.5812	36.5402	54.4228	48.2006	48.4186	47.2235	39.3618	44.6871	37.1839	34.2914	55.5617	69.8303	38.2914	45.5736	53.4214	40.434	35.3825	35.3707	45.6354	43.1741	53.3137	51.6098	54.3232	40.3933	37.4887	39.4376	40.4138	26.914	50.2627	42.9104
meta_393	Asp Trp His Trp	10.5687	14.3277	19.5158	10.3411	21.1712	23.0791	21.4406	32.5501	29.3135	35.6344	15.5158	28.6866	39.3384	39.802	24.7406	22.9159	18.2547	31.3634	48.8003	41.0239	87.3504	96.0565	27.9615	39.7057	78.6574	72.8614	68.5218	46.1761	118.639	58.2525	121.711	97.8023	59.6792	89.5949	96.7375	45.3822
meta_394	MG(0:0/18:4(6Z,9Z,12Z,15Z)/0:0)	35.4169	27.7368	24.0075	22.0899	41.7689	22.971	38.82	48.3834	37.9113	27.7984	40.5194	37.5575	47.5789	37.2616	30.4019	35.3195	10.2865	10.7574	46.9743	56.8907	36.066	29.2296	44.6118	45.8992	8.0807	17.9093	26.4968	37.5686	25.6156	36.1002	12.9319	17.4022	13.9788	21.1956	14.8927	17.6699
meta_395	D-Homo-17a-oxa-5alpha-androstan-3beta-ol acetate	999.673	1183.65	1210.15	1321.73	1267.35	1263	819.522	796.115	868.767	855.04	1046.34	891.04	800.435	928.997	859.403	845.395	1232.8	1224.15	1053.5	1018.44	1016.73	1111.84	1054.23	1140.58	1505.44	1227.15	1586.15	1480.71	1479.86	1361.1	1296.2	1331.98	1599.67	1672.95	1348.87	1377.05
meta_396	2',4',6',3,4-Pentahydroxy-3'-geranyl-5-prenyldihydrochalcone	196.587	139.362	121.433	129.176	127.431	116.477	74.6665	76.6604	66.2809	57.1361	66.198	67.4775	46.4887	49.3339	42.4746	38.4619	60.6854	70.7486	75.5619	79.0338	80.678	72.9098	80.4986	85.6399	106.055	100.726	101.263	104.372	108.295	93.0647	103.464	97.5031	121.323	113.261	105.316	95.8449
meta_397	Stearamide	5388.26	7527.17	8488.99	8031.59	3291.37	6785	3601.93	4723.99	3292.31	3157.12	3013.41	4332.35	2985.68	4207.3	3523.37	6465.93	4587.5	3678.83	6736.14	5172.97	5855.32	6167.48	4994.85	4424.14	6553.89	4918.73	5644.74	9287.82	6375.73	7137.87	5703.21	6837.47	6223.32	7139.28	6104.42	6376.23
meta_398	(E)-10,11-Dihydro-alpha-atlantone	26.909	35.4892	39.6693	43.3039	38.449	37.4378	19.7935	26.5024	22.9383	20.212	29.6616	24.8205	22.9739	23.1404	26.5338	23.0194	29.6702	32.8055	27.4284	28.7161	30.6439	26.9683	33.4045	32.64	39.6864	33.6424	41.4635	36.1336	35.7609	40.3853	38.8093	37.6919	38.7387	42.6697	32.892	37.4558
meta_399	PA(17:2(9Z,12Z)/19:1(9Z))	67.4804	83.4373	58.0377	37.558	105.665	95.5726	178.639	170.188	146.846	112.498	94.3005	122.518	179.079	116.861	141.447	122.445	44.6593	59.5911	30.7708	41.3984	51.0315	54.2765	35.0439	51.9768	30.2146	28.9838	83.5252	52.435	42.7022	61.6733	46.9794	57.5892	28.602	26.3327	73.9955	68.9211
meta_400	1-Methylguanine	112.41	103.975	111.8	111.239	111.792	126.841	119.43	120.892	103.384	89.1325	108.28	140.237	140.78	145.132	153.076	153.072	139.146	129.448	117.06	127	119.657	116.753	108.959	100.613	109.483	108.802	92.3816	94.9937	113.549	99.356	156.312	129.481	131.054	121.6	150.51	149.939
meta_401	Nicotinamide riboside	173.064	191.58	138.674	142.53	144.171	157.551	170.673	191.814	160.83	119.956	121.813	150.703	205.138	189.568	135.863	146.924	97.8593	118.873	162.041	193.425	234.617	246.341	95.006	117.475	64.4474	55.9725	77.2594	73.4452	48.5566	75.9201	82.7868	96.0821	53.9662	52.4529	63.3008	48.5593
meta_402	Thr Arg Met Trp	84536.9	104280	189161	195247	180208	210561	132369	147803	150980	163313	150096	173202	118179	172464	176277	226344	222676	210073	263734	257656	292468	303308	255292	256842	251449	312734	301496	297536	330747	270443	313080	291429	350010	364823	349636	345529
meta_403	1-(Hydroxymethyl)-5,5-dimethyl-2,4-imidazolidinedione	135.959	144.314	178.566	170.976	178.406	180.302	61.6077	87.768	27.7326	33.2316	91.8687	100.636	8.67073	11.7222	20.3917	29.3669	9.42151	12.9443	72.4347	79.0823	114.622	108.131	102.797	86.3193	352.819	295.571	195.092	156.146	184.351	265.37	86.9564	92.5666	72.0393	76.3829	91.2223	98.9783
meta_404	5,6-dehydro Arachidonic Acid	132.111	139.785	144.219	107.984	145.188	130.146	146.402	166.37	148.963	138.914	139.303	132.997	194.266	159.52	206.803	184.048	105.395	115.105	217.211	231.907	259.897	281.636	205.923	211.65	269.041	206.609	161.518	165.091	229.582	222.399	220.478	247.271	130.931	180.007	173.015	168.319
meta_405	Ramelteon	41.1995	45.0428	50.1141	49.7502	49.3362	61.8266	39.7086	40.5308	46.4757	55.4092	44.7462	48.1841	30.1875	47.9692	29.2841	34.4669	30.3303	30.5158	29.0441	26.1859	23.2426	23.8972	31.5142	25.5456	15.8105	20.9798	20.1211	24.748	21.6386	26.1816	21.2896	14.5011	18.8913	17.5002	16.2142	17.1631
meta_406	N-methylundec-10-enamide	43.2906	66.7843	62.1255	67.3244	20.1481	55.1044	30.6988	42.7897	28.1748	23.462	19.3766	40.6859	20.7375	43.7304	24.7159	54.6296	36.8222	21.6879	58.7545	43.5433	51.2112	46.7093	34.583	32.1148	43.5368	37.891	36.1647	96.3343	51.6753	54.6188	35.6623	26.2559	47.6011	50.6072	58.9502	49.0569
meta_407	Tyr Trp Arg Asp	374.886	294.229	173.272	162.759	214.717	183.051	393.9	310.001	282.8	205.569	344.187	268.376	408.036	395.746	827.24	836.257	328.612	299.877	844.732	757.463	475.098	334.987	460.67	451.948	384.14	320.034	277.509	464.079	257.516	269.398	429.825	437.773	213.264	181.322	289.08	319.411
meta_408	DG(18:4(6Z,9Z,12Z,15Z)/16:0/0:0)	196.981	401.738	346.393	347.613	248.983	365.717	348.553	447.968	409.696	155.514	194.371	267.834	314.012	249.012	197.745	215.536	224.536	139.08	128.306	369.163	373.593	342.532	369.246	411.272	457.554	310.755	224.19	288.693	291.05	204.738	239.185	222.86	265.068	320.334	226.852	253.774
meta_409	CAY10435	19.0871	17.4925	17.7393	18.2206	17.108	9.95654	16.2867	16.0808	22.9152	20.8052	15.4518	17.8679	16.8961	16.4437	17.634	19.2474	27.3952	26.5739	15.5397	20.773	24.5243	25.9673	21.3335	21.0163	22.9499	20.7356	20.8667	26.0288	23.4773	21.4453	17.4265	25.6318	25.1926	24.2041	29.8265	28.0925
meta_410	Ala Leu Tyr Asp	69.0264	45.3014	31.9249	24.0144	21.5585	10.7036	34.9471	22.5963	27.7863	18.1547	31.0164	13.5429	41.796	19.2313	67.3322	50.5266	41.9938	51.8199	20.9146	32.6631	8.97281	14.672	17.2152	14.3334	38.9689	12.0058	3.06343	4.38853	0.088848	1.09372	4.59798	9.40918	0	0	3.61702	8.6051
meta_411	Muscimol	6.79646	5.92681	4.23044	5.41423	5.77405	5.70797	6.5253	7.15304	4.69328	3.3944	2.92023	4.98112	2.69934	5.35273	3.10435	3.34826	0.375627	0.441693	8.74515	5.89878	20.5569	11.5779	30.3306	28.489	1.00872	15.6291	20.998	21.7001	21.5528	20.4235	27.2652	28.94	10.8201	8.59077	26.3781	23.4406
meta_412	Trimethoprim	77.5732	91.6908	53.3827	56.9365	55.7854	67.8529	72.7585	65.5516	65.9483	54.3822	55.007	70.8505	51.8707	73.7976	51.2969	57.9653	55.4906	52.1406	64.1084	54.4976	55.3702	64.0779	55.8646	56.4385	23.5908	47.133	46.7862	49.5266	34.9452	41.7903	39.6632	46.3156	73.3338	71.7239	62.3731	57.4849
meta_413	5E,8Z,11Z,14Z,16Z-eicosapentaenoic acid	44.1296	44.9032	43.8334	46.1823	49.5836	44.5718	49.4209	48.2558	45.4675	44.8918	48.6265	44.4934	52.9187	48.0246	79.3173	73.0831	82.4864	71.6722	72.9895	80.7229	69.7761	74.7687	75.2329	82.1985	74.9615	80.5584	65.6227	64.6988	77.5298	77.9671	85.914	88.5993	80.3709	74.8798	87.8889	88.8802
meta_414	2,3-bis (4-Hydroxyphenyl) Propionitrile	31.9678	33.5621	49.6798	38.2798	63.2033	65.7711	42.3119	68.3766	34.9982	38.5665	59.6706	68.6701	22.434	18.1247	15.3126	19.7394	23.5863	28.0731	30.8221	35.7149	44.1292	63.1617	60.2979	51.2927	65.0963	72.0505	75.3975	77.5447	57.5137	59.645	43.0346	47.745	83.1729	77.9923	60.9467	53.4454
meta_415	Deinoxanthin	29800.6	31222.6	27665	27557.1	26175	29123.6	18367.8	19490.8	17604.8	17268.5	19452	18055.1	25440.4	26642.8	23490.8	26240	33422	36155.5	28661.3	30385	34250	34421.2	30396.6	29912.6	27474.2	25032.1	42798.1	35770.1	24821.4	25143.2	28861.2	36297.9	36048.2	36797.5	38113.1	39084.5
meta_416	Arg Glu Ser	361.287	409.729	109.591	122.697	105.008	95.3969	78.5335	83.0853	73.5304	68.0824	100.496	69.8313	104.315	86.4051	168.02	154.659	209.694	195.099	136.671	124.383	110.427	98.9351	113.615	125.761	216.785	118.671	120.542	110.25	73.479	104.354	99.3584	127.116	80.089	101.235	87.3948	104.541
meta_417	Neurosporaxanthin	141.522	132.584	59.2344	39.0381	62.5109	68.5259	84.4743	73.3144	65.7021	65.1792	91.9782	83.6466	66.2338	73.4913	72.1072	60.4676	39.5275	55.31	43.2613	39.7112	32.6771	28.2607	28.1089	26.4466	72.9584	41.3741	24.504	40.429	35.271	58.1594	30.1739	19.2776	20.037	3.5733	17.7288	19.9776
meta_418	PG(P-20:0/0:0)	25.7541	29.5387	31.7625	20.8494	37.3219	14.8235	22.6811	14.9858	22.6566	15.2798	54.3398	22.8945	17.7253	10.4981	29.6992	17.0926	11.0617	6.40663	8.71348	8.48985	1.70985	0	2.06654	1.29115	12.7865	0	0	0	2.27429	1.40035	7.89196	1.44086	5.08531	1.54889	2.40259	0
meta_419	11-alpha-O-beta-D-Glucopyranosyl-16alpha-O-methylneoquassin	82.9669	67.1821	91.1578	64.6003	92.6084	58.4071	78.8565	78.8127	49.8387	46.7026	65.2794	69.9532	84.6696	71.2847	78.9475	63.8176	68.586	63.1183	233.477	199.8	172.544	192.138	212.818	233.715	125.311	135.018	172.944	192.321	173.114	158.777	89.4405	76.6168	99.8302	133.783	73.3	89.4579
meta_420	L-Isoleucine	16.3876	15.7429	21.6975	21.501	21.8163	21.8099	22.5694	22.6686	23.5141	26.3008	26.097	24.4767	20.5249	23.2619	30.2023	34.8866	41.1452	30.3768	23.2897	23.3083	19.0764	28.8968	24.1549	19.3744	16.4483	27.7432	18.3409	21.0688	21.5844	18.6227	27.007	20.7915	27.4378	22.5347	31.6869	28.4869
meta_421	Kanzonol M	24.3198	27.3798	33.8891	31.7301	38.0619	41.6338	37.5869	29.2673	38.2949	45.68	35.6695	37.7066	26.2375	30.8833	30.6225	35.99	40.591	37.3791	38.8573	41.1816	36.0145	34.4237	34.8835	34.5542	26.1766	44.8127	40.9525	40.3374	39.9617	34.7792	38.6695	31.2791	47.7897	44.2211	42.499	44.1885
meta_422	N5-(4-Methoxybenzyl)glutamine	85.6814	96.4373	82.3414	94.6486	101.483	128.742	92.5064	106.516	98.6599	102.197	88.3614	141.107	59.3484	79.4085	46.8071	55.3053	51.2392	38.6748	30.8293	28.7088	40.5073	46.5914	41.5231	39.0507	21.8959	45.7272	37.3599	40.052	39.2262	38.0705	18.9391	24.0904	58.0961	43.4686	33.2189	31.5575
meta_423	2-Angeloyl-9-(3-methyl-2E-pentenoyl)-2b,9a-dihydroxy-4Z,10(14)-oplopadien-3-one	34021.2	33196.9	30282.3	29843.5	38468.9	35970.1	46846.6	45712.5	39961.6	35509.9	36672.4	39220	46160.5	40987.4	53747.6	52843.6	37150.2	43438.7	40178.7	41573.3	42372.4	44168.9	40840.9	43840.5	42813.1	40281.1	49469.7	41763.8	39716.9	45461.4	49916.9	53576	45115.8	41947.4	51547.6	55643.8
meta_424	12-hydroxyjasmonic acid	583.13	510.957	439.451	401.797	467.464	494.522	510.07	577.614	301.747	373.632	374.817	433.602	581.755	456.207	334.039	246.094	125.586	146.045	299.569	329.162	351.671	423.364	345.683	364.506	244.024	171.282	219.065	249.772	139.96	187.302	118.96	94.1435	79.87	98.7666	98.2677	114.409
meta_425	Lys Asp	148.359	178.123	296.098	260.867	369.842	418.167	186.732	271.169	240.532	357.485	353.317	418.548	103.824	174.968	99.2014	150.05	157.722	135.325	199.758	180.845	306.576	274.401	366.24	389.938	285.898	730.061	706.953	800.41	598.708	659.528	440.35	340.179	1195.29	1029.97	904.439	908.024
meta_426	Decarbamoylgonyautoxin III	54.261	52.7439	54.3725	59.9551	44.5549	50.8206	57.2443	45.5975	68.4952	53.4703	51.8788	36.7363	76.233	71.8878	164.039	204.352	157.331	147.72	88.6764	71.4699	95.7994	72.6464	109.53	135.019	121.458	154.666	69.73	76.9328	109.851	95.7043	175.319	140.814	103.091	109.519	68.6837	103.941
meta_427	Pro Phe Ala Thr	65.3231	85.9288	87.8422	70.5881	67.4575	99.1083	89.3432	79.5592	95.6987	123.639	73.0032	106.468	70.8255	82.1135	62.9531	80.6718	54.0631	53.577	24.6076	21.3992	36.8793	30.18	22.1487	26.0071	5.05104	43.4147	25.8314	27.1773	18.598	15.1344	19.5967	6.85167	39.2707	29.5006	12.0844	11.3379
meta_428	Orientanol B	11.262	9.07727	20.8426	16.036	19.6331	12.3131	14.9575	17.446	15.9021	19.2089	20.51	17.6282	15.4725	13.2101	8.04242	11.3286	17.0679	21.6308	29.907	27.186	33.8764	35.0516	45.2144	52.1862	21.2912	31.0977	37.989	36.7626	44.2367	31.174	45.9827	49.0744	37.5485	30.6186	51.9149	39.5925
meta_429	2,6-Dihydroxynaphthalene	357.221	392.617	272.828	318.077	235.667	348.163	144.375	151.255	210.638	197.916	243.532	193.953	222.021	243.302	192.421	222.552	240.722	196.759	201.155	305.161	202.175	210.891	270.514	238.932	295.565	295.521	396.197	373.489	333.657	398.502	289.024	314.56	438.304	385.352	392.062	487.051
meta_430	(卤)16-HDoHE	406.636	318.001	254.697	246.418	212.91	267.052	270.434	233.155	178.889	185.15	348.317	217.357	251.58	218.85	182.574	142.265	147.124	159.151	158.461	154.403	137.188	143.455	178	154.659	252.385	139.322	156.374	194.971	127.693	151.932	140.335	147.2	121.452	108.455	143.862	133.39
meta_431	Ile Ala Arg Ile	47.7117	39.2606	39.5092	39.1554	31.9108	28.4136	16.7887	19.3937	23.0585	25.7931	22.2469	14.4213	27.7373	23.3114	23.0331	23.7499	37.462	33.9921	26.6675	25.338	28.139	32.646	23.0836	22.009	20.5926	17.2668	31.3554	29.0511	24.6266	20.8814	29.4259	30.8794	31.6151	26.5809	27.0356	30.4053
meta_432	8-oxo-9,11-octadecadiynoic acid	15.2179	12.3691	10.1771	9.5749	5.96326	9.27636	21.4033	19.0983	12.8168	9.93152	12.9837	12.3201	25.55	17.7278	13.6845	11.1422	11.4729	10.4386	18.5238	26.1626	23.7343	20.9049	24.4854	27.8488	17.85	12.6323	10.4633	19.3414	11.8928	18.0213	10.0467	9.83904	4.46301	8.72975	11.3697	8.29563
meta_433	Pyrocatechol	108.926	100.146	107.864	119.2	122.56	86.38	121.556	113.604	136.519	133.362	107.983	103.436	124.958	121.844	167.811	183.632	210.929	190.462	309.527	288.894	284.516	304.929	268.747	308.204	323.041	300.361	276.086	261.045	327.153	317.178	326.045	333.21	297.207	345.868	281.388	267.63
meta_434	Thr Val Phe	419.763	419.556	442.988	494.36	421.411	432.541	506.091	481.907	479.607	509.022	447.273	438.687	403.683	438.993	537.148	602.771	683.207	562.799	792.644	725.999	648.55	586.156	833.791	723.499	870.879	883.931	568.865	635.877	654.055	644.467	668.123	633.312	763.081	593.907	659.034	753.535
meta_435	4,4a,5,6,7,8-Hexahydro-6-(p-hydroxyphenyl)-2(3H)-naphthalenone	16.6841	18.9285	15.022	14.5469	12.8735	12.4898	20.9064	13.2354	17.3197	17.1013	18.3643	16.4034	22.634	21.6875	26.4499	27.6361	12.3767	8.75141	7.55168	4.88503	4.88165	5.12477	3.32342	5.46385	1.18755	2.88065	0	1.5208	1.25487	0	1.38986	0	0	0	0.822061	0
meta_436	Methyl 4-(methylthio)butyrate	10.0574	15.6662	16.8275	19.1269	15.3809	18.4684	16.5194	17.6645	27.0613	25.4233	12.8489	18.1535	22.4275	23.4763	49.498	49.2816	27.9478	32.7233	48.5229	47.4603	53.0538	60.7035	51.261	39.2484	37.3943	35.6329	36.0789	36.5134	39.6932	26.9519	41.6245	41.2008	43.8031	46.1853	69.6318	70.4958
meta_437	Gln Ala His His	42.7609	41.1906	92.4526	54.0498	97.2162	115.597	36.19	57.4445	56.4923	87.656	67.9585	107.863	25.1871	33.2919	10.8135	11.8472	28.792	23.9173	10.9294	6.86075	15.4585	15.5668	18.3668	19.5747	8.92587	44.2287	35.3776	37.0192	28.9873	28.7928	13.1391	11.4976	69.6214	57.3856	33.3131	24.3565
meta_438	Leu Thr Ser	134.401	146.276	128.419	126.208	128.007	162.69	146.413	137.669	126.686	157.083	116.917	143.681	127.273	136.97	136.59	151.047	92.7527	91.9306	68.0642	71.8612	69.1425	68.5461	77.5072	66.7326	35.8517	54.7653	42.9983	47.1218	47.6734	66.3148	44.1828	41.3287	37.501	38.376	36.5798	38.4638
meta_439	Val Gly Leu	62.43	66.4178	60.3458	69.8206	70.4324	89.5727	57.1883	54.0221	65.7874	70.8539	62.884	81.3294	44.771	53.5349	44.2732	50.98	46.7903	43.5809	26.9519	25.8319	26.5422	28.568	25.9476	29.5326	13.8177	31.2214	31.6102	27.9165	24.2332	27.2607	20.065	21.6019	33.3796	17.4117	23.2253	27.7089
meta_440	Ile Ile Leu Phe	3.07273	5.02651	8.18258	1.15388	5.90786	11.8634	12.8168	6.71155	4.79769	9.69213	2.49697	11.3683	1.20178	1.30079	0.055432	1.49669	3.81808	0.418155	1.98744	1.36566	0.728588	1.64034	1.33406	1.95167	0	1.14205	0	0	0	0.389456	0	0	1328.57	2.30216	0.628749	1.26336
meta_441	Etonogestrel	135.163	119.594	115.874	103.189	152.33	115.98	164.214	168.822	132.586	118.538	129.009	138.65	170.704	135.602	189.295	168.222	132.448	140.292	159.754	164.476	142.227	158.788	135.658	158.908	154.795	137.118	155.2	124.107	120.011	152.324	130.785	160.871	139.514	115.762	139.863	145.316
meta_442	Gly Ser Ile Glu	146.689	154.619	140.352	160.866	142.428	204.433	153.068	173.916	164.252	174.898	157.827	207.804	108.046	151.028	113.827	125.766	85.2272	89.9694	86.7572	72.6102	65.889	75.7055	91.8885	78.5207	10.6528	35.2459	57.9971	88.0478	50.6944	40.5155	63.1669	58.0848	55.8309	38.0586	63.7891	37.9013
meta_443	Pro Leu Pro Asn	35.1976	64.6036	99.1188	84.6777	67.7221	142.643	33.6553	42.1072	67.7131	90.2109	36.2423	98.5366	24.1042	60.8124	16.1291	18.6035	17.8436	14.617	8.15502	4.60574	5.98982	11.9661	4.44323	10.729	0	3.21747	6.39339	2.30921	5.25848	0	0	1.40157	0.940148	1.25612	0	1.20571
meta_444	Glu Ala His Gln	108.48	106.34	47.4146	77.5009	43.1517	19.1154	47.7757	24.3229	32.8851	18.6434	28.6413	16.8781	87.6735	49.0657	109.241	92.2039	79.8937	96.1443	58.1058	46.8534	98.803	117.585	56.2077	76.0651	51.0383	49.3106	30.5671	25.4596	14.6904	23.2967	30.5196	33.2158	7.34482	15.4921	35.8113	43.333
meta_445	Mycobactin S	1527.92	1052.82	1039.41	991.387	930.652	825.181	2194.61	1673.42	2092.62	1460.01	2608.29	1142.45	1864.59	1548.07	2897.61	2101.48	2971.87	2458.63	3322.81	3553.86	2769.88	2399.19	2661.16	2681.13	9030.11	5154.67	2516.26	2856.32	1765.88	2289.22	1684.19	1675.86	1167.17	1555.26	1196.96	1570.51
meta_446	10-Hydroxymelleolide	60.1835	49.9351	61.3684	55.7318	42.6922	56.294	46.7343	47.0898	55.766	53.5613	48.9369	61.4624	41.5959	46.3543	55.2151	77.9594	61.764	57.326	81.41	87.9684	91.4975	77.9868	65.2606	81.7037	71.2787	83.4441	69.5918	87.3295	82.3546	73.0891	73.2678	76.7531	89.717	77.926	93.5744	80.7635
meta_447	Artabsinolide D	74.7839	71.7806	48.3506	50.4176	42.8496	42.4388	68.9112	74.7066	65.8813	47.948	94.0477	54.5127	93.2412	62.8263	97.5667	73.1597	75.9511	73.9273	74.9727	85.4788	54.4444	56.3913	90.9091	85.8261	124.987	59.7872	60.5146	76.7046	33.1268	52.1562	65.6039	70.7093	37.8563	42.3	56.5253	70.3715
meta_448	Methyl 2-(methylthio)butyrate	9.06234	7.67866	8.11517	9.00746	11.9821	20.8402	31.5425	29.4151	12.3811	19.3135	9.92739	14.1291	25.7913	30.1903	4.72616	4.78587	4.26419	6.12626	4.68929	6.27751	17.9295	20.0297	16.8129	8.36865	13.2219	5.1158	7.51389	13.1443	10.8501	6.64931	11.3243	7.00914	42.7823	18.3472	114.908	143.066
meta_449	PC(18:1(9Z)/0:0)[U] / PC(18:1(9Z)/0:0)[rac]	25245	24746.6	31263.2	26622.6	41900.1	50285.5	41618.6	55934.1	29024.7	34808.4	48017.3	55678.9	21537.6	24826.8	19610.3	23098.8	26953.1	28554.5	12967.3	14816.8	28530.5	32641.1	34027.3	29477.7	28698.4	36512.9	47504.3	60699.4	34128.4	40534.6	26554.4	27492.6	49377.7	39560.5	39796.4	38998.2
meta_450	Lyciumoside VII	7.19803	3.53017	5.58506	8.8697	10.3991	6.19863	16.9794	12.7039	19.7768	16.364	5.51567	10.0401	11.6065	8.58815	34.9159	34.7545	28.8621	21.1982	87.9695	97.5246	52.988	49.2975	46.0068	71.1902	60.3312	51.3903	19.9584	21.7521	42.6495	45.4284	61.0402	57.5242	11.3162	23.8816	39.6951	14.8689
meta_451	Cochlearine	27.5966	28.735	33.2366	42.6791	21.0321	26.2535	17.9074	21.116	18.3455	16.0367	21.6549	19.2477	19.7622	23.0286	20.202	18.5644	22.0698	22.4753	16.4291	22.6005	22.5548	19.6776	22.8464	29.8494	35.286	26.4861	27.373	30.2287	24.7874	32.1767	23.0035	26.5196	32.1677	34.048	24.4724	25.8906
meta_452	avobenzone	320.381	364.203	272.869	353.844	259.747	332.61	156.016	161.632	214.985	203.554	235.674	217.178	216.061	245.642	182.668	206.355	233.632	218.383	203.411	266.659	221.822	224.57	248.979	233.679	282.521	306.345	340.003	328.598	319.758	351.481	254.896	301.571	402.785	361.447	403.171	481.337
meta_453	1,3,11(13)-Eudesmatrien-12-oic acid	32.5222	36.6055	39.9799	41.738	31.8153	34.2825	22.8634	29.0125	37.9211	32.0181	31.4768	25.5014	23.9119	28.0967	27.2861	26.344	41.3371	41.159	16.094	21.8368	27.4728	29.1342	28.7677	20.1537	23.8348	26.0622	29.4817	28.494	30.0006	26.0403	19.165	23.1137	27.5711	19.366	39.7677	26.1886
meta_454	Artemisinin	121.101	97.5374	56.9547	56.0519	69.1601	68.4765	79.5706	96.1947	46.3206	51.292	60.5727	65.5778	78.9978	70.6697	57.7058	56.8293	29.8082	32.3366	62.0098	51.6611	43.778	49.2581	56.2775	58.6174	48.2885	31.1268	33.3562	39.2529	24.8495	27.0719	22.9941	14.387	2.45447	12.9498	19.1425	18.6047
meta_455	Tyr Ser Ile	52.4185	61.1522	55.6031	72.4774	66.4926	70.4906	64.0504	50.2351	53.0476	68.7891	56.8465	67.327	49.4914	51.1864	55.909	59.7462	42.543	38.629	36.1432	28.7893	25.9097	24.6775	29.8438	24.844	17.0832	25.8196	20.6951	21.128	18.6369	20.8687	16.6261	10.5947	15.5359	13.4628	10.3319	11.7038
meta_456	24-Nor-5beta-chol-22-ene-3alpha,7alpha,12alpha-triol	904.655	874.981	552.081	550.324	535.925	531.703	655.335	551.764	509.543	490.874	895.727	497.438	909.058	577.217	553.023	395.057	562.499	536.842	657.149	766.631	535.383	572.529	962.692	1033.39	1082.47	527.011	762.25	907.682	438.844	680.858	537.833	606.683	498.585	510.463	544.046	743.854
meta_457	Sandoricin	22319.4	25584.1	16103.5	15045.1	26609.1	34316.3	4200.15	7822.32	2235.43	2633.8	6294.71	7650.27	2383.8	3795.68	2338.86	2546.89	1877.59	2286.45	9588.52	10504.5	17555.6	18907.3	15105.1	15196.3	7371.36	6769.01	12644	14294.9	7146.79	10069	2640.25	3126.17	3129.57	2726.46	5708.84	5093.51
meta_458	Ala Ala Val Asp	818.367	855.875	1258.38	1050.7	1729.26	1722.57	605.037	1295.25	626.349	1014.01	1334.54	1535.35	376.448	472.9	229.977	271.086	234.988	224.326	516.052	531.957	840.591	766.348	1020.88	1100.47	632.63	1409.67	1400.34	1694.35	1292.83	1548.45	939.736	715.579	1449.14	1449.78	1234.59	1386.54
meta_459	Phytosphingosine	404.343	292.005	412.631	372.485	357.603	319.895	264.153	205.634	239.845	270.682	287.668	255.929	349.485	234.685	348.276	349.63	457.681	562.697	310.104	306.363	311.133	803.02	336.432	264.655	421.171	772.016	525.447	300.837	898.357	288.971	306.757	679.127	390.867	340.309	213.676	496.445
meta_460	MGDG(18:3(9Z,12Z,15Z)/18:3(9Z,12Z,15Z))	217.841	226.695	212.98	227.678	220.39	210.704	134.242	126.733	135.279	133.219	163.656	152.733	130.51	145.553	137.671	125.808	187.536	184.78	158.306	158.347	176.845	138.853	141.645	154.571	203.662	192.246	223.187	197.2	198.036	190.007	189.053	185.458	230.124	216.063	223.666	192.715
meta_461	Allosamidine	476.491	322.11	354.198	288.934	299.298	355.863	439.819	498.714	329.951	370.63	557.787	494.714	368.765	472.351	402.732	376.238	224.984	262.96	650.879	742.858	789.453	753.365	809.337	684.775	612.135	699.108	497.399	865.876	728.906	536.299	467.539	396.527	597.192	623.352	557.062	596.29
meta_462	25,26-epoxy-1伪-hydroxy-23,23,24,24-tetradehydro-19-norvitamin D3 / 25,26-epoxy-1伪-hydroxy-23,23,24,24-tetradehydro-19-norcholecalciferol	483.487	438.351	472.084	478.014	411.73	421.375	417.765	490.661	454.041	415.293	432.815	422.987	435.507	462.776	696.793	706.51	774.286	653.945	801.386	836.657	718.624	784.481	798.367	775.834	747.462	714.993	684.974	659.099	747.904	782.47	892.2	989.301	762.838	861.867	773.658	839.387
meta_463	8-methoxy-13-hydroxy-9,11-octadecadienoic acid	217.145	212.242	265.894	223.721	207.253	133.871	287.282	255.835	355.654	335.09	197.85	250.616	488.223	514.674	254.836	258.333	246.683	260.179	587.357	592.892	510.156	513.604	466.453	516.18	228.521	246.641	284.392	287.925	519.3	450.049	314.736	350.119	197.278	303.837	290.166	286.98
meta_464	Ethyl (2E,6Z)-dodecadienoate	149.985	164.447	138.063	143.282	188.712	166.197	163.082	167.083	151.414	140.586	140.942	163.403	176.555	163.845	207.72	190.643	159.077	177.624	167.315	162.963	181.028	181.034	157.752	164.789	184.473	157.322	195.69	163.026	157.777	165.985	194.996	200.181	183.061	182.574	205.002	191.766
meta_465	Thr Lys His Gly	36.5092	43.235	73.5009	61.296	87.653	118.343	76.5083	87.0657	84.9289	134.222	86.9954	139.142	50.6565	68.7874	37.3281	61.1902	60.7691	54.4047	40.8314	36.5901	53.2278	54.9832	53.4196	44.7642	11.4667	68.5645	70.6147	78.9819	88.2151	63.0373	77.4981	38.9445	163.078	112.702	94.7449	71.5565
meta_466	Acrifoline	73.0025	109.209	142.093	115.372	239.205	179.969	740.106	1260.92	327.393	270.08	367.795	386.196	257.777	261.457	158.1	93.9615	29.6915	28.9352	283.477	405.759	473.289	369.311	565.114	435.225	182.772	226.366	241.168	340.037	234.845	278.845	128.157	91.219	140.991	108.861	104.577	110.127
meta_467	1,9-Nonanedithiol	23.6841	25.0681	22.8786	19.3531	34.8745	28.9053	22.7262	22.5644	19.8862	20.0696	19.9705	22.1756	21.5198	22.1496	23.6133	21.8277	19.0141	21.4559	24.0423	21.0122	23.3246	21.7606	23.3512	22.5155	17.7516	17.5618	24.3855	19.2711	15.6627	19.0129	21.182	22.1422	22.6361	20.7637	22.757	20.2325
meta_468	Pyrohyperforin	46.6134	48.3301	12.2605	12.2954	4.32365	3.67958	24.1938	22.4268	22.8577	14.219	27.7865	9.05781	42.4315	24.891	45.3729	25.7234	29.9369	24.1977	20.3141	32.4712	23.4865	38.8036	30.4712	31.6473	34.2556	7.72956	20.0566	22.4459	22.6407	20.1065	28.0534	23.0077	4.90423	16.7757	22.821	18.5292
meta_469	Glu Trp Gly Val	12.7067	7.16468	7.16405	3.36287	9.11521	4.73384	5.58082	6.54151	2.42233	2.30408	4.32608	8.50326	2.14343	4.12473	5.86768	7.09229	4.50015	3.87121	15.3521	16.5157	13.0336	20.7368	20.9388	20.9656	3.93105	11.2844	2.76669	12.0518	12.1909	15.2929	9.19599	10.1794	15.7925	16.7294	9.53974	8.43766
meta_470	26,26,26,27,27,27-hexafluoro-1伪,24-dihydroxyvitamin D3 / 26,26,26,27,27,27-hexafluoro-1伪,24-dihydroxycholecalciferol	129.694	103.841	63.1876	74.044	86.1665	87.0613	104.602	105.784	82.3688	79.6808	92.8551	86.0531	126.676	95.2082	101.327	85.9111	54.3265	55.014	59.9481	58.2738	55.1038	59.7541	15.517	28.4527	17.0386	20.864	25.4077	23.8485	24.2599	27.4537	46.2541	34.513	18.0546	18.517	51.8124	26.554
meta_471	6-O-Methylguanine	14.9207	15.3522	18.0289	16.2358	18.9671	21.1721	13.6061	12.7325	15.514	19.8975	18.5366	21.1243	13.7677	13.5719	14.5878	15.6411	11.9162	11.7408	6.77388	7.07079	7.82819	6.95722	4.48658	5.2875	3.36474	5.9936	7.71627	8.50018	4.51168	3.99649	4.56634	3.95044	8.31827	8.1206	4.8841	4.33694
meta_472	Met Pro Leu	111.998	126.216	92.611	97.8484	99.3212	104.828	129.406	110.306	108.061	118.352	88.2064	116.026	102.268	98.7151	96.9473	98.8358	77.9778	73.389	71.5164	72.9652	89.7758	104.365	73.4383	105.992	37.3314	77.8773	38.1445	38.875	33.3484	51.3563	14.366	19.8493	31.1819	17.0404	17.31	22.748
meta_473	all-trans-Dehydroretinal	6.44551	5.57606	5.46035	3.19553	7.87236	4.28017	10.3527	9.48621	9.20541	9.50417	5.51743	11.4768	4.10499	3.17186	2.69412	2.38697	1.6998	1.04674	7.94953	4.82044	11.8336	9.79711	2.60468	5.91008	1.44838	0.707718	0.116583	0.0125139	2.78023	0.828687	0.00376798	0	3725.35	0.179566	1.85813	1.84275
meta_474	1',2'-Dihydro-1',2'-dihydroxy-4-ketotoruelene/ (4-Ketophleixanthophyll)	47220.6	52141.2	48808.5	52610.8	46623.1	50034.5	46615.3	43844.2	54340	54013.9	51589.4	50767.5	49257.4	53674.8	51834.6	59428.7	79095.7	81812.7	56902.9	60727.7	68074.8	70971.5	63345.2	64195.6	69684.7	74459.3	82697.7	76319.6	76790.8	72483.7	65524.5	74612.5	82948.1	80078.4	86919.1	81812
meta_475	Trp Pro Asp	47.5085	40.7019	33.5217	32.8493	35.5737	32.7572	44.4221	37.3697	42.7966	48.5932	49.4959	48.0894	47.094	53.1796	44.1587	53.5529	47.9083	55.353	69.4837	76.4632	84.1178	67.1735	68.421	58.7352	56.3777	74.4237	50.2833	74.885	66.1904	60.8557	65.3631	59.3294	54.2458	55.082	85.3503	67.0902
meta_476	11-KETOROCKOGENIN ACETATE	365.504	351.499	334.656	364.852	326.847	316.139	312.598	364.805	320.665	296.231	334.509	306.105	346.962	325.084	493.779	477.361	527.153	462.464	554.896	580.965	501.336	541.695	576.648	560.338	548.727	500.574	465.815	452.067	536.492	544.426	595.967	678.864	528.424	585.257	522.438	564.183
meta_477	Zearalenone	28.6011	36.3171	26.1766	26.8999	30.9778	37.7145	40.0519	39.2612	31.7175	32.0841	27.59	41.2585	30.1867	33.0602	23.3624	25.112	12.2111	11.0549	9.28871	14.9063	13.2421	13.1982	15.1682	9.89854	3.07451	10.4255	7.32333	9.44834	5.12853	7.98487	5.05346	2.51491	5.93728	4.88757	4.22918	5.78213
meta_478	3-Deoxy-D-manno-octulosonate 8-phosphate	9.54518	15.0507	31.0552	34.0273	32.4663	25.761	24.5681	48.2947	36.7064	40.1866	17.3973	44.9502	10.9142	19.8034	24.0796	31.8557	37.5694	38.8075	28.247	22.6004	37.3933	43.1135	27.4183	33.8247	17.0662	39.9675	49.1788	33.6	33.1001	39.6254	17.6324	22.2204	25.5045	12.9467	24.8567	29.6098
meta_479	Ala Ala Val His	33.2951	31.6098	42.1264	41.2708	37.2184	38.9455	36.2871	34.9174	41.9071	49.1569	37.3352	39.4618	28.5186	38.1524	27.6385	26.492	52.2693	41.4074	18.0787	20.1736	23.7833	24.6378	16.4766	18.8948	13.1632	30.0935	21.1368	18.8834	17.4154	19.2482	11.9672	13.7199	40.2193	20.2002	13.7197	17.1757
meta_480	Gln Ala Glu	39.5594	44.8969	53.2982	69.0712	38.6694	23.1027	13.894	16.832	4.96757	10.8623	5.09932	13.1684	4.27956	5.7763	0	0	2.6619	0	6.61404	5.12467	5.71351	8.46325	5.97391	2.76042	0	0	8.87844	12.127	0	0	10.2204	4.17827	0	2.56433	0	0
meta_481	Alpha-Calacorene	76.2167	74.1264	75.1656	69.2436	90.2889	81.2807	91.8565	93.1487	89.1289	96.8877	98.011	88.4674	92.4677	78.8684	137.32	122.918	121.263	119.095	131.376	132.021	99.363	121.054	114.831	116.029	119.346	105.211	104.101	105.499	106.845	101.159	154.83	135.977	100.901	135.856	98.0563	90.6337
meta_482	Arg Val Val Tyr	40.2287	36.0356	17.7531	19.5749	23.3746	24.7772	79.1903	92.0986	42.979	35.4131	57.5594	57.0512	47.2894	42.4926	41.8937	27.6152	27.0349	27.4923	59.473	71.2644	59.4349	69.4932	131.096	99.6234	84.9761	73.5587	54.5638	78.6267	35.1017	47.464	38.4028	45.0587	64.4243	74.0825	70.7784	68.4669
meta_483	1-(Methylthio)-1-hexanethiol	78.1553	73.4242	66.2405	75.2551	70.8835	66.1927	50.8282	49.1643	52.1959	50.045	55.6505	49.88	51.6452	50.843	43.8916	44.7868	59.924	61.4406	50.5751	51.359	54.5636	50.7962	52.9613	48.7353	58.777	47.6004	57.726	58.5511	45.5982	50.3963	47.0813	53.2963	59.7485	52.116	53.3829	55.9237
meta_484	N6,N6,O-Tridemethylpuromycin-5'-phosphate	0	2.52301	0.0172515	0	8.86e-05	0.332442	0.314738	2.05395	3.56589	1.59503	3.051	1.63505	4.45263	0.471934	23.3479	8.22709	0	1.3449	8.07688	8.6053	20.3973	22.1274	5.53902	0.265841	46.4038	19.3775	9.66103	7.39452	32.4139	46.7163	28.389	35.692	22.0639	11.1094	24.0925	8.53148
meta_485	Bifemelane M1	114.452	120.436	125.931	137.69	136.391	157.218	113.579	117.224	129.655	152.792	138.226	153.215	89.3449	123.056	86.5865	97.6944	111.927	101.398	45.6319	45.6961	48.0686	54.5952	55.3491	53.7691	35.395	79.4993	60.8063	64.3734	55.1728	63.183	33.4303	38.3014	57.0606	54.3215	39.0999	35.804
meta_486	Ile Ala	404.467	430.34	494.64	470.413	526.789	721.205	427.626	411.045	445.508	539.859	444.862	587.631	309.985	434.073	269.379	315.441	282.023	245.094	150.637	159.39	171.489	200.037	167.611	185.145	80.9564	164.127	180.498	201.352	167.948	155.344	124.208	120.09	211.584	176.462	153.013	144.188
meta_487	Prostaglandin D2 methyl ester	674.588	677.049	620.378	585.148	782.08	683.924	720.888	704.287	644.153	621.131	623.31	702.616	790.612	701.426	879.932	779.457	642.269	660.661	747.544	765.536	761.19	794.324	746.373	735.428	688.056	647.04	734.724	685.521	689.629	667.659	787.469	832.508	652.151	653.02	718.634	729.723
meta_488	Thr Cys Arg Leu	3940.93	6738.22	10012.8	10274.3	7468.95	14564.8	3743.46	4808.38	7404.83	9275.75	3549.3	10598.7	2063.56	6714.52	1065.64	1537.37	1403.94	1426.14	547.168	422.938	606.931	1083.23	512.011	716.058	148.278	512.079	558.37	379.955	505.794	349.348	217.395	209.186	322.667	409.314	197.507	169.785
meta_489	Ethyl (E)-2-nonenoate	97.7319	98.7479	97.2938	86.499	116.184	96.0471	121.338	117.865	107.948	97.8962	98.1343	112.443	129.443	108.015	148.971	131.873	109.576	123.881	110.063	116.971	116.547	113.799	106.412	130.804	120.513	112.255	126.794	112.95	108.205	133.607	124.072	126.13	123.562	121.183	127.529	126.709
meta_490	(E)-6-Methyl-6-(5-methyl-2-furanyl)-3-hepten-2-one	278.292	251.481	298.268	344.708	219.163	172.037	328.704	224.513	411.359	395.733	342.982	196.442	369.965	327.885	747.15	905.892	1131.42	979.194	366.654	378.725	354.874	289.141	208.93	225.909	250.401	325.033	186.52	250.159	222.045	192.734	427.819	327.185	173.481	182.359	446.52	495.863
meta_491	DG(22:6(4Z,7Z,10Z,13Z,16Z,19Z)/14:1(9Z)/0:0)	11478.3	10601.4	10245.6	10707.9	11255.9	12535	11740.4	9754.45	11027.7	10538.9	15023.3	12229.2	11350	10364.8	9279.84	9329.29	12225.4	11844.8	11539.8	10899.4	11353.1	12724.6	12729.6	12294.1	17112.1	13725.2	18147.5	20079.9	13871.3	13828.3	10242.1	10979.9	16099.2	16660.9	12525.7	15562.9
meta_492	8-18 bonded retinal	105.231	92.616	70.4015	65.095	59.0977	61.0852	86.6305	79.4345	68.819	64.7918	104.684	66.7673	84.8876	82.0282	84.7129	66.4978	66.9807	72.8401	64.0235	70.3968	63.0129	58.8076	85.6423	77.4236	121.988	54.6128	67.6554	90.2893	55.6246	66.6479	57.4201	66.3875	52.9912	52.1112	56.3377	69.8636
meta_493	Piperine	472.02	528.1	747.315	718.511	738.417	902.548	592.221	674.57	818.806	988.557	987.118	1086.14	413.94	552.902	368.983	457.19	362.036	338.303	468.059	473.988	475.977	519.645	463.915	486.967	366.857	598.369	362.883	453.694	462.132	494.694	325.939	257.353	258.47	239.113	213.165	226.304
meta_494	TETRAHYDROGAMBOGIC ACID	38.045	30.7887	54.2251	43.7212	45.3756	90.9152	49.3508	44.8052	43.5478	71.2246	43.9022	82.5114	21.032	35.3833	22.5972	24.3587	32.627	31.7733	7.21669	16.6485	18.6362	11.6775	4.12798	3.10819	4.97803	21.2619	8.05755	18.8224	14.343	9.13298	17.7931	9.35124	19.6986	17.8658	5.01542	3.59576
meta_495	O-Phosphorylethanolamine	29.0608	24.924	21.6478	16.3996	19.0726	4.49972	0	0	0	1.4775	3.0848	0	0	0	0	0	0	0	3.49357	0	0	0	3.2742	0	0	0	0	0	0	0	0	0	0	0	0	0
meta_496	Ethyl menthane carboxamide	29.5324	51.2888	56.4163	55.7667	7.02448	35.9393	21.9924	37.5524	18.7986	17.9779	12.3886	28.6349	13.225	35.4986	16.1343	53.2246	22.312	11.6238	54.1799	28.8192	43.8381	43.4855	22.1328	22.6855	29.3326	25.8966	28.2516	91.1685	43.6985	42.3978	25.5827	20.441	32.1931	52.0519	51.7919	38.9358
meta_497	METHOPRENE (S)	272.84	191.571	341.129	352.26	343.115	201.408	194.714	218.759	240.304	292.792	214.3	200.844	242.099	249.242	176.485	268.193	145.483	123.567	168.583	205.746	249.563	271.687	141.831	155.9	118.844	115.029	129.743	122.649	173.346	164.449	139.173	117.457	79.0683	103.665	86.7336	70.5056
meta_498	Nitropolyzonamine	27.3909	29.2823	24.7106	29.3404	29.1777	26.8944	27.7547	26.6039	27.428	27.3524	28.0563	26.4875	28.1299	26.2325	43.8133	45.7108	48.7081	43.8113	43.5065	43.3777	39.4629	42.7942	39.1369	49.0812	43.9259	43.1683	33.4863	38.9642	45.9778	44.8948	49.4216	59.7222	53.5545	49.5514	44.2332	52.1473
meta_499	Ser Tyr Asp Ser	873.826	805.345	816.818	848.097	1067.95	821.957	1115.26	1001.4	1020.2	977.871	810.281	921.676	890.111	893.412	1245.39	1205.31	937.337	1114.67	1436.68	1400.4	1786.33	1718.25	1471.35	1700.56	1736.86	1452.14	1994.07	1528.24	1607.96	1727.19	1554.36	1445.44	1568.66	1908.12	1472.43	1414.62
meta_500	Val Ser Gln	341.185	362.935	325.122	324.958	328.166	430.752	350.86	323.671	340.479	368.24	340.242	405.327	284.925	322.723	216.603	265.711	171.291	167.603	133.964	132.544	116.327	118.42	117.62	109.099	55.155	101.916	93.9473	94.3615	79.7148	98.3412	70.82	66.8215	70.9955	59.761	63.3121	67.7769
meta_501	Albomaculine	16.9033	16.9606	14.8351	11.7451	15.0005	12.7448	13.2418	11.7571	11.771	11.1875	12.2996	11.4066	7.85334	7.37144	6.87019	10.2536	6.34397	0.650024	7.31274	8.09096	5.26369	4.35463	3.41245	1.08312	0	3.76335	3.81769	2.07973	6.10813	3.46803	3.03222	0	0	1.95976	0	1.08242
meta_502	Sphinganine	9927.47	9461.13	11525.8	13724.2	12199.4	11398.5	8363.72	7272.91	8048.72	7846.44	8324.08	8122.41	8917.43	8973.81	10189.2	9966.58	13920.6	14361.5	10968.9	11160.2	10159.7	8533.71	10260.6	11223.9	15647	10516.8	13606.4	11612.1	9691.75	11320.7	11704.2	9967.34	12303.2	13723	11254.1	11414.9
meta_503	Myristic acid	2830.84	2769.42	3128.83	3758.2	2989.06	3177.5	2119.04	2249.29	2083.09	2125.47	2572.13	2224.46	2257.91	2438.41	2406.72	2396.17	3252.31	3444.86	2864.82	2722.39	3502.08	2869.94	2962.33	3464.53	4027.3	3340.7	3562.97	3417.31	2623.53	3314.89	3174.11	3121.25	4178.26	4477.06	3978.91	3558.7
meta_504	1,2-Benzenedicarboxylic acid	549.214	573.563	541.958	632.914	568.074	616.085	396.661	431.866	422.897	366.363	488.487	513.165	442.948	461.59	515.769	483.736	664.968	661.092	580.071	563.623	644.06	560.384	636.654	656.962	871.133	669.359	875.615	690.862	694.55	757.617	715.551	734.275	911.478	878.789	755.231	828.673
meta_505	16,16-dimethyl-PGA1	53.0663	62.1964	61.497	62.2067	51.2266	45.4702	34.4307	26.5034	32.7635	32.6663	29.4239	30.0548	30.2109	33.9053	24.181	25.5466	46.2533	31.2257	38.8281	29.2065	33.374	21.5726	30.2281	26.1656	29.6244	30.372	34.1373	29.6087	30.6169	28.5222	28.027	23.6052	30.5766	28.8474	28.5297	30.8793
meta_506	5-methoxyuridine	35.1314	46.1804	29.1889	30.1307	41.8895	50.2648	66.0148	61.9021	46.3207	43.8099	47.4432	58.9637	24.4476	36.2162	63.0372	45.7773	63.7583	66.4978	49.7426	35.6121	32.5378	41.6466	77.9472	103.914	52.9269	80.707	56.0085	47.6458	52.3047	54.6091	56.15	54.459	62.1372	61.6654	93.9258	61.2894
meta_507	Betaxolol	64.3626	81.8952	83.9441	89.342	92.9603	98.5756	78.139	69.4441	73.1053	96.0845	72.4061	91.5178	67.9748	81.4968	56.6995	68.8039	49.0301	40.0248	38.6741	33.6363	32.5268	38.8628	38.8538	36.263	23.5997	49.1669	26.3142	28.6209	32.3307	26.3937	22.6488	15.1495	34.1895	30.8333	21.8502	21.6539
meta_508	Tyrosyl-Valine	12.2448	14.5802	4.95523	6.41486	7.00838	1.22788	25.7875	16.1943	24.8276	13.2488	14.3116	14.4749	18.4886	15.7913	25.0615	23.1892	14.463	17.0183	10.6452	11.1037	9.093	9.81003	12.3691	8.50956	6.7192	9.12685	0	5.44617	5.06037	9.45693	0	2.99673	0	2.39877	3.86063	4.70233
meta_509	Phentolamine	460.4	525.382	509.347	568.533	566.841	779.042	461.453	453.962	518.006	617.711	477.783	717.648	319.432	480.287	283.957	373.257	315.606	276.368	165.967	166.423	165.049	190.042	162.322	162.472	94.023	156.189	164.322	173.051	144.394	148.403	121.073	114.107	178.094	156.514	137.079	120.386
meta_510	4-Hydroxycinnamic acid	15.1552	13.9438	13.1174	15.0879	9.9378	11.0083	28.3333	9.54973	27.692	34.0802	11.4803	16.2309	36.2876	35.7536	70.9977	85.7931	127.851	99.5089	190.134	200.701	95.839	84.9541	194.319	519.134	431.792	271.839	191.156	258.407	178.491	117.468	437.812	368.704	814.261	540.163	272.484	312.583
meta_511	5'-O-methylthymidine	30521.6	31991.3	30926.3	36933.7	34835.2	33753.7	22830.5	23952.8	21500.8	20601.2	25472.6	25574.8	22289.9	23345.9	22450	23657.2	30059.9	29724.6	29185.2	27685.2	29811.2	28395	30862.2	31389.3	37394.4	34894.3	40265.4	36626.9	35288.2	36942.4	37590.9	36795.3	42326.5	43811.7	36201.8	39440.6
meta_512	Atropine	40.9401	38.0953	32.4551	29.1567	45.3599	34.9401	45.255	52.2972	38.6173	36.0947	37.1573	41.3895	57.2073	48.0255	45.3489	45.1877	27.7784	30.3558	39.1794	45.9363	35.3472	31.2519	34.0908	43.371	26.115	24.509	36.0945	34.9993	33.6228	43.8237	23.0792	19.6447	18.4021	20.2539	23.4781	23.4433
meta_513	Demethoxycurcumin	134.519	152.491	180.434	210.212	164.714	195.269	308.902	196.538	322.488	352.968	284.343	230.987	334.228	264.74	184.033	194.908	208.306	246.848	104.474	101.077	407.651	782.402	181.815	278.221	61.9534	118.938	125.784	167.008	136.747	241.935	566.947	764.496	500.15	142.347	1009.8	642.912
meta_514	theanine	272.264	262.024	244.264	231.989	348.243	298.845	309.773	335.144	250.609	242.229	264.345	315.283	351.939	317.329	266.383	262.762	173.151	198.476	313.702	310.663	273.302	261.747	261.62	305.189	229.304	222.466	295.608	294.767	268.123	308.363	197.726	228.771	206.479	208.67	209.54	222.109
meta_515	MG(18_2(9Z,12Z)_0_0_0_0)[rac]	244.75	245.067	290.114	279.873	256.145	199.406	327.346	270.661	482.761	438.926	262.004	267.905	530.75	495.269	501.895	503.344	536.58	580.637	683.205	748.424	770.408	850.23	590.445	624.118	460.56	446.301	501.444	444.753	815.114	667.565	567.153	604.842	371.437	498.897	469.351	514.679
meta_516	Dikegulac	26.5339	22.3663	28.2405	35.8084	20.0209	16.2598	21.614	17.3846	24.4453	23.372	19.9424	12.7698	17.9254	14.0346	42.104	48.6914	53.9012	55.0601	42.083	32.9902	27.5928	21.3998	19.3552	23.7249	61.8024	60.1227	24.3486	24.4392	36.7076	34.2093	51.7543	37.5651	31.2223	25.7205	31.56	28.29
meta_517	1-Palmitoylglycerol	1295.78	1239.93	1988.71	1772.4	2389.91	1899.36	1130.97	1428.48	1487.93	1563.38	1374.19	1863.58	1474.31	2112.86	889.97	1331.88	799.58	848.691	1870.46	1437.33	654.339	456.878	1020.44	1299.35	365.161	427.369	915.055	1076.48	1886.31	1345.64	537.408	450.958	525.832	972.532	406.66	438.197
meta_518	Cimetidine	147.26	168.624	145.241	173.914	130.951	190.132	172.982	140.854	148.785	154.68	119.698	165.945	121.947	161.269	101.016	127.689	109.003	104.167	54.3529	54.4066	55.409	86.756	61.3867	60.711	26.1807	46.788	50.0503	59.6479	69.0901	56.4423	56.8984	38.0228	121.343	126.397	78.2656	65.0535
meta_519	Phenylalanyl-Arginine	77.4173	79.3451	60.0544	64.2963	60.9692	90.7451	102.846	81.737	89.3544	104.955	86.8743	123.86	76.4347	90.9931	43.8176	53.9014	40.2011	34.164	12.1839	12.0404	13.0683	19.6508	16.1748	13.113	5.84124	12.3194	8.34979	15.3211	9.40152	11.7408	11.0852	11.0631	14.9257	11.4712	11.2211	9.3575
meta_520	Isoleucyl-Serine	94.3747	103.603	97.2136	101.777	120.478	125.919	105.622	133.391	150.845	166.63	196.243	213.888	89.4425	115.293	71.5162	79.5704	118.749	105.438	36.5887	32.3791	38.9166	44.4974	42.8772	47.868	27.8787	71.105	50.137	47.0395	35.8554	42.5891	38.3035	30.9226	86.0194	73.2776	57.5484	54.1613
meta_521	Mirtazapine	48.0225	39.4263	26.1665	20.9367	39.6896	29.1239	44.8763	49.1703	48.8116	44.2374	21.3462	37.9288	70.5088	58.7509	44.315	57.0822	8.34815	3.30918	61.0471	60.3293	24.4069	21.9763	23.6667	30.8647	1.80254	0	11.4244	10.8474	21.357	37.0228	2.15235	2.9812	0	1.17289	1.4372	1.25941
meta_522	Kaempferol	305.252	500.943	1544.82	1464.45	1537.47	1782.74	1668.32	2713.04	2809.7	2985.71	1046.8	2221.37	1445.92	1842.59	1129.01	1077.6	941.027	1408.15	1978.63	2670.13	2845.52	4550.67	2512.43	1856.87	1911.11	1965.88	2330.28	1988.01	1512.57	1292.38	907.472	1235.05	2894.95	2933.78	1813.92	1976.8
meta_523	Salvinorin A	16.5581	12.2657	24.4588	23.0681	14.5167	9.65251	22.428	13.5907	33.7714	35.5437	22.0561	13.9748	23.6913	25.0815	35.7602	44.8618	60.1751	48.4456	72.1625	77.147	78.1365	84.9764	59.2393	63.0938	35.8276	47.123	79.9095	75.5428	88.0005	71.9561	72.5044	62.9643	149.75	102.937	66.4439	73.2702
meta_524	Papaverine	120.271	134.608	118.137	129.855	128.569	160.904	135.342	132.754	149.319	151.924	137.323	149.776	126.077	132.904	122.987	115.909	138.213	140.781	143.23	131.456	140.111	145.478	157.905	183.861	82.1571	137.354	146.95	156.006	131.2	141.557	110.529	108.997	181.613	153.834	172.153	173.438
meta_525	Acetyl-DL-Leucine	180.847	212.855	255.782	271.815	243.449	351.124	196.538	181.36	233.208	284.953	232.094	311.735	111.257	159.018	121.765	154.258	126.135	110.356	63.2103	56.1807	65.509	80.508	64.1378	66.559	35.2295	93.0639	66.1342	82.5413	77.8006	62.3615	53.1154	47.3889	82.0129	55.1688	42.3464	42.6327
meta_526	G-418	40.3354	32.1566	47.6343	56.8809	18.3325	21.6451	30.8112	27.6334	34.4603	40.7961	36.8385	24.4	36.6303	33.8179	73.8744	96.2967	136.61	115.366	85.2839	81.944	54.2186	53.2383	74.0331	66.9965	64.1017	75.8275	42.909	51.7689	71.8925	44.1089	88.8899	60.9072	33.2381	32.7798	77.7822	62.3263
meta_527	16-hydroxy hexadecanoic acid	1063.57	822.208	1238.62	1042.83	905.014	727.932	398.197	573.981	392.544	429.068	848.676	838.675	846.413	477.404	730.243	443.853	606.486	768.906	584.397	761.773	789.431	3151.2	1248.31	891.663	1238.12	2890.46	2244.68	1111.91	3248.25	905.496	1017.61	3040.46	1893.62	1484.68	991.656	2306.55
meta_528	Alanyl-Valine	50.0634	62.1688	83.8565	82.7045	83.4704	121.836	56.3759	60.7352	95.0815	125.391	85.1413	129.661	40.087	72.3092	34.0716	47.4	60.8926	51.4008	21.2503	19.5557	19.1992	22.7617	21.8654	23.0168	13.9143	34.6896	26.5345	23.1764	20.4557	23.2851	14.4507	12.6263	26.5438	26.6526	20.6134	22.3099
meta_529	Cycloheximide	25.9194	31.5112	24.8225	24.2784	19.7322	26.6189	29.1109	13.9397	20.6062	25.485	19.6054	18.898	33.7288	24.3736	31.7512	27.6279	14.242	18.5733	13.1467	10.7816	9.96949	6.55084	15.2861	13.2201	15.1326	14.0746	7.75362	5.25064	4.84875	1.79914	7.23149	7.37131	3.28856	2.86167	5.08126	0.949354
meta_530	Uracil	385.66	359.851	316.629	277.018	410.843	571.934	444.206	496.457	363.188	357.444	412.178	494.737	367.003	376.21	294.849	274.906	243.285	281.476	231.054	249.316	279.286	308.497	290.14	243.861	205.67	228.204	238.172	300.895	180.127	215.337	184.341	192.587	240.768	230.669	199.938	199.297
meta_531	Isoleucyl-Glutamine	36.2948	30.1654	13.5824	12.0458	25.3442	24.8323	63.9104	79.0602	23.21	23.7539	48.2206	51.9758	23.0548	20.8429	21.2548	16.5475	11.7499	11.7213	31.0905	37.0176	28.0824	38.1546	86.2461	61.1181	60.2016	43.9646	20.1537	48.6271	18.7477	20.395	12.0398	20.239	39.5314	36.1621	31.4868	36.1758
meta_532	4'-Hydroxychalcone	7.25142	8.58539	5.06287	4.82972	7.71185	5.36788	7.07489	8.55951	6.10044	4.66316	7.65342	8.29795	7.62494	5.13612	76.8617	50.9382	3.53811	6.25769	4.36018	3.916	5.53534	4.90111	2.90823	3.76105	1.00496	0	1.29909	0.70449	0.50638	1.06406	5.89598	4.97975	0	1.24606	4.71114	5.82731
meta_533	13-OxoODE	174.558	193.092	111.606	102.45	204.11	193.7	171.577	258.806	153.167	152.539	218.977	251.974	102.682	116.037	81.8862	79.8008	48.2153	59.4659	105.347	137.965	113.56	90.1537	129.365	123.339	71.8549	71.8198	148.391	159.796	100.11	254.762	60.3013	72.5667	75.899	85.3369	69.8827	61.7089
meta_534	(E)-2-Butenyl-4-methyl-threonine	28.2289	22.4895	20.648	18.8116	13.2253	9.42968	6.70945	6.49767	3.49813	5.80177	7.27846	8.21897	1.46753	4.58257	1.06177	1.90207	0	0	0	0.0027135	1.02565	0	0	0	0	0	3.56773	1.50456	0.873515	0	2.17912	0	0	0	0	0
meta_535	6,10,14-Trimethyl-5,9,13-pentadecatrien-2-one	637.506	692.087	734.231	737.829	906.527	679.612	652.468	854.904	626.202	805.941	486.81	851.754	598.226	709.327	401.932	717.516	403.828	427.447	418.014	493.499	543.799	576.525	484.085	531.312	319.754	445.681	590.317	517.484	696.098	615.041	370.425	268.789	421.363	439.432	407.588	284.951
meta_536	6-Gingerol	17.9409	22.8725	21.5672	15.9722	20.4016	33.5667	29.208	23.6518	24.9645	26.4871	22.2168	32.4069	15.8355	20.5046	13.9709	18.215	9.69938	7.96371	2.0569	6.91919	5.47578	6.39464	8.59626	5.11978	2.50369	7.53719	5.20841	5.90141	5.05629	4.43223	3.07041	0	0.541151	1.55825	3.6928	1.34641
meta_537	N,N'-Diacetylchitobiose	5.44907	3.68215	23.5142	27.9842	33.6012	13.6646	8.97627	8.87657	6.59149	3.88756	9.57851	7.39569	21.8316	8.20168	10.8213	12.2167	1.60532	1.31362	16.331	17.314	9.70425	9.82341	23.3361	28.227	11.302	9.15924	23.2901	21.165	12.0843	15.6871	6.14241	5.62257	10.408	24.218	10.365	4.73856
meta_538	(+)-Abscisic acid	24.5866	30.3928	78.1745	61.4771	65.5276	109.105	26.224	25.9587	29.9492	45.3056	29.2598	54.8466	12.486	37.0887	9.90938	21.106	18.9689	17.169	9.82005	7.70832	8.437	16.5555	8.11728	9.75131	1.74418	9.9436	11.1491	15.7285	16.8832	11.2837	13.6109	7.73772	20.9315	20.9063	9.37271	11.3765
meta_539	15-keto-Prostaglandin E2	781.351	772.028	584.828	519.31	863.53	805.761	674.048	943.968	719.401	709.461	892.583	995.484	499.034	506.948	329.222	372.259	182.667	220.606	540.675	599.212	467.994	394.001	606.631	638.875	222.498	335.729	624.082	678.266	462.789	1150.71	173.467	236.661	207.029	304.441	188.098	182.988
meta_540	Isoleucyl-Valine	33.7011	40.2739	35.5829	41.7165	38.4008	46.4649	40.4862	42.7168	43.7905	49.8477	36.7664	52.304	37.1446	48.101	34.7355	41.9082	33.562	31.8582	16.6106	17.3698	19.6136	25.66	16.0249	21.4012	5.76266	22.1195	21.9351	18.0607	19.7537	17.5371	13.9747	11.7368	23.9036	27.4015	15.6963	16.1651
meta_541	Corticosterone	82.0778	82.2749	89.925	83.7779	77.2859	74.0565	59.2594	50.9449	71.1651	66.8723	59.9427	64.4573	55.5296	61.5366	45.1867	52.6835	70.0677	66.1027	52.5711	43.1913	65.001	49.4938	50.0492	46.2253	50.2817	56.286	57.5696	56.5125	55.0691	53.2249	39.9959	47.426	57.5438	48.7226	67.3768	49.7553
meta_542	Arginyl-Valine	58.2234	62.6817	58.8251	45.5801	67.7647	83.3556	67.7393	67.3551	71.2296	80.9071	73.3112	93.1282	56.5997	65.6866	54.3128	54.6561	39.8417	42.1742	32.2095	26.5197	30.1394	29.9648	30.7969	25.424	14.2426	30.8491	26.2623	29.6983	26.7552	29.8287	18.809	21.6031	44.9564	29.6742	28.4835	44.4721
meta_543	2,3-Dinor-TXB2	53.5699	76.617	69.8146	68.1754	64.3302	94.7162	78.2013	76.9335	80.8163	101.26	78.6985	106.395	53.2865	75.7914	38.915	48.9725	43.182	41.1114	16.3879	20.1041	16.0287	21.063	22.3101	21.051	6.51205	21.0421	16.0702	19.0518	12.6678	14.2898	10.3764	8.85403	22.4452	10.5691	6.83604	8.95477
meta_544	Roxithromycin	246.405	232.086	220.324	241.262	198.026	221.536	203.607	236.892	174.906	152.108	245.58	192.18	194.43	188.101	232.116	184.061	257.19	228.033	302.523	332.607	357.204	389.563	438.247	353.32	462.861	328.903	339.125	415.708	320.998	323.255	348.454	326.129	359.398	376.968	385.821	400.266
meta_545	Guanosine 5'-monophosphate (GMP)	117.255	112.321	68.1691	56.3798	97.8467	197.456	478.428	725.667	310.121	188.401	411.688	450.436	288.788	328.433	222.461	172.783	197.344	210.156	217.371	248.108	581.756	746.075	1564.82	1061.68	452.612	682.512	1336.89	1301.21	722.349	1116.81	806.931	1012.23	3307.61	2771.93	2371.22	2140.95
meta_546	Atenolol	3.01129	4.31291	3.1613	0.732838	0.0577647	0.997032	2.82015	1.22315	1.84204	1.34171	0.603496	1.58202	1.80001	1.84504	2.00344	2.58427	0	0.683062	0	0	1.35929	113.088	0	0	0	0	0	0	41.3417	0	11.4398	0	301.395	605.142	103.346	54.2894
meta_547	Hydromorphone	81.9103	84.953	120.961	128.275	104.315	127.977	93.6573	96.1226	108.509	114.905	118.898	125.701	55.9431	63.3803	47.232	63.9557	48.9748	48.2341	60.9241	60.8742	59.5029	40.0925	50.8653	58.7303	35.3216	63.2351	34.5236	44.0568	35.5487	60.2558	20.7292	11.302	1.36629	0	8.43618	5.59434
meta_548	13,14-Dihydro-15-ketoprostaglandin A2	670.987	739.143	608.853	634.207	574.296	579.264	359.395	346.759	333.449	339.248	362.193	333.25	454.207	461.045	447.866	484.481	649.048	654.697	552.842	533.481	590.379	566.648	518.5	520.304	466.531	436.314	646.165	563.278	425.048	413.966	520.164	547.856	583.624	557.069	600.352	593.315
meta_549	N.alpha.-Acetyl-L-lysine	54.3658	58.6416	65.7559	65.9777	65.574	83.1757	49.3407	52.4482	60.3699	71.7328	66.8141	80.2984	39.1082	51.6564	29.9285	39.5155	33.1818	31.137	15.5536	16.9074	21.7012	25.3134	20.1009	21.931	10.9159	21.7001	15.6259	22.6545	21.0425	19.652	9.54573	10.0285	24.3132	14.73	9.52362	14.4055
meta_550	N-Acetylglucosaminylasparagine	88.4234	93.1179	189.286	210.66	287.997	225.185	340.81	415.628	200.238	174.239	259.073	194.375	225.753	187.857	163.329	94.6227	127.985	87.1582	249.819	333.11	298.057	264.872	301.679	317.037	399.149	299.803	316.751	327.676	248.841	344.111	118.581	92.8724	223.811	187.743	96.0797	100.415
meta_551	Enalaprilat	539.341	584.037	420.881	450.746	378.303	552.948	569.077	487.995	476.574	462.218	489.521	526.508	598.731	582.661	485.708	490.183	280.598	276.939	217.712	206.159	182.526	191.322	229.39	238.994	77.5253	139.302	95.2795	131.729	129.002	137.129	120.813	121.239	119.583	103.403	107.653	115.39
meta_552	Abacavir	84.7335	71.7457	65.9662	66.113	68.3642	94.6566	76.9963	68.0676	65.1426	68.3912	61.3108	81.8722	51.1677	61.4041	52.6858	58.7222	30.2698	30.9367	30.2034	34.7231	33.0034	34.5066	32.3301	31.863	19.9265	32.0383	26.5054	28.2881	23.2853	32.4476	11.7059	13.9745	14.1115	9.6887	10.6469	9.81768
meta_553	3'-Hydroxyropivacaine	15.3716	15.0951	12.443	14.0967	14.2369	12.6569	12.4221	10.3891	5.874	6.15302	10.1868	13.4597	12.4499	11.3767	9.68505	7.71873	3.80662	7.27005	8.5704	4.30598	5.60893	3.67319	7.31553	5.53487	10.09	5.1782	4.35487	4.02363	0	1.6911	0	0	0.78058	1.66194	1.13583	1.29537
meta_554	Bestatin	57.6596	54.4547	56.8387	53.0457	60.7204	96.7046	74.4054	73.2291	65.9705	83.3868	63.353	87.1307	56.8113	69.1522	37.2533	50.8766	36.093	37.0663	24.6073	16.8925	31.6849	35.6182	14.1108	10.1443	2.88181	29.1416	22.71	22.7954	8.93323	22.2738	4.29539	8.18318	12.3687	22.5443	10.1927	9.6441
meta_555	Threoninyl-Tryptophan	27.7461	21.6067	8.1162	10.5902	11.877	12.4208	12.5856	12.0488	9.15906	7.2166	16.1076	13.0193	16.7092	12.2042	15.5509	14.3454	9.20104	7.80149	19.6923	18.8726	18.1631	9.72267	14.6263	18.8973	15.2048	10.5864	10.7824	18.5563	10.3967	10.3365	16.8261	8.41344	13.8025	10.018	7.94543	12.7974
meta_556	8-iso-Prostaglandin A2	730.788	736.878	648.339	667.942	596.666	616.906	401.574	392.648	381.459	376.85	409.619	354.53	532.671	544.501	523.196	547.351	746.361	774.108	600.745	632.032	689.804	642.656	603.165	634.611	534.335	487.578	714.934	671.616	403.815	405.903	543.738	626.828	643.093	590.178	664.001	662.126
meta_557	Histidinyl-Aspartate	0	0	0	0	0	0	0	0	0.303321	0	0	0	0	0	19.7105	14.1999	0.351276	0	11.1063	13.186	5.13508	6.84267	33.7785	34.0396	30.6584	40.5962	1.13085	0.0029101	25.8163	28.6873	45.5649	52.3765	74.1854	8.72065	21.6029	3.14084
meta_558	Alanyl-Proline	44.8276	54.5179	51.5039	51.3958	58.268	79.2797	63.6157	71.519	64.4782	77.7381	65.2556	96.9132	44.3367	62.1161	37.4762	41.316	29.3102	28.4772	23.0367	19.9615	20.2484	30.0383	25.3209	29.3769	14.7	27.855	26.6953	27.553	21.2427	23.8461	17.4357	14.5426	21.5479	20.484	16.93	17.1012
meta_559	Anandamide (18_4, n-3)	57.3101	50.0729	34.6777	39.982	34.1006	39.7627	60.1031	51.6453	51.1159	42.2229	39.7833	42.6883	51.8658	54.1121	52.2534	56.17	37.662	38.6693	23.4596	26.5267	25.1456	30.6306	25.7484	23.6723	5.02966	10.5401	15.0392	8.80605	14.6765	16.0448	11.5426	15.218	10.3462	1.98952	9.26477	10.0251
meta_560	Methionyl-Cysteine	135.15	152.374	261.284	271.903	285.747	278.454	117.873	125.129	88.2329	124.155	170.672	162.385	120.06	151.175	87.3968	77.9179	94.737	73.0831	212.982	133.623	149.235	159.834	142.165	149.292	184.617	121.068	159.13	242.826	164.417	137.032	198.56	119.144	93.5445	134.432	84.6571	104.721
meta_561	Stearidonic Acid	161.416	117.544	71.6361	60.6476	73.7437	94.8214	92.0258	85.1978	56.4844	56.847	144.112	119.986	67.0337	50.4414	46.6782	31.019	25.5801	29.5258	28.1574	29.4077	33.4469	32.8388	33.6187	29.3985	62.9053	31.2288	32.9016	45.2494	21.9913	27.1459	13.3954	11.5508	13.1749	17.0075	15.6081	23.6084
meta_562	Indole-3-Carbinol	28.6016	32.7787	33.3662	39.304	36.7761	35.7486	33.7731	31.7082	33.7931	38.3673	37.7787	41.4837	29.3471	32.4677	26.5772	26.4211	37.2118	36.8383	60.3488	55.6279	39.7905	37.8684	49.429	41.9588	51.9899	53.1877	38.7335	51.1892	46.266	44.2857	53.2438	40.1443	53.6212	45.8762	55.8203	52.3666
meta_563	Jasmonic acid	13.5472	16.9131	22.3657	19.7233	34.1036	32.0817	15.8873	29.6633	19.9206	30.8616	32.9388	37.38	11.8644	15.4179	5.75949	6.75569	5.62174	5.22776	9.48033	10.5026	16.0359	16.4924	24.2967	19.3465	9.94686	23.7877	18.9712	29.5876	21.5985	23.2383	17.4292	14.1434	26.2632	21.9077	20.8762	25.8469
meta_564	Arginyl-Histidine	169.658	168.586	135.58	131.619	138.4	148.446	198.778	183.156	144.386	144.011	126.278	150.47	199.41	176.751	172.065	196.027	79.0507	90.8247	106.357	122.373	90.1615	87.4256	111.928	107.009	37.4171	58.663	53.2979	73.7291	56.6272	66.6542	61.7544	63.7624	41.8363	29.6805	56.8031	79.8871
meta_565	alpha-hydroxy myristic acid	625.081	644.849	663.176	896.25	660.848	693.201	490.63	489.102	478.37	442.868	639.26	523.189	493.582	517.248	559.554	485.433	670.25	758.737	605.152	608.138	802.549	680.526	656.864	754.07	837.366	808.878	788.719	710.697	571.336	691.956	680.979	702.759	944.003	968.131	1072.94	793.819
meta_566	Hexanoylglycine	34.0831	29.6251	14.4567	21.6825	14.1739	3.54672	16.0828	19.8705	17.7896	15.8251	19.2455	7.04448	20.754	19.3847	30.9864	22.3956	27.2622	33.0714	19.0047	22.6834	18.1397	13.5046	20.1364	19.7259	29.1695	19.878	13.7694	20.4546	8.29032	7.49988	18.0175	24.776	9.99238	8.72433	14.8972	13.6064
meta_567	PGA1	106.532	133.653	148.393	97.5225	171.96	252.164	119.121	221.719	145.501	186.73	182.243	315.689	113.696	206.532	40.2647	44.7204	8.85513	14.2248	41.5646	55.1141	50.7591	67.0755	71.7824	64.8113	15.5176	22.1874	66.4523	85.4373	63.1909	87.4207	38.9564	49.7438	33.1824	41.7053	33.4927	42.8019
meta_568	Acebutolol	64.7786	93.7518	95.142	116.293	88.054	126.027	68.5159	75.4526	82.3505	123.375	61.2865	105.877	54.0145	75.0372	45.4037	52.9151	57.0829	60.6835	63.281	57.101	53.0903	63.8194	57.0677	59.9314	46.8353	52.6791	50.5834	41.0856	52.7518	50.624	43.1023	49.4724	53.0261	65.8775	63.6157	71.2664
meta_569	Pyridoxal (Vitamin B6)	0	0	0	0	0	0	0	0	0	0.243824	0	0	7.35187	0.648991	0	0	0	0	21.058	29.3329	50.8112	52.7616	32.3843	28.6065	27.6981	20.9337	32.1203	32.7803	30.3156	57.05	20.9025	22.4527	16.2107	15.1173	35.4886	24.1688
meta_570	p-Cresol	129.763	135.417	117.746	144.021	116.065	123.738	127.297	118.362	144.334	110.021	121.758	134.725	111.782	120.134	242.952	261.064	209.857	204.114	242.341	270.037	288.873	279.843	283.279	268.626	326.183	393.094	291.858	276.049	323.191	291.223	332.026	333.222	283.328	272.915	321.115	293.824
meta_571	(-)-Norephedrine	28.4252	34.8989	33.805	43.3605	39.2315	43.65	25.2382	28.2127	27.6479	33.232	23.5821	37.3711	20.2404	30.9471	23.9827	29.4202	48.0125	46.9513	21.8448	19.4562	21.9851	30.1198	29.0563	29.4259	20.8389	44.7968	53.1899	44.969	35.2733	36.7098	28.4719	32.885	91.4897	74.8056	54.9905	43.2607
meta_572	Phosphorylcholine	116.888	104.367	146.594	112.934	211.276	256.232	241.924	371.86	162.6	199.726	288.423	341.123	100.069	110.747	84.2212	95.6248	114.483	120.89	49.2547	52.1907	121.763	141.433	160.145	117.137	113.977	157.727	210.963	320.179	156.236	190.676	99.8268	107.75	227.776	170.26	171.209	150.032
meta_573	Phenylbutazone	429.29	340.166	17.7186	36.0585	26.0466	4.853	64.4542	29.0319	27.3126	10.1574	41.7323	19.7118	110.419	43.4578	143.203	141.949	38.4237	42.778	87.5178	140.084	60.7537	27.8317	58.4736	73.0258	54.4169	33.3268	20.9216	23.0618	4.46878	26.0441	2.24098	32.3417	0	0	8.36695	8.02526
meta_574	Histidinyl-Phenylalanine	52.7932	68.7567	54.9083	52.6359	74.8592	108.145	62.0443	115.49	35.0156	61.5829	42.4103	84.9083	61.0088	61.7907	22.2033	23.9223	10.4004	16.0356	26.8736	30.1987	48.3032	93.7822	25.0838	30.0001	12.0378	16.8347	30.0253	26.911	26.4097	23.0761	21.8159	17.0113	12.9629	17.0948	23.1976	23.7734
meta_575	Alanyl-Isoleucine	296.201	303.942	251.657	269.304	270.832	297.269	267.726	263.971	307.154	312.043	289.095	317.688	202.292	246.777	222.191	258.011	210.092	194.403	143.844	156.335	134.797	148.843	148.572	146.035	104.517	164.344	116.511	145.197	110.198	126.611	104.392	98.3479	127.823	115.102	114.578	100.719
meta_576	LTB4	478.993	346.324	814.653	536.307	940.044	912.415	399.917	853.674	460.507	619.618	773.616	1040.3	231.172	253.341	180.351	199.124	162.287	175.746	229.34	352.596	487.47	469.383	702.811	607.148	303.73	720.293	699.595	879.501	620.514	1074.97	451.479	372.929	988.339	849.239	744.222	835.622
meta_577	3-Hydroxycoumarin	7.98496	15.7273	19.3309	24.4484	20.1483	19.0682	18.2601	23.287	34.467	29.8627	16.0404	18.3086	36.3724	37.8156	82.3882	87.4839	48.2271	49.3527	77.2928	81.23	92.1291	101.514	80.7355	63.8535	61.8599	53.6132	58.1255	59.908	71.1278	46.9516	67.7168	68.8868	63.3693	71.0687	113.183	122.975
meta_578	Streptomycin	14.688	18.8914	18.2556	13.3535	11.7787	17.955	13.8142	8.74666	15.991	20.2135	12.0013	18.264	12.6761	15.2274	4.94288	2.27192	0	0	0	1.12395	0	0	0	0	0	0	0	0	0	0	0	0	0	0	0	0
meta_579	3-ketosphinganine	81.8989	74.3599	105.107	125.927	88.2816	89.928	59.9803	59.9127	47.1752	53.2766	60.7189	52.8518	62.0645	65.4557	56.4516	57.0254	74.0701	75.8897	62.5451	62.8367	61.4892	55.3688	66.1117	75.7289	87.4798	70.3776	83.6115	75.4099	57.0411	70.6819	61.5299	64.5128	90.4971	101.069	63.8112	70.7374
meta_580	Tyrosyl-Aspartate	33229.5	33890.3	33863.1	39148.9	37468.4	36582	25073.7	26130.9	23493.5	22513	27802.7	27987.7	25024.8	25445.3	25224.9	26709.9	33421.9	33241.3	31943.7	30220.5	32841.5	30838.3	33317.6	34113.7	41182.9	37226.1	43776.6	39623.7	37720.1	39416.7	40035.6	39937.3	45723.2	46668.1	39479.9	42517.4
meta_581	Sulfacetamide	17.479	21.8054	66.8748	69.2554	75.5739	90.3711	22.4372	24.5228	23.3521	27.1944	32.0115	42.614	20.9644	37.9183	12.2173	14.3086	24.7721	14.9078	42.272	17.4498	19.8791	20.852	18.7467	25.4519	40.4471	26.9006	25.6273	50.2143	39.4442	19.26	68.8583	27.2459	29.4261	48.8185	24.7176	27.0375
meta_582	1-Palmitoyl-2-oleoyl-phosphatidylglycerol	34924.4	40228.1	42522.1	42648.1	37928.8	36367.2	27254.4	22376.2	27931.3	29113.2	27791.9	27897.5	31095.5	34677.2	26271.4	25115.2	44389.4	44145.6	43338.9	40597.1	42200.3	41192.4	40677.7	40960.6	45806.7	40094	52351.4	43637.1	52380.9	47594.9	43412	48697.4	48735.5	52071.9	50442.9	53590.7
meta_583	Isoleucyl-Histidine	4.05769	3.81725	10.5838	11.0596	14.3987	14.1585	9.69834	15.9485	10.1861	13.759	12.7553	14.1216	5.75493	10.256	1.72739	4.05687	13.8808	15.7399	23.6486	16.9251	21.5041	17.2814	23.5381	28.7683	22.8847	20.1993	18.4513	13.2795	15.7937	17.3703	14.8296	11.6694	5.01428	7.03632	11.5322	14.1228
meta_584	Hydrocortisone succinate	28.3187	15.8099	13.7135	10.0162	11.3771	9.85577	14.413	15.2986	10.1367	9.05762	15.3828	10.1597	15.7127	9.16749	21.1701	16.9468	18.9121	17.6395	17.4776	10.3321	7.29179	6.96664	11.9039	6.74569	19.3029	2.57329	2.66113	7.43615	5.13047	1.99057	6.64879	6.62997	10.7987	4.25319	6.07383	5.02632
meta_585	Valyl-Valine	41.4047	45.216	37.455	40.6914	51.4692	61.2898	45.0796	62.1294	43.8657	61.1977	44.1927	68.7502	41.2682	49.4786	31.4807	31.3849	31.8709	21.9856	16.3168	17.3614	20.3141	23.2299	23.0664	23.219	12.2926	23.6703	26.0868	26.562	18.4021	23.0905	15.0363	15.4383	38.073	31.1889	19.6194	18.7745
meta_586	Threoninyl-Isoleucine	81.8508	94.4536	132.346	123.711	121.206	156.199	74.5883	73.2412	106.45	120.61	85.4739	124.948	61.4958	87.9165	58.4052	72.821	62.4739	60.4084	36.7888	30.3846	35.3997	36.7932	31.8121	36.84	13.8986	38.6786	23.9076	30.4242	27.5637	24.104	20.9055	18.7979	28.4783	33.3503	18.6657	14.9223
meta_587	Confertifoline	13.2517	14.0545	12.7056	16.0503	14.767	19.5559	13.2679	11.9241	11.8304	14.5065	11.5911	17.2689	6.70117	9.93355	5.73632	9.2271	5.96587	4.69059	0.863244	1.89224	3.34952	3.43567	2.4429	1.21499	1.04942	1.95571	0	1.25384	2.46163	3.16508	0	0	4.05857	0	0	0
meta_588	Allopurinol	4096.79	4133.91	4118.14	4280.2	5127.74	6223.82	5663.84	7426.21	4924.14	4850.78	5942.2	6696.98	4929.46	5394.96	4090.77	4367.42	4599.7	4828.26	4885.75	4939.71	5560.04	6067.88	5677.9	5517.55	5275.4	5650.07	5394.3	6122.8	4991.74	5434.99	4804.89	4859.68	6205.01	5884.13	5584.34	5858.12
meta_589	16b-Hydroxyestradiol	33.119	26.7134	25.7401	24.1875	26.9124	24.4976	41.3168	45.1501	32.4162	31.6853	27.375	36.1389	48.6869	36.7726	26.3841	26.9054	9.74611	8.18973	35.254	41.3678	37.0372	43.0356	37.3462	37.6224	18.8324	20.0856	33.9323	37.1628	32.4297	41.0836	8.78324	7.72414	6.35003	11.7772	8.94149	11.2675
meta_590	1-Stearoyl-2-hydroxy-sn-glycero-3-phosphoethanolamine	20.0332	16.5228	18.9852	7.29694	23.3721	41.3712	17.4636	51.324	15.2299	21.8539	25.7572	48.514	10.0467	18.2663	3.50234	0	0	0	0	0	1.8571	1.44534	2.01937	0	0	0	2.13472	0	0	0	0	0	0	1.77992	0	0
meta_591	(+)-alpha-Tocopherol	0	0	0	0	0	0	0	0	0	0	0	0	0	0	0	0	0	0	0	0	0	0	0	0	0	0	0	0	0	0	0	0	0	0	0	0
meta_592	Mupirocin	21.2477	26.6165	24.61	27.3466	18.3017	18.7413	24.6947	26.2236	38.2013	38.3917	23.5715	21.8822	21.7866	22.7506	61.3047	54.4189	47.8485	37.3664	32.27	33.1739	28.4143	33.2474	25.6464	28.5108	23.4934	23.5133	24.3103	24.7066	37.5537	27.6999	38.1905	37.5665	26.655	24.7848	32.9877	31.0539
meta_593	Gabapentin	3.88397	3.51998	13.7992	13.2922	26.5921	20.0054	8.18455	16.581	12.4511	21.1289	20.4603	23.1637	0.341008	4.76988	2.41417	5.27278	10.941	9.27301	19.3733	15.724	26.9868	22.0967	31.4551	34.366	26.1478	61.6865	64.7455	74.4875	54.9106	57.0695	38.0445	32.0862	112.6	93.5636	87.2533	80.3668
meta_594	Benzyl cinnamate	33.5315	36.3051	35.5411	37.6491	39.165	51.7253	35.8637	35.6051	37.307	40.3085	32.2705	38.7335	24.6108	28.5694	20.948	22.5278	20.7679	19.7775	16.6486	15.5376	19.8889	22.6328	18.905	20.76	8.21572	18.0013	15.5125	21.6818	16.4648	17.517	17.7233	16.3687	17.8212	17.5078	16.8413	16.0909
meta_595	Serinyl-Arginine	216.15	228.598	133.953	178.998	120.87	135.107	183.071	119.176	160.197	157.304	151.104	126.806	185.404	198.692	166.761	211.828	174.57	150.011	81.0918	77.2419	67.402	87.1905	65.5146	77.5673	48.6392	81.9955	54.0344	58.2929	59.7325	64.5879	42.7262	49.4761	76.3382	63.8437	47.2021	39.6904
meta_596	9-cis-Retinal	918.713	680.05	593.124	652.668	640.841	546.631	343.21	353.765	292.379	228.711	336.483	306.022	225.372	241.232	204.595	169.737	247.047	277.334	280.723	258.598	286.493	274.737	368.723	350.64	453.487	436.956	516.19	470.552	506.675	487.096	509.263	472.825	558.247	521.157	488.391	528.198
meta_597	Biocytin	322.271	344.39	366.771	290.551	485.134	377.511	172.145	179.134	162.503	194.804	160.717	221.317	125.246	170.741	63.1819	92.6309	49.4559	51.2964	116.813	68.5892	59.2005	46.5122	44.5131	61.8158	16.2209	22.4663	55.2301	64.0479	104.879	63.667	19.5481	23.384	32.6996	79.6099	18.2604	13.0284
meta_598	Carvone	46.1019	32.1245	22.4587	20.7442	25.5477	30.8636	30.0444	26.1546	18.3594	19.6126	41.409	22.4254	29.4412	24.8959	19.0467	16.3097	11.9116	10.8487	16.813	11.2322	9.37161	9.39135	12.4043	9.91127	18.2782	6.43541	4.05013	11.0543	3.4924	5.51899	8.82032	2.78017	1.65307	2.14148	3.05101	2.13865
meta_599	Dehydroabietic acid	91.0013	93.1913	66.6289	76.5287	89.7064	105.039	128.574	167.23	111.08	127.906	116.123	101.206	158.468	117.858	235.384	296.85	117.339	130.64	139.336	123.834	118.251	109.546	118.95	102.523	61.7476	64.6668	83.259	91.9451	86.7795	58.2315	156.308	134.385	89.0324	82.5906	184.991	291.023
meta_600	Adrenosterone	913.149	1006.94	911.14	980.008	997.66	1356.46	895.313	957.595	975.455	1088.34	927.668	1271.92	684.26	901.425	569.558	722.98	644.374	560.611	329.318	315.885	369.349	500.554	341.813	374.079	196.175	411.958	435.555	386.141	360.979	358.936	262.745	269.846	657.818	546.721	364.88	332.169
meta_601	Butorphanol	13.5459	13.9686	4.4431	1.19827	14.2975	29.8143	74.7978	75.2751	9.56004	11.4855	18.1687	40.3695	20.9979	20.9654	5.93932	6.2411	0	0.580437	28.8903	31.5242	70.2777	77.1024	81.0347	39.6051	55.2358	88.3403	36.2362	41.8395	19.6537	37.6226	15.9098	16.4173	314.985	169.722	99.7399	99.0252
meta_602	p-Hydroxycinnamaldehyde	56.3947	57.5419	47.0328	51.0609	53.6008	68.8173	56.5342	57.9253	48.2105	56.0651	47.1315	55.572	43.7516	59.9404	41.3702	36.1545	22.7467	20.9681	18.4948	23.6277	20.6418	20.8986	19.6105	17.6359	2.65589	14.3758	13.0805	19.6735	14.8713	15.9552	9.67002	9.65596	11.4869	9.51549	13.2339	11.3605
meta_603	n-Octanamide	6.29999	5.61961	20.573	15.7413	39.8706	27.9424	14.2132	27.0228	20.1297	32.1305	34.947	43.5382	3.65073	9.59702	4.55258	12.5021	15.9821	15.6721	30.8157	29.6067	49.4222	46.5418	58.4517	58.3268	43.7431	110.753	106.695	124.738	88.5942	108.786	69.0031	49.249	204.948	165.512	152.421	145.128
meta_604	Glutethimide	1224.27	1409.13	1927.08	1927.68	1875.52	2227.08	991.693	1019.66	1364.76	1380.85	1492.12	2017.55	652.304	1126.39	733.745	789.552	1117.15	975.681	730.675	663.873	947.425	1093.26	1264.25	1442.21	606.402	963.363	1674.66	1933.99	1390.01	1528.83	1608.25	1406.1	1507.28	1206.53	1417.09	1237.71
meta_605	d-Dethiobiotin	71.4084	77.6276	74.6453	80.5597	86.1593	110.531	69.9285	73.1621	79.5451	85.7071	82.5926	121.382	47.3173	63.3037	39.6877	54.0699	41.3229	40.8195	23.8513	29.3339	27.1925	38.6444	28.3034	31.3359	16.7862	36.6099	25.5499	34.1527	28.2909	29.3699	23.1522	22.3023	29.8307	28.4022	20.9237	19.8423
meta_606	APGPR Enterostatin	96.2233	96.7481	104.129	107.923	79.6375	98.2146	77.4477	68.7483	68.9453	82.8875	108.779	115.523	67.5826	71.3835	152.072	179.824	211.29	190.684	100.639	124.085	98.3431	113.641	167.742	166.138	149.423	198.443	148.925	188.688	237.562	187.338	167.615	180.552	177.371	201.031	224.973	269.082
meta_607	6-Keto-PGF1a	154.725	147.912	101.839	85.0481	155.131	186.876	293.125	303.683	244.801	162.02	185.938	258.227	335.098	289.254	147.712	215.651	67.0723	98.1215	237.39	380.615	117.431	101.502	215.139	212.313	86.1449	126.467	178.692	159.516	203.45	432.993	53.8328	82.1316	54.3165	78.7042	87.301	100.028
meta_608	Serinyl-Aspartate	28.3906	33.3968	64.6203	68.0922	142.536	105.692	3.9725	8.70927	14.1508	25.3792	16.7695	49.847	0	30.6608	9.31711	6.91803	11.4589	5.78656	42.5245	2.1095	0.658047	0	0	0	0.677164	0	0	40.5722	30.3239	0	75.7223	16.7244	13.7488	19.3995	15.2363	12.7792
meta_609	Misoprostol (free acid)	335.936	292.856	228.511	320.845	196.092	277.218	189.468	171.337	98.7178	117.903	143.887	95.9662	110.097	172.55	177.001	146.8	127.276	117.694	209.306	162.211	138.47	111.469	122.923	153.228	249.836	92.0198	168.239	97.2686	138.291	109.807	120.191	109.653	126.018	307.527	90.9453	156.937
meta_610	Solanine	50.8441	32.6617	31.9924	30.0356	31.1475	33.8864	34.1957	32.5147	25.6389	26.3289	31.2041	32.4661	26.5787	27.88	31.686	17.4068	29.2697	13.8042	40.8074	42.8805	46.9266	46.567	45.7932	31.5526	41.4489	26.0232	9.70531	21.0282	18.6939	14.929	37.3398	16.5269	13.904	9.61142	32.0644	23.0867
meta_611	Stavudine	3.63635	7.50059	6.49468	3.41528	9.53007	9.29997	4.21482	8.86465	4.9558	6.92021	8.74362	10.4114	1.69858	4.03805	1.34654	3.5393	5.03786	4.0265	1.83307	3.36168	4.80507	5.20643	4.73183	3.74636	6.32879	10.9755	8.38381	11.6047	6.42583	8.18557	6.22326	5.25671	13.2049	9.99803	8.40357	8.20774
meta_612	9-deoxy-9-methylene-16,16-dimethyl -PGE2	109.869	155.865	55.1686	49.6819	68.1452	49.4593	230.962	217.404	187.389	120.316	148.235	94.3443	274.736	179.497	290.47	239.186	365.444	308.161	396.323	486.505	572.436	524.615	520.835	391.675	599.716	771.868	707.927	608.477	551.083	882.523	619.134	968.662	1260.83	608.7	1437.9	1512.36
meta_613	2,5-Dihydroxycinnamic acid methyl ester	2.68084	2.87165	7.39756	5.87669	7.16509	2.48544	6.37979	6.30421	9.94325	10.8354	5.03589	9.37504	12.4466	9.17078	26.492	19.5468	5.78035	9.90315	32.4489	26.1599	32.0223	26.1338	9.0713	15.835	50.9409	33.1352	14.2374	15.1	21.4046	12.1925	40.0508	36.9274	7.2037	16.3317	23.5475	18.2494
meta_614	Sumatriptan	49.4138	73.6319	143.815	120.497	164.62	168.611	75.6296	83.449	108.781	152.984	129.015	185.84	58.52	128.673	44.0323	46.6127	76.2181	48.366	98.3796	43.6516	30.5199	30.6648	45.2379	48.598	37.0827	42.4108	33.3813	58.4802	72.2159	28.8584	134.549	46.9901	30.7175	38.9803	40.1526	42.4976
meta_615	13(S)-HODE	24.0712	17.8562	24.5488	24.9604	19.6164	19.5527	22.2901	22.5123	21.7906	25.4234	21.3778	26.952	22.9537	21.6993	18.88	28.3908	20.4453	19.5281	18.3435	20.5964	22.491	25.2431	17.7353	18.7937	14.9757	21.1542	18.6063	19.3723	24.2252	22.3135	16.9514	13.445	21.2662	29.3049	18.499	12.925
meta_616	12-oxo-ETE	82.2411	74.6243	51.6697	50.3209	56.8831	58.0382	65.8637	71.1923	63.2696	54.0507	93.9089	71.3327	66.5455	66.84	57.031	53.9669	51.2815	55.2981	69.3234	64.4357	62.384	51.5168	64.7388	54.3982	82.7669	63.2054	66.1689	94.4655	62.4655	56.4802	60.4752	60.6191	46.5857	57.2683	47.7682	66.1738
meta_617	Threoninyl-Glutamine	17.9919	18.863	12.3786	14.8624	16.9962	20.881	27.0119	28.3566	20.4411	17.7299	15.9614	26.355	20.011	22.9416	15.7797	13.3873	15.029	15.8377	14.5259	12.1476	15.6304	15.6839	14.0674	14.9732	5.2129	10.9979	17.2093	15.8856	8.25175	12.2613	7.28464	11.6072	0.511966	15.8934	31.1826	25.9356
meta_618	L-phenylalanyl-L-proline	32.3003	20.9818	10.472	7.79354	11.1299	13.8015	22.5832	16.236	17.2765	18.4653	7.96434	15.3865	16.6455	17.7004	31.7206	42.4299	11.8572	14.3547	10.1358	12.6751	12.8472	12.2652	6.39703	5.46237	3.03522	6.2947	0	0.95607	2.20579	3.27618	3.92493	6.10679	3.39166	5.40033	2.17283	0
meta_619	Indoline	11188.9	11194	12826.1	13450.3	12708.3	14744.2	14153.8	13530	15334.2	15260.4	16164.3	16562.9	17294.8	16794.7	15238.6	17064.1	19547.6	18914.1	15247.9	17584.6	12637.9	13387.5	14480.9	15121.6	12301.9	14609.4	13725.4	13902.8	13218	13452.4	17165.9	17495.1	14963.1	12308.8	17339.8	16590
meta_620	Carnitine	47.3984	48.0311	52.4715	40.3144	50.7102	82.6654	35.0622	34.7704	35.8141	42.5401	33.8507	47.8834	19.4699	28.7165	16.7402	24.7082	17.5651	16.7773	14.5141	11.3695	15.8477	24.6756	14.4496	13.0677	1.56003	14.7877	20.9736	17.1772	16.3016	15.8436	12.0427	12.5049	34.8433	28.7316	19.0818	15.9242
meta_621	Nname,cis-Vaccenic acid	27.3867	20.7506	17.6787	20.6791	18.5281	14.3877	23.4695	18.0672	26.6561	19.269	20.1929	19.0517	24.637	17.8064	21.0005	23.0179	20.7254	24.1881	18.1666	17.7508	25.7606	26.282	27.2531	22.5234	22.4962	18.2344	18.1218	18.8353	28.7218	29.1776	21.9253	30.822	13.6454	18.5744	14.9301	21.0972
meta_622	Acadesine (Drug)	0	6.85e-06	11.2072	1.77235	0.570712	4.9696	0	0	0	5.90666	0	0.426811	0.00214641	0.0243701	0	0	0.958601	0.680326	1.04966	0.0436657	0.90166	16.1272	0	0	0	0.781687	0	1.83692	33.7449	0	17.9522	0	48.9832	50.3563	25.3524	22.3383
meta_623	Isoleucyl-Asparagine	144.037	169.391	365.534	382.718	732.6	563.31	21.2596	38.9187	70.3913	115.458	91.2844	248.17	9.89815	175.929	37.5597	36.1418	53.7774	26.8088	189.575	4.08812	4.37531	8.77548	5.02692	1.28886	4.9285	0	3.10345	207.19	146.368	0	410.18	69.102	47.7622	94.9567	64.8801	54.9478
meta_624	N6-Methyl-L-lysine	36.2202	39.2109	51.6618	42.0887	48.8597	66.7109	37.031	39.2638	43.7648	53.1735	44.4187	56.2324	27.6118	37.6576	23.788	27.6145	22.2514	22.4055	11.0297	13.1108	15.8743	19.4752	16.9379	15.9371	6.49863	16.7421	14.3598	20.1582	16.4806	17.004	11.9965	9.09975	19.8123	14.1011	12.72	10.9104
meta_625	Timolol	91.0654	64.3297	34.2001	34.2753	48.3319	39.6411	39.7172	39.168	36.1436	29.8517	31.9115	36.2054	87.3667	81.3843	30.0828	33.6479	9.02305	9.45574	9.08902	8.99268	0	0.672258	0.980444	1.122	0	0	1.18041	2.51715	1.53045	2.56002	0	0	0	0	1.3412	0
meta_626	17a-Ethynylestradiol	86.9218	85.5961	60.3098	67.3471	56.6101	67.9063	77.6738	70.7942	58.1103	55.6618	50.2883	60.2993	76.9279	72.5939	63.7093	82.7874	33.3925	31.8422	33.2544	34.5598	28.2015	26.8692	28.5723	28.9058	14.9472	20.196	17.2295	19.2613	22.7033	25.9157	11.1029	17.5678	11.615	11.5093	12.5627	7.52242
meta_627	gamma-Tocopherol	33.1742	35.8289	36.8273	42.4551	43.7612	31.2801	21.2478	20.4686	25.9476	29.7807	30.4686	29.1617	24.9461	23.65	26.735	29.1778	36.9611	28.6179	28.5827	32.7487	34.9101	31.9153	36.8252	38.4437	47.3995	45.6957	45.7182	41.2955	40.6976	84.1351	45.9468	47.18	60.1429	49.0408	42.9505	36.3377
meta_628	1,3-Dicaffeoylquinic acid	1.43292	0	1.50423	0	0	0	42.7074	36.4004	39.3358	45.5751	25.1982	23.0905	8.02968	3.06572	24.7025	35.312	66.2323	52.7382	36.7734	23.3837	34.626	24.5284	17.3136	18.5432	64.5585	92.0956	25.6099	30.8864	36.0184	40.7992	49.1724	40.2953	3.52058	2.33266	44.0255	51.5909
meta_629	3-Hydroxy-4-methoxycinnamic acid	7.44393	4.64302	6.87873	10.1422	8.27036	1.11415	5.33479	4.07018	10.1478	8.26199	8.7131	7.31428	9.6908	8.79525	18.8566	21.2364	21.3275	19.1945	70.5449	49.3906	65.3588	49.7512	20.356	42.2682	135.587	66.8844	24.8213	28.0546	72.3184	37.4827	90.7246	73.7046	16.1298	37.0426	40.1679	30.5287
meta_630	12-Oxo-2,3-dinor-10,15-phytodienoic acid	249.66	169.404	160.562	168.186	166.239	145.425	92.0389	92.3639	75.9257	66.1423	80.184	70.5463	52.4672	53.8485	52.792	51.915	80.5282	89.5863	98.5366	86.331	99.2642	93.7698	110.357	114.091	127.985	127.997	126.267	129.133	127.591	129.903	137.698	120.669	149.666	155.957	125.086	124.775
meta_631	1-Stearoyl-2-hydroxy-sn-glycero-3-phosphocholine	69.0404	69.6113	26.2714	32.901	20.1445	15.17	24.9502	22.6201	31.5319	25.8051	36.5504	16.8453	39.8545	31.1984	69.6504	49.4067	111.879	87.3008	68.5621	67.9918	37.9557	45.0889	49.5048	51.8809	63.6029	42.9324	37.0186	38.3101	32.4291	33.9603	72.325	63.2867	20.1221	33.2303	42.2094	46.4152
meta_632	Minoxidil	39.4892	52.6658	68.0561	66.9342	44.4965	52.1427	60.1797	44.2186	67.1074	77.4971	47.8176	43.3903	85.0087	64.3641	123.498	91.4603	115.987	140.56	208.139	207.698	206.487	161.242	63.2339	37.735	44.4928	57.7416	217.873	187.198	111.315	143.224	111.905	108.302	134.238	107.527	450.234	640.754
meta_633	.alpha.-Estradiol	114.21	136.842	115.665	135.708	125.947	149.843	119.653	117.803	120.795	145.534	110.732	146.919	93.0535	119.965	86.0256	95.3524	81.8662	61.764	55.1856	41.7098	49.34	70.2872	57.206	53.4303	32.6256	58.5052	40.8059	45.1992	51.9115	41.625	29.0929	25.437	55.3203	43.8748	38.5192	37.9788
meta_634	Threoninyl-Lysine	1.8307	3.29432	5.99328	5.03772	7.79328	9.72508	1.27208	3.01174	3.84288	4.38039	2.47431	6.91054	0	2.78881	0	0.527116	1.04701	0	0	0	0	0	0	0	0	0	0	1.63696	0.809566	0	0	0	2.22791	1.48216	0	0
meta_635	Ginsenoside Rh2	104.031	102.019	105.806	121.206	106.401	116.367	109.559	105.504	109.228	110.364	129.991	102.46	112.246	118.538	99.7272	96.6282	155.634	173.964	136.069	150.798	168.846	148.478	172.703	144.256	140.564	138.17	163.838	173.928	139.327	118.389	132.837	154.937	138.655	133.015	191.077	145.684
meta_636	Isovaleric acid	13.9223	10.2296	12.9757	11.3548	12.4528	10.7606	10.6685	10.1386	7.71256	8.13729	7.74323	8.37408	6.39096	6.73652	4.88575	6.47756	1.53611	5.29974	2.33434	4.28293	4.05428	1.40043	3.2761	4.04312	3.16931	0	1.66826	3.07826	2.87483	1.27224	1.81945	0.658161	0	1.0126	0	1.11145
meta_637	Tryptophyl-Glutamate	49.0638	47.6312	74.1382	79.2626	60.3729	46.5277	58.1346	49.3547	77.5361	65.8318	67.5878	40.0546	69.9746	64.3822	90.2017	102.451	131.347	127.944	2.27163	5.70739	4.43342	1.98272	2.17224	21.7987	6.24348	37.5601	0	0	25.2196	22.962	29.7587	22.5553	5.08458	0	35.8484	53.1871
meta_638	Pyrethrosin	67.8593	44.7463	57.3736	46.2969	57.7727	48.5493	47.1677	40.2438	28.4617	37.63	65.6079	43.8752	49.3474	51.0848	46.3045	35.0656	27.6829	21.7125	86.667	55.1063	40.4532	41.5883	52.2273	41.3922	45.5755	30.0135	25.6748	64.1362	56.6101	23.5139	91.9636	43.2102	25.804	54.4171	30.5876	50.4726
meta_639	Estradiol Cypionate	116.92	95.5457	72.4453	78.8052	57.979	69.4236	81.6199	52.5258	81.0679	71.2239	91.3923	64.3203	88.7194	78.3931	60.3519	51.0102	80.2091	91.8572	122.972	131.183	158.259	181.649	132.366	151.369	125.766	106.023	121.61	155.393	103.392	81.5123	67.8678	61.2474	102.93	113.414	105.907	102.998
meta_640	Hygromycin B	6.85438	5.25241	28.5838	38.9686	10.2371	5.67283	16.0063	4.6783	22.4014	18.7842	13.8479	9.15671	20.271	17.6827	136.957	133.657	74.0966	81.9627	17.5407	18.9213	8.18071	4.68287	3.73891	5.73979	10.8405	16.263	8.90014	9.28635	20.6331	10.1928	21.8776	21.6739	0	1.29204	2.8705	12.446
meta_641	Isoleucyl-Proline	476.798	518.258	529.305	544.266	626.758	835.629	455.192	457.702	446.415	556.058	505.635	687.653	327.938	441.304	306.425	348.099	269.819	253.413	179.789	160.473	178.843	218.509	207.896	198.676	116.847	219.845	210.996	249.906	200.313	189.184	173.763	166.638	282.033	209.182	193.665	186.789
meta_642	4-Nonylphenol	13.0134	13.8907	19.2431	17.9852	24.1916	23.2132	17.1799	22.7674	20.8435	25.4908	22.9889	24.1944	12.3778	14.8607	6.33499	6.78602	12.2771	9.08636	10.8599	9.31471	12.0512	8.71449	11.3629	9.98199	10.2794	21.7373	18.9387	24.6497	16.0786	14.7222	8.74838	6.47581	12.8968	10.3094	8.89195	14.2796
meta_643	Tyrosyl-Isoleucine	13.9358	20.4364	17.8515	18.8927	17.747	25.7958	19.6125	17.269	22.4199	23.4805	15.2723	24.1522	10.522	17.035	12.6384	17.8977	10.3647	11.8887	10.537	13.9448	12.4905	12.0322	7.27409	8.84217	2.10015	9.72345	11.8864	9.30234	9.99975	8.753	0.699428	4.32473	4.83437	8.99065	4.08546	3.02048
meta_644	Lysyl-Aspartate	3.39201	1.95443	0.942115	1.3506	4.25039	6.14721	9.37397	11.3036	3.37216	3.52485	6.13338	9.94602	11.768	7.64361	5.9582	4.36849	0	0.0670576	17.5557	9.19154	0	0	1.1015	0.781294	0	0.874553	2.74948	3.32504	7.44294	11.7232	0	0.672417	28.0048	45.3012	95.2622	72.5901
meta_645	17-beta-Estradiol-3-glucuronide	74.7697	77.3813	115.407	121.099	123.314	139.175	100.239	109.117	94.1185	112.462	127.469	144.827	74.2682	90.792	92.2469	117.762	120.029	104.001	128.6	137.343	161.017	164.453	138.766	123.637	128.206	164.013	139.679	158.996	161.372	117.977	147.198	118.647	171.737	160.354	173.95	159.274
meta_646	Lycopodine	51.8892	47.8013	66.8531	78.6689	49.3972	48.5716	33.0837	33.4136	30.2875	43.6443	42.2606	42.1333	29.4475	31.6094	41.8016	34.4597	61.7896	39.1692	35.7941	37.5535	42.7791	80.4029	42.1631	33.3496	67.3733	47.0115	50.1983	99.299	48.3797	50.0979	53.5506	62.105	67.9492	123.496	59.6656	55.6875
meta_647	Quinapril	71.0062	54.9134	52.9425	28.6659	101.824	75.8117	141.337	120.086	93.6667	87.2583	99.5204	88.3295	122.001	90.0953	113.895	75.3195	27.7782	42.4808	24.8303	32.5919	28.8413	17.5276	19.2786	17.0349	25.7558	14.8807	32.5428	14.5206	9.12107	30.2298	14.6407	19.0607	2.24604	9.20703	14.8746	15.5834
meta_648	Levetiracetam	29.9839	35.0919	29.2385	34.8766	31.3169	42.5873	29.6927	26.2555	30.9969	34.7721	34.7059	41.6197	24.8048	31.2471	22.7546	25.43	19.1655	15.0327	11.7275	10.1481	11.4788	12.0637	12.1473	9.86883	3.44208	10.7152	6.08955	12.7107	8.96699	8.06011	5.42777	6.6297	9.05073	4.26732	6.08252	6.57023
meta_649	(-)-Epinephrine	253.052	266.845	266.572	274.199	284.193	369.87	269.526	270.976	269.228	304.909	278.21	355.361	190.87	257.393	173.434	203.756	173.894	158.987	124.662	119.571	124.336	141.916	127.845	130.439	85.3572	133.087	119.255	137.229	118.276	116.978	95.4734	84.6969	129.804	110.812	109.7	96.9544
meta_650	Biliverdin	60.4957	46.3845	55.1114	54.257	32.966	38.552	45.4907	49.1112	54.2168	54.0075	49.4678	53.0892	58.6296	37.5037	108.533	97.7188	153.35	146.812	59.0764	66.5295	43.3612	43.9479	49.8936	49.3014	35.5318	57.2978	35.5414	47.4541	48.1694	23.8904	62.4726	46.2086	45.5603	48.1354	66.7795	80.9446
meta_651	Galactosylsphingosine	1517.95	1507.35	995.404	1162.19	912.222	936.009	1305.24	1328.26	1027.99	965.889	1197.25	1055.44	1420.78	1237.77	1531.47	1313.19	1546.34	1444.01	1920.69	2350.38	2402.89	2648.45	2618.46	2404.28	1923.34	1727.74	1684.43	1679.75	1440.43	1690.04	1670.84	1881.07	1553.52	1363.38	1954.17	1906.47
meta_652	Tyrosyl-Glycine	0	0	2.23673	2.93074	0	0	0	0	2.36971	4.44007	0	0.533107	0	1.34369	16.5936	15.642	19.6136	16.0558	101.142	80.3772	80.8167	81.112	50.692	61.5606	126.422	101.096	38.1164	46.436	225.862	92.1835	157.44	127.245	43.5477	77.9745	91.3765	59.4165
meta_653	6-Ketoprostaglandin E1	259.657	274.91	218.751	234.265	206.401	232.917	303.804	288.176	249.886	242.181	243.215	243.022	332.268	342.103	309.809	316.874	322.503	331.008	285.1	291.49	236.013	279.298	283.785	312.239	149.865	200.457	186.105	207.025	164.496	240.611	156.368	194.162	227.072	178.762	188.933	204.715
meta_654	L-Aspartyl-L-phenylalanine	191.477	195.128	196.071	205.121	197.132	277.768	196.179	189.379	161.094	171.495	172.134	210.311	145.408	188.829	152.708	178.795	161.721	163.506	136.845	136.676	126.046	153.838	140.047	127.69	90.6908	124.044	122.009	137.072	126.917	133.448	136.126	115.322	246.797	196.164	173.257	158.804
meta_655	Gemfibrozil	7.17409	7.6249	9.77484	8.56041	7.99179	14.0177	14.6174	9.60642	15.438	19.8378	14.0201	14.123	9.93904	12.4203	23.3073	24.4329	13.7575	15.4328	26.9636	21.4636	14.1073	18.1457	16.9279	14.4613	13.6689	15.199	5.99331	19.4682	23.7476	18.3949	23.1704	20.6372	11.1219	19.2323	15.9276	11.6761
meta_656	delta-12-PGJ2	87.9261	84.8083	71.166	87.1076	69.5963	77.169	80.1985	76.5285	82.0655	75.9104	75.869	81.0599	104.986	95.3165	91.1137	100.082	119.91	129.114	94.2709	121.37	148.98	140.789	130.669	131.004	117.535	120.228	148.292	116.535	85.4015	115.958	76.9606	120.226	147.425	103.132	166.968	135.592
meta_657	Histidinyl-Glutamine	17.9909	21.7364	28.7573	22.002	40.082	44.8313	13.1324	27.1016	6.80014	17.1693	14.8655	27.8095	10.5306	19.9369	0	4.36642	0	0	2.52779	5.9065	6.6631	11.1778	2.95959	5.06255	0.000265973	1.08672	3.40349	4.44717	3.54561	0	0.97538	0	0	0	2.43513	4.29687
meta_658	Perindopril	0.099051	0	0	0.983322	0.90126	0.882945	1.16125	1.59377	5.40929	4.50376	2.15338	4.37624	2.30032	1.40499	16.9559	17.309	16.0673	6.7074	14.2324	17.8356	4.59881	9.95683	7.46374	11.3332	11.8366	15.8599	5.21832	4.98704	10.7367	4.89726	22.7921	18.1268	2.75493	10.6898	3.41879	0
meta_659	Lysyl-Tryptophan	19.5343	18.5154	19.6886	22.3987	24.041	29.3432	31.9796	30.2059	29.7352	37.9976	18.1563	26.2179	19.1586	23.4817	21.0306	23.5898	19.8331	20.6397	26.3975	20.233	22.0235	16.2419	30.5228	18.8093	24.6455	23.5922	12.7655	18.004	23.9596	13.4167	17.3272	12.4433	35.007	28.1211	22.3731	26.3383
meta_660	Prostaglandin D1	4122.95	4763.06	663.241	773.058	605.097	449.541	674.523	516.681	536.275	498.81	766.495	484.129	1088.18	510.605	3037.55	2550.24	3166.77	2783.62	1923.63	1912.14	1023.13	931.578	1208.14	1253.9	3363.68	1429.39	889.031	841.053	555.37	996.569	1247.24	1689.32	484.675	805.01	686.497	998.539
meta_661	DMPO	85.6351	92.0848	84.9793	100.411	77.1711	66.8389	95.1753	87.5977	107.825	104.942	96.9211	75.2007	97.4616	104.912	159.326	180.597	190.319	172.053	160.057	152.499	131.789	152.307	124.88	129.747	147.417	161.687	101.328	108.479	126.316	111.49	203.368	169.018	137.331	124.622	168.078	181.158
meta_662	Spectinomycin	573.631	564.625	524.59	588.383	494.771	619.927	725.608	546.75	572.817	594.55	768.283	622.963	883.128	813.326	965.495	1038.45	907.679	1065.11	886.54	711.764	845.959	935.061	479.053	581.108	1270.48	502.708	693.841	623.274	581.183	455.653	482.387	471.172	381.913	535.151	425.001	485.205
meta_663	Daunorubicin	0	0	0	0.655574	1.27609	0	0.980844	1.05272	3.53924	2.0142	4.69454	1.56877	0	1.57342	17.0856	9.95524	0	0	6.59339	7.92279	17.3019	14.5737	5.23667	0	45.7703	13.5575	3.7247	4.20522	28.5952	34.2722	21.7541	29.2263	20.0422	8.07528	18.3646	6.14102
meta_664	N-Acetyl-D-galactosamine	3.77511	3.43559	1.90685	2.0066	1.81857	4.84453	6.69268	3.26212	1.27649	2.72941	3.96914	9.7398	7.19682	5.08253	3.67347	4.00723	1.75551	0.526887	51.5151	51.0368	44.6815	62.2096	27.6709	28.7316	73.0165	36.2019	56.6426	59.7492	88.072	79.3366	42.7159	32.2127	24.8613	38.2703	60.6096	56.7172
meta_665	Fungichromin	1009.65	1053.19	116.338	143.315	101.124	98.0526	160.135	131.863	160.55	122.111	235.576	121.288	242.2	133.69	663.699	574.124	482.017	509.91	261.619	286.196	139.071	132.344	167.151	156.859	420.436	152.246	118.581	167.2	107.25	138.236	152.183	211.915	85.1765	138.185	141.506	145.197
meta_666	Tylosin	935.844	1119.82	631.092	549.499	772.021	652.044	1141.91	1451.98	1427.23	1022.79	1021.65	1162.46	1530.72	1378.65	1124.38	1293.58	971.456	761.184	2443.71	3263.26	5817.43	5087.86	3732.54	2825.14	4929.59	8084.56	7910.02	7125.08	6717.8	11360.1	5964.75	8618.29	15999.8	6707.25	15924	17381.4
meta_667	20-HETE	13.1624	12.0639	15.3587	15.7723	13.8232	10.4977	22.195	15.3741	23.5987	24.9537	14.758	11.9534	19.6855	14.6407	42.8371	41.0729	33.3257	33.4227	35.02	34.6213	24.6129	23.8368	24.5239	19.7729	13.4163	26.6036	25.9366	25.6007	40.5283	30.578	42.5641	36.9365	20.2012	22.1449	29.4809	21.8171
meta_668	Pyridoxamine 5'-phosphate	18.4563	13.4565	27.5379	29.2307	39.0658	27.223	7.79778	4.91262	8.81326	7.86318	19.4555	11.8355	7.82927	15.9155	10.9075	7.04283	13.5952	5.80683	20.5485	7.88787	6.43746	10.807	9.48586	9.33497	11.2362	7.03486	14.2213	26.359	16.6663	9.10494	31.9249	12.6577	16.0593	25.8622	8.2204	20.3184
meta_669	Manumycin A	232.177	291.75	533.985	444.172	399.004	267.029	268.815	237.683	431.006	432.709	341.331	352.286	357.514	450.083	276.603	302.446	404.851	438.484	337.587	270.606	286.208	308.111	294.534	333.508	167.164	237.593	365.508	344.969	457.615	405.939	256.314	296.015	296.662	334.257	304.085	294.946
meta_670	alpha-N-Acetyl-L-glutamine	16.9539	15.103	20.2146	26.0588	15.434	16.9267	26.0276	23.6192	31.0526	34.6708	24.2148	20.1151	33.5807	28.1406	42.1177	44.0938	67.3499	60.3933	39.4027	41.5508	33.1177	33.4072	35.6326	32.8859	34.8261	36.0346	28.2177	33.13	36.3671	33.8825	51.0104	42.6927	29.2541	30.4816	38.6406	42.7413
meta_671	Midodrine	59.3167	49.8605	57.521	48.5229	53.1998	66.7553	55.6418	44.7441	54.3942	70.006	48.4416	72.5362	75.5703	67.56	71.9934	54.9462	41.9542	44.2105	37.1485	41.6257	42.6255	28.0946	33.9141	35.3638	58.9412	45.1583	34.0778	26.4961	22.0399	32.4368	34.831	24.7987	34.4414	40.4894	29.8335	27.5044
meta_672	Triamcinolone Diacetate	7.32132	5.55002	14.9524	7.51181	12.616	17.3865	14.5652	19.8034	20.1685	24.2611	11.4691	16.2427	17.3419	22.0644	10.575	4.84966	1.20715	1.19144	9.42681	5.25473	21.6476	15.4394	46.7801	37.9677	0	19.4087	22.5961	42.2581	30.8028	34.0085	42.6147	44.3654	210.416	39.3319	112.766	107.673
meta_673	Desacetylvindoline	48.9145	42.4332	32.8869	70.8099	28.9414	41.135	24.3722	32.2963	13.0732	20.8815	22.3554	24.302	27.1624	28.2905	24.7999	25.243	23.9377	31.637	29.9428	25.4203	28.0951	27.4618	33.8093	34.2202	47.745	38.13	27.8841	35.8	32.0314	27.6239	20.202	22.7298	38.0572	39.2762	19.7984	25.5015
meta_674	Lysyl-Phenylalanine	36.9453	26.4145	16.2588	7.34753	11.5997	11.1098	28.6993	26.5939	27.1879	21.0336	21.0136	17.8738	31.92	18.1899	103.063	73.636	55.3024	51.4672	62.9543	64.0493	32.8962	17.7564	25.0563	37.144	55.4181	59.2037	15.6741	4.65375	25.3138	38.8067	69.0341	77.3565	48.7503	53.6859	61.197	58.1908
meta_675	FAPy-adenine	39.8092	40.0651	39.3086	36.7243	48.1485	51.2543	39.6052	48.1352	33.8649	43.0404	52.0607	51.3895	30.6848	38.2235	28.3557	30.9043	28.9596	26.3776	35.2582	37.3006	41.1576	38.9974	48.8357	43.8725	40.7154	50.8671	44.095	50.5173	44.7261	42.1689	54.2548	41.4946	72.3994	55.7582	52.5366	58.6897
meta_676	Palmitaldehyde	76.4622	80.4751	53.0114	49.8664	65.5826	99.8203	119.319	136.377	95.2362	84.9492	105.669	113.155	128.161	118.231	111.391	111.46	53.1943	55.9968	58.3449	79.1068	52.9976	59.0109	76.5613	76.2397	118.843	96.2819	81.9882	80.7864	75.7907	107.736	58.0945	72.2454	66.1809	69.3463	78.7725	59.0313
meta_677	Flavin mononucleotide (FMN)	6.49572	8.92841	8.74224	9.38613	4.94583	4.45422	6.14045	10.1764	15.3197	14.4142	9.93181	7.00707	20.0688	16.2709	12.0742	6.42341	21.3002	24.3153	0.910617	0	0	0	1.25877	1.72349	0	0	0	0	0	0	0	0	0	0	0	0
meta_678	Nateglinide	24.8314	19.0623	25.2106	19.8658	27.0439	21.2282	15.8448	19.4388	12.4584	18.4086	14.9174	12.2659	14.2021	15.0637	5.68746	9.11795	0	1.78124	15.4134	7.03253	4.2159	4.58023	7.8911	7.01701	3.73434	0	1.34089	0	4.37482	0	0	2.36374	0	0	1.48762	1.58158
meta_679	2'-O-Methyluridine	214.789	151.647	70.544	104.592	42.8499	23.3804	178.409	56.3162	126.66	153.946	69.081	18.1702	32.2371	13.8112	407.842	501.207	789.357	399.33	545.998	341.498	307.346	183.382	256.328	354.331	3414.37	1374.35	264.191	300.567	349.218	294.505	658.385	527.143	164.128	282.32	116.812	159.379
meta_680	Nodularin	211.021	245.061	187.884	240.817	194.733	269.13	427.168	431.807	323.867	391.778	300.389	335.872	380.139	326.63	436.39	242.698	249.871	341.413	390.204	423.803	527.978	544.054	554.77	446.365	485.581	368.019	621.074	609.137	640.092	818.372	592.878	694.455	576.647	633.517	967.177	979.979
meta_681	Tyrosyl-Glutamine	16.4671	24.8768	25.1701	25.3244	33.6234	40.3579	22.6648	21.8865	20.5953	24.1151	22.7744	38.0375	12.1592	18.8407	12.1788	13.5052	9.69101	10.6988	8.96379	6.4636	10.7138	9.88777	12.191	8.98664	5.106	13.7381	15.0778	17.9521	11.9957	9.7821	7.10511	5.18526	25.5527	20.0175	14.208	14.6571
meta_682	2-Phenylbutyric acid	0.717916	1.73461	2.46523	2.66834	0.534012	0.716883	6.88464	12.9948	0	2.47278	0	3.05232	0	0	0.197408	0	0.0321447	0.0674086	29.26	33.7095	82.9756	60.0935	34.9421	33.3576	2.32073	3.36376	30.9272	34.8844	13.42	14.4667	6.59836	5.70127	0	0	0.874722	0
meta_683	Valyl-Threonine	8.44974	9.75617	5.78774	2.4001	11.038	19.7306	35.3376	44.8468	8.36044	7.14784	12.5037	22.0533	10.8732	16.1426	12.1191	7.9681	0.677743	2.93813	3.30515	3.58315	25.7822	32.8806	20.7849	10.2048	33.6621	40.5593	2.17947	9.0163	4.65294	3.68463	6.31375	5.67446	40.2421	31.3871	30.6021	32.9981
meta_684	Demethylcitalopram	52.7428	51.7777	47.5767	49.2524	62.9847	39.551	100.154	87.5724	100.531	108.559	61.0558	59.7814	69.6191	59.2316	83.0855	94.468	40.9305	51.7465	65.4716	83.1869	80.4884	78.3269	68.0438	72.8775	77.8737	59.5285	72.8734	62.0442	60.1322	62.7209	51.4904	56.6887	43.6171	53.0328	63.2261	71.9398
meta_685	Digoxin	36.2792	26.3928	41.2435	40.5553	51.6438	37.5647	41.0018	43.0439	38.6172	39.6492	36.1938	43.4562	49.1875	38.6695	82.9739	69.0891	56.7434	59.0671	73.5217	68.9916	73.1874	76.9041	47.5463	54.1318	70.1642	66.5509	53.798	46.015	83.9358	51.8654	91.7858	88.9932	43.9349	67.7165	82.827	68.3998
meta_686	Epothilone B	48.3555	40.0968	71.7057	50.6928	39.5176	32.2864	56.6411	44.5146	103.848	115.33	39.8551	37.891	101.303	45.9405	62.3235	56.8608	51.9766	50.6066	150.086	194.981	272.477	434.159	81.7429	89.8076	53.281	61.8538	172.263	86.0303	68.6791	61.7609	89.2827	100.416	51.0838	59.8477	123.165	65.5817
meta_687	Jasmine lactone	10.6499	11.7125	21.3244	18.2696	22.1974	28.9657	11.0631	9.28461	9.09577	12.0562	19.9136	13.9072	11.0972	12.7809	6.62122	6.05044	7.26083	6.07352	7.71118	5.71673	4.35808	4.40298	6.17035	6.52671	9.90714	7.02106	9.3257	12.1782	9.05509	9.88797	7.3474	4.01214	5.23916	8.5455	5.12523	6.83325
meta_688	Xanthine	320.869	298.37	280.056	280.094	362.839	560.655	583.728	851.899	409.235	388.392	458.941	599.348	415.638	545.054	329.781	275.266	214.942	229.219	216.764	238.489	277.265	337.389	309.094	266.586	180.711	204.369	205.694	260.536	204.009	251.92	218.434	205.32	276.681	282.768	239.039	233.48
meta_689	Estrone 3-glucuronide	201.779	207.263	205.08	259.468	153.724	176.829	178.307	139.148	188.957	220.534	168.413	159.682	148.8	158.348	104.613	133.725	76.5396	64.2624	98.8383	115.914	90.1475	104.957	76.6382	90.6873	32.2728	47.4394	34.1457	33.9669	48.1728	59.1583	25.5641	27.3025	3.30214	0	5.92128	5.01849
meta_690	Lobeline	11.6086	9.2754	8.3797	9.57815	13.4573	16.5606	10.9181	13.0025	13.5271	16.3042	9.70265	15.5167	9.30386	12.9832	4.23027	10.0729	12.6371	9.07604	5.28327	5.62048	8.51209	7.50135	3.49859	6.6493	0	9.99695	2.70395	3.16601	2.66466	4.05555	0	0	7.7209	2.93774	2.00351	2.17671
meta_691	Fludrocortisone acetate	51.1609	48.5523	45.6105	48.8262	44.7282	28.7179	26.2984	30.2415	28.5159	27.3351	30.8745	30.3361	20.7797	22.63	27.3437	19.1594	29.6003	27.4668	30.7199	34.6612	37.4235	35.6136	35.4139	36.8138	53.2714	32.2845	47.2419	50.1478	32.5437	29.7242	30.6505	24.9978	38.6173	39.8559	39.0504	32.3431
meta_692	Aspartame	80.2338	94.5419	116.806	182.777	117.728	99.6228	56.5172	81.3156	69.1548	62.6019	61.0687	92.5182	73.1802	88.7117	86.9453	147.448	116.622	81.1862	194.317	205.611	218.637	231.183	222.462	220.106	127.033	238.72	162.875	196.587	189.965	133.872	331.729	222.402	315.934	273.407	317.497	250.051
meta_693	Arginyl-Serine	10.7047	11.4901	18.3162	20.1193	15.5808	10.229	11.6878	15.1643	18.8914	17.2648	21.3302	11.2155	13.4427	16.5669	19.6123	17.7659	39.0254	35.8124	29.1944	23.252	14.5625	20.4749	23.641	21.3726	17.4247	17.5554	26.2388	20.9542	27.4654	21.3847	24.2874	18.3254	20.4521	20.2012	24.5636	30.8395
meta_694	alpha-Guanidinoglutaric Acid	7.23929	9.30327	12.4275	12.0511	8.85128	11.8277	15.5485	10.8614	17.3184	18.4399	15.1071	18.2773	14.4525	15.8589	12.0643	15.3678	18.0016	16.8549	38.1103	42.4234	20.3363	20.2475	26.6809	22.0966	25.8651	20.6227	12.0182	16.9557	17.0239	11.242	29.8813	24.176	20.7611	18.294	34.6542	25.6572
meta_695	Prolyl-Methionine	40.0824	58.095	52.7553	37.7727	37.8554	74.4017	57.8029	55.1931	47.4453	72.6009	58.6861	88.1076	41.8577	47.7571	38.9482	39.5817	17.0253	15.3087	14.2639	11.8872	17.4707	19.1063	15.2449	13.53	8.55482	22.4182	11.3531	16.1535	11.224	8.64326	6.96337	6.67079	22.8064	7.48442	13.6668	10.3701
meta_696	Tryptophyl-Lysine	64.3639	55.5646	53.4053	66.7196	30.2109	26.2212	79.8264	31.4507	61.7221	68.4616	60.4214	46.7501	59.6683	49.3288	80.1481	133.46	64.5709	53.3188	18.7079	18.7494	23.5031	18.1162	16.2616	15.0509	4.69831	25.0658	7.56008	8.82804	13.9159	14.5315	11.6715	18.763	8.8322	7.52352	8.90685	5.47165
meta_697	Geldanamycin	64.2489	66.1041	107.116	83.5006	85.9267	173.839	101.03	89.2517	91.067	147.909	98.0692	175.014	52.4964	80.7791	42.9522	34.9615	52.5666	31.0659	19.7141	26.8002	12.6716	22.2855	20.6397	24.5769	20.5251	48.951	42.1589	45.6434	24.7522	31.7983	12.4859	6.74685	43.6538	27.982	17.237	19.5239
meta_698	3-O-Mycarosylerythronolide B	101.43	85.9401	84.5518	63.4938	114.471	83.3836	78.6145	71.6627	44.6813	55.1915	53.987	53.2611	98.5324	43.8735	71.164	57.7581	40.6503	33.5494	101.023	128.467	107.782	133.081	107.725	101.587	83.3437	92.3781	82.5	93.9933	76.1415	70.5766	45.4789	34.9466	54.4279	41.6107	45.9661	24.1688
meta_699	Danazol	15.0519	14.8752	6.97027	11.1524	4.79574	0	6.18047	4.24022	7.50926	8.75178	5.47602	7.12754	8.97538	6.43347	8.91122	10.2854	18.7124	14.5176	16.7154	17.7044	25.3104	26.4681	17.2872	18.1647	5.4729	16.6564	17.3056	8.58595	17.8483	16.5591	19.5305	14.105	15.5198	11.1584	19.2332	12.8953
meta_700	Ile-Ala-Arg	98.6003	85.4796	71.8437	74.378	69.866	77.6297	65.1945	67.0122	61.4317	49.6171	75.051	58.5638	72.1312	78.98	70.173	47.3334	59.7248	63.6587	56.6793	54.1693	54.0027	47.9474	65.1532	57.814	107.745	59.1187	62.1597	77.0726	50.4896	60.6243	47.9629	61.361	50.8895	57.5082	62.1918	64.0297
meta_701	Dodecanoic acid	831.995	706.822	819.36	1091.11	945.315	761.555	550.852	465.421	557.895	511.445	537.466	509.381	599.907	588.011	731.226	620.746	845.482	1027.24	616.228	717.089	470.225	496.356	539.036	573.692	883.548	528.061	760.927	617.658	569.689	553.22	646.452	516.994	604.394	791.35	582.303	658.763
meta_702	L-Glutamate	16.7907	18.7029	23.3772	18.5958	18.6961	25.9474	17.4367	14.8172	22.2474	29.8678	25.3998	30.0979	13.8243	22.3882	13.23	15.4551	12.575	12.2444	0	0	0.837763	0	0.992846	0.745445	0	4.2121	0	0	0	0	0	0	0	0	0	2.7364
meta_703	Caprolactam	846.073	827.844	847.596	1126.49	793.928	671.033	900.848	905.731	950.524	1124.24	1068.25	823.832	1028.3	875.583	721.344	891.498	838.663	925.841	890.018	867.827	1019.94	1027.89	926.073	1078.88	548.721	595.565	420.32	431.754	615.767	741.307	500.382	528.057	147.226	157.618	215.334	267.416
meta_704	Lisinopril	11.8686	15.4294	11.1236	13.3919	6.58402	3.72266	6.4915	6.94618	6.6238	8.16496	12.5237	8.71155	5.378	7.10871	8.78153	12.7906	13.067	13.5821	6.74835	8.3588	15.1795	11.3732	12.1755	6.8366	11.0728	12.3052	7.05074	10.985	4.11566	2.75049	5.16582	9.40378	2.81227	1.23597	7.5551	5.42306
meta_705	11-Deoxycortisol	9.0506	13.8886	13.359	13.6093	13.3717	17.4623	15.9065	10.7187	17.8366	17.1778	17.2755	14.5981	11.0295	16.0095	17.8405	22.8982	31.7963	37.4212	24.958	21.7293	21.9393	18.2287	21.3078	24.0417	25.4784	23.3233	25.749	31.1673	28.4337	24.5583	21.6599	22.2796	35.003	31.6698	32.5999	28.2717
meta_706	Ginkgolide C	2320.83	1900.01	2374.76	1752.68	3786.4	4363.16	7264.14	7180.37	4072.04	4651.77	3904.57	5898.84	2468.39	2964.3	1741.26	1040.24	2169.13	2628.31	0.577282	2.00282	0.0454519	0.990295	2.84679	1.12395	1.75035	0	0	1.02633	0.371728	0	0.118915	0.15657	0.00858142	4.1748	1.9762	4.33491
meta_707	Dexamethasone	1.85187	0	0	0	0	1.00294	5.4609	1.41215	1.61678	0.389164	1.05031	0	10.0733	3.22906	45.1422	4.54995	4.00644	26.3828	78.66	35.5694	31.0346	20.3456	79.0363	83.6483	207.396	8.48012	8.13605	0	16.7273	0	195.231	162.379	21.5044	34.3755	106.218	224.648
meta_708	Diltiazem	19.8117	31.5981	39.1296	34.3279	47.5638	47.9798	54.7962	65.1884	51.9235	53.6026	56.9184	48.6032	59.7612	54.2993	73.1964	54.0371	46.4982	55.5006	91.8468	85.1542	102.757	96.6774	72.6926	71.6953	96.1264	98.5121	91.3075	80.9684	108.603	106.743	75.5557	87.9605	82.4576	94.9222	98.6807	88.9971
meta_709	20-hydroxy-PGF2a	28.8469	24.5717	29.8693	23.4537	26.1223	18.9499	15.8458	11.7226	18.9981	14.3056	24.9898	16.8525	12.0854	14.9593	6.92992	10.2511	12.1371	13.5138	9.48398	11.2966	9.96575	11.4666	11.259	13.0857	10.4754	8.60569	12.7123	16.3729	12.7655	7.77049	7.25492	7.44612	11.7463	6.93789	8.91571	6.98896
meta_710	Hematoporphyrin	22.4113	23.2173	23.3701	17.9237	15.4557	6.64568	36.7865	16.3688	31.1779	40.8949	19.5353	10.3436	25.803	23.9144	88.9569	87.3143	63.0301	55.2171	84.1118	78.8555	64.05	62.4153	52.8556	66.0892	70.3939	64.2602	30.7101	29.3261	59.8908	49.3508	88.5918	73.9158	22.168	27.6916	64.0064	48.1007
meta_711	Prunitrin	7.81117	0.579364	8.98817	16.5137	2.0543	3.26081	39.9697	31.5068	27.3169	35.2391	35.1348	36.185	22.6722	16.9846	36.7718	48.8053	96.7381	78.723	65.2725	48.3594	43.3446	41.4541	41.3244	43.1467	72.968	78.7222	36.1693	43.9704	41.9137	40.4426	56.5942	58.6986	12.2486	16.2623	46.2346	38.2784
meta_712	Bufexamac	6.23806	11.182	36.119	32.3089	28.7645	81.4361	11.5354	10.8064	53.2352	88.0291	16.7058	68.4441	1.19979	15.5368	0.334305	2.61817	7.48839	1.45074	0	0	0	0	0	0	0	0	0	0	0	0	0	0	0	0	0	0
meta_713	Arginyl-Glutamine	33.3256	36.9765	44.2905	41.6326	67.9543	50.6891	22.6211	38.3392	18.1662	20.3663	30.2239	48.9268	18.4194	23.9353	10.1463	12.2234	5.352	2.3817	3.54455	3.32022	5.98645	11.1067	7.16123	6.91348	0	0	3.16291	1.55507	5.95928	7.10236	0	0	2.04207	0	6.61196	1.62695
meta_714	Methyl linolenate	29.7402	33.3264	25.167	21.9394	32.1961	27.8322	46.6711	50.0081	51.2116	42.5564	35.7331	30.9198	65.6111	54.6522	90.8195	74.858	34.8106	44.7896	68.0054	72.6283	99.8187	100.698	66.8124	65.9343	115.608	75.8383	61.5824	55.6573	92.6913	101.195	92.6922	98.9521	49.5128	77.8173	63.2705	60.2255
meta_715	Arginyl-Alanine	0	0	4.50038	3.11661	0	0	0	2.77016	0	1.16099	0	0.797144	0	0	0	0	0	0.883787	11.0056	13.0128	16.3676	29.3328	13.2349	10.3309	0	0	16.5511	13.787	16.5398	8.96146	11.5992	2.65002	31.9647	14.5665	5.57717	4.36879
meta_716	Aspartyl-Arginine	157.019	142.246	189.566	207.875	198.352	168.089	259.058	220.576	307.463	256.34	231.863	226.125	314.27	291.516	383.423	447.773	518.144	408.85	289.985	266.525	354.176	296.243	362.244	337.963	308.515	396.882	262.854	277.229	258.054	236.339	363.513	357.497	273.792	237.636	279.337	286.441
meta_717	Aldosterone	51.1072	64.7315	96.7409	78.5565	89.3272	117.927	64.1715	52.4389	80.9369	97.6335	91.1094	125.736	25.7379	51.8917	32.8249	41.8708	31.6266	19.4573	6.7229	3.52964	4.15604	3.7996	7.75366	0	0	14.8674	1.71989	2.48345	3.614	3.75376	1.31726	0	11.4011	7.85223	8.23066	1.37009
meta_718	Phloretin	92.6494	106.951	31.4186	37.068	42.979	29.2499	64.698	89.6271	36.6747	30.2678	56.3679	39.5163	60.6335	37.8554	66.2846	49.4069	23.9519	24.8218	67.5621	88.1308	78.0026	71.4398	85.956	72.6897	71.7123	43.4492	56.8184	69.2854	29.6022	47.7582	51.7216	68.4108	22.9824	21.8061	49.7408	49.2797
meta_719	Glycyl-Lysine	4.16182	7.60035	14.259	14.4911	11.392	16.6232	4.75038	4.02927	11.3213	11.1419	5.68032	12.4796	2.10776	6.49235	0.784359	3.33814	2.63389	1.33015	1.16911	0	0	0	0	0	0	0	0	0	0	0	0	0	0	0	0	0
meta_720	Cyclobenzaprine	17.9152	19.7304	21.1561	25.9411	23.4084	30.5265	19.0015	21.7197	22.6905	32.2889	27.0161	34.8921	11.652	23.7373	10.4633	14.0691	14.6054	11.4308	6.91094	3.79907	9.41044	6.59115	3.29306	7.07504	9.21215	11.9587	2.45858	1.76324	4.56111	4.66134	4.42533	2.42021	6.43869	8.05214	2.2814	4.06989
meta_721	Myristoleic acid	46.3049	35.3972	32.6682	32.6263	39.9218	35.0547	54.153	74.1101	37.1795	30.6567	36.6156	34.9531	81.2809	51.6199	31.486	31.06	6.50301	4.0611	50.4992	63.482	23.3998	21.3358	40.0612	40.0555	5.86778	11.2446	26.3669	25.9359	26.4605	49.0705	5.2442	9.61718	12.118	11.6184	7.69456	6.20093
meta_722	Prolyl-Tyrosine	2.10853	0	0	0	0	0	4.88297	0	19.0268	43.184	5.17629	0	1.68964	0	12.2819	7.259	2.4002	2.99139	0	0	0	0	0	0	0	0	0	0	0	0	0	0	0	0	0	0
meta_723	Atrazine	7.24032	9.72842	8.53567	10.596	7.68432	12.4238	6.69018	7.37704	6.65442	7.26655	8.5715	12.0699	9.54173	8.45963	5.06617	6.52013	4.02252	6.31607	4.40373	4.94526	3.70987	2.69141	3.11994	1.61509	2.51388	2.91005	2.26987	3.88807	3.27692	2.13275	4.00972	3.35677	6.89779	2.54165	2.97042	2.48854
meta_724	Lysyl-Serine	12.3213	10.5851	15.6004	12.9218	13.1802	11.7779	9.81952	8.72216	9.70449	5.48098	10.0661	12.8642	7.32761	8.06298	7.43616	8.17606	11.2274	7.91769	10.6784	8.54504	9.90949	9.80071	10.5245	11.0836	11.8366	11.8653	14.6217	11.2815	11.7756	9.15663	10.8674	9.00322	14.3994	8.34173	10.0517	9.45038
meta_725	17-Octadecynoic Acid	13.8077	13.0608	16.1156	10.7562	13.1298	12.1579	9.82409	16.0868	16.6862	16.9342	15.246	15.6632	16.7335	16.7994	8.31989	14.0664	8.13055	6.50373	14.4722	15.0057	8.28728	5.91076	11.7622	11.0795	4.71524	5.48122	8.37646	7.98009	18.1683	16.5081	7.66048	3.20655	3.34426	9.57736	1.81661	1.50799
meta_726	Mitoxantrone	184.523	188.44	207.528	208.69	196.388	224.344	115.242	113.169	109.918	125.109	185.573	137.642	91.8845	106.368	93.9909	69.4571	130.018	107.313	130.636	112.173	104.017	121.411	96.5257	92.5416	181.281	87.4215	117.968	160.405	136.398	87.6472	159.821	126.951	114.949	177.751	102.59	122.314
meta_727	5,8,11-Eicosatriynoic Acid	1119.57	1079.01	965.358	876.615	866.539	844.99	732.237	725.298	537.476	510.695	676.63	709.729	645.73	579.923	419.912	430.295	649.476	674.948	418.345	435.511	536.069	487.661	452.672	476.486	832.593	580.319	828.059	601.785	494.43	787.374	328.718	498.622	610.714	557.066	512.511	523.696
meta_728	Buprenorphine	17.2323	13.5721	12.2643	0	3.46324	2.88536	45.9092	43.4769	43.6071	23.6247	13.4729	17.8989	67.0772	32.4651	81.5195	43.8604	65.4292	50.5504	98.0239	133.008	119.437	127.85	145.788	84.1643	153.49	132.278	103.536	132.273	121.501	148.104	128.196	186.675	174.584	106.325	263.151	344.367
meta_729	Ubiquinone (Q2)	412.2	456.116	433.748	450.683	448.907	562.587	464.715	422.382	434.862	468.45	440.091	516.484	386.155	426.05	371.189	378.928	260.407	272.479	196.473	215.36	195.489	220.255	209.947	208.817	105.064	191.837	125.837	160.489	132.597	153.452	95.1099	122.432	106.066	106.38	88.9914	100.007
meta_730	104086-76-2	15.1573	13.7808	9.67317	12.021	15.2008	17.0072	11.0657	10.5136	5.89864	5.32825	9.00086	12.9523	4.6233	9.109	6.16885	9.53186	5.28117	7.29953	12.043	7.98698	7.60229	5.03163	5.55529	10.4952	11.9263	17.8912	5.63861	3.51676	6.45035	6.30959	3.54065	8.0741	6.11317	2.723	4.63789	5.61161
meta_731	Trimethobenzamide	33.4944	17.439	39.6493	35.958	39.2951	22.5469	30.0738	16.0259	13.5635	10.5342	28.6386	7.36459	17.9118	14.0733	14.4737	6.81808	0	0	9.34583	13.2136	2.64601	0	7.76157	6.41709	10.1759	3.29483	0	2.85121	0	6.86909	0	0	0	0	0	0
meta_732	Dihydroxyfumarate	91.9953	135.135	173.714	226.091	226.109	207.456	100.88	113.985	103.33	110.419	157.869	152.349	129.948	128.755	119.352	126.956	232.358	206.94	175.229	167.535	165.778	168.734	175.409	184.062	243.963	219.648	256.334	218.824	215.05	220.143	177.161	189.524	247.166	264.472	171.236	185.556
meta_733	Lupinine	84.9119	83.5902	92.444	82.5461	110.879	125.336	76.6569	123.964	123.695	124.196	138.58	141.546	95.615	91.2641	72.3804	75.3086	112.507	102.868	39.1394	24.4275	38.8593	54.1907	57.055	53.1941	38.1229	37.431	62.5188	79.5156	79.6279	81.8494	53.7441	50.2288	81.8795	68.9481	60.3213	62.8449
meta_734	Peonidin 3-arabinoside cation	110.716	145.313	347.417	391.787	422.373	285.426	202.572	236.266	103.61	97.9583	203.362	189.982	234.48	163.323	151.537	112.461	149.856	104.914	188.342	213.068	221.933	252.546	241.988	233.028	248.608	145.488	261.341	318.207	149.233	230.047	146.412	170.736	249.808	178.318	133.246	142.48
meta_735	Ergothioneine	2.88732	0	19.0323	33.093	18.2238	5.11376	12.6619	10.0998	13.5284	4.4185	15.0858	5.82879	15.1434	14.9306	19.4408	14.923	26.533	27.8732	14.3708	14.8667	9.4403	7.70002	15.3422	18.8159	29.9408	14.9838	27.038	19.1698	4.45735	12.4316	17.1745	28.7481	11.8579	13.7293	25.3905	26.5525
meta_736	N6,N6,N6-Trimethyl-L-lysine	9.15937	9.1127	9.8035	10.6771	9.3324	6.79075	16.4673	15.9289	15.4562	14.5386	13.4279	10.9607	16.6455	13.5756	33.0987	39.7383	20.278	21.3464	20.9884	20.7197	9.87518	11.1609	11.2909	12.6987	4.93049	7.42548	12.9966	13.341	14.5403	14.203	21.213	18.3694	9.00923	9.8613	16.244	10.2818
meta_737	Oxotremorine	93.4004	104.922	81.0373	81.98	65.981	93.9672	94.7283	85.677	83.9396	84.9977	81.4159	94.9878	86.2926	90.5923	71.6093	83.366	63.6546	56.607	38.1523	35.9977	36.4569	41.5727	26.5419	32.4427	31.9317	37.3557	32.365	37.2137	28.1501	27.1253	27.2167	23.1228	25.6676	24.8742	19.2926	31.5328
meta_738	11beta-17alpha-21-Trihydroxy-5alpha-pregnane-3,20-dione	42.4317	25.7416	19.3475	12.9312	14.1954	10.3263	24.8045	17.9573	12.4116	9.05894	12.4628	7.99435	27.7808	11.9671	54.3783	30.274	18.2404	8.68568	18.1986	19.1447	15.8249	10.5861	18.4698	16.59	20.2558	2.94586	3.99763	9.61042	1.44931	4.76259	15.1985	7.24832	4.35439	0	1.375	8.41398
meta_739	11-Keto-.beta.-boswellic acid	337.903	347.707	167.02	125.368	124.024	99.7945	108.821	74.4866	50.8676	39.4967	43.356	33.0241	67.5353	39.7505	55.3871	70.5828	26.4148	12.3222	130.328	144.665	106.566	107.111	77.0815	80.5843	28.3974	37.5552	24.1784	17.3341	28.6469	46.9884	58.2247	63.5384	2.3627	29.8476	8.63309	12.9454
meta_740	Oleandrin	278.722	254.936	225.288	215.901	203.8	160.02	413.961	397.397	450.83	362.963	316.85	276.243	500.228	373.733	886.458	948.207	612.809	567.304	1607.37	1717.92	1722.01	1962.36	1288.76	1334.59	2193.2	1698.67	749.714	766.894	1981.68	1851.18	2090.44	2173.47	969.175	1427.53	1191.29	1356
meta_741	Phenylalanyl-Histidine	177.211	175.941	123.507	111.157	135.286	120.425	147.419	215.013	153.868	166.269	238.152	197.302	112.104	111.753	119.456	122.609	151.789	123.214	211.904	202.913	209.776	198.144	182.332	203.685	262.441	262.979	208.553	252.892	214.427	206.855	179.817	145.708	177.815	140.296	158.977	207.081
meta_742	Estrone	26.7537	30.8832	17.3825	21.1595	10.5349	9.97521	21.412	20.5869	18.4044	19.5213	12.7176	11.2723	27.8535	24.2549	21.8132	20.3694	18.8931	32.1918	14.1709	13.1996	16.4339	17.0541	19.2295	19.2301	0.88741	5.7185	2.47633	2.43965	6.65299	3.9388	9.89459	9.32371	54.7469	50.7374	17.929	13.7165
meta_743	Oxaprozin	8.57011	9.1182	10.9299	17.4158	13.7685	4.72028	12.158	8.56821	15.363	16.2579	10.9878	9.01361	12.2115	11.1666	23.8627	24.4348	25.9332	21.5099	32.4076	25.493	21.2299	17.4417	32.1761	33.9833	15.5856	15.7375	23.3817	36.6186	26.4651	18.2897	38.5443	36.0229	21.4051	17.5257	42.2281	76.4614
meta_744	Lysyl-Proline	31.6655	31.1651	29.7172	29.6889	37.4262	36.3024	73.136	62.0072	57.7662	52.7004	80.2555	94.8578	26.7856	30.6713	38.7389	37.6556	46.5742	36.1373	29.5898	28.9271	28.5904	22.8112	30.2997	22.5769	98.4019	74.4611	41.5897	51.2743	108.324	120.726	34.5709	35.7406	50.7303	43.6962	28.7162	36.4075
meta_745	Undecanoic Acid	407.665	305.129	439.428	389.723	279.303	271.375	163.386	216.008	189.543	166.969	221.711	236.173	285.137	223.832	354.003	212.048	222.454	333.365	232.223	205.596	219.304	369.494	296.131	224.45	405.781	238.028	267.852	241.466	246.426	242.181	284.745	247.262	352.829	351.813	278.497	248.753
meta_746	.beta.-Cyano-L-alanine	38.4518	39.2202	25.4434	29.6895	25.9815	26.4053	27.8603	22.1425	23.1287	21.4338	27.5358	21.9828	28.6946	23.5027	25.5075	20.5226	29.6638	28.1403	24.5854	26.7157	25.4785	23.1737	27.8545	27.5207	30.2644	24.4533	28.5259	28.3732	21.5721	23.5793	21.5927	27.0411	27.5735	20.6419	25.9405	24.375
meta_747	Mestranol	106.639	110.738	140.475	148.429	119.71	124.921	67.4971	78.0304	76.9681	73.0721	113.075	77.6958	57.4725	71.454	56.3798	51.3907	93.181	83.1855	112.942	91.6591	99.5157	106.223	95.5058	84.5781	117.359	82.1552	110.57	148.293	121.628	83.3026	154.81	127.318	117.997	157.978	106.811	115.494
meta_748	Alanyl-Lysine	7.34982	4.97886	2.65976	0.578312	1.92438	1.1012	7.35383	3.98794	5.2874	1.92794	4.57802	2.48114	5.40093	1.9706	8.14067	3.09994	4.76916	4.04286	13.1964	10.5701	6.96105	4.97451	16.3165	10.8907	12.5648	7.48532	0	0	0	3.32067	0	0	0	0	0	0
meta_749	RU-0211	1791.36	1966.44	1255.59	1337.57	1016.15	1150.13	1549.45	1315.4	1132.47	952.704	1266.79	1051.61	1907.65	1640.08	1360.38	1322.7	535.887	606.781	435.74	487.353	409.655	427.503	410.504	450.385	289.788	395.755	286.256	354.069	259.978	351.022	265.747	262.23	264.811	216.223	222.462	253.518
meta_750	gamma-L-Glutamyl-L-glutamic acid	35.8728	54.796	52.0454	43.3271	83.8962	65.6935	36.3048	34.3243	33.2422	27.9512	34.1044	49.432	16.1278	24.5149	12.6164	13.4486	15.2633	15.2855	42.7104	22.8704	37.0225	36.3055	30.2321	34.0496	35.2259	47.0673	38.9066	35.058	38.7856	25.0844	29.098	18.4999	31.2656	35.1368	34.2561	26.3832
meta_751	Ethisterone	44.8466	45.7799	61.8705	66.9272	65.1579	74.1199	43.8934	36.0994	55.9473	63.779	46.2852	62.5783	34.6674	46.524	34.2724	37.3256	28.0494	36.5658	18.6899	13.7887	21.2936	23.2434	19.4401	19.3013	2.61327	21.8816	5.85651	15.6377	16.6965	15.5443	10.6724	6.24553	23.2478	12.5181	8.68925	5.69379
meta_752	3'-Phosphoadenosine 5'-phosphosulfate (PAPS)	5.57644	5.98747	8.4604	10.3226	7.32562	8.10483	2.37158	4.12744	9.42188	16.5445	3.37859	11.5259	7.88835	9.67536	7.02518	8.50042	14.8632	11.3126	0	0	0	0.70872	0	0	0	0	0	0	0	0	0	0	0	0	0	0
meta_753	Serinyl-Lysine	930.168	1132.67	368.474	327.542	476.176	518.372	1654.58	2121.96	904.67	826.678	865.352	1154.29	905.589	789.013	647.165	493.141	161.484	192.106	489.848	606.406	912.587	884.774	572.889	383.094	168.584	258.342	344.532	336.102	211.527	413.176	193.807	185.61	241.236	231.732	240.786	222.094
meta_754	Aclarubicin	1329.4	1427.12	1095.13	1307.9	1269.59	1865.5	2522.82	2338.39	1704.68	1952.15	1937.46	2175.53	1454.08	1425.96	1717.32	1256.6	1237.87	1516.34	2037.47	2357.46	2822.7	3012.57	3372.63	2725.25	2803.93	2082.57	4015.11	4040	3534.93	5326.59	2377.73	3270.87	3904.39	4608.91	4783.07	4745.89
meta_755	Leukotriene D4	11.1386	7.57745	29.3781	33.2469	64.9545	34.09	4.44079	8.50234	7.60714	13.015	13.8671	24.2197	0	22.2349	8.29784	4.09451	0	1.51072	30.6128	0	0	0	0	1.69879	0	0	0	17.8472	25.9328	0	73.3186	10.2418	7.16718	34.8035	0.92766	20.6195
meta_756	Cholic acid	218.391	241.998	218.673	215.894	185.022	227.126	272.64	277.531	276.668	282.249	260.497	265.21	317.711	297.976	266.976	293.821	218.88	217.597	139.176	159.085	130.719	171.503	154.738	162.467	86.9034	131.848	112.964	120.357	107.044	125	114.081	122.714	130.728	120.023	109.32	119.565
meta_757	7,8-Dihydroneopterin	11.6361	12.8385	11.3839	10.8066	10.3934	15.1963	8.68757	15.8248	10.4744	10.4518	8.95424	13.5061	13.2345	14.7052	4.3464	5.43828	2.39362	3.79887	7.05914	4.67952	6.08136	12.7462	4.22262	4.48066	0	0	4.20017	1.34714	1.5409	0.620456	3.70614	2.39253	0.660913	0.767742	1.44124	2.96411
meta_758	Isoleucyl-Phenylalanine	56.201	37.6699	19.5857	14.2319	31.5334	17.3881	35.2209	34.4064	21.3257	27.9081	12.249	22.7524	45.8167	28.8975	43.1407	32.9913	4.96316	7.5892	90.7268	85.2119	53.1348	40.7428	46.3092	55.5554	55.5976	37.5859	16.6326	18.9494	30.9189	30.543	29.0624	18.2217	38.2511	17.3619	15.757	24.571
meta_759	Grayanotoxin I	14.0271	16.8425	20.9558	22.3528	18.1801	11.8839	16.8217	14.0966	23.4421	24.0603	15.2464	12.7675	24.02	21.0951	21.4373	21.6312	24.3997	26.5509	31.3654	23.0814	27.18	24.2895	21.5544	25.6384	29.21	23.849	18.639	12.4395	28.5034	19.4983	30.4376	23.3316	11.6789	10.8642	23.3645	30.0144
meta_760	Allopurinol riboside	0	0	0.0794037	0	0	0.498599	0.136451	1.46751	1.17271	0.882353	0	0.191466	0.417015	0	27.1864	22.2133	2.29805	1.21761	36.6833	45.8176	13.2784	14.9649	61.5378	56.3623	50.3831	74.3307	0	0	36.6749	51.0356	69.9476	73.1129	68.1636	7.95561	42.4991	4.90006
meta_761	Digoxigenin	869.853	827.277	541.528	590.996	542.676	589.045	608.294	588.345	519.946	449.231	649.63	484.928	782.496	696.867	770.746	695.361	767.039	749.628	555.224	599.741	601.8	571.28	647.097	612.607	801.292	571.806	611.18	682.729	463.99	570.024	580.602	643.361	476.635	534.562	630.234	694.44
meta_762	7-Methylguanosine	56.7605	63.5827	68.1887	77.0465	55.5756	50.0329	67.6231	60.2533	59.5593	75.3903	60.1392	57.5225	59.9603	63.1834	393.066	222.272	96.2988	90.9189	85.6101	75.8869	72.2648	52.145	81.8747	90.5151	48.0001	60.7882	54.7674	64.2708	70.3405	63.3383	66.3885	58.8381	77.0184	64.2235	79.3613	89.2724
meta_763	9Z,12Z-Linoleic acid	18.2606	20.324	19.939	23.1391	21.313	18.3523	22.3713	22.0882	38.1538	35.5017	22.1514	26.4541	29.0653	32.6013	32.4116	37.9321	37.8081	38.9417	28.0102	27.2158	29.1341	41.6101	28.6122	30.7345	32.4643	31.4929	39.4269	30.5451	50.8055	45.6742	36.4008	34.722	30.9945	38.6623	30.6805	30.6006
meta_764	Acetyl Tyrosine Ethyl Ester	79.436	78.312	52.717	84.0514	50.9041	63.3843	97.2318	63.7167	62.3125	56.2809	48.2871	53.824	106.273	89.8089	180.34	243.723	81.0108	110.75	56.5227	74.1278	74.0154	50.466	63.7102	62.5583	167.157	139.982	82.3696	90.8989	49.2338	80.5279	55.3938	54.005	71.1837	69.8185	64.0419	65.4072
meta_765	N-Cyclohexylformamide	14.6758	15.7185	20.3301	20.6082	18.886	21.2139	21.5187	27.9865	25.0283	25.5561	21.4702	24.3426	15.9011	22.638	14.387	18.3975	20.96	18.671	18.9351	19.3391	30.6139	40.1223	22.7119	21.5276	15.0778	23.497	26.8048	30.8471	37.4735	34.4603	22.0384	23.1158	52.8056	42.4134	55.4492	94.4127
meta_766	Cytochalasin B	24.4458	21.161	24.9046	25.715	22.4744	24.8318	28.4201	20.5548	26.7541	25.4578	19.9858	29.3289	38.0622	33.2407	51.8138	47.2319	35.1494	39.7228	26.3371	33.5292	22.6392	27.5602	17.2571	24.3804	13.785	9.69559	17.855	22.774	16.5368	17.1518	25.7587	36.8586	22.1147	17.149	15.9703	24.2132
meta_767	Ethyl (E)-2-octenoate	30.0453	29.9127	16.8786	15.4028	17.1795	19.2861	20.9993	22.932	11.234	15.2413	18.8554	16.4743	17.0883	10.5921	17.3663	14.107	6.95357	8.69006	20.5691	18.4844	17.6678	22.2798	21.9398	20.6489	27.4047	17.7714	16.4576	15.854	8.65703	12.5426	5.2126	4.89212	0.0844947	5.37179	3.01458	6.43938
meta_768	Oleanolic acid	16.2039	15.1813	8.60889	8.54089	4.58883	11.5311	8.49653	11.2881	13.8737	11.8098	17.2081	8.82467	9.10695	9.26255	7.28193	2.62481	9.83601	10.6936	19.0446	17.0686	11.5594	10.4989	22.6291	14.5094	13.5339	8.65111	3.30968	16.3532	10.7173	8.82027	18.0113	19.0583	3.24887	8.29551	7.15466	10.269
meta_769	Budesonide	38.9263	28.8328	19.5442	16.5887	26.5328	25.6838	10.2987	8.39085	10.079	9.63611	22.0066	13.684	8.67524	8.04815	0.779871	1.27747	2.37716	1.95149	1.51031	1.3926	0	0	0	2.67587	0	0	0	1.08307	0	1.45826	0	0	0	0	0.726823	0
meta_770	Azacitidine	73.8504	79.7254	79.1125	94.9555	70.2758	72.0433	31.6197	32.7238	29.9173	25.1341	30.8705	33.9901	24.8918	30.8706	33.4825	28.1182	49.3765	48.9747	35.8069	29.35	32.4321	30.2466	35.7316	34.7364	56.1501	37.401	56.4804	40.305	46.1244	49.298	40.2233	42.0181	63.2204	58.3031	43.3748	46.5567
meta_771	Cortisol 21-acetate	14.5872	8.22121	5.25607	1.30112	3.43483	0.993503	27.3599	19.3795	29.3548	21.3597	29.7247	7.53584	23.3981	18.2451	35.377	12.7291	26.6669	18.8836	37.4901	44.4248	26.6972	22.8571	36.7599	39.9211	80.8739	40.6659	22.9826	36.8793	18.3958	25.9642	7.52419	22.9883	6.26358	0	15.3315	29.0478
meta_772	Phenylalanyl-Glutamine	1.74526	1.874	5.50531	6.10356	0	0	1.60041	2.01742	2.6937	1.68547	1.43971	0.120455	7.41547	7.32978	10.8576	12.5446	19.5727	18.518	26.2852	28.1494	25.7169	26.8224	14.1004	20.9853	35.2786	32.3672	20.5766	13.1321	30.2913	24.6269	32.2323	28.4231	26.6607	32.0329	23.0883	29.9776
meta_773	Geranylgeranyl diphosphate (Geranyl-PP)	2.08124	0.325798	14.7179	15.508	18.2619	14.4037	0.000314343	8.32744	2.45729	10.0679	5.98111	29.3482	1.31e-05	3.76286	0	1.58666	0	0	67.1528	24.4113	41.8001	60.6999	28.5333	34.1815	22.6183	29.4586	43.7702	173.798	255.908	43.2059	277.343	49.2067	288.999	580.929	82.6691	120.604
meta_774	Nalidixic acid	2.69561	0	0	0	0.981533	0.707403	10.6357	12.3826	5.44413	3.73256	0.550827	0.897832	3.11999	5.94116	9.88192	5.49287	1.80546	2.48577	29.0246	27.3732	23.5676	21.9264	29.2491	24.5785	47.9021	31.0222	14.9009	21.2567	17.7758	25.1012	20.0914	19.5326	34.1242	19.382	26.2633	32.4782
meta_775	L-Lysine	18.472	13.5128	21.4088	18.7143	20.7732	15.7595	23.1873	16.2872	13.2536	19.3887	15.9149	17.4947	12.8528	12.6307	3.43385	4.26635	3.79222	0	12.0325	14.3021	6.62462	10.1199	4.55702	8.19723	18.844	15.5755	3.4324	8.84568	1.96832	3.69021	0	0	0	0	1.07486	0
meta_776	(2E,6E)-Farnesol	19.508	47.6574	34.0072	41.7819	4.80801	34.4653	15.3947	25.1933	12.2464	14.5815	7.8442	14.046	9.09698	27.0354	13.5292	36.6306	13.2689	8.42315	35.057	13.8019	26.4446	17.0094	8.53409	16.9673	18.4121	14.5085	14.3376	58.1081	29.3458	17.4595	16.475	14.0514	24.0297	28.4532	30.4236	25.0073
meta_777	Irbesartan	44.203	55.946	59.0251	57.571	47.5587	78.3205	59.5956	49.0092	67.3667	74.1169	52.0692	77.6455	53.4036	64.2579	50.2561	60.0479	55.3956	44.6631	10.9391	12.1224	13.3484	12.8739	9.89026	11.8839	5.11355	21.1427	7.29375	8.32495	8.83923	10.8337	8.77027	9.24255	17.1096	9.4409	8.42323	7.97155
meta_778	N-Acetyl-D-lactosamine	0	1.10364	13.2822	13.1887	8.24873	15.6682	3.6936	2.73994	8.70096	20.6919	3.31536	6.74334	1.36394	7.96376	5.07032	8.44793	16.4446	20.1183	20.6955	18.482	32.3119	39.6368	16.4814	19.3922	5.45186	27.9636	22.442	21.679	61.1244	28.8407	30.8284	23.6268	91.5458	86.9292	57.508	45.5953
meta_779	PG(18_2(9Z,12Z)_18_0)	138008	152642	152328	163012	148544	151906	89918.6	90755.3	92291.7	89860.9	103449	106516	88536.5	100537	95967	96243.7	133967	136226	115763	108940	124513	115384	114282	119172	155988	135979	174746	145942	149974	151702	140142	143148	174508	179182	157525	163476
meta_780	Phenylpyruvate	541.708	555.345	769.029	696.004	701.599	982.731	974.986	820.067	944.223	967.846	1265.55	1678.21	1454.42	1588.87	1403.21	1524.68	1514.6	1457.5	630.257	704.825	466.628	486.951	598.014	569.106	778.568	813.282	537.79	566.166	669.731	581.698	1774.9	1652.12	1756.93	1446.59	1728.04	1789.95
meta_781	2-Amino-1-phenylethanol	30.0237	29.1386	40.4586	36.6687	30.6858	36.788	32.6275	32.5005	32.408	32.6482	37.9046	50.983	43.7822	48.91	33.5807	39.0611	43.9535	42.8392	41.0056	44.771	41.0252	38.0149	44.4716	43.2647	31.4579	33.7697	30.9719	28.0761	31.0394	26.1462	47.8282	41.8724	77.6059	56.5604	59.076	58.9415
meta_782	Thymidine	2.12446	2.14952	12.4224	14.1877	6.29651	5.84611	4.46775	5.39762	12.0147	14.9273	2.92696	3.45067	6.48569	10.7481	47.7285	48.5965	50.1894	43.0453	247.912	204.904	206.29	220.933	135.825	159.74	297.732	225.287	86.6465	109.544	505.401	223.365	406.37	342.338	113.925	179.017	216.517	147.826
meta_783	21-Hydroxypregnenolone	59.5574	48.6347	9.07428	17.7619	27.56	25.1734	55.7667	41.7327	28.0255	28.1994	50.9913	47.1533	18.3299	27.2257	16.573	2.46557	1.75902	8.03121	1.92205	5.78408	1.70282	0.906646	15.5753	1.30752	12.6589	0.585335	0	8.16748	0	0	0	1.60416	0	1.35923	0	1.77411
meta_784	Xanomeline	9.99766	12.1838	15.8207	16.835	16.1446	19.5072	12.1	19.408	9.29372	15.3325	20.5125	24.9076	7.03607	7.03513	4.15817	7.2019	11.126	10.0183	0	0.50821	9.05262	8.90643	12.2551	8.06585	3.00573	10.7061	11.6233	23.8844	10.2474	12.9668	8.48339	7.07206	19.4614	17.0158	16.063	6.4699
meta_785	Histidinyl-Cysteine	0	0	5.15281	22.6993	5.33264	0	12.0573	0.978612	55.6227	1.85021	7.59573	2.17334	31.8367	16.5435	27.7565	87.3815	172.286	109.5	57.1112	107.665	112.679	35.7704	40.5923	59.441	51.4334	66.649	33.4821	24.4773	46.6589	16.4562	53.7081	52.5393	0	12.0471	15.8183	8.58903
meta_786	D-Biotin	23.7169	22.8105	18.1197	29.3708	17.6937	21.1411	12.5039	14.1783	7.48803	12.0661	11.9417	11.1861	10.473	14.9839	11.0456	9.5695	14.2091	18.4249	18.7016	16.7387	15.6321	14.7769	20.296	20.4816	22.0743	20.0364	22.0119	17.7233	20.6955	14.5816	15.6962	20.0939	23.2891	31.697	18.9442	27.0508
meta_787	Leukotriene E4	18.7002	14.4469	27.4035	26.4532	7.25004	1.71435	34.07	16.0865	66.1451	62.3202	11.2478	10.7468	62.1895	27.8903	61.9576	48.8771	33.4393	46.534	60.2397	59.7942	65.3981	81.2581	23.1178	17.0303	1.58687	2.87348	35.585	29.2737	18.4222	19.2214	42.6812	43.0059	14.2884	11.3005	119.996	85.9541
meta_788	Cortisone	15.5994	12.2383	12.457	13.9723	13.6663	12.1043	14.4327	10.2432	14.7212	12.3669	9.42042	9.72892	15.6494	19.046	22.2719	25.0837	21.0561	18.5554	26.39	25.6873	20.4277	19.1692	23.7852	21.284	12.7166	15.3573	16.1086	19.2388	17.1157	17.5529	10.0393	12.8177	13.0176	15.3473	11.8065	9.95459
meta_789	Loxapine	867.97	823.053	536.074	785.561	298.901	257.23	818.393	304.222	625.979	458.009	502.289	253.072	913.936	727.406	807.421	970.833	471.121	403.878	269.895	343.995	168.439	195.877	167.97	219.959	56.7631	84.476	63.2292	67.6869	59.9306	88.9786	65.8869	77.9891	40.1236	35.5106	36.346	37.7812
meta_790	Pentazocine	55.7688	49.1547	39.9763	39.8812	35.1537	44.7884	43.042	37.942	41.9293	45.6236	33.6612	44.1989	46.4	40.4053	44.1331	40.2983	22.9712	35.0612	39.4058	32.637	31.0268	40.9529	40.9889	42.2003	25.5562	32.8769	18.8224	22.149	28.0483	32.7885	25.6625	27.1533	38.9531	34.5269	34.8169	34.1516
meta_791	Evoxine	96.7542	80.6898	88.0211	79.7481	137.106	142.69	86.5649	114.868	59.4296	82.7116	73.918	85.7348	111.224	93.1494	62.8999	58.5671	15.32	13.9939	111.345	98.8007	56.0359	54.0694	66.6939	69.5295	29.2917	32.425	34.8021	75.7039	62.5968	63.012	55.976	24.7809	37.9326	59.8071	25.598	51.3491
meta_792	Veratramine	12.6408	12.3477	29.3877	23.0674	26.0259	28.3675	12.3194	17.5161	16.584	23.1506	22.3576	17.7626	11.2456	12.5967	8.03579	6.88796	25.2569	10.6162	31.2802	26.0106	29.1464	42.4042	32.7456	33.9993	18.1478	18.9431	29.0714	55.1362	58.5728	24.9195	65.0562	34.994	51.058	61.4589	30.5419	33.9553
meta_793	Enrofloxacin	56.0551	102.932	116.672	99.5121	162.761	103.943	269.17	436.829	102.993	85.4682	160.236	195.546	143.563	120.333	80.0541	57.8228	18.9122	17.2256	93.6623	133.83	173.155	185.387	206.634	166.384	46.1053	59.7622	106.29	167.284	78.001	122.199	78.3416	75.1208	67.1865	42.2531	82.366	81.6338
meta_794	Virginiamycin S1	12.632	18.179	2.95707	8.96239	1.98695	1.84188	6.68071	5.58119	5.00321	3.2497	1.18565	9.3651	6.89098	7.16109	17.9856	11.9096	34.4205	40.3222	40.4932	34.5439	20.9903	21.1117	28.5966	32.8976	64.5383	28.1204	14.8558	22.042	6.94036	14.3239	32.0165	49.3172	16.3228	7.91641	32.0716	57.8509
meta_795	Valyl-Asparagine	23.7667	29.2571	21.6946	27.8824	21.4214	24.1491	20.6999	18.1174	20.4883	26.2264	17.0951	22.9158	20.9056	25.9547	20.051	28.0777	11.5699	6.17343	6.82396	7.21784	3.68966	8.90736	5.13219	8.80232	4.00237	7.13049	0.873933	3.24288	5.71072	4.49656	3.58245	4.88443	3.67375	2.92318	5.24192	4.36257
meta_796	Prednisolone	106.089	117.904	108.682	115.381	120.281	141.189	103.632	108.252	114.147	121.568	115.698	126.918	89.3668	111.828	88.7456	92.8199	84.6722	85.3137	61.4849	66.0302	71.4688	83.3333	75.8684	82.1687	74.8017	77.7228	57.4208	85.7426	76.4459	77.3308	59.6313	61.181	75.7919	56.6653	63.7238	69.2593
meta_797	Altretamine	476.183	87.2251	182.436	165.476	204.239	189.623	107.314	91.7218	116.474	134.015	131.263	140.56	98.535	100.537	102.462	86.7209	92.5639	88.0688	76.1879	65.4182	56.8072	83.4059	32.2407	26.5041	28.0144	26.6815	29.0761	41.0233	51.6852	42.4042	40.8345	47.04	45.2401	96.3519	39.4499	30.02
meta_798	Histidinyl-Lysine	125.157	135.099	142.492	153.209	127.322	162.406	128.461	108.857	169.988	198.941	121.752	179.262	137.206	200.545	132.943	199.552	281.747	237.619	87.961	83.9982	83.6352	90.263	83.2112	82.0367	53.4482	100.709	90.7101	98.3979	70.3253	76.3896	89.5034	103.617	144.613	108.084	115.926	106.515
meta_799	Isoleucyl-Glutamate	652.871	674.599	683.511	764.002	750.709	711.783	544.568	510.317	460.013	429.745	530.87	549.034	477.634	507.769	513.381	501.336	661.032	644.141	582.114	523.1	558.362	535.829	570.245	587.456	704.788	628.786	758.23	636.867	620.426	599.554	643.59	624.165	687.537	724.089	643.317	677.612
meta_800	Parthenolide	39.8347	39.8863	38.7028	36.0349	38.2689	38.8513	38.6188	48.1409	49.0373	42.9177	54.4293	42.7881	64.813	46.8919	60.4386	60.7733	61.7285	71.5953	73.6882	102.63	19.8782	15.4287	68.2345	62.0221	18.5881	33.9544	37.085	48.0523	47.8716	28.6654	75.2492	74.3274	33.2951	30.5281	41.3724	17.8822
meta_801	Tacrolimus	109.542	82.4877	67.6349	61.8653	89.8811	71.8465	87.4526	75.7269	42.5751	41.0251	85.1909	70.5681	69.1358	57.4423	54.3187	42.5794	47.471	38.0661	65.3781	78.0405	73.6322	63.2548	111.32	89.6111	86.3313	61.5598	71.4755	95.8739	49.1193	66.7992	53.707	54.1147	48.5928	32.6075	58.653	59.2448
meta_802	Phosphatidylethanolamine 16_1-18_1	42.5244	46.706	26.7342	18.6175	65.0438	62.1618	6.44308	21.322	3.19495	9.46083	6.53662	34.5127	0	3.46374	0	0	0	0	0	0	0	0	0	0	0	0.935237	2.55086	21.2322	1.16901	0	0	0	28.2861	31.6408	3.12688	5.61885
meta_803	Glycyrrhizic Acid	220.864	200.003	189.362	194.273	261.995	203.841	222.831	229.617	187.365	176.991	193.71	228.521	229.902	208.763	227.668	218.901	197.385	201.194	184.394	196.361	206.476	206.758	201.885	216.47	183.151	198.152	254.363	199.828	195.044	220.236	205.008	225.861	225.316	213.729	246.146	230.14
meta_804	Adynerin	738.965	725.148	692.404	719.789	773.141	656.846	840.081	857.279	802.756	775.622	803.437	718.547	922.095	767.659	1296.75	1238.19	1327.45	1157.94	1254.97	1412.72	1178.06	1342.3	1324.74	1488.31	1395.68	1325.16	1126.87	1069.65	1339.78	1328.9	1661.19	1646.89	1363.62	1349.66	1457.23	1627.27
meta_805	Piracetam	139.011	154.91	184.051	189.746	161.181	151.731	51.6251	46.0927	54.8787	51.388	59.0417	72.4095	37.7294	56.2042	45.9508	39.3355	62.0757	60.9747	48.6982	44.0181	40.6917	31.2663	42.4699	44.0648	59.0646	39.3808	83.5949	49.7106	62.6377	61.4715	45.993	52.3791	79.4483	87.8192	60.1996	53.0117
meta_806	Linustatin	25.8395	24.7296	17.2981	15.8378	22.0191	21.1587	19.9379	25.128	15.1889	16.599	18.7445	24.1092	29.0013	19.3801	22.6503	21.2212	18.301	19.9951	18.6456	20.3873	25.2976	28.2885	15.747	14.5749	15.319	19.5524	16.0577	17.4786	11.6894	31.4509	5.9203	9.97217	25.3008	16.4657	21.3683	12.6231
meta_807	Tyrosyl-Asparagine	51.3756	48.4507	46.6435	54.2624	32.238	39.6436	31.5554	27.6786	20.6787	27.0876	29.3229	23.3244	27.7481	31.5378	27.7939	28.1842	33.9877	38.6619	44.1154	37.8493	38.1251	35.9218	43.4095	50.0908	52.6745	38.2444	50.1397	40.9152	53.8541	42.6637	36.9369	41.7989	41.6361	63.586	38.6654	56.8389
meta_808	Homatropine	112.996	126.466	155.66	161.023	143.311	175.78	129.589	113.191	128.511	158.639	128.243	167.81	87.5089	117.06	91.4075	116.001	64.4135	61.2815	48.4947	46.4221	48.1886	52.6695	41.7341	42.4464	21.6463	42.0743	20.0619	26.0744	28.796	26.5078	17.6001	15.0519	10.8733	14.3804	10.7456	9.22954
meta_809	Glycyl-Serine	26.0188	28.7248	24.5212	35.3171	17.7621	32.417	28.0262	29.1775	40.2311	39.2698	25.477	32.1196	33.9396	48.7606	22.4804	30.7699	37.4486	38.0276	33.6165	38.078	23.3111	25.4958	46.337	40.3926	7.00406	22.151	22.511	29.4377	31.2143	33.14	28.7267	28.3213	35.6064	20.2657	43.9558	45.7544
meta_810	Prostaglandin B2	155.58	172.507	151.78	149.241	143.888	136.921	117.222	111.618	133.981	137.931	116.243	126.577	118.631	135.362	115.401	128.617	163.498	173.741	111.171	130.714	149.253	139.853	123.906	125.739	126.297	124.993	155.144	133.683	142.516	140.576	99.4409	134.513	144.725	118.982	177.004	140.05
meta_811	1-Oleoyl-sn-glycero-3-phosphocholine	63.8684	54.6419	9.23587	8.36892	7.67307	3.64179	10.8333	11.2786	6.10348	2.63147	8.2302	7.08695	10.4089	2.14226	31.421	17.9975	15.2818	12.4101	15.106	18.6462	5.9512	0.911851	6.61769	8.65309	24.1318	1.80431	1.35322	3.5453	0	0	4.3433	4.24329	0	0	0	0
meta_812	Heptanoic acid, ethyl ester	479.36	381.889	567.108	528.37	422.975	339.584	176.118	269.644	169.624	192.898	368.728	363.05	368.516	203.019	307.423	191.413	257.539	327.274	226.487	283.904	290.233	1298.64	473.126	369.744	516.13	1113.45	817.895	407.819	1274.49	337.531	408	1136.91	796.184	597.715	358.776	848.195
meta_813	Famciclovir	26.3603	19.404	27.5642	21.4946	28.6163	21.2504	29.9345	43.1167	30.4687	46.5823	32.8604	32.3213	43.3542	33.7762	64.4704	53.2013	38.5088	40.3991	46.3841	26.0248	31.2663	36.9546	42.2674	34.2041	36.6247	25.0367	23.7512	37.6296	33.218	31.1638	40.5088	38.9974	27.7165	30.4151	51.4838	52.064
meta_814	Tobramycin	5.34297	8.97405	30.5548	16.1599	42.1	28.0497	5.2144	8.29983	20.2652	28.9211	31.7381	41.3653	0	5.8425	0	0	0.859785	1.54078	0	0	0	0	0	0	0	6.91856	0	0	0	0	0	0	0	0	0	0
meta_815	Hycanthone	264.728	199.153	190.904	178.507	186.89	176.454	281.75	287.287	176.811	165.109	247.1	168.562	160.089	127.216	107.711	85.1808	44.3834	40.0081	168.049	165.261	85.0172	68.8802	140.716	130.517	149.154	112.058	49.2327	70.9573	46.0633	72.3616	15.8332	8.234	6.32653	4.23715	8.50468	6.492
meta_816	Isovalerylglycine	59.9197	60.8459	79.5049	68.2821	96.0873	133.784	67.6063	65.8516	65.6065	89.5917	73.4376	110.747	51.2242	67.1033	45.7046	43.9998	34.531	32.1671	25.3806	25.4411	25.1533	27.1215	28.9909	23.1273	10.7293	26.473	20.4859	24.6752	22.6611	20.0592	16.4405	15.7901	27.2396	29.4535	12.9861	14.0653
meta_817	Chorismic acid	56.0452	59.1656	54.8797	74.6129	57.5123	58.9988	47.7231	67.1975	51.8534	54.2429	48.6029	42.3923	33.275	38.9687	61.1124	92.5695	84.3676	70.4085	69.6893	45.9699	60.1953	53.7295	47.5241	61.2823	80.6283	90.7381	58.3309	54.0402	73.5483	53.5259	75.8141	60.095	58.151	90.2471	41.3243	44.7974
meta_818	alpha-Mangostin	1.13346	0	0	0	0	0	0	0	0	0	0	0	0.606396	0	110.449	70.8589	2.99512	2.09403	1.88641	7.61218	0	0	0	0	0	0	0	0	0	0	0	0	0	0	0	0
meta_819	Pimozide	39.9718	42.1603	65.224	79.3786	60.0859	44.6834	87.4972	131.595	75.0607	65.1609	87.7081	87.6182	73.1486	61.5409	51.2088	31.1541	47.9934	32.9213	139.786	214.244	501.572	622.36	384.005	340.178	137.973	246.654	385.799	465.355	368.565	268.3	216.745	195.737	681.433	574.813	354.519	266.501
meta_820	11(Z),14(Z),17(Z)-Eicosatrienoic Acid	15.7613	12.4667	21.9584	15.564	14.8346	5.50061	12.8845	14.5675	15.6089	16.5771	13.1342	14.7104	12.9415	7.40132	21.8319	15.9063	22.311	15.5871	29.7455	36.9662	26.4071	63.3801	35.1857	32.2175	32.207	48.7163	35.1237	18.0756	42.9253	30.7425	32.0105	45.7136	29.9509	33.0921	25.8885	33.0683
meta_821	Tryptophyl-Glutamine	23.0621	26.7556	35.1287	27.8998	33.2736	24.3172	17.5564	17.7441	22.9063	23.8894	32.216	23.836	30.7898	25.5071	22.6701	29.0588	32.0336	42.2992	0	0	0	0	0	0.51634	0	0	0	0	0	0	2.18042	0	0	0	1.0777	3.23397
meta_822	Scopoline	14.933	12.5252	12.017	11.6528	11.9916	15.5514	12.9174	10.7576	12.9606	15.3581	10.4481	13.3451	8.53623	13.1697	11.3713	13.1291	11.826	8.84732	6.82603	5.16874	4.96611	6.94529	3.19117	7.26119	1.63454	8.03886	4.50287	1.58587	3.58832	5.01739	6.25873	5.3951	8.01694	3.91978	3.0834	0
meta_823	Ononin	13.6047	10.7747	24.972	32.0637	4.10426	3.18006	65.1159	56.1217	70.3215	62.1347	73.7512	53.6673	9.69045	7.61767	18.6305	35.4223	26.7926	21.6497	49.5325	47.7016	83.079	77.7549	27.0646	39.6685	69.136	83.8133	35.3622	28.9365	66.3238	54.7736	33.3314	28.9909	2.30585	3.07743	39.9696	46.0074
meta_824	2'-O-methylinosine	6.91799	3.86594	5.54701	6.9151	0.885368	0	14.9661	0.486016	15.1022	3.24318	2.38726	0.0292405	3.44843	1.97065	35.5233	41.6998	39.1587	25.653	0.524473	0	0	0	1.30636	0.667032	0	14.7223	0	0	1.81742	1.56581	3.1423	1.65689	0	0	0	9.89437
meta_825	N-Acetyl-beta-alanine	9202.48	8812.65	8992.8	10236.1	11360.8	11489.8	13029.5	13305.8	12146.4	11610	10553.7	12297.4	13065.6	12890.6	9078.2	8081.53	8423.69	10604.8	206.518	284.411	146.74	171.814	238.024	225.912	62.1543	47.8875	173.666	128.367	69.959	54.5044	174.253	225.998	123.015	134.336	161.765	113.206
meta_826	4-Oxoretinol	1130.79	1155.09	1014.06	965.407	1331.22	1160.35	1384.93	1382.21	1277.79	1176.37	1142.27	1288.06	1505.46	1370.45	1792.68	1702.48	1249.84	1389.18	1325.99	1385.21	1521.14	1591.6	1342.84	1374.47	1472.23	1319.21	1602.97	1356.92	1416.72	1436.69	1666.19	1722.42	1471.16	1407.82	1725.46	1679.78
meta_827	Asparaginyl-Alanine	31.5682	29.3783	32.1726	33.8065	33.1501	36.1745	25.3031	22.4995	29.3569	35.4426	24.7277	30.2566	19.3775	20.0659	21.1891	28.9902	19.2214	13.8058	10.6568	1.72868	7.79956	10.277	7.42527	5.71094	3.85544	4.00039	1.64412	5.62462	3.77872	3.13018	0	0	8.75794	1.67023	0.830367	1.32204
meta_828	Prolyl-Asparagine	15.9979	16.0133	19.6814	21.7068	19.7235	17.5615	30.4491	38.0068	37.5823	29.1819	21.19	19.6415	38.0391	24.2173	3.68315	7.07623	22.8418	14.1649	51.6415	56.2343	36.1967	37.7642	42.2167	39.6112	31.0901	60.1001	54.3904	45.9157	51.5279	56.6075	30.5817	19.9359	70.0817	78.2016	27.1743	27.2025
meta_829	Glycodeoxycholic acid	69.0573	63.3633	42.1778	50.969	40.5202	38.3928	32.4661	35.8535	41.1208	39.8189	44.505	48.634	39.7932	42.0511	37.8993	36.6569	62.4905	67.9113	33.1248	39.3738	44.4042	44.5737	34.9567	35.8992	38.2747	31.1191	38.8151	54.4083	33.0144	42.0178	38.1513	36.561	41.8262	34.3173	52.4667	41.5396
meta_830	2'-O-methyladenosine	418.633	405.76	155.465	177.23	173.066	203.358	291.102	245.446	228.048	204.75	200.654	187.708	618.25	474.225	340.423	228.864	79.0386	86.9989	34.5287	33.8029	50.6365	45.7447	25.1262	20.868	15.2914	11.8162	18.2768	20.5404	10.0796	12.2366	20.1514	17.6743	0	1.34032	21.9859	27.8179
meta_831	L-Saccharopine	62.7853	81.6653	71.0102	90.9295	53.9577	44.0476	20.8321	23.2705	18.7281	21.2287	13.1266	25.2964	19.5875	22.8211	8.59237	11.9149	51.2309	35.7325	38.2458	33.4185	45.393	41.2501	21.3597	24.039	23.1318	31.2202	30.2321	24.1592	36.7661	34.2995	40.2932	18.9336	28.6466	26.9808	8.16594	6.74244
meta_832	DL-2-Aminooctanoic acid	449.208	492.415	280.041	226.437	748.69	694.873	895.064	1088.55	418.897	416.864	958.776	892.226	859.065	693.813	229.371	188.05	185.983	228.74	546.713	288.781	280.436	268.37	484.234	369.823	652.097	901.572	373.333	323.231	606.696	825.754	365.766	364.455	1887.88	2188.4	2574.47	3539.5
meta_833	Arginyl-Lysine	119.794	139.221	133.426	149.325	122.957	175.526	134.652	125.774	154.323	195.735	119.811	161.292	106.203	129.314	96.4689	101.538	94.3005	83.0041	45.4122	45.3703	50.0348	52.1556	52.086	54.9089	28.1699	48.4814	43.7614	45.6848	41.0709	49.0413	34.5896	35.51	44.1893	39.9349	37.102	35.7078
meta_834	dodecanamide	66.6618	67.2383	70.447	89.6782	70.0474	63.2518	69.7962	66.031	74.115	94.5991	81.3526	66.2375	75.1774	65.8041	52.0362	60.0382	62.9489	69.1223	70.531	62.7838	71.0369	65.0197	65.1763	74.98	40.3641	41.8763	26.408	29.9111	43.2963	54.4965	48.6502	33.5394	8.25892	6.89574	14.1159	19.2601
meta_835	Astaxanthin	1515.16	1430.93	156.568	185.413	151.486	126.881	234.586	178.233	198.575	154.053	258.127	144.109	357.46	182.844	1082.41	893.448	759.267	744.012	284.801	341.86	180.698	177.157	232.705	172.882	640.997	193.538	136.294	183.344	83.6015	147.311	182.24	249.986	83.0198	111.059	120.495	145.848
meta_836	Threoninyl-Proline	2.64122	8.18452	46.9546	25.0475	77.0723	89.56	14.4832	15.9653	16.612	37.1943	18.6783	32.1184	4.70714	33.9925	4.12395	4.66396	12.5594	3.33473	70.0768	9.18747	15.8518	168.08	5.9687	4.25699	0	133.349	88.5806	124.82	1651.33	102.246	1711.67	250.168	2672.75	4060.11	2323.37	874.774
meta_837	Methionyl-Arginine	10746	9150.75	7807.92	6225.2	9635.29	8263.32	19039.6	21591.2	10819.1	10475	8185.29	10959.3	15081.2	14179.9	16251.2	14619.1	8613.13	8657.51	49623.8	47557.3	48452.7	37859.3	59513.6	48556.9	71945.2	55922.9	35770.1	39979.2	35393.1	43257.8	39206.3	43520.9	60293.9	50047	53332	63038
meta_838	Naphthalene	31.2844	34.4325	39.061	44.4318	40.537	32.3836	25.7166	30.7387	31.3619	28.3713	26.0446	41.9705	26.6067	29.0251	15.747	14.6113	10.8021	7.51028	1.06476	0	9.87819	20.6512	0	2.95448	0	0	0	0	1.06839	1.0395	0.514048	0	0	0	5.45205	1.77693
meta_839	9,10-DiHOME	0	0	0	0	0	0	0	0	0	0	0	0	0	0	0	0	0.338151	0	0	0.0293349	0	0	0	0	0	0	0	0	0	0	0	0	0	0	0	0
meta_840	Pristimerin	247.198	236.471	206.066	215.415	203.283	235.746	212.119	179.635	168.945	148.87	230.305	194.297	145.974	119.519	119.664	88.7191	105.692	71.5303	121.778	134.969	130.624	102.212	135.189	118.204	168.094	101.304	120.087	135.173	109.31	106.105	103.629	89.1488	114.022	89.6252	74.0562	61.4378
meta_841	LysoPE(20_3(8Z,11Z,14Z)_0_0)	96.7057	88.2048	91.7737	79.635	91.9882	76.66	41.6226	32.5992	30.9062	27.5549	36.8753	33.6053	32.5629	27.5547	36.5515	37.9364	35.1985	33.4577	37.1557	25.1798	30.782	19.5386	28.0143	27.9002	24.5023	14.498	21.2083	22.5862	13.9467	13.3261	11.959	24.7167	9.19697	24.6587	18.8728	21.2028
meta_842	Cyclopentolate	178.841	147.073	118.195	130.829	128.586	128.495	142.622	159.418	120.833	97.4045	176.798	127.702	131.062	132.101	120.534	94.4897	102.408	99.3765	154.351	133.822	119.011	111.258	167.713	152.213	209.756	124.691	159.24	195.591	120.415	128.14	136.319	138.178	110.75	127.738	121.059	153.427
meta_843	2-Methoxyestrone	124.009	112.838	81.3383	86.1823	111.096	101.098	60.6874	75.0394	53.1226	57.3307	63.915	84.1822	70.8671	89.5498	56.0857	51.259	33.7942	35.1922	57.8034	43.2395	32.9521	35.5215	33.5905	42.7041	18.2859	18.8046	20.8479	33.6126	27.2117	17.5844	19.5933	10.8215	8.62958	17.0152	9.6355	11.7128
meta_844	Citrulline	19.1011	21.7892	37.8921	40.1063	24.7456	48.4454	23.1483	23.9173	35.2511	53.1388	20.6192	40.6526	23.3622	35.7359	13.5761	15.9432	36.3768	25.6158	6.2611	5.84995	7.28586	9.56385	1.55634	1.32905	0	7.4594	5.05991	3.08458	2.19334	2.44681	13.0963	17.965	11.2243	8.24656	5.92972	9.07763
meta_845	6''-O-Acetyldaidzin	7.77772	3.58321	19.1222	27.173	5.43775	1.55746	71.9926	65.2406	63.213	58.6502	97.385	63.9977	176.921	100.378	194.924	289.421	306.143	325.772	113.419	95.2252	158.305	131.506	101.448	95.2434	203.564	260.454	158.168	169.359	181.475	192.977	603.585	593.499	97.7053	136.473	745.805	817.425
meta_846	D-Proline	33.3661	32.6846	28.0946	30.9211	29.3317	26.7361	27.4828	26.3149	26.7235	23.7969	29.4137	26.4293	22.6947	26.8991	26.4518	23.3306	27.6208	30.152	25.8155	24.6439	28.4129	28.7044	27.1289	27.0871	32.7994	27.9619	27.0606	33.0444	28.7983	30.1022	25.6044	28.0497	27.6649	26.7163	31.0744	27.1853
meta_847	Estradiol valerate	1856.69	2033.14	776.211	641.863	695.296	409.057	1370.73	2601.97	1312.64	1170.85	1294.14	775.858	1428.08	1177.62	1887.31	1523.57	1326.1	1336.85	1540.24	1705.97	1121.39	928.121	1510.44	1480.87	2096.66	1196.97	913.079	1089.92	629.997	962.648	1040.28	1422.61	699.937	674.82	1056.26	1374.39
meta_848	Ginsenoside Rg3	242.554	192.78	212.537	213.755	163.293	127.43	337.467	245.287	308.368	224.067	371.938	131.188	326.343	254.674	321.536	232.039	326.185	303.664	816.405	835.555	583.981	469.201	610.902	686.646	1271.79	613.254	285.856	433.864	310.871	273.952	309.851	343.486	167.104	204.133	237.545	293.025
meta_849	11-cis-Retinol	14.6111	10.6175	13.8766	12.4937	15.7012	9.14898	24.1165	20.3478	24.0695	23.9408	16.9776	16.6901	22.6055	14.899	43.4617	38.3282	30.7277	31.3512	44.239	36.5738	37.7331	41.7968	27.3451	33.4243	36.8663	36.2122	28.391	22.8985	38.758	35.5146	46.9057	43.4922	31.1317	33.0092	38.2642	32.6613
meta_850	PG(16_0_18_0)	19141.4	23071.4	23472.8	20905.3	17973.9	18726.5	15919.6	11978.2	15259.5	14048.3	13040.6	13545.3	18460.9	17891.3	14410.7	12566.3	20444.2	20348.2	22161.1	21605.3	25345.8	25651	22841.5	22191.8	25411.2	21382.1	30041.1	22524.8	31237.7	28149.3	27366.8	29379.2	24897.4	26824.6	28772.5	34270
meta_851	2-Ethyl-4-hydroxy-5-methyl-3(2H)-furanone	135.519	125.735	121.512	148.34	108.379	104.632	91.5429	80.8558	101.463	83.1261	96.06	85.4549	139.053	138.856	236.681	296.26	238.337	222.872	211.422	193.998	201.108	196.022	242.434	244.092	225.88	236.89	152.484	147.167	180.551	157.783	310.391	271.981	223.852	229.807	172.182	181.805
meta_852	5,2'-O-dimethyluridine	1.36478	1.43765	0.782921	0.94416	0.76477	0.931935	0	0	0	0.0278065	0	1.97776	0	0.857943	0.290031	0	0	0	0	0	2.10238	10.958	0	0	2.0264	3.59044	0	2.07752	2.52853	0	0	0	169.283	85.9758	95.7208	73.5188
meta_853	1-Palmitoyl-2-oleoyl-sn-glycero-3-phosphate	79.6835	86.4837	48.4829	29.9991	77.9016	123.516	88.1097	121.158	44.5413	57.2671	79.092	120.746	27.8163	32.362	10.672	5.68958	0	0	4.52533	13.6957	18.6358	37.1965	29.7946	34.3524	25.0736	35.6076	73.9763	89.3436	40.3212	32.0439	13.8171	8.80527	137.798	103.35	63.3792	52.3979
meta_854	L-erythro-tetrahydrobiopterin	212.162	199.17	215.241	219.6	241.152	193.695	138.984	158.982	129.802	138.468	130.064	157.774	109.084	120.172	72.2849	96.8018	71.3456	73.9296	88.3001	100.859	105.671	95.9947	78.4186	84.9254	52.1986	85.8537	120.153	117.428	131.947	119.43	75.819	55.8188	103.597	142.383	88.6837	67.7333
meta_855	Tamoxifen	34.9701	28.6602	21.2922	24.4897	14.2172	13.5739	30.1257	16.9919	20.35	19.1918	13.8684	9.23325	27.1206	21.8843	59.2351	56.9359	39.349	36.4932	42.0754	41.1123	25.0322	24.369	20.2391	31.5926	31.3612	25.451	15.0697	24.2419	15.91	15.8738	21.9782	23.142	22.8886	22.6156	20.8239	19.5849
meta_856	L-Erythro-4-Hydroxyglutamic acid	0	0.577375	1.39684	1.28068	0	0	0	0	0.0107313	1.68814	0	0	0	0	0.0204419	0.888282	5.24748	2.21868	8.96731	1.55389	10.3992	31.9122	0.3499	4.30887	5.55592	15.5095	7.73818	4.41357	46.0676	9.80113	32.4264	20.4384	117.034	65.73	46.1745	56.3229
meta_857	Diethyl decanedioate	2120.38	1778.71	1352.65	1174.72	1175.47	1482.98	1740.4	1599.74	1126.01	1123.55	2122.88	1315.52	1891.34	1519.98	1517.3	1200.29	965.814	991.428	1589.37	1500.85	992.368	1069.34	1495.78	1333.59	1895.8	946.114	1020.38	1491.83	708.007	1089.25	874.048	857.196	551.037	698.332	720.286	1094.65
meta_858	Glycyl-Glutamine	310.038	374.237	436.089	408.217	404.114	402.702	268.4	270.285	380.472	443.039	430.743	444.037	279.799	333.432	237.465	328.351	313.911	255.109	108.756	90.7169	89.1908	97.0697	97.3483	106.615	79.7778	194.978	120.972	119.587	96.4703	114.243	77.2836	80.8303	177.137	119.909	97.7604	95.6966
meta_859	(-)-Naringenin	71.1994	66.9418	65.7135	50.7831	111.761	136.155	162.084	220.363	88.4409	109.872	144.215	182.864	54.5608	68.707	89.5097	75.2127	132.902	127.545	85.508	79.907	147.918	176.436	220.656	186.673	318.188	263.928	164.161	171.711	120.241	118.314	107.187	119.557	336.691	327.913	210.519	174.136
meta_860	Trihexyphenidyl N-oxide	6.58609	0	0.453987	0	0	0	19.1359	13.0228	5.06976	0	0	0	65.1141	6.91164	24.344	13.0989	0	0.764972	35.7451	100.354	22.2763	6.01194	42.4885	36.2504	1.44923	1.19994	0	0	1.60963	7.10669	0	0	0	0	0	0
meta_861	Adrenic Acid	18.5397	19.2346	12.5132	17.8315	18.0214	18.6882	23.7674	21.5961	16.6144	16.211	18.2129	19.1591	20.4597	17.6301	11.3074	10.2086	5.08465	7.04185	15.3397	15.2204	12.1958	11.429	12.9077	8.03676	19.7843	10.77	9.14443	14.0226	14.409	17.7191	3.90893	6.62454	1.82936	3.81065	1.63532	2.68211
meta_862	Sapindoside A	3.74376	0	8.04107	0	11.0499	17.1618	49.2353	59.3513	40.492	28.8579	37.8794	10.9325	44.7794	18.5704	51.0415	12.0881	70.5251	84.9703	68.8135	91.7435	42.4821	60.4301	138.628	96.2754	89.1821	59.4538	92.6741	183.749	112.696	52.6823	75.7148	65.3272	150.472	154.283	108.638	123.483
meta_863	D-Neopterin	0	0	0	0	0	0	43.329	32.6063	53.8196	51.6492	36.3182	33.7714	18.5495	12.8495	23.9052	37.5812	62.9016	47.4564	3.93183	9.21431	3.95849	3.39763	0	1.04919	7.61544	18.6134	0	4.83203	14.866	15.0391	39.1669	30.0394	0	0	70.1344	92.0065
meta_864	Salidroside	15.6227	13.2624	12.0949	8.28256	9.30425	12.9335	16.9614	17.6155	8.98391	10.6585	13.6606	12.7964	31.7083	22.2503	248.704	161.545	6.79915	17.1718	13.3237	15.3622	4.24652	2.79429	3.76279	0.901046	1.30667	2.40071	0	1.54897	6.71566	10.5739	5.11285	0.813683	14.0642	2.52625	6.90591	2.13242
meta_865	1-O-Octadecyl-sn-glyceryl-3-phosphorylcholine	227.225	205.866	71.7443	66.7481	63.8396	55.7893	61.0547	51.5066	32.834	30.9866	59.7329	29.6615	67.5162	50.8104	130.597	93.5361	69.4584	78.5747	88.9301	91.7445	48.1828	35.356	58.472	45.687	102.764	18.8295	12.9408	17.8727	3.14525	18.1578	27.6498	32.1419	0	2.53036	2.67422	12.8937
meta_866	15-Deoxy-delta-12,14-PGJ2	5.56938	4.81764	40.9436	32.7792	45.0098	20.8514	32.6476	42.6535	54.2162	31.9113	85.3039	34.4656	30.1958	34.0347	48.5249	26.551	16.9541	20.8719	53.7516	54.0622	34.8042	19.389	44.1692	43.0679	101.374	33.5464	23.0477	43.8785	13.3302	26.8318	32.0893	57.7007	17.0855	24.8661	24.3702	35.8462
meta_867	Illudin M	2.79208	6.90958	2.75553	2.67965	2.55321	8.51307	11.9924	14.2577	6.93156	8.9332	11.6501	15.817	14.748	10.4104	6.93807	10.1883	6.89559	5.56583	0.651343	2.71134	0	0	0.587315	0	16.3361	5.40194	0	0.985676	0.603544	1.36391	0.787424	0	4.13004	16.5987	6.32096	2.99812
meta_868	2-Keto-D-gluconic acid	6.21135	5.69726	15.2175	35.11	17.5167	2.15624	11.8095	8.67262	38.0772	11.1608	11.195	16.5708	19.2297	26.3591	34.4678	73.1232	66.9004	64.5206	92.0602	62.4697	69.9689	58.1364	42.7019	47.5086	68.5992	71.4931	66.6127	43.0214	92.1452	66.9051	58.1236	41.5995	21.5642	27.9897	47.5726	37.461
meta_869	Serinyl-Valine	17.9222	18.8569	29.0899	25.3903	33.1428	47.4299	21.9499	23.8752	22.5523	23.8184	24.8184	38.1522	7.7538	15.9491	10.3815	14.8054	15.649	7.66329	6.00157	7.49631	11.1426	13.7372	9.98905	8.56261	2.98511	13.7432	11.355	8.54875	12.4483	9.19476	11.1297	9.00506	22.1953	19.0857	17.1816	12.9601
meta_870	Valyl-Proline	8.47458	4.85846	8.89708	7.35194	8.28297	6.34653	9.1622	6.21211	11.8471	11.6707	9.24168	7.66337	9.5949	8.20541	17.3761	23.5765	31.1007	18.8386	16.0979	16.0691	16.766	16.2831	21.0509	17.4211	18.941	22.1574	12.8772	10.8923	15.3674	16.744	25.9697	21.2187	14.135	11.9848	23.0488	18.0605
meta_871	Glycerol 1-myristate	1.49749	3.75274	1.74309	0	0	1.14038	0	0.815174	0	0	0	0	0.00348069	0.0146852	1.31762	0.669523	0	2.44936	2.63358	0.635411	1.38811	2.39441	0	0	3.77043	3.92713	1.6349	0	0	0	1.59552	2.32907	1.45792	0	0.933045	4.41461
meta_872	Taurocholate	43.6526	39.8786	43.2391	43.8723	37.9604	29.9987	29.1488	23.1028	23.8925	25.2171	33.1581	36.4474	23.0379	16.3422	34.4664	23.2806	59.2258	51.0178	19.6146	18.6551	12.0802	15.5653	15.4945	21.4666	22.0928	16.6422	11.3235	20.9119	15.1566	14.4981	16.7522	20.0742	25.5066	16.6458	9.47479	12.6495
meta_873	Glaucarubin	15.3321	14.7678	17.4279	10.5444	12.3107	4.36274	12.533	6.39496	12.0794	16.1159	13.0993	13.1141	17.3051	16.8272	10.5137	17.8706	7.83075	6.56247	1.57243	0	2.17503	2.18701	0	1.18236	0	3.9192	3.5334	0.942178	0	1.5559	1.31606	0	2.42862	0	1.26789	3.40103
meta_874	Terazosin	41.4877	37.4083	29.7332	36.9591	31.58	34.1825	32.4138	24.7218	24.585	25.838	27.3363	29.0869	26.7764	31.5694	29.2374	37.5585	33.2387	22.7779	34.7903	25.0222	20.354	20.8944	20.5687	20.9902	17.297	19.9777	18.4684	25.3888	22.5174	10.6977	34.9962	19.8136	21.6221	22.3157	17.0545	23.4917
meta_875	Pantetheine	12.487	7.12371	0	2.58063	10.0767	15.3644	24.1449	7.93369	68.4244	124.189	22.0858	12.3688	21.9656	5.60589	32.1471	29.397	32.6859	45.8451	1.11871	0	2.18271	2.07043	5.72747	1.49771	0	0	0	6.74693	0	1.12574	0	0	0	0	0	0
meta_876	Cucurbitacin B	243.394	235.227	181.121	144.406	184.706	180.779	352.658	363.625	354.131	278.046	258.625	237.897	446.891	324.76	635.582	529.433	292.612	335.188	675.422	711.611	803.267	872.512	673.054	606.169	1039.42	694.444	459.258	444.465	798.306	790.921	792.891	865.458	448.08	608.966	576.464	537.177
meta_877	Tridecanoic acid (Tridecylic acid)	1.46983	7.39106	13.3044	15.3945	5.95169	14.6007	9.15301	3.41196	10.8139	16.0107	5.05048	10.6302	1.42439	10.5824	5.09542	6.56984	7.53569	6.43289	1.82863	0.957749	0.928718	15.8702	0.82184	0.47361	0.831089	0.944953	0	0	24.686	0.92619	10.4526	0	39.7432	72.8394	17.7965	14.0117
meta_878	3-Methyl-2-oxopentanoate	30.2708	37.5734	27.9904	36.4859	27.7881	38.9551	31.4565	24.148	28.6971	28.0881	25.8712	31.076	32.2236	36.8003	42.8178	46.7752	43.8874	44.3276	45.8877	49.0329	41.8222	56.3813	35.4306	30.7642	26.0064	20.3327	10.1495	13.7943	27.5252	19.083	37.2766	39.5714	41.0523	29.7491	38.1348	41.9095
meta_879	Beauvericin	7.87141	12.9354	22.6736	10.112	16.1671	13.2544	11.9688	12.8418	20.0475	33.1867	22.7341	23.3393	10.3264	21.2934	17.7572	18.8691	11.7722	15.6524	16.0818	18.4681	25.3466	25.8933	18.4729	17.1355	13.1915	16.9362	17.9763	25.2532	17.3299	25.2068	16.9818	18.0661	30.544	14.3936	20.7343	24.2684
meta_880	D-erythro-Sphingosine-1-phosphate	152.28	162.858	162.029	187.378	158.721	135.809	85.1294	86.1724	93.1911	83.6837	100.681	85.9396	84.647	83.1625	76.8311	83.508	117.639	111.13	90.1178	78.0065	81.9394	86.7762	91.0051	96.1336	114.231	98.5301	117.963	106.939	102.366	84.0159	102.017	89.1399	109.732	102.288	87.842	78.0984
meta_881	Berberine	113.394	88.0545	130.859	137.118	80.9609	61.3831	153.974	154.492	253.985	232.978	130.232	65.7277	165.54	141.897	622.11	751.241	927.182	587.88	171.573	158.071	133.336	145.453	169.892	473.937	131.937	429.043	62.2232	67.2116	181.143	218.429	738.449	614.38	252.935	95.3289	679.911	1174.11
meta_882	Pyridostigmine cation	75.9107	76.1453	69.5389	80.1	73.5883	89.4138	62.8282	58.4818	59.0087	64.8237	63.4743	81.3013	52.8259	58.726	52.7185	60.3909	65.4229	74.6571	51.0321	44.045	72.1621	69.4356	54.9804	55.3303	35.0646	105.464	89.7532	84.4287	63.391	64.5893	33.52	35.7786	71.1065	68.576	62.3096	61.4151
meta_883	5-Oxo-ETE	3072.03	3066.18	2828.83	3027.14	3193.18	2841.94	3464.79	3476.38	3406.09	3195.51	3202.68	3082.68	3728.07	3334.72	5281.02	5307.47	5234.11	4961.75	5220.85	5575.79	4990.71	5363.87	5228.73	5783.82	5662.98	5413.3	4859.18	4561.05	5389.66	5549.42	6862.71	6757.02	5895.63	5756.39	6232.54	6832.03
meta_884	Phenylalanyl-Threonine	12.9198	13.5037	13.7156	19.8298	12.9028	14.9497	18.3916	21.5795	13.2853	10.18	14.2537	21.0832	12.7941	14.173	13.0654	12.0685	11.3698	14.6588	7.18582	7.4413	10.9154	9.88326	8.19065	9.32307	8.56142	12.1342	13.0829	6.76665	11.2265	11.4077	6.52246	5.5491	11.5471	4.91144	6.00868	12.8543
meta_885	KOdiA-PC	12.8205	9.7193	2.72968	1.83566	8.22029	12.2309	18.506	21.6932	7.37362	12.4119	8.37112	20.3616	20.7954	13.3206	10.1381	4.41067	2.34781	1.05624	181.324	280.712	57.0667	85.3357	59.1515	126.211	8.13487	5.21976	164.003	67.1949	8.15649	14.3517	1.35719	1.86626	83.4995	193.04	29.4018	9.88078
meta_886	fumagillin	27.6972	16.7865	69.0433	67.8169	4.63988	0.770432	63.8969	21.2379	366.556	238.611	7.32623	5.42075	250.352	61.9196	127.631	86.5703	69.4424	78.6203	48.568	70.0399	144.194	264.524	54.9428	67.996	2.06874	13.9848	22.5428	21.7519	13.1152	31.2887	72.6177	68.1667	187.028	33.7483	223.68	55.5146
meta_887	Tetrahydrofolate	20.7703	20.3058	136.82	133.09	125.209	99.1354	39.477	73.9942	34.5705	56.1325	32.7939	46.8638	51.4301	53.4404	36.5251	28.2689	17.1584	18.0052	56.5116	64.6906	149.068	189.748	98.544	96.7936	101.098	86.0783	109.401	159.037	87.3021	71.0701	50.9733	33.8488	82.5537	81.3501	64.3853	65.9262
meta_888	Atorvastatin	41.2466	59.8092	74.1863	59.6437	65.2734	98.8754	54.9301	62.3492	74.5435	103.126	83.8617	111.234	38.7191	57.1944	25.2308	34.221	21.9802	19.6194	2.94152	3.34036	5.83726	5.02009	6.80965	6.52858	2.04674	13.137	1.50315	6.9194	2.48367	4.19757	1.91756	0	7.3743	4.31078	0	1.5606
meta_889	Methylephedrine	72.6779	58.0252	37.4011	42.0763	42.5933	41.0912	35.1223	37.8338	30.114	33.2027	43.2402	33.2996	38.4431	39.5553	31.0047	23.749	27.1042	17.6316	30.0002	21.5863	30.401	24.5708	30.4626	27.5091	49.3393	19.0785	25.066	39.4768	26.1012	27.8236	23.8408	24.8239	20.3544	20.0352	23.6825	25.7322
meta_890	Chenodeoxycholate	521.117	475.62	375.658	443.756	342.777	365.724	423.464	473.188	425.486	320.043	443.981	345.475	484.938	457.422	429.203	423.089	458.632	442.738	443.059	497.496	441.024	436.947	559.54	473.437	574.07	462.985	517.185	555.841	363.479	567.36	365.467	373.959	355.011	407.112	383.434	454.445
meta_891	Desipramine	13.853	10.7117	11.3345	15.8119	9.28188	9.65009	6.87327	8.59595	8.47733	8.43559	10.6923	11.1954	7.98161	7.1323	8.91694	7.2731	10.9485	10.1678	10.3368	12.694	9.13912	9.20095	12.8736	11.4011	14.0263	14.2418	13.6775	14.9378	12.5443	14.7554	8.86203	12.8454	11.1588	18.4255	8.86093	11.3104
meta_892	Pantothenate	13.2759	8.11155	13.1242	17.0048	6.10868	2.77892	12.4385	7.40473	16.2701	20.2817	11.5619	2.90954	20.2525	9.56022	44.0897	54.1844	58.2902	57.5373	21.6734	20.7312	10.0012	11.208	13.237	12.762	7.97156	12.4169	3.69448	4.55052	6.15537	0	16.4864	11.7196	1.4398	2.50669	9.79365	8.53671
meta_893	Nystatin	2.91582	1.51117	0	0	0.560763	0	3.98744	1.05615	0	0	0	1.34282	0.946548	0	555.816	314.467	0.00536322	6.11398	3.15562	4.47341	2.6898	0	3.1076	0	1.73495	0	2.92797	0	0	0	0	0	2.13051	0	0	0
meta_894	Vincamine	7.1026	2.32714	6.15902	5.46685	1.64665	1.41326	18.726	16.428	12.8226	1.35915	18.993	4.42147	19.6811	8.33194	17.6396	6.92959	0.014093	5.31499	7.3444	16.519	14.0594	8.0113	25.5105	17.5071	24.416	13.2752	10.5964	6.83113	0.609707	5.37628	0	5.66604	0.554171	1.09443	9.1502	2.85622
meta_895	5(S),14(R)-Lipoxin B4	99.0573	85.0247	86.5858	83.765	101.119	89.8265	106.016	106.543	96.1049	85.539	100.056	111.801	108.247	92.5705	140.715	131.656	136.546	152.875	101.568	105.611	77.2351	86.3496	90.3783	103.507	87.6358	100.814	94.5047	84.9082	84.9445	93.8136	104.305	120.086	108.194	84.1989	107.708	107.122
meta_896	4-Pyridoxic acid	24.1063	26.5459	27.9273	25.3637	23.7589	25.1549	27.6436	26.5333	32.1555	33.688	32.0299	29.2471	26.1579	23.1385	26.8036	27.2221	16.4297	17.4269	12.6191	7.23257	11.5633	17.0745	15.6185	14.0732	0	10.1377	5.35399	4.17788	11.3438	7.76968	4.02524	7.38078	4.36189	6.04948	2.59491	8.47453
meta_897	2-Methylguanosine	137.148	131.535	131.954	116.488	152.366	192.556	112.337	186.41	97.518	142.631	185.95	202.161	72.4574	99.4653	57.7941	70.5666	70.6119	73.473	105.457	106.714	156.183	142.944	161.993	175.693	148.542	197.081	174.046	207.275	186.068	160.602	231.062	168.033	342.752	258.865	243.042	262.149
meta_898	Salannin	101.446	84.7208	84.4631	87.9356	85.0456	83.8081	70.8561	76.6526	83.706	85.8897	74.4624	91.3772	62.1191	78.8698	80.8866	111.377	100.299	89.5798	124.515	125.347	145.938	123.96	107.449	119.056	118.557	137.104	114.566	140.359	137.272	115.541	129.888	106.658	142.119	130.189	145.576	121.431
meta_899	6-Dimethylaminopurine	57.0241	58.3106	47.3304	55.4745	52.2474	53.8819	43.7118	42.8653	43.3909	43.1892	47.9296	47.0993	42.5783	51.0761	42.2251	39.8646	50.5511	53.0045	41.9939	40.0543	41.5845	46.6116	43.566	44.601	53.1801	46.4534	46.8507	50.516	48.2084	44.9529	43.971	49.9731	48.4663	41.1514	49.1578	41.4978
meta_900	Verapamil	172.331	183.664	192.047	183.949	168.122	175.735	83.686	81.6514	76.4543	85.7301	87.2743	80.948	79.2453	110.373	79.3889	87.0914	118.817	112.226	79.2588	77.847	94.5787	82.843	73.4289	80.9782	78.1968	56.0311	114.851	104.782	85.4408	68.0107	73.4437	87.4703	86.8059	106.068	86.2691	100.652
meta_901	Deoxycoformycin	6.99017	1.91594	4.8469	4.53565	4.455	1.96271	7.29065	3.92868	5.65392	8.33701	3.98478	3.23724	7.13196	7.18457	14.316	19.3431	15.1471	12.9061	18.8928	14.8936	9.22518	8.16582	22.8132	21.6348	13.6862	19.1319	11.9991	16.8751	15.345	12.6838	20.7494	11.2617	15.0869	17.0915	9.13878	7.59366
meta_902	Prolyl-Glutamine	26.3672	32.6585	84.4106	69.104	68.4675	114.763	40.3156	60.8637	70.0831	117.103	50.8706	128.234	15.5646	44.0222	13.1523	25.3109	14.7376	9.06735	3.46748	1.57949	2.81852	6.80865	5.61463	7.68617	0	0	1.75001	5.08021	13.3443	2.6991	0	0	0	0	0	0
meta_903	Norgestrel	84.7085	87.3287	76.6828	75.4057	113.27	88.3968	115.282	116.52	99.2727	90.8527	95.3319	100.572	130.101	105.572	129.836	129.097	92.3282	99.1852	89.1448	92.9238	90.7485	98.2442	88.0779	102.316	86.1735	84.5862	106.021	95.2557	79.7565	104.856	86.7341	108.705	94.4916	79.4057	100.981	99.6492
meta_904	12(R)-HETE	354.616	262.485	203.904	169.168	242.946	271.292	343.252	307.223	281.533	256.625	576.857	307.472	364.89	284.207	260.215	151.241	197.734	199.057	229.505	265.987	253.567	280.009	381.042	289.256	408.245	251.774	293.465	462.283	183.193	322.203	218.452	213.196	133.024	124.501	201.565	270.736
meta_905	Fluvoxamine	73.5213	64.748	57.8639	51.8438	120.077	90.4913	49.3034	45.0636	41.9479	44.6142	55.9797	62.5647	33.6796	64.2152	77.2058	53.3419	62.9854	38.5446	114.455	83.4281	49.8473	72.505	75.2426	72.0969	80.3895	58.6058	28.7865	53.9894	54.4472	31.1603	118.717	81.5669	47.7406	51.1011	45.795	76.8841
meta_906	D-Quinovose	44.0557	42.1649	40.8243	35.2231	48.9716	43.616	59.4611	59.9607	52.7891	51.7041	49.4628	56.1347	65.1663	54.1399	77.3667	71.9857	53.592	59.983	58.4094	61.6821	57.3661	61.4577	60.1423	64.7388	56.7468	51.6464	61.6732	52.6139	53.3435	54.1001	65.9114	66.9889	54.3075	57.9816	60.1518	57.266
meta_907	Lysyl-Methionine	13.8705	7.32786	18.4427	13.8844	19.834	30.3324	21.3785	23.3924	23.5357	26.1505	23.6479	45.1811	12.0817	19.9679	6.27695	8.6348	0	0	1.095	0	0	1.00356	1.73651	5.92009	0	6.2027	0	1.79379	0	2.40115	1.57056	1.39928	67.0892	40.8121	9.76695	9.01037
meta_908	L-Canavanine	76.2908	65.407	43.8535	50.3392	43.1207	40.2639	44.0776	35.6228	37.8786	36.7245	43.5506	44.7208	45.5661	39.378	40.1952	33.4446	43.8867	47.6935	32.7577	37.213	41.4958	36.2977	35.9625	34.5497	48.5821	33.5446	31.3266	38.9958	23.3613	32.9417	17.8595	26.6633	30.928	20.8509	40.5555	34.3796
meta_909	Sunitinib	23.1003	26.8166	27.3068	31.4908	25.0021	21.5543	14.2375	14.4186	17.4568	23.5797	17.3518	16.8916	37.3935	38.6616	86.1721	140.266	36.1779	54.0345	19.2415	18.541	22.053	13.2577	21.6674	244.564	24.9063	63.4631	29.2516	27.3916	23.6184	38.387	53.5982	42.6954	67.7809	36.9563	68.4086	83.9868
meta_910	Androstendione	18.797	14.9295	9.78497	11.4243	9.24131	6.02039	17.5267	8.66279	14.451	15.2117	9.69248	12.6803	20.0362	11.6882	23.0009	12.9613	15.1098	11.2733	17.0255	9.56323	7.8611	10.752	8.91405	8.17557	13.7247	5.29015	3.6987	9.20719	7.1651	10.7441	6.81588	3.99798	6.92181	1.31415	4.95396	5.73781
meta_911	(+)-Warfarin	0	0	0	0	0	0	0	0	0	0	0	0	0	0	3.03369	7.55756	8.1017	1.80075	179.41	65.0123	213.209	197.616	86.3776	123.532	231.782	290.642	99.3044	88.8814	589.053	210.292	653.57	477.465	137.463	321.24	257.6	130.703
meta_912	Metaxalone	212.943	228.233	259.356	243.559	239.734	323.032	241.07	212.423	259.88	307.511	244.445	347.011	197.549	245.43	193.242	194.039	167.587	133.256	64.8885	68.2426	52.9496	67.835	72.8977	74.9777	13.0879	75.4423	21.6254	37.8882	23.7377	51.518	24.0265	38.685	105.362	76.2929	50.2355	46.799
meta_913	p-Tolualdehyde	1310.45	1316.12	1505.71	1586.87	1477.76	1752.71	1728.4	1640.53	1882.48	1865.12	1966.54	2012.25	2085.63	2022.58	1853.11	2094.56	2418.62	2267.53	1795.59	2100.05	1428.86	1558.28	1692.97	1789.58	1371.77	1731.59	1517.16	1609.22	1527.25	1553.36	2026.08	2038.7	1602.87	1257.06	2024.49	1886.96
meta_914	Isoleucyl-Lysine	45.5631	58.7862	63.0816	57.4988	71.8698	84.7757	46.5838	47.8769	72.9658	70.1371	62.1	90.4166	26.0853	48.4842	26.4329	36.5452	73.6607	40.104	17.1075	15.9684	25.1109	30.1554	23.2033	22.042	10.3572	37.9541	43.1483	30.1281	31.7049	30.0715	21.724	24.2611	88.5274	63.9806	47.9541	37.1301
meta_915	Maltopentaose	0	0	0	0	0	0	33.7446	30.1938	38.8098	51.4277	29.5756	9.49963	0	0	5.32278	23.4756	55.2657	28.7724	9.95855	4.21004	6.80079	5.17318	0	0	69.1643	126.383	4.99425	8.83882	36.2255	58.9948	40.8558	37.5178	0	0	48.3791	61.9691
meta_916	Leukotriene F4	373.291	333.863	359.326	323.466	447.549	601.891	412.376	597.343	317.601	422.447	408.022	696.879	208.292	311.717	164.6	193.521	509.279	478.88	658.329	579.29	800.512	763.02	855.228	702.88	1027.45	1470.78	1453.1	1551.22	1211.87	1086.55	1001.22	901.712	2823.27	2401.69	2069.25	1818.24
meta_917	Praziquantel	78.6184	69.4276	64.4001	50.7246	58.9967	43.2626	60.073	99.4374	38.4036	29.4357	70.5415	76.8036	36.0824	32.8044	28.5956	17.1499	61.455	45.196	116.472	109.13	109.498	91.7227	159.069	123.513	101.943	100.47	75.8854	95.0014	76.8626	80.0066	66.1005	86.1276	110.49	78.5685	79.7478	85.5794
meta_918	ponasterone A	74.4307	79.6765	98.3549	105.013	73.9119	73.9418	60.3609	54.5546	61.5137	72.1033	58.4998	55.9852	50.8104	62.6782	60.4575	57.8064	106.553	67.933	56.7589	68.8124	64.6128	90.4348	66.3522	64.7514	95.3503	62.7399	83.5343	113.343	64.9689	75.9838	64.4119	74.6727	82.4945	134.024	73.8438	68.745
meta_919	Histidinyl-Valine	0	0	0	0	1.29206	0	0	2.36753	6.59276	4.89692	2.98976	7.29995	8.00004	12.1095	10.7554	17.0423	19.0957	16.7842	11.3433	10.0263	17.8506	21.8703	17.5274	26.8433	24.3524	27.1235	34.047	40.2813	26.242	38.6524	38.0539	40.0979	48.1836	44.9496	68.9696	44.1951
meta_920	Dextrorphan	14.4849	8.35842	0	0.851235	0	0.847837	10.0642	5.55157	9.11431	3.57227	9.26784	1.87304	6.94864	5.45428	13.7744	8.63767	11.8451	9.04206	15.0621	12.3425	18.6834	18.6506	17.7356	21.5164	15.7229	11.6687	14.0284	17.7599	7.53628	6.69818	7.88331	13.6091	3.08217	3.27252	2.18855	11.3955
meta_921	1,3,5(10)-Estratrien-3,17.beta.-diol 17-glucosiduronate	49.5599	55.4102	36.7496	32.2709	37.4139	60.0392	45.1756	54.8209	30.9332	36.4526	35.4601	52.8818	19.8364	27.5762	15.9659	15.1102	5.77172	3.62524	11.7294	20.0388	17.744	16.0206	69.9486	49.2154	0	9.87652	49.3488	74.4168	28.1728	47.9051	1.02841	1.07734	1.89839	2.07968	8.69275	7.04084
meta_922	Flavone	63.7774	49.6878	31.2534	43.4294	37.2103	43.8973	43.6638	37.0063	35.5806	38.2498	38.7207	38.0987	35.241	39.0644	59.1815	64.2559	87.3392	75.5828	86.2589	65.0002	70.6375	51.2736	71.5126	63.0611	80.0164	88.7763	53.7808	56.764	55.2574	49.1039	80.6762	66.0859	65.8755	79.6351	50.7848	45.6002
meta_923	D-Arabinono-1,4-lactone	37.1824	41.9795	38.4535	41.6246	40.3139	46.0706	44.8515	50.0817	47.238	47.9558	49.5445	54.518	57.6207	66.3374	38.4521	43.0195	45.2161	40.6061	43.8698	33.197	31.0564	31.4799	31.3846	28.9134	32.2701	34.9263	25.6704	31.4756	35.1515	21.4634	48.5879	44.1581	50.6582	40.1886	49.7574	44.337
meta_924	Androsterone sulfate	36.3869	48.2754	96.6845	104.564	68.0985	132.237	54.2674	46.3203	102.008	161.207	40.4592	110.191	22.4773	81.1838	16.9438	31.4393	43.2123	33.5922	0.0206686	3.52811	2.11968	10.3621	0	0.786888	0	1.30002	0	0	6.35443	1.237	1.15522	0	12.3982	17.4592	0.617082	3.13177
meta_925	Lariciresinol	16.9705	30.545	64.1141	51.8537	78.7849	41.4599	85.4816	177.391	36.0571	35.1618	60.441	64.7668	40.0309	34.0294	20.7962	13.9003	3.76787	4.40641	62.6958	72.9052	98.674	96.1866	96.3081	74.9385	34.4915	29.9842	68.7259	116.21	60.2423	62.0441	45.9024	37.7197	31.8469	29.7983	30.6747	29.2803
meta_926	Hydrocortisone	17.3749	14.9217	11.1449	8.95033	10.2263	8.44925	17.8196	11.4532	13.7713	15.5212	17.8306	17.4343	14.9191	19.4491	14.0718	17.2576	12.0733	16.5103	24.9766	26.2494	31.2647	23.8464	29.6131	17.3261	24.7356	27.597	17.0458	26.2722	27.9534	18.4999	17.5114	16.4383	24.2455	21.3889	23.5692	22.2305
meta_927	2E-Eicosenoic acid	1478.1	1657.81	1610.49	1468.3	1781.83	1890.96	1756.75	1875.99	1569.77	2015.19	2020.78	1746.35	2131.05	2139.09	1619.91	1453.03	1331.36	1457.31	1945.09	2184.34	1998.72	2202.44	2192.98	2177.93	1804.5	1438.82	1934.31	2214.8	1736.06	1767.46	1524.05	1390.03	1068.15	1343.08	1163.09	1490.87
meta_928	Dihydroergotamine	19.1949	14.5722	18.8255	15.909	20.2071	19.4944	15.8103	18.6043	10.5247	11.9221	7.97465	11.6545	4.98724	8.29731	2.13606	0.964341	0	0	0	0	0	0	0	0.759371	0	0	0	0	0	0	0	0	0	0	0	0
meta_929	9(S)-HOTrE	10.9972	15.7167	8.7159	7.23463	10.6315	11.4548	10.147	15.963	13.0701	9.62399	5.68069	11.8051	9.77053	14.9166	7.52021	12.1077	1.45877	1.52899	12.0058	13.6782	8.68827	6.80991	7.33767	6.45675	0.886157	2.49573	5.66411	17.6319	8.74316	8.22857	6.1824	0.599682	0	2.86835	4.78581	4.18607
meta_930	Astemizole	46.964	55.9295	49.6749	47.8612	40.9436	64.0286	54.0281	50.8329	40.0923	56.066	52.8771	59.5323	82.6898	85.4276	61.9374	41.9243	79.3822	96.1848	19.2615	17.215	22.4868	28.7404	30.7581	44.8301	5.96906	5.43158	33.1399	35.3052	10.8124	18.4712	15.0208	15.9649	60.9919	44.2762	49.3218	56.0244
meta_931	Maytansine	28.7803	30.355	17.6247	16.4132	13.8922	20.4448	27.5326	35.6706	27.4146	27.9863	13.9199	18.5941	50.09	43.7178	54.1706	38.7676	9.66691	27.3763	43.4465	41.3603	40.5961	32.5613	31.8448	37.631	19.7806	22.4356	22.5631	26.4696	38.1343	37.5232	35.2206	39.6233	20.6827	17.1764	47.9055	38.0424
meta_932	Visnadin	26.3052	44.9965	85.925	131.251	65.6655	43.6126	52.0585	25.0042	101.288	88.1418	72.0471	46.2273	73.0562	61.8629	76.8407	108.083	172.021	206.569	139.002	134.74	167.844	166.088	79.5882	110.865	157.066	152.585	136.76	93.2027	196.908	125.755	138.71	133.586	126.741	120.459	152.194	137.775
meta_933	Arginyl-Tryptophan	90.7542	111.214	170.614	170.982	147.324	233.505	109.314	119.073	215.577	292.134	117.459	231.621	95.0589	148.098	80.4294	94.8458	128.827	96.0431	54.4694	45.2699	45.5947	47.8195	47.7355	56.314	36.252	56.6403	39.7408	47.5711	45.7232	42.421	42.7387	32.6697	58.6205	33.0456	35.0203	36.8255
meta_934	Dopamine	77.4444	93.2626	87.4915	99.7016	81.5707	101.378	76.5493	69.9327	73.3586	86.5898	63.2876	88.9153	57.8562	78.9539	59.0314	67.3583	39.9882	35.2864	17.2669	21.6881	11.241	19.0214	16.9071	11.9976	3.04098	17.3556	6.26611	9.58449	12.8311	7.22691	4.45616	6.28772	10.477	3.40439	1.93606	0
meta_935	Famotidine	46.0367	43.9959	46.765	46.3559	55.7975	49.6375	50.4088	60.3145	50.1179	43.3715	72.2602	70.3349	30.2474	34.6634	23.8721	33.12	30.02	22.5052	25.6209	21.6462	27.7769	20.8231	21.362	18.2451	34.9415	56.7197	26.6382	25.8588	29.1406	29.4249	25.0594	21.4074	22.3553	19.72	22.2171	31.6132
meta_936	isocarboxazid	16.7761	20.2977	12.3901	15.0323	15.8386	18.2286	19.5361	23.4456	13.0916	14.8136	14.354	19.9739	24.1612	22.3731	14.085	10.7339	4.24769	3.81633	0.706652	2.48977	9.75303	14.9314	0	3.05907	0	0	1.63613	2.54916	0.304482	0	1.82736	0	0	0	4.74	2.56505
meta_937	Ginsenoside Rc	0	1.49887	21.384	14.6793	28.3129	40.6266	1.05551	5.75238	8.58785	13.4324	25.4412	25.276	4.99276	9.25882	0	0	1.26268	0	5.07527	2.42202	0	2.53463	4.49618	0	8.80376	5.38205	2.78851	37.8421	51.5611	4.70729	32.3758	5.07723	43.8378	112.857	4.60834	18.5672
meta_938	Actinonin	7.66812	3.25373	5.43339	4.05276	3.20437	4.96447	20.0696	16.9072	11.8711	10.6464	20.1543	4.58189	16.7125	15.9778	27.1786	16.0251	16.5953	18.9452	20.2689	12.8735	15.2	6.59419	16.1584	17.3211	48.5339	9.95422	10.8826	9.7133	4.97432	6.4628	3.57079	12.7943	5.00323	3.9867	5.44233	5.9182
meta_939	Celastrol	25.7792	21.4947	19.0554	20.8981	17.4489	13.0601	23.7835	17.9933	31.3434	30.2652	17.7794	15.1816	34.0133	25.6993	58.651	61.2461	57.6537	51.943	110.707	106.79	93.3825	109.113	68.8866	85.5516	120.336	99.6721	56.603	62.1345	99.6584	87.5397	119.936	111.667	76.7233	88.4226	72.7735	81.5002
meta_940	Methyl acetoacetate	7.32843	6.51195	4.91814	2.43403	4.90126	10.3084	18.9658	31.6233	9.18064	15.7556	17.157	8.78091	3.52742	5.20752	0.380582	0.628459	0	0	18.2506	9.82822	10.3472	9.9703	23.8142	17.6418	6.327	10.0277	27.2765	39.1709	22.6498	15.069	10.4899	8.26339	17.6549	15.2902	26.8279	27.704
meta_941	5.alpha.-Androstan-17.beta.-ol-3-one	394.396	421.587	359.145	348.099	484.464	405.076	445.885	458.79	427.695	396.521	378.906	426.511	488.372	455.733	576.969	526.169	416.458	461.507	433.231	448.646	489.622	512.321	419.073	434.96	478.068	422.591	517.788	433.535	469.245	473.619	528.786	547.121	466.063	443.933	535.502	529.908
meta_942	Methionyl-Lysine	8656.61	7125.71	5504.57	3868.61	9927.86	15854.4	24171	31914.7	6145.29	6422.96	11111.3	14323.9	10232.3	13159.3	9091.17	7743.46	3048.06	5403.9	4424.08	5717.93	22221.3	29383.1	19887.7	12314.8	36020.3	34393.7	8028.08	10285.1	6037.3	7943.44	10092.3	9224.49	39649.7	31342.5	28648.2	34774.3
meta_943	Alternariol	7.39297	8.64935	11.8814	11.0087	10.9471	9.32052	16.5846	17.6426	16.7566	18.0918	9.96304	15.3006	19.3318	15.4867	14.8333	14.8847	12.3741	13.7298	27.9549	29.4824	19.5065	23.4495	17.6634	17.6313	13.9554	11.4457	23.0433	18.7985	14.7457	10.8692	15.824	14.3268	19.3917	20.5782	20.7876	26.6354
meta_944	NG,NG-dimethyl-L-arginine (ADMA)	54.4931	48.536	45.3155	34.5018	46.2476	37.8721	67.1229	77.5442	42.1358	38.7109	50.0181	51.32	47.7413	43.7785	64.8405	45.4376	52.8371	40.9213	82.4798	93.2118	78.5268	68.3993	97.3224	84.7284	76.1198	58.1177	60.9429	62.8988	60.7043	54.6893	69.303	81.6777	63.5061	49.4599	57.8311	72.0939
meta_945	17alpha-Hydroxyprogesterone	125.843	150.605	89.7682	95.9656	52.2561	40.9451	50.0659	37.6059	56.2275	55.8941	37.1945	41.7028	53.7006	32.5327	49.5193	58.0785	125.687	98.2109	78.1813	92.5456	127.247	155.215	73.7153	78.5071	45.4025	84.5619	88.2049	50.951	77.7176	95.3535	84.3911	97.4963	73.3369	77.4019	80.8944	65.9719
meta_946	Prometon	51.4096	48.861	56.5038	63.97	39.8011	41.0373	35.6314	31.42	30.9997	45.1305	41.7002	39.0187	27.3846	39.0084	42.8564	30.5762	70.0951	41.1948	36.5873	39.1286	42.9234	66.6133	41.1415	39.2409	70.3872	44.3353	51.0542	83.4104	42.6916	49.3991	47.5334	57.0205	60.2759	81.7137	54.6296	51.518
meta_947	Ascorbyl stearate	24.3355	12.1891	10.3112	8.63003	6.00924	5.1178	18.8147	15.0894	23.6834	19.6934	13.7895	9.1922	21.4827	20.906	39.7018	31.4157	40.2475	34.5749	36.3518	36.8515	30.8088	20.5275	29.0571	22.1379	34.4098	41.1317	3.73343	8.33874	27.7225	23.3416	18.284	19.4766	11.279	6.19047	17.809	17.6354
meta_948	Suberylglycine	120.785	86.7847	64.5471	64.3944	76.6361	52.7236	45.3097	43.7348	39.6335	35.4482	39.3008	37.795	80.2563	69.0383	43.8314	41.2967	17.4858	14.403	17.6843	20.4102	8.80183	6.92598	12.4298	12.3633	4.39667	4.44756	8.41331	7.85802	9.32797	6.72701	6.02152	1.94025	0	0	0	0
meta_949	Novobiocin	19.7368	22.8941	35.7968	29.2164	14.5609	8.80738	21.4286	21.0458	28.4767	28.6899	28.5844	14.5371	37.1463	27.8299	385.806	259.296	78.7115	75.2305	46.583	53.9683	23.1258	34.2128	27.5238	26.2607	9.64929	16.937	20.5054	14.1573	38.9669	29.211	56.0438	50.3277	15.7151	11.7595	30.7647	29.4904
meta_950	Ajmalicine	199.052	195.344	155.477	189.089	166.54	128.905	131.864	122.105	134.77	117.133	150.8	109.532	145.73	136.012	173.992	154.608	218.965	224.621	315.699	281.063	326.709	285.43	403.675	347.317	228.402	213.871	334.322	319.532	186.293	242.322	208.443	188.82	205.125	210.418	218.386	314.102
meta_951	8-Hydroxy-2'-deoxyguanosine	4.11093	2.66493	10.9915	14.2882	7.0155	2.02222	0.528489	0	3.69561	4.73084	0	3.65123	2.54208	1.2777	8.83764	11.8148	30.1202	20.1905	82.5186	67.6819	70.9642	71.5862	51.0633	67.5276	116.379	99.168	49.3985	63.6608	185.116	98.054	100.657	101.704	67.1559	100.189	61.9782	59.8865
meta_952	1-Oleoyl Lysophosphatidic Acid	47.0946	49.9494	43.7238	39.3574	36.6619	46.5676	51.2144	38.1317	38.5304	43.2668	33.8975	41.7568	50.4148	46.3419	44.3751	50.0022	36.5638	39.4602	27.0761	23.373	17.2215	19.5744	17.9044	21.2088	7.88898	15.6611	9.62232	9.649	13.8242	9.69195	12.629	12.0854	3.95617	8.60049	10.6307	3.71406
meta_953	Fastigilin B	12.0926	3.02952	3.14785	1.10565	4.92439	4.58536	30.5883	60.4843	23.3775	27.0875	9.43429	7.37356	29.9787	26.2767	8.59131	9.39409	0	0	53.1074	44.1036	11.4168	10.8095	25.517	28.5138	3.13188	0.684922	10.708	13.3075	21.9306	20.0136	0.189313	0.750222	0	9.82227	0.615113	0
meta_954	Histidinyl-Arginine	5.93179	5.2208	8.02442	3.8219	18.4318	17.0213	9.36732	20.036	11.8578	13.7185	17.904	21.4509	2.72497	4.58905	2.9037	0.860283	7.17315	4.3277	4.91972	7.37394	7.25631	16.0243	16.3719	10.6911	19.6342	13.9176	17.0103	19.4076	12.2701	13.0818	13.4637	8.05347	25.8363	16.6359	19.1931	9.28026
meta_955	Prednisone	12.5146	7.21375	1.77e-05	4.13324	2.72821	0.751583	2.30835	0.0175668	1.04309	2.88089	2.33382	0.651434	3.88239	0.236791	7.00461	4.09814	10.0821	6.2631	25.4129	31.1766	32.274	25.3185	39.0332	31.5046	4.7442	9.10873	11.8023	13.0741	10.2614	7.84654	6.07119	1.90305	9.75868	4.76983	18.0886	5.60077
meta_956	Leukotriene C4	10.9985	5.94016	4.89095	3.2532	1.24945	2.07587	3.58115	3.38355	6.35402	4.74035	2.97285	2.54158	8.60224	1.58382	210.796	80.5366	11.727	9.54286	13.3537	16.3539	4.75355	9.52268	11.4674	6.76414	10.9824	11.77	6.59938	3.39204	6.52595	3.95626	10.235	8.57717	1.06577	0.32628	5.93035	7.02275
meta_957	Helenalin	32.6753	34.0876	43.8841	32.8612	60.5661	58.3548	37.7354	62.4403	29.278	37.2083	50.1362	62.5101	13.8251	16.913	10.3842	13.4501	18.9705	18.8201	23.9969	28.5715	44.9662	58.5565	54.0745	44.017	53.5124	59.4068	66.8349	78.9322	51.7983	54.9741	40.1696	37.6454	91.7638	69.1739	59.215	52.2319
meta_958	Tryptophanol	20.3446	7.09287	1.46122	0.975656	7.52027	8.16872	86.5679	100.799	40.5363	32.3618	32.0941	15.9341	53.3056	29.0752	15.2694	2.66094	14.3606	15.7545	64.6024	67.4456	40.6164	37.164	80.859	65.3523	31.3946	25.4998	50.0829	64.4906	17.3145	35.7146	10.9049	25.987	13.5749	8.56505	51.1654	52.1836
meta_959	Prolyl-Aspartate	17.3069	14.989	15.5217	18.6274	12.2412	8.00137	12.896	9.60909	16.7572	13.0126	9.27306	9.07153	15.2015	14.1155	29.8489	38.6414	46.3685	38.75	34.1506	30.4679	17.5493	17.9845	24.6119	26.3695	24.3167	29.005	18.8243	18.9487	25.172	22.69	32.6479	32.4978	20.5315	19.7857	24.7996	32.9758
meta_960	Phenylalanyl-Glutamate	101.343	64.8456	93.7347	167.877	104.97	53.9387	212.691	104.922	351.514	128.396	125.96	120.18	519.206	402.67	315.43	496.933	551.611	469.577	462.745	685.583	674.009	392.201	393.479	502.784	249.246	294.71	329.429	263.707	308.974	178.689	565.297	418.662	86.5715	141.014	314.127	243.826
meta_961	delta-Tocotrienol	64.8375	57.9716	47.415	58.972	58.0798	52.6889	42.1297	36.212	34.213	36.2374	44.2587	41.2517	37.0933	33.0315	28.8264	33.7871	36.6207	34.7466	38.2126	26.0722	32.9944	29.3127	39.1496	39.1161	58.327	33.04	35.9389	39.8085	24.361	37.9145	38.0733	24.9844	34.381	34.0169	34.1115	31.5304
meta_962	Glycyl-Arginine	60.9104	58.5038	64.8163	54.1389	111.534	128.581	146.987	134.26	130.367	167.693	226.856	230.569	90.4255	107.463	123.914	156.605	183.428	268.611	27.0606	29.8743	22.7214	19.9297	32.7019	31.3771	31.5913	56.75	132.033	138.897	105.726	115.933	62.2935	74.586	165.564	166.285	99.2094	98.4309
meta_963	3-Prenyl-4-Hydroxyacetophenone	10.2758	12.1161	7.06126	8.46364	12.4273	17.2607	14.2593	18.1555	8.26517	9.12761	12.4173	26.3138	8.8879	13.2819	1.54782	3.87608	1.16999	0	10.6052	9.31876	17.7225	16.1968	18.8899	18.9134	8.44323	13.717	20.7813	20.5282	11.7513	13.1233	14.6481	12.7463	21.0618	18.0609	30.1994	25.9323
meta_964	Asparaginyl-Proline	122.349	139.917	129.392	137.033	142.968	171.211	146.795	155.388	122.489	144.611	210.514	222.553	107.505	101.737	52.7461	65.302	41.8175	46.6149	104.335	109.96	159.185	145.612	131.811	97.5757	108.525	105.039	99.9419	88.0348	132.722	174.985	77.8576	99.5244	104.15	66.5453	111.235	139.995
meta_965	Venlafaxine	324.65	352.516	127.267	95.6946	139.242	110.246	298.317	480.45	240.835	198.371	276.766	198.179	293.003	228.82	427.295	308.978	228.591	186.158	217.466	304.717	220.728	208.047	276.593	240.062	408.658	215.583	136.148	258.499	106.97	171.324	196.107	196.255	101.932	97.1908	160.755	202.094
meta_966	Prilocaine	23.9606	24.1253	26.3502	29.8094	27.2074	23.9968	15.778	17.8511	18.6534	18.6661	19.8827	19.2069	20.6745	23.7938	20.019	19.6382	26.3575	27.4413	21.5523	19.3764	21.5354	24.3596	22.2993	21.2032	20.7109	18.0595	24.5965	26.8298	18.7976	19.3474	22.7256	24.1619	24.7334	23.7854	23.4719	25.8042
meta_967	N-Palmitoylsphingosine	780.153	796.303	938.968	1291.42	1174.98	1210.92	751.368	759.225	672.318	604.742	740.026	740.611	571.643	699.261	736.034	695.373	971.076	1137.78	1162.8	1396.86	1627.19	1634.62	2036.95	2081.01	2894.31	2505	3169.31	2927.92	3040.61	3240.3	3356.5	3462.52	4463.06	4681.08	3910.03	4044.14
meta_968	3-Acetyl-11-keto-.beta.-boswellic acid	757.05	751.247	880.976	560.289	1404.55	2129.47	762.988	1905.63	579.216	737.808	1156.74	2058.93	227.613	443.435	119.393	134.142	87.9396	88.9725	152.283	173.54	221.572	306.42	224.46	203.401	190.771	216.45	257.676	351.357	233.774	275.861	129.834	115.607	159.834	201.298	122.147	133.139
meta_969	1,2-Didecanoyl-sn-glycerol	43.4749	43.5435	26.8555	18.096	27.5189	27.2455	41.8325	50.3342	51.3306	56.0963	34.7127	40.0618	43.4017	47.0671	37.9812	46.9983	22.1814	36.407	26.8404	32.0981	24.4183	24.8202	30.2772	35.1911	2.22225	9.70638	17.0769	9.90244	23.9531	23.2138	4.88943	3.1442	5.56764	0.861973	1.38886	0
meta_970	Oxyphencyclimine	72.1559	55.9145	39.0925	34.7066	29.4994	22.0365	66.3754	54.1013	64.1096	34.6733	76.6738	29.6279	79.624	46.0856	118.829	95.7998	71.9574	79.652	71.2259	78.0362	49.1031	53.4044	62.8651	51.1747	89.429	43.073	30.3576	37.7419	19.6026	19.3932	36.2327	45.6726	8.87599	8.17927	12.5908	27.7917
meta_971	Oxethazaine	3.91066	6.21003	9.44651	4.30774	5.13086	3.6381	16.6708	23.8339	34.2377	27.997	22.1529	14.9127	26.3249	31.3758	42.7123	29.8685	23.39	17.4044	64.3165	70.18	70.9423	97.6119	53.807	50.3459	101.505	61.4136	41.3433	60.7462	105.838	88.8642	119.296	95.1468	86.3863	72.4028	80.7686	126.798
meta_972	Maltitol	53.3868	52.7301	46.2595	43.6951	79.5692	64.3323	124.434	108.252	86.7151	71.3258	59.6618	73.2922	123.885	94.6563	62.4275	54.1932	33.3797	41.888	137.763	172.559	219.304	217.313	107.205	134.763	77.1893	77.0421	314.932	203.7	62.1904	88.5018	79.1433	80.5454	143.97	147.405	218.006	258.079
meta_973	Miglitol	30.4052	42.1156	45.1065	42.6913	37.2153	54.1939	36.7795	36.6972	44.2327	46.9531	33.9716	54.5782	29.7474	44.2122	28.4438	26.4778	26.9107	33.266	6.7873	4.88572	6.0283	6.1124	9.71326	6.78892	0	12.3844	8.01341	10.9121	9.77409	8.71741	4.06164	2.28973	18.5382	12.1265	5.26173	1.67446
meta_974	13,14-Dihydro-15-keto-PGE2	845.236	838.696	743.099	676.621	696.959	576.748	597.947	603.52	923.525	914.486	765.087	695.881	696.073	792.804	1071.61	1038.79	948.149	899.219	904.868	878.134	698.298	699.083	751.74	787.775	1106.28	878.063	727.003	871.555	821.311	743.445	723.7	810.941	498.545	668.336	706.659	802.167
meta_975	1-Palmitoyl-sn-glycero-3-phosphocholine	15.0011	11.9165	14.3081	9.63159	12.9073	12.6124	9.84807	9.26948	7.84801	10.9916	19.9355	8.82023	11.1655	10.7524	11.6182	6.33162	12.0492	9.46422	19.5727	8.98981	7.38966	9.28217	13.0061	12.3448	13.5031	9.29483	12.1807	19.5878	13.7086	11.4595	22.313	17.2118	6.65933	11.9927	6.66323	14.2505
meta_976	N-Oleoylglycine	0	0	0	0	0	0	0	0	0	0	0	0	2.67303	0	12.2558	10.6666	2.21216	1.99734	27.389	36.4665	44.3342	41.0921	16.686	16.0553	77.4705	25.7194	2.29565	0	45.5261	34.1436	48.7216	66.2076	6.08152	26.2985	11.1266	6.56487
meta_977	Nisoldipine	0.81426	0	6.03571	4.83723	2.98483	0	1.28553	0	4.38414	2.55625	0.787297	0	0	0.852778	28.5967	34.2392	33.2455	28.0216	92.0477	84.2999	67.4017	63.5718	38.1676	46.1501	139.059	84.8544	13.3685	26.0329	162.321	70.3878	152.317	130.892	18.8013	31.4455	80.1576	47.7844
meta_978	Eicosapentaenoic acid	0	0	0	0	0.0177304	0	0	0	0	0	0	0	0	0	0.470464	0	0	0	0	0	0	0	0	0	0	0	0	0	0	0	0	0	0	0	0	0
meta_979	Ascorbic acid 6-palmitate	36.2555	34.3616	29.7243	26.6205	16.7517	36.2369	37.0687	34.1145	40.5426	40.1607	33.1424	33.5832	28.7379	40.252	72.6835	52.7086	51.8649	37.2906	181.013	111.529	92.7433	86.3317	103.984	84.0266	154.921	119.8	41.3829	67.5159	67.3528	61.0129	132.144	132.549	194.628	162.003	149.442	203.228
meta_980	O-Phosphotyrosine	3.78804	2.39112	4.30757	4.55384	7.53758	5.53106	7.11955	5.34996	5.82862	5.50076	5.05519	6.4097	6.79193	4.96289	5.23983	4.76585	3.92041	3.10152	75.9111	134.227	61.8945	98.0986	123.733	81.673	17.0699	16.3542	55.9445	31.9797	19.4663	14.8774	64.9881	80.3196	57.7348	50.5841	42.2068	8.23419
meta_981	Arachidonoyl Serinol	0	0	0	0	0	0	0	0	0.696105	0	0	0	0	0	6.62208	1.46707	0	0	19.3186	16.1432	2.64919	6.19238	39.3237	22.6844	47.7691	41.7271	0	0	33.1236	39.5007	74.8929	75.4307	90.2136	2.42947	32.8019	0
meta_982	Clarithromycin	260.182	223.43	125.087	137.458	107.63	81.5439	220.955	191.098	199.956	131.701	234.167	86.625	246.913	186.162	343.286	265.301	260.274	278.456	258.15	285.47	209.22	206.276	287.058	261.518	302.464	171.975	162.239	188.008	108.545	134.992	165.883	243.74	91.17	88.7357	145.51	140.237
meta_983	5-Methoxydimethyltryptamine	33.7805	30.4836	24.0954	31.5276	29.0728	20.3882	25.3769	26.6715	27.2018	27.4182	28.84	26.4784	30.8812	21.8853	38.6202	37.8928	45.9544	36.4616	38.9437	46.172	34.6613	37.2203	47.1685	46.134	49.6834	38.43	31.2655	35.6828	33.6678	41.3171	42.3135	43.3752	36.6283	31.7933	34.637	46.6466
meta_984	Isoleucyl-Alanine	19.2671	21.4741	23.4735	25.4819	24.8954	24.068	23.8713	25.9133	35.4921	38.5802	24.4537	31.7287	20.6993	27.6519	25.1264	27.0467	28.5534	28.2809	15.5725	17.5381	17.3328	14.6647	18.1854	17.5793	17.8284	24.6749	19.8483	19.3624	17.293	18.5065	15.4748	13.4674	29.9639	25.9001	19.2518	18.5224
meta_985	Glycolithocholic acid	50.4807	44.9851	39.7491	42.6859	44.2674	44.6346	31.9049	27.1966	27.8924	25.9369	33.2815	30.9122	27.2544	29.3714	23.671	23.4803	28.9429	28.6763	31.8381	24.6965	35.4971	30.3923	34.1438	35.0357	44.2184	34.167	36.8244	42.7832	31.458	36.6067	32.0946	34.8054	38.8149	44.6693	34.6077	33.3743
meta_986	N1-Acetylspermidine	27.1322	20.1942	23.8084	25.8855	18.0113	17.3035	32.6766	26.0863	48.8204	44.801	26.2999	22.1224	36.6045	22.414	91.6181	98.6465	70.4297	64.7318	95.4514	93.2382	67.0209	75.7048	50.3419	59.5384	63.3475	84.1083	46.4275	47.3982	86.5733	82.103	100.427	93.4118	48.8949	58.9538	62.9185	61.9499
meta_987	Nitrobenzene	32.4619	31.6025	33.1106	22.2098	34.9878	31.5079	65.4251	59.0513	50.092	48.872	41.1358	37.4445	64.7197	42.908	85.9017	73.5784	50.3958	51.989	45.6954	64.8337	39.7583	47.251	41.0491	48.1248	35.6806	35.5036	40.1279	33.447	29.8449	37.5859	48.2156	49.958	16.7783	29.3548	33.7559	27.4192
meta_988	Fumonisin B1	80.5744	103.337	51.1349	113.803	39.4971	47.9844	60.0139	44.9046	21.7092	17.8226	24.175	20.7599	18.7866	41.6132	17.8104	12.7951	7.27746	3.37057	29.4821	16.5415	20.844	26.9335	17.2121	28.3707	28.9756	15.0796	35.9965	20.2267	18.4155	29.827	28.3337	15.8351	11.131	69.5823	11.2505	37.5467
meta_989	1-Stearoyl-2-oleoyl-sn-glycero-3-phosphoethanolamine	851.221	980.345	460.384	545.339	458.461	531.459	573.832	560.3	425.003	389.221	627.864	459.937	517.66	632.337	805.226	572.097	692.908	718.464	747.505	957.214	1128.25	1193.31	1372.91	1421.45	2043.08	1497.99	1634.98	1550.49	1299.94	1366.06	1417.93	1492.86	1497	1559.57	1413.1	1427.69
meta_990	Carnosol	35.0966	36.7624	2.91849	0.805631	0	0.175859	2.06008	0.913006	2.7196	1.49312	5.61962	1.17306	4.26416	0.815501	18.9825	15.8631	10.0418	18.6398	0.803714	5.66694	0	0	0	1.09013	8.58593	0	0	0	0	0.663687	0.8143	1.25101	0.198269	1.48859	0	0
meta_991	Threoninyl-Arginine	21.2588	15.799	11.1987	18.8248	12.1676	9.94298	27.2354	16.0873	35.3508	28.1478	27.835	20.3882	24.6354	24.1537	34.2606	20.7788	21.4451	18.7477	22.2954	17.5917	22.1507	24.5558	15.6252	18.7227	16.3252	13.4927	2.17782	13.5168	26.2549	19.097	31.9054	30.315	62.453	55.6018	47.9933	57.8945
meta_992	Isopentenyladenosine	182.41	205.56	248.887	223.77	252.662	310.133	169.281	170.148	226.526	258.994	239.033	296.023	135.822	193.654	132.162	147.938	139.117	124.636	50.1528	46.1553	44.0892	51.5741	50.1511	57.115	27.3937	73.8566	47.2685	44.8744	37.4822	51.6592	27.9012	29.7732	54.9167	49.6192	30.9283	32.0467
meta_993	Pyridoxine 5-phosphate	0	0	1.86976	7.15317	3.14254	0	6.24192	1.54926	17.6539	0.515979	3.68422	0	14.6842	5.71684	9.79432	34.6051	45.658	28.7619	23.5835	43.821	43.1115	12.1422	16.2288	27.1224	21.8746	24.737	19.8396	10.5572	19.0517	9.21481	19.2764	21.6702	0.802083	3.06095	7.06661	7.49123
meta_994	Dihydro-4,4-dimethyl-2,3-furandione	38.4542	33.2582	38.0339	36.7344	38.7586	31.5311	35.768	38.2243	37.6077	39.3018	37.2061	37.3368	42.5009	33.9803	52.5684	50.1918	61.0349	50.5924	57.6675	64.2303	52.8373	65.0773	64.2191	62.3876	65.3362	60.4986	60.7618	55.8397	62.8154	63.3816	73.5488	75.2352	66.9048	76.0498	64.6452	69.7711
meta_995	Naringin	63.7591	50.7557	2.52818	3.99822	7.57868	0	37.858	25.9936	22.9901	14.6959	27.0136	22.8821	44.462	18.0977	24.6706	16.0021	0	1.98587	12.1621	17.8435	0	0	0	0	0	0	0	0	0	0	0	0	0	0	0	0
meta_996	Fructose 1-phosphate	181.215	152.309	237.099	293.242	390.049	324.101	479.469	344.096	556.419	636.389	858.982	606.844	206.768	263.855	311.992	344.944	423.84	483.843	91.1833	70.2653	200.133	212.383	134.369	93.0139	242.695	508.363	237.097	349.543	281.763	328.245	263.859	225.795	609.642	436.784	456.006	415.468
meta_997	2'-O-methylcytidine	22.3327	23.485	18.213	14.2248	30.6347	50.544	30.9425	24.0302	6.84458	18.2306	29.1439	37.8265	53.4457	37.2119	8.1984	5.39638	12.2776	15.8157	49.3518	69.3599	112.95	81.0814	72.2128	67.5096	69.1591	47.6784	63.6606	73.1041	51.5799	91.1552	43.874	47.4765	104.208	67.8799	103.235	94.3651
meta_998	Bosentan	0	0	0	0	0	1.7723	3.92192	9.25559	1.64836	1.12088	5.71774	6.23427	3.04148	3.93992	0	0	0	1.15147	1.96771	3.10561	7.37787	6.64579	33.7346	9.63471	0	1.05561	10.6679	16.8476	10.5621	27.028	3.90757	1.85942	182.02	111.304	83.1343	51.9199
meta_999	Estriol 16.alpha.-(.beta.-D-glucuronide)	4.38308	9.79879	27.7323	27.0816	25.9262	23.6774	46.715	196.229	42.0675	47.8552	17.4258	41.4057	8.79976	33.3467	2.09988	1.59934	47.0416	34.0396	429.185	148.132	146.539	135.619	212.65	191.944	68.3835	109.903	148.28	569.302	281.763	80.463	168.945	170.104	175.677	150.615	244.596	213.746
meta_1000	Spiramycin 1	12.0407	12.4445	5.01552	7.80533	6.35779	6.13886	14.7243	9.13642	12.767	8.64166	13.9179	7.61501	10.8665	7.11034	19.9973	19.097	27.3182	20.1819	12.9261	20.7715	20.062	24.1331	19.8543	26.55	20.2032	17.3177	15.6073	13.654	16.8539	11.2663	21.4657	15.0699	27.085	11.9714	18.5337	20.7845
meta_1001	Swainsonine	49.2986	44.6922	40.0554	35.634	44.3047	34.8021	62.6848	59.2471	42.7265	38.2477	32.2403	47.4647	89.1021	62.152	60.8932	55.3029	35.3886	31.7338	109.529	140.974	164.264	189.313	132.261	140.464	103.426	97.9459	70.9861	69.827	61.2294	77.44	53.4347	52.5141	36.3042	46.1874	65.0569	54.3934
meta_1002	Biopterin	71.7841	72.3086	64.1991	78.1913	57.911	62.9067	31.5598	27.2393	28.6931	24.5592	35.5833	33.5048	23.2961	21.953	29.759	30.6682	42.7435	45.5135	31.2169	28.5889	34.0496	24.7851	35.2729	29.5476	48.7132	34.9214	54.9368	38.8313	35.9505	43.5756	37.7802	38.4594	53.3691	54.5936	41.2211	44.2708
meta_1003	Colchicine	25.7588	18.8033	37.9143	38.3687	31.3859	28.872	19.5466	18.6633	26.6772	26.8872	21.7807	28.4185	16.5794	19.1994	26.5209	38.037	34.0466	30.8497	42.8743	45.7299	51.2019	54.3288	48.1738	39.4657	39.1939	59.8276	44.7576	53.6527	57.9287	49.6243	55.2569	51.7461	62.1872	62.1325	61.4744	59.0873
meta_1004	PS(16_0_16_0)	896.515	767.05	617.675	707.784	741.408	678.723	494.374	465.127	338.196	321.263	419.866	429.675	328.17	341.191	318.721	314.346	431.075	442.185	597.358	574.752	630.842	524.47	764.003	692.423	830.139	738.076	796.772	748.226	785.155	739.523	819.193	735.212	875.36	869.428	787.817	774.622
meta_1005	Embelin	10.0625	2.33189	0	6.06173	5.63475	7.55368	0	8.30586	2.68266	0	0	0	0	0	8.09184	0	0	1.48761	0	0	1.41265	15.7344	0	0	2.04331	0	20.1641	10.0414	2.94431	16.6127	0	0	0	0	1.05664	0
meta_1006	Lysyl-Isoleucine	291.259	266.079	118.241	153.704	150.797	105.864	146.944	120.844	107.073	91.5095	175.084	112.767	133.778	85.4839	116.207	86.4627	93.3271	77.8479	71.7411	66.99	60.6879	44.1953	83.4707	75.9021	149.771	81.1556	50.1359	85.7861	38.7369	56.6889	43.0201	61.8621	24.1058	26.5199	50.5254	46.1025
meta_1007	Myriocin	79.9524	79.1908	66.9625	79.0199	71.0515	73.0158	60.2907	56.0913	50.3102	45.6479	80.9456	51.7931	56.524	55.0776	45.3796	35.7504	57.9508	55.5504	62.7596	71.0194	94.8338	96.8448	81.5939	78.9238	89.9123	95.0725	106.506	94.1912	67.8746	79.5021	67.6491	55.4962	71.7367	71.1705	86.8511	80.0563
meta_1008	Sulfathiazole	47.2735	40.9592	43.9529	53.6069	39.8495	37.2893	16.7702	19.0344	20.2737	13.5276	23.5206	22.2359	17.3901	13.9215	19.06	16.2174	29.3487	26.7092	20.3528	22.5439	20.3363	19.198	23.5486	23.1732	35.6812	25.1513	35.1656	25.183	20.8653	30.7823	23.1181	26.5238	30.7474	33.2968	29.7789	23.885
meta_1009	Ethynodiol diacetate	16.6275	16.3563	39.0674	28.2037	38.0969	26.9008	25.2167	35.7263	51.6017	46.7078	38.3149	49.3063	30.9285	56.023	14.1885	28.8292	13.2374	9.96149	35.9445	33.7457	6.83684	9.01412	28.9227	30.5514	5.80084	6.53373	18.6321	32.4841	79.8442	52.732	1.08668	6.16616	14.8004	33.7379	3.03613	1.72608
meta_1010	2-Methylbutyroylcarnitine	22.8276	26.3452	24.6107	28.5175	23.6029	28.1921	34.5552	28.0701	41.5324	45.7576	25.2737	32.4737	49.9901	45.7266	31.2993	29.0888	24.6812	28.2353	13.7983	16.0807	18.4148	19.2724	32.7754	31.0947	1.5174	8.74069	10.6759	13.5722	12.969	9.41127	8.41061	9.63428	4.10496	3.06071	19.132	6.00997
meta_1011	Aspartyl-Proline	25.2476	24.5518	20.4013	27.9804	24.3789	26.4056	50.5961	31.9299	58.0697	61.7898	34.8866	31.5916	64.9409	60.0176	90.2491	68.0631	58.9288	65.5968	26.2955	28.8417	21.617	24.9255	15.288	17.7153	24.6371	24.8793	11.8126	11.5972	12.162	12.1821	26.2027	29.3142	28.7827	20.5675	35.5155	34.3027
meta_1012	Methacycline	0	0	0	0	0	0	48.6429	37.646	56.7589	55.9245	26.2843	15.64	11.3897	6.97081	9.45482	13.5583	27.6738	21.4675	10.257	10.2498	11.8615	8.43866	6.29086	4.12266	8.92686	15.8563	0	3.83661	18.8794	21.9163	18.2929	8.96346	0	0	12.1837	16.2205
meta_1013	Ibuprofen	123.018	118.68	112.641	129.849	122.667	123.769	117.625	117.144	118.259	129.281	131.147	121.572	112.013	120.148	126.232	139.817	178.277	151.413	107.785	84.08	97.2597	90.1435	97.0363	105.462	144.642	135.192	127.17	134.866	133.602	116.08	136.097	104.21	120.208	127.632	106.629	116.094
meta_1014	D-glucosamine 6-phosphate	24.6521	25.174	16.0847	18.0906	13.3395	22.3115	7.7966	6.55839	4.44882	4.38463	10.0067	16.0426	9.77878	9.97987	14.6696	17.7618	7.80857	9.03086	7.76014	11.302	10.3673	11.406	11.6072	14.0772	11.9148	13.5979	9.73496	6.6524	5.03678	11.7132	7.17458	8.77495	14.3767	18.8339	1.4308	2.29374
meta_1015	Chlorogenate	4102.12	4319.2	4308.09	4983.43	4684.08	4567.85	5464.24	5591.84	5378.3	5834.68	5467.64	4311.74	6308.65	6086.36	8123.01	7131.75	8335.28	9847.46	6058.9	6512.72	5990.22	6289.09	6739.51	6658.09	5011.31	5093.43	5119.09	4743.43	4478.25	4360.09	7148.69	7208.17	3873.59	3297.38	9037.73	7806.08
meta_1016	L-beta-Homothreonine	19.9717	28.936	52.4698	51.0628	39.0836	74.5267	18.3122	26.01	39.143	48.3204	19.9333	59.5254	10.9729	37.3595	5.13503	8.16221	9.32441	7.97968	0.858064	0.76754	1.6387	4.99751	3.26722	3.98254	0	1.27526	2.0009	1.16607	0.320654	2.23474	0	0.224414	1.1783	0	0	0
meta_1017	Acetoacetyl coenzyme A (Acetoacetyl-CoA)	0	0	0	0	0	0	0	0	0	0	0	0	0	0	0	0	0	0	10.8159	39.0598	95.5109	117.067	4.33256	9.27849	176.566	109.174	54.2066	34.5535	94.7771	157.907	17.2614	23.9067	0	0	23.2286	1.87477
meta_1018	Serotonin	9.00459	8.64435	11.9478	13.5705	8.57851	10.8805	10.778	9.34429	15.2237	15.7032	11.7636	9.38675	13.3859	17.0387	14.3988	21.0041	30.1641	19.5293	21.6905	12.7484	16.4363	17.9967	14.1464	17.1552	15.5897	20.1673	9.92118	15.5408	20.0229	13.3062	19.6389	17.6255	18.5507	9.46744	15.4195	17.6968
meta_1019	5-methoxytryptophan	7.27036	10.1844	6.83512	9.02413	4.29536	5.66606	10.6276	7.35159	10.9629	9.43615	6.51885	7.22653	11.0615	12.1187	12.0757	14.5941	10.5958	9.1377	12.3963	11.2778	9.93078	14.0094	9.18965	11.9269	2.78751	6.5492	6.16463	8.37445	7.73044	11.2732	2.24245	3.8183	3.2696	3.91563	3.08097	4.12533
meta_1020	Nitrofurantoin	32.9162	26.125	20.3263	20.8463	23.0309	24.665	18.6614	18.723	10.5141	14.957	16.7466	18.0015	15.9738	14.4299	22.4981	27.7632	36.4786	33.996	44.2462	34.5541	33.1388	26.0291	33.0191	34.5362	44.7808	37.2458	26.9995	30.6921	25.463	22.8933	45.4343	39.0058	38.7237	46.6294	23.3206	21.4105
meta_1021	D-Glucuronate	49.2582	42.9277	40.2997	40.4805	33.0361	44.5009	32.7597	42.8891	16.1683	17.7913	25.3465	33.1249	7.56508	8.1967	16.2156	16.2881	17.2273	17.5437	33.033	29.0732	35.1578	31.9795	34.0441	38.231	32.1687	36.3127	24.4461	19.4013	19.8474	25.4178	21.8674	15.5095	1.24972	15.5952	7.72629	12.871
meta_1022	N-Acetyl-a-neuraminic acid	261.624	244.315	223.169	242.402	231.227	201.608	299.352	291.707	200.538	199.541	139.98	192.362	313.65	281.685	459.558	415.678	230.5	287.131	426.651	391.447	341.961	254.35	476.736	446.861	676.099	456.038	340.711	408.654	237.203	273.624	214.847	200.072	279.267	299.056	288.357	288.019
meta_1023	13,14-dihydro-15-keto-PGF2alpha	134.991	116.647	79.7401	98.3991	82.4674	96.8418	135.787	138.197	111.561	121.069	186.327	106.201	121.046	119.088	125.861	99.0225	101.938	112.024	100.014	92.977	95.1289	80.6901	122.31	107.415	153.225	82.0909	85.5319	128.618	79.8262	85.2158	87.0766	82.3986	56.6601	53.5363	68.9904	95.3831
meta_1024	Matrine	17.5744	17.7325	20.3353	18.9063	21.4275	14.1306	20.5133	19.6914	21.242	22.3745	15.9452	18.1545	23.4617	18.529	24.7271	27.2285	33.1	28.8113	41.2891	40.7235	37.4815	39.3943	34.4996	41.5639	40.0473	41.3465	41.3778	39.4856	41.9973	42.4962	41.4448	43.8654	40.3214	42.2292	36.673	35.0783
meta_1025	Primaquine	25.9554	31.4391	41.9257	41.2003	41.4497	45.0792	26.4764	38.1311	56.5344	60.5202	54.9815	75.2744	21.3898	31.2001	22.7248	26.5651	45.1194	44.3971	15.3436	14.3581	20.1019	19.5533	19.3187	21.1418	13.8308	36.678	27.9588	26.763	20.8122	20.4208	12.0494	10.9601	42.3884	34.5257	24.1396	22.4849
meta_1026	3-(2-(Methylamino)ethyl)-1H-indol-5-ol	21.6816	22.882	29.2179	39.1084	24.9833	25.827	30.0416	22.0154	32.0369	34.3807	22.5224	23.6126	34.8114	35.3055	48.488	50.5114	68.1104	63.0802	38.9487	32.1346	31.3494	27.3585	24.1932	23.8725	32.3077	40.9428	32.1409	40.9836	44.4716	39.8041	41.635	31.5609	23.1013	33.3405	22.0925	30.7721
meta_1027	Histidinyl-Leucine	12.5229	13.3655	10.9373	9.68737	8.82416	8.06904	14.1518	9.71051	8.65161	11.0618	13.3925	9.90985	11.9235	12.0342	12.175	8.85507	8.46249	10.8243	12.0945	11.4948	11.1465	12.2048	11.0006	10.8824	12.2586	8.77481	8.04526	8.31446	12.9237	10.6731	12.941	7.66658	4.32628	10.1729	11.5794	9.44015
meta_1028	Lysyl-Glycine	260.762	213.546	156.476	144.52	101.223	97.2182	54.4834	45.5667	50.6258	50.2886	45.1462	42.6479	59.8699	56.7635	54.0981	50.5878	69.1863	65.1134	41.9747	42.563	47.7538	44.3705	39.1066	42.7916	35.5084	29.4279	44.9864	46.3765	23.2666	23.1577	37.6516	38.2185	40.8082	36.9124	41.839	31.7411
meta_1029	Oleandomycin triacetate	103.586	87.4256	47.5941	61.1051	34.5581	34.7188	52.9879	30.5665	40.865	30.6758	38.2041	21.6764	56.6069	52.6111	53.6416	43.3595	53.5651	61.3375	168.479	172.175	193.409	174.119	205.331	194.709	168.741	83.0686	88.8725	99.0548	77.8858	51.744	94.8592	90.2429	58.4994	48.7643	72.9287	73.9585
meta_1030	Coniine	29.7232	31.9611	26.6654	27.9216	33.2246	37.6095	32.1883	37.2991	41.3529	37.5626	36.0714	50.4101	31.2248	38.8137	33.711	43.9554	46.4237	35.7972	29.8818	24.0597	31.9542	38.2576	28.4356	28.8345	23.0639	35.4354	28.5337	24.3089	27.88	30.0566	20.3932	21.1855	56.154	46.3464	38.4212	38.4004
meta_1031	Proglumide	51.0808	67.7338	57.4612	61.2599	55.1192	84.8451	47.464	53.2405	57.7427	66.1184	67.4341	80.9448	41.3149	55.2455	33.13	23.3507	34.1889	27.1972	10.3491	11.661	4.99541	8.94143	6.01397	5.88374	4.83176	10.6954	17.9841	25.6308	9.60091	7.81263	6.17274	5.64654	32.1455	12.9185	25.7896	12.4044
meta_1032	Indole	9.63678	11.7111	10.3517	13.2277	9.36953	12.0144	41.9292	38.883	30.2652	30.6187	33.4472	33.8366	17.683	14.894	24.7665	44.0561	58.9878	47.0229	64.0782	52.8007	58.1376	55.8362	51.7498	53.8315	87.4904	119.528	51.0453	48.8916	58.2838	60.8906	75.7062	73.4781	34.3206	37.6809	57.8563	68.3819
meta_1033	Arachidonic acid	1399.47	1192.24	1261.48	1359.62	1090.94	913.942	1829.26	1519.48	2416.34	2242.33	1383.87	1200.69	1833.79	1431.87	4360.38	4727.94	3390.3	3202.97	4923.94	5165.53	4072.07	4240.58	3372.34	3983.88	3796	4047.39	3098.64	2774.41	4687.79	4686.52	5465.8	5200.42	2644.62	3384.75	3799.32	3504.59
meta_1034	6-Aminocaproic acid	225.995	238.989	232.799	255.764	264.644	336.345	230.599	248.085	237.901	265.946	261.24	330.04	164.716	226.832	143.112	178.892	166.412	144.442	114.943	112.856	125.81	153.174	125.466	125.315	77.8835	147.421	145.96	168.62	138.035	127.385	102.382	93.5646	170.882	142.511	146.17	124.996
meta_1035	4-Androsten-17.beta.-ol-3-one glucosiduronate	56.9	52.6427	45.2962	52.109	62.3902	70.0158	53.8032	63.5753	49.6934	54.2487	52.2443	59.4672	53.3116	51.0835	50.0792	49.2858	37.1725	40.2251	43.0397	30.2454	32.8296	33.9783	47.3215	50.2151	30.4986	28.1789	24.9494	34.0422	43.146	33.1112	33.0385	34.7829	24.9646	28.9881	33.2204	39.2082
meta_1036	Procaine	25.8196	42.1202	54.7899	48.3431	37.0463	65.8355	23.2538	32.0403	36.3872	40.2024	22.9254	50.6742	17.696	31.4868	10.0567	9.05397	6.52608	8.17348	3.27782	3.72315	5.61952	5.89381	2.9516	7.99022	0	2.41161	2.01307	2.84337	2.23166	0	0	1.30945	3.43706	0.723001	0	0
meta_1037	Galactosylceramide (d18_1_24_1(15Z))	17.5623	5.63121	37.7761	55.1665	31.5361	39.9051	50.8073	44.4499	77.244	61.7958	53.4426	41.2643	33.8192	31.155	33.4809	19.3844	85.9112	30.2318	77.3413	124.585	156.634	197.232	98.0396	106.162	102.811	178.87	151.108	117.479	185.743	117.336	57.3584	63.3116	190.001	173.628	76.6977	47.2101
meta_1038	1-Palmitoyl-2-hydroxy-sn-glycero-3-phosphoethanolamine	3.18095	6.34131	9.92248	3.12732	3.47957	2.98973	21.0257	18.5591	29.4664	11.5635	10.2765	9.6099	43.2548	19.5848	44.3468	21.4101	18.1995	22.873	56.0514	63.43	65.2104	69.8327	77.8075	52.5592	60.9885	76.4549	68.7614	97.0594	108.755	118.057	152.289	138.06	191.123	121.797	187.447	212.778
meta_1039	Anisomycin	17.1037	15.3508	18.3968	24.9733	17.9616	24.8238	17.0604	21.7224	20.5429	29.9796	16.0743	25.1504	9.87015	13.6783	4.42591	4.50785	3.28228	4.63221	9.50134	6.44636	12.8332	9.15064	12.0366	14.833	1.37114	5.92618	5.07023	10.9692	13.044	7.33444	3.8165	9.21616	1.54479	0	1.41103	1.32397
meta_1040	L-Norleucine	62.6576	64.1246	60.7869	70.4922	66.9342	63.5758	66.5267	70.0916	66.6683	77.839	76.127	60.5563	74.4872	61.6634	121.7	97.8687	110.681	116.373	95.3472	94.8948	78.2611	107.088	86.5141	78.9024	95.9919	95.8104	89.2199	88.9166	83.123	84.3145	107.826	108.974	86.1756	110.953	74.2798	63.7764
meta_1041	N-Methyl-1-deoxynojirimycin	31.2836	30.5497	51.899	42.7683	43.116	71.473	32.2365	24.8267	44.8563	49.9758	21.3432	52.8174	14.8994	27.1791	15.1815	24.9615	39.4455	31.3214	7.56611	10.4007	9.24153	16.2501	10.7461	9.43297	0	13.7155	9.8528	13.4058	9.49201	10.1708	4.86661	7.15574	24.2636	22.6167	11.9056	11.5461
meta_1042	Mifepristone	33.4972	32.5422	10.6745	10.5226	8.37067	7.7428	7.83073	10.3943	5.1751	4.37406	11.5304	6.41679	9.5878	5.99383	21.6851	13.5517	22.7918	18.7261	25.4649	25.2173	15.2659	15.847	20.2653	20.9448	20.0772	11.5905	4.09301	9.21684	2.85859	4.10146	12.842	12.5099	1.47559	1.68002	4.14394	5.76983
meta_1043	Mesoridazine	25.8831	21.748	25.8575	22.0402	24.236	25.5956	17.5777	21.9847	25.2024	24.8512	27.905	27.2526	16.8302	21.5779	26.9846	35.701	29.4848	28.5459	36.1682	43.0139	43.5223	37.5673	30.7539	35.016	34.1545	44.562	28.3712	45.5328	42.5824	35.9978	33.7946	32.2948	38.6272	33.2258	46.8868	35.1272
meta_1044	Methylergonovine	87.4249	81.3465	2.7994	1.8192	0	7.79437	24.6839	29.0116	17.5076	8.39961	21.0384	15.9973	28.8392	14.3071	52.6928	20.6975	27.1325	44.4575	41.2461	45.9921	42.8713	35.3943	61.834	48.6909	66.6218	30.1243	14.9483	7.70646	4.04849	9.97406	26.8616	40.9013	5.62928	10.999	27.0542	35.4786
meta_1045	pregnenolone sulfate	19.6763	23.5836	19.1611	21.9501	15.323	14.7094	21.6101	20.562	29.457	25.6348	18.1541	13.6085	29.7673	33.8513	35.7648	42.15	45.5464	59.3531	66.1378	42.8413	37.3301	40.7086	43.2968	59.6904	20.4153	16.518	17.3234	14.8783	21.2277	24.0428	25.4642	23.7715	36.7167	36.5343	41.0551	41.768
meta_1046	DL-Norvaline	72.1048	78.6164	72.0421	79.3613	78.8516	81.2181	92.7813	94.882	81.8681	94.2888	96.5391	82.4596	94.4407	76.865	155.314	128.631	131.217	130.572	112.348	116.181	101.339	115.301	103.336	100.35	117.84	106.11	110.51	103.452	96.2919	95.0844	119.193	127.292	99.2921	123.728	95.5216	81.3841
meta_1047	Tyrosyl-Lysine	168.435	164.338	207.819	179.499	234.216	257.23	175.309	156.596	183.391	229.883	175.364	226.826	115.991	147.831	99.1257	106.705	94.2014	100.604	54.066	55.4833	63.0847	69.5927	49.7223	66.9779	42.8811	72.946	60.0134	53.8914	44.0078	51.5843	45.5491	44.5213	58.018	34.6217	22.7909	30.5762
meta_1048	Isoleucyl-Tyrosine	30.4635	22.6281	25.0372	29.3342	26.1105	14.4798	27.5171	24.809	22.9213	23.7427	31.6505	24.1152	31.4721	26.2833	35.5852	37.2639	52.5971	40.5269	38.7966	35.2477	16.1916	25.5983	23.2634	29.7464	18.0643	18.6816	15.9464	21.4408	16.7995	19.3455	26.6438	32.9892	33.4301	20.2712	22.8716	19.5744
meta_1049	Glutathione	110.29	102.331	113.677	114.611	152.737	121.952	158.415	147.253	142.838	141.773	122.686	139.403	125.988	125.649	191.748	158.715	129.424	159.775	195.166	181.507	231.684	234.153	182.173	226.641	223.983	194.93	272.561	195.623	218.513	230.216	215.323	194.193	215.942	262.405	194.584	179.501
meta_1050	Triethanolamine	0	0	0.527906	0	0	0	0	0	0	0	0	0	0	0	0	0	0	0	0	0	0	0	0	0	0	0	0	0	0	0	0	0	0	0	0	0
meta_1051	Methionyl-Tyrosine	15.482	18.566	12.5324	9.98404	8.49242	11.5961	15.2786	13.5279	10.3729	15.7444	9.33148	11.7779	15.625	15.476	13.2038	12.6353	3.10051	6.60103	10.044	6.20399	5.74547	11.358	9.20328	11.0107	0.795158	1.4912	1.68852	0.51643	0	5.07834	1.5894	6.05781	2.66598	2.9899	3.15968	7.94974
meta_1052	(4Z,7Z,10Z,13Z,16Z,19Z)-4,7,10,13,1 6,19-Docosahexaenoic acid	26.7006	26.2523	23.7487	20.1638	13.8873	12.272	24.8668	23.7949	24.1635	17.9935	19.3342	18.703	32.8655	25.9934	29.318	22.3748	17.8521	16.764	48.4551	51.4772	58.7889	74.7046	58.4388	44.5786	49.8361	32.8015	32.0602	29.721	52.5514	53.9705	49.2394	74.1345	19.6816	24.0173	33.4198	42.2773
meta_1053	Salmeterol	37.0974	37.3112	35.1651	43.9444	44.4549	47.2442	51.3236	45.1017	47.4873	47.5116	42.9986	53.9395	33.4535	36.1529	36.2023	42.4682	37.1134	36.659	20.5905	17.3674	25.0072	21.3366	17.9445	22.6718	15.2775	21.5564	22.0814	19.9875	17.1392	18.1793	5.88206	15.397	25.6853	20.1287	20.0822	21.9366
meta_1054	Taurodeoxycholic acid	9.16078	13.6618	10.9843	11.9512	13.0474	27.5603	19.2857	21.5838	23.5688	33.781	17.9993	30.4056	11.9641	18.9089	8.71359	9.40339	1.89715	5.1182	0.143711	0	0	0	1.04681	1.60231	0	1.12744	2.70956	1.16964	0.878031	0	0	1.44084	0	1.16582	0	0
meta_1055	Exemestane	124.752	156.246	138.963	198.54	131.417	115.744	184.78	135.716	237.261	178.014	88.7172	166.904	186.086	338.631	167.809	156.412	228.166	239.8	40.8548	57.4148	60.7659	65.579	57.5125	57.2469	25.0021	89.8685	74.2991	111.307	94.1152	56.9613	78.5208	80.0094	76.415	50.2968	64.3206	60.5125
meta_1056	PE(18_1(9Z)_0_0)	4337.8	4653.51	4378.85	4688.93	4322.89	4326.66	4653.92	4644.44	5347.77	4975.21	5029.69	4787.16	5089	5475.85	5761.71	6404.71	6979.67	7158.89	6381.66	6628.04	7138.75	7736.34	6635.29	6894.73	7275.72	7303.94	7416.73	7120.66	7120.27	7777.74	7592.68	8468.18	6462.58	7395.44	7418.32	8442.92
meta_1057	Linoleoyl ethanolamide	321.603	819.887	805.789	784.6	680.329	681.277	497.379	688.217	647.288	593.907	877.49	866.935	649.444	680.53	646.866	672.23	870.488	618.213	761.81	526.726	645.299	509.516	734.184	591.765	772.551	646.698	599.512	770.817	657.377	553.853	641.501	499.398	653.076	602.759	462.111	625.681
meta_1058	Docosatetraenoyl Ethanolamide	83.7659	78.6099	74.4198	89.0848	76.078	65.4263	41.4445	40.2208	46.2823	38.1277	44.2225	44.3402	36.2335	37.7122	35.9386	37.5337	49.3693	41.5132	36.2397	36.2611	37.8081	36.9661	40.525	39.1454	45.8237	34.9799	47.2022	42.5636	37.8095	41.8795	39.1237	43.0467	40.4365	42.2932	41.5275	40.0796
meta_1059	Acetylglycine	42.8782	47.0097	37.1129	51.3634	29.8626	42.1257	26.8951	28.1686	19.4913	24.8036	28.9203	22.2412	25.3567	35.0067	25.5109	25.8444	27.7029	37.9136	39.7132	34.1168	31.6618	31.5178	36.2728	40.4644	45.0882	36.2692	47.9076	39.1676	45.65	35.4515	34.684	39.5261	36.5733	54.4153	35.3994	50.8468
meta_1060	Paclitaxel	75.199	70.4982	61.6054	60.2887	55.616	85.0073	77.9658	82.5829	74.0036	83.8326	114.305	125.01	121.225	98.318	92.7961	50.783	52.4741	71.0906	0.0141581	0.119007	0	0.570063	0	0	0	0	0	0.00270256	0	0	0	0	0	0	1.59827	0
meta_1061	L-Tryptophan	0	0	0.633057	0	0	0	1.88222	4.68243	1.55759	2.52152	1.00212	2.191	1.58783	0.398718	0.614544	0	0	0	3.9535	3.04284	3.7448	4.13082	3.77531	5.1632	2.54315	5.82312	3.15158	7.77614	5.59509	6.15256	3.65914	3.78544	8.12115	10.0811	10.5247	8.03485
meta_1062	Sphinganine 1-phosphate	29.4143	31.6874	37.4357	37.3251	36.4022	30.8743	19.5931	15.4915	20.0381	18.3148	19.6696	19.9799	15.641	12.7562	25.9526	23.5954	28.0023	24.8499	28.1766	25.8854	20.0208	10.389	21.9155	27.6335	17.2943	24.2567	24.9347	26.2548	21.7656	19.4124	32.1876	22.6174	23.3534	27.6879	17.3433	15.7158
meta_1063	Bilirubin	129.827	97.1475	25.8998	34.4243	36.524	16.9586	31.0285	24.6439	21.2876	19.1359	31.7044	27.1995	50.6345	27.393	45.558	57.2562	43.5679	30.2218	34.462	58.5079	38.8766	19.4839	46.0636	39.0583	44.3486	30.4566	23.7213	28.1271	22.6304	33.1108	31.7054	22.5422	22.6453	19.9303	23.0781	15.8134
meta_1064	Oxytocin	106.607	82.8529	81.5605	85.2279	43.0142	33.0038	230.574	364.04	144.338	128.755	110.547	135.836	175.416	106.466	74.6175	78.9637	273.519	249.129	595.278	1134.27	1055.29	1088.31	763.883	784.747	435.133	798.852	759.609	567.343	309.076	554.753	379.356	740.304	1011.28	335.686	1322.39	734.86
meta_1065	Ethylmorphine	5.2846	8.74746	20.212	19.3822	17.083	13.5051	8.58222	10.0337	13.8355	20.2975	5.33706	12.3572	8.9453	12.9336	32.3426	31.7789	24.2517	24.6469	61.2864	54.92	64.5223	64.1788	40.068	38.2029	91.6285	74.868	67.4211	54.3059	104.835	70.3442	89.0536	84.4274	61.5401	75.7432	100.218	86.5161
meta_1066	Leucyl-Glutamate	58.3254	88.3532	116.289	116.985	77.8447	183.156	101.485	121.715	136.718	168.234	55.7613	154.354	46.1915	92.8926	32.5279	46.2214	41.568	31.1685	143.358	170.354	164.365	195.737	65.8277	48.1836	376.475	319.985	33.4462	28.8346	107.249	275.716	604.39	620.846	210.143	140.863	243.222	120.737
meta_1067	Isoleucyl-Threonine	237.514	242.176	218.45	219.992	223.631	197.342	238.636	234.135	228.661	220.557	241.015	204.24	267.857	207.048	363.319	341.161	376.958	327.806	331.497	391.101	315.487	353.951	344.933	415.219	368.353	367.952	312.744	285.981	366.032	376.498	433.395	431.516	391.27	361.561	371.639	425.826
meta_1068	Bergenin	147.249	151.968	139.018	169.624	151.23	146.734	100.242	90.5656	100.573	86.4186	99.8984	102.118	116.906	141.884	198.284	216.909	180.209	166.019	192.354	186.747	199.731	173.498	182.635	172.456	245.958	205.447	145.236	131.911	153.838	134.402	219.209	185.669	206.344	239.526	175.47	157.51
meta_1069	Leucyl-phenylalanine	23.2927	25.2097	27.8337	26.8436	35.9349	43.8452	27.5643	29.9167	34.8604	48.3948	42.0456	65.164	12.9954	21.2825	11.2605	13.3245	11.4865	8.9068	3.13111	2.98946	4.75032	3.66067	5.97056	3.70199	0	9.37023	7.36668	8.3395	7.50256	5.24967	3.02135	2.88236	3.57674	2.94855	0	5.5247
meta_1070	Taurolithocholic acid	134.623	79.0746	39.889	14.3422	37.5353	31.7278	44.8151	44.5242	10.0602	5.1542	24.8293	12.5648	32.3032	13.7991	24.2438	16.5753	2.78714	0	15.3804	9.91938	5.7051	0	10.7346	4.10797	7.52997	0	0	0	0	1.35396	0	0	0	0	0	0
meta_1071	L-Nicotine	39.7718	37.1546	34.4131	37.3075	41.7809	38.9357	50.843	51.7184	49.0021	50.7685	48.3002	42.2173	54.9231	44.289	78.2021	68.0907	61.0079	59.5688	59.7238	68.4653	51.9849	64.6123	59.0485	51.8334	58.5983	57.6558	56.9188	48.0862	48.4471	56.5076	65.0676	67.1167	44.2204	56.7862	52.9474	48.7139
meta_1072	Prednisolone Acetate	34.0538	22.4471	38.0808	18.0801	40.9272	39.4126	85.7496	90.8903	61.5163	56.6799	52.0662	51.6287	68.9384	46.8815	99.4143	80.5102	31.2076	22.639	84.4776	84.0404	61.1913	70.9188	53.97	60.497	52.555	51.056	35.552	30.7374	28.5139	26.6815	68.6311	59.5095	37.2601	29.7455	61.7352	55.1895
meta_1073	S-Adenosylmethionine	27.789	29.0725	25.4926	27.4632	33.0749	36.6009	17.2468	25.0645	14.285	24.1125	17.4134	24.685	13.9628	20.3563	6.04753	5.08325	1.3603	3.00228	2.74968	1.18463	0	1.81329	0	0	0	0	0	7.66351	8.87741	0	2.04576	0	0	1.65522	0	0
meta_1074	Ramipril	254.332	307.626	239.975	262.209	101.162	139.902	173.602	268.348	143.879	164.956	125.812	141.877	250.567	196.792	127.86	133.062	117.031	281.087	293.023	326.859	174.55	67.354	419.152	354.689	6.35276	71.0686	73.4125	59.6102	132.724	114.924	108.991	79.3924	556.352	614.286	109.187	33.3883
meta_1075	4-Pyridinecarboxylic acid	69.8786	65.7621	47.9737	46.1674	47.123	36.8684	52.0644	49.4534	44.5973	38.6485	60.091	44.3721	55.3104	51.5199	48.0515	37.2802	38.6871	43.6572	41.3705	44.8301	42.4613	38.5137	45.2938	42.3714	72.2527	35.384	43.3701	56.8219	37.1723	43.603	36.1504	36.3152	33.7364	35.6697	36.0663	45.7492
meta_1076	Glutamyl-Lysine	2.11112	5.25743	12.5569	12.2912	13.4556	16.0977	6.27369	7.14219	7.59959	9.5433	6.43885	12.6664	21.9518	18.4309	21.0161	21.9236	6.00084	15.189	1.41714	0	2.20951	3.14469	0.863065	0	0	0	1.13547	3.90376	1.3153	2.00546	0	0	0	0	1.07785	0
meta_1077	C-6 Ceramide	0	0	0	0	0	0	0	0	0	0	0	0	0	0	0	0	0	0	0	0	0	0	0	0	0	0	0	0	0	0	0	0	0	0	0	0
meta_1078	Stearoylcarnitine	297.475	243.134	328.46	454.937	225.926	348.025	160.403	214.918	122.964	170.52	169.981	160.994	196.642	211.063	209.379	215.915	247.338	309.022	210.664	195.731	270.344	124.462	219.311	270.559	352.447	180.061	198.289	261.925	131.861	232.768	221.136	139.132	331.768	370.433	214.22	166.035
meta_1079	Estradiol Benzoate	12.8094	8.61816	12.0351	3.4276	10.8168	10.0999	15.9653	17.6203	14.1564	13.4717	10.6756	14.1978	23.9818	17.0879	10.1108	9.86016	0	0	13.0872	15.9945	8.9059	4.88441	7.15681	11.4384	0	0.0937449	5.30266	3.1046	2.56316	8.86607	1.67438	0.911976	0	0	1.22808	0
meta_1080	C16 Sphinganine	131.138	130.79	125.049	150.693	109.656	133.838	71.0889	68.4618	60.7031	63.4651	84.0613	61.681	103.418	113.525	65.4316	63.6602	87.6314	89.7672	67.6554	64.5258	66.2885	62.9909	76.3818	74.2812	114.755	69.3272	101.509	81.7655	85.2238	97.5093	68.8582	84.8579	101.558	95.5027	70.7978	100.065
meta_1081	Hexadecanedioic acid	8.99759	4.23742	11.811	6.20622	7.2887	1.56473	17.3042	13.8526	11.5928	12.2372	6.02432	5.26195	8.5151	7.34798	29.4171	34.6903	19.3833	18.1003	52.9285	60.4093	49.7084	41.9208	46.4086	50.9254	46.5101	30.447	27.3805	20.319	32.5255	40.0765	33.4793	43.4904	23.0243	21.81	22.1884	24.0451
meta_1082	Threoninyl-Methionine	518.256	546.434	598.631	638.072	641.061	665.655	421.791	472.08	472.233	407.235	535.918	565.559	497.513	509.281	552.509	542.742	678.871	740.077	640.858	609.323	705.768	623.248	687.986	692.22	806.762	727.255	873.903	745.732	764.459	844.914	798.528	825.667	1067.49	958.513	796.411	917.846
meta_1083	5-Methylcytosine	27.3294	21.3639	24.5007	17.7473	30.7866	31.9463	26.737	38.2287	14.4505	12.8776	15.5404	26.6849	21.2622	19.8758	16.4005	14.7381	6.31244	5.14372	9.82968	13.4459	12.9264	19.2586	13.0135	9.96955	5.38019	6.97248	6.23566	10.0245	8.37714	12.3402	10.3275	7.80382	7.42965	10.7504	10.7241	10.2387
meta_1084	Menaquinone 4	23.1011	38.9794	46.9563	48.4781	62.7796	117.736	114.356	156.94	90.5064	108.739	107.469	167.76	177.167	169.025	76.6839	75.4369	68.8161	65.7333	26.5494	50.9085	92.1639	109.841	49.3722	29.6268	65.3966	84.2112	65.8521	77.2258	104.526	126.579	41.6648	43.0167	44.1752	27.3876	71.1586	45.3967
meta_1085	1-Indanone	21.5089	24.2143	26.7516	24.6503	52.6977	60.8814	11.5998	34.4264	22.9096	22.3415	14.1394	15.3541	3.88173	0.802361	7.39869	1.39222	0	2.55175	13.6334	13.2196	144.614	213.37	22.6965	20.0755	95.6927	41.4642	182.235	138.464	65.5103	47.8184	3.93688	0	2.9253	7.53284	0	0
meta_1086	Cysteinyl-Asparagine	25.1745	17.8893	15.3338	16.5547	27.5862	47.0622	212.368	114.005	63.6426	44.9576	35.7957	60.0702	95.4036	74.676	52.43	24.0577	36.0619	42.5706	0	0	0	0	0	0	0	0	0	0	0	0	0	0	0	0	0	0
meta_1087	Levulinic acid	36.5027	34.9326	22.7184	26.5398	19.5498	18.7377	25.046	23.5363	20.0498	21.6179	23.214	22.2012	26.46	29.9936	58.0622	59.6604	38.3822	39.9219	23.0404	11.6714	31.3071	37.7607	24.4725	25.1202	56.9502	34.9342	15.2103	21.9303	16.9267	21.5457	26.9609	32.9392	30.8597	23.9411	31.6696	51.259
meta_1088	Valyl-Tryptophan	60.8727	70.3555	86.2843	76.924	89.439	99.249	54.4735	63.2672	48.4748	80.3461	59.4865	77.8583	37.1501	45.6454	41.9412	42.1965	39.9908	50.9613	54.6294	37.4461	58.5342	52.1172	43.4544	53.0019	83.7609	114.603	67.3284	76.6864	77.041	70.5942	73.7199	49.7707	94.8573	81.2359	48.7101	76.0133
meta_1089	Hetacillin	17.3316	24.7197	12.7043	5.5731	13.9852	15.745	28.0894	28.5536	18.6086	19.943	18.9401	20.4362	30.2025	21.2635	28.1052	22.7384	6.81329	6.66338	14.8032	9.87881	7.1793	8.24564	9.6546	5.13184	0	5.13594	10.5999	4.20372	4.74219	8.30527	7.30748	7.25556	3.37299	2.58823	27.1438	29.9335
meta_1090	1-Stearoyl-rac-glycerol	12.0829	13.8022	8.70567	11.8036	13.5172	12.5815	23.2208	22.94	22.2592	21.2029	16.1877	16.7702	23.3089	21.8438	50.0237	39.5488	23.6991	25.8478	38.8048	32.1456	33.2612	34.7022	29.7605	34.1666	30.0049	33.4087	18.7659	18.1649	34.4903	30.7596	37.4737	35.8033	28.6923	25.9328	29.9852	38.8531
meta_1091	Salinomycin	392.027	269.805	248.59	264.261	232.858	223.061	140.992	148.228	128.133	118.909	128.604	141.118	106.218	113.519	111.496	104.435	160.812	173.606	169.324	131.155	166.864	126.493	167.922	158.865	195.767	194.255	223.945	192.764	196.335	169.345	189.863	155.042	213.242	199.843	202.619	171.286
meta_1092	Methionyl-Phenylalanine	60.5667	41.9749	45.2008	50.0823	42.0697	41.4536	48.2468	48.2082	43.4494	59.4092	59.7271	57.8367	59.1103	75.0456	65.6663	62.2233	59.4967	66.9214	79.3065	84.8676	107.319	111.345	84.6638	68.925	65.2797	90.7552	79.5028	84.6152	109.263	83.2574	68.9214	67.2158	64.7548	68.4953	114.098	75.863
meta_1093	Limonene-1,2-epoxide	22.3091	20.8071	33.0747	30.8135	29.8586	20.1091	24.0028	26.3733	40.0839	39.6	31.8418	30.644	37.6665	40.5022	34.7286	36.6654	39.4745	40.2908	42.4165	43.0446	38.5844	49.4532	41.3692	44.925	34.2019	35.4731	39.2709	37.8844	59.2516	56.9151	40.8722	39.3535	30.3332	44.3869	33.5686	32.6649
meta_1094	Kynurenic acid	12.8674	16.4118	11.2955	9.71295	19.8901	11.3868	15.0407	6.11796	10.4332	8.81102	9.4392	12.1556	3.83105	3.9137	6.21814	7.40445	13.4963	9.90849	8.49694	11.8651	6.78013	10.1745	8.22678	8.38025	3.83344	13.441	16.0688	17.8764	16.3159	8.85667	7.07616	8.11988	12.8601	18.6905	12.1987	17.1416
meta_1095	Etodolac	11.9201	11.4904	20.4357	17.8695	11.8686	10.6599	68.3288	126.755	17.3827	25.9174	18.222	46.6438	9.96076	7.69851	2.28261	4.80271	11.5822	8.09668	82.6289	85.2944	136.501	114.661	66.8237	61.1122	15.2765	19.2043	136.465	194.222	174.638	154.809	194.541	197.865	72.1675	94.73	45.9738	47.4374
meta_1096	N-Acetylaspartylglutamate (NAAG)	19.5362	20.4389	15.35	9.83862	16.3552	18.1693	16.4919	20.6026	12.5237	14.7433	16.5786	18.8152	12.9792	12.1598	5.17584	4.72114	14.764	10.7572	2.31353	3.94383	4.2323	5.58479	6.36152	4.02908	3.12953	6.32403	3.25107	4.17429	2.94172	7.46769	0	0.851977	8.44897	4.6729	9.76799	2.38206
meta_1097	Lithocholic acid	2538.09	2376.19	2580.8	2725.5	2687.67	2066.36	2913.15	2650.17	3155.04	3110.21	2403.7	2387.27	2736.72	2773.5	3551.43	4125.68	4631.95	4466.24	7783.28	7394.16	7382.25	7545.5	6646.31	7722.68	7776.86	7291.65	6630.6	6318.73	7635.35	7444.87	8199.18	8287.12	6881.39	8193.5	6590.83	6249.9
meta_1098	Kaempferol 3-O-rutinoside	0.776357	0	0.687347	1.66457	0	4.02388	6.75724	13.7088	5.5009	3.31861	7.96955	10.2987	4.84291	5.36071	0	1.38077	0	2.79863	9.9132	9.01578	12.5516	11.2611	9.57936	10.0399	11.4857	19.8699	14.6855	16.5148	15.1294	16.8622	9.20979	8.565	28.1273	27.1805	31.8987	21.4507
meta_1099	Alantolactone	23.8589	29.5906	25.1552	26.5025	29.1375	40.6003	27.3662	30.4749	32.4485	38.5908	31.1354	51.1369	22.1415	34.5612	16.86	18.7162	19.9006	16.5119	6.12611	4.55201	5.14006	5.46318	4.66354	8.21305	1.37649	5.85475	1.44752	5.4765	4.24523	6.32097	1.79321	2.51774	6.06187	3.6082	3.10187	1.30577
meta_1100	(+)-alpha-Pinene	18.1722	20.3016	24.888	22.9459	23.7206	14.7917	21.4063	22.8605	27.7308	26.5911	22.8061	23.2922	28.5952	31.3234	26.8909	29.153	31.0173	26.2534	34.6354	36.2634	33.2477	41.7915	32.3816	33.7408	31.9492	31.0114	31.69	29.0413	44.7461	48.0365	31.9855	35.5156	25.0353	33.0692	25.192	23.2122
meta_1101	Honokiol	10.0769	3.02935	2.28751	4.09878	0.793929	0	14.2199	23.3354	1.48266	2.14065	0.603594	0.198313	0.607667	0	0	0	0	0	41.2475	41.7111	51.3364	40.9159	28.2914	29.4987	0	4.08526	13.5965	6.19132	20.2302	17.1814	7.46778	3.42634	6.73259	0	20.4831	75.6945
