# Supplementary material for: Transcriptome and Metabolome Analyses Reveal Molecular Responses of Two Pepper (Capsicum annuum L.) Cultivars to Cold Stress
Source: Front Plant Sci. 2022 Mar 22;13:819630. doi: 10.3389/fpls.2022.819630 (PMC8981722; doi:10.3389/fpls.2022.819630)
Supplement: Supplementary file 9 [file Table_9.xlsx]

## Sheet: Sheet1
Supplementary Table 9. All metabolites detected in negative ion mode.
ID	Name	xs0-neg-1-1	xs0-neg-1-2	xs0-neg-2-1	xs0-neg-2-2	xs0-neg-3-1	xs0-neg-3-2	xs6-neg-1-1	xs6-neg-1-2	xs6-neg-2-1	xs6-neg-2-2	xs6-neg-3-1	xs6-neg-3-2	xs24-neg-1-1	xs24-neg-1-2	xs24-neg-2-1	xs24-neg-2-2	xs24-neg-3-1	xs24-neg-3-2	GZ0-neg-1-1	GZ0-neg-1-2	GZ0-neg-2-1	GZ0-neg-2-2	GZ0-neg-3-1	GZ0-neg-3-2	GZ6-neg-1-1	GZ6-neg-1-2	GZ6-neg-2-1	GZ6-neg-2-2	GZ6-neg-3-1	GZ6-neg-3-2	GZ24-neg-1-1	GZ24-neg-1-2	GZ24-neg-2-1	GZ24-neg-2-2	GZ24-neg-3-1	GZ24-neg-3-2
meta_1	(-)-Riboflavin	146.266	139.251	144.674	173.485	157.562	167.459	160.354	146.7	168.984	186.118	171.512	174.667	257.122	224.774	202.738	181.928	206.439	214.997	120.315	111	130.709	135.772	102.189	96.3046	91.9395	93.3078	98.7687	136.873	98.4966	115.918	123.756	114.139	138.32	111.069	98.2756	109.57
meta_2	L-Norvaline	193.128	372.88	460.726	420.205	218.057	207.691	168.876	160.469	125.943	143.891	153.04	157.382	91.8124	213.124	156.605	98.779	158.785	242.946	137.551	110.024	205.237	154.348	161.997	249.85	311.668	209.957	412.429	258.772	338.935	354.478	174.749	373.422	642.765	750.737	124.907	323.929
meta_3	Adenosine 2'-3'-cyclic monophosphate sodium salt	29.2929	30.5634	24.9459	18.7123	30.8253	51.8627	139.554	211.585	101.047	62.7898	137.216	153.039	90.9795	105.3	72.2548	47.2316	55.1217	67.6987	54.5448	67.8206	197.111	209.702	574.847	342.478	155.834	256.569	502.543	456.864	281.93	378.657	272.846	332.446	1599.29	1183.67	1120.27	923.721
meta_4	Cellobiose	21.7654	10.7758	42.5325	66.2882	18.325	10.8618	581.182	684.166	664.235	638.184	508.09	589.438	307.758	148.756	374.473	470.94	523.571	478.604	558.33	578.414	616.025	621.916	389.879	502.893	1071.91	1344.53	743.531	899.412	881.465	1212.91	1172.26	1642.48	153.568	173.273	1937.13	1958.01
meta_5	Pantetheine	9.41918	7.48548	5.50518	8.71954	12.0366	13.9945	14.1204	8.93418	26.757	50.1233	14.0281	13.1354	14.1707	10.6217	19.9352	17.707	18.3712	28.532	4.76346	6.50359	9.31439	11.9208	9.52933	12.5403	3.11285	0	9.17376	12.9239	7.09008	5.58104	3.72028	0.853448	0	0	0	0
meta_6	D-Malic acid	5305.45	5956.75	6274.77	6950.28	6707.74	6986.14	6414.94	6534.78	5524.69	6298.65	6809.79	8007.05	3017.53	2941.57	5602.26	6145.6	6510.77	6775.58	8669.31	8494.24	9952.97	9847.68	9375.93	9377.27	10754.3	12667.9	12876.4	11355.4	10689.3	11465.6	9914.41	10376.4	10769.4	11164.6	10031.3	9627.52
meta_7	N-Acetyl-L-leucine	14.5585	18.4734	27.3049	25.6541	23.1304	32.5543	12.56	14.3854	30.1509	36.4003	25.2889	37.2899	13.3438	24.2077	8.66885	12.0562	19.1318	12.3753	3.55096	2.94638	7.89405	7.77373	11.5345	10.7617	0.694005	11.0075	13.7003	10.4532	7.80552	9.40716	4.42539	6.64991	11.8463	13.0636	9.3296	6.34259
meta_8	Azelaic acid	365.987	433.726	380.382	455.699	437.119	460.859	325.657	445.416	390.525	401.678	297.419	417.276	676.618	753.049	296.581	285.803	178.059	181.851	200.864	172.327	221.169	293.276	183.436	185.07	194.758	186.064	245.711	237.069	228.044	230.296	230.17	202.177	252.416	245.286	208.074	240.975
meta_9	Uridine	1408.77	1361.2	1465.33	1317.85	1679.06	2095.8	1510.37	1700.85	1335.24	1311.02	1512.7	1779.18	1432.58	1662.09	1200.64	1073.97	899.57	1092.05	855.177	959.033	1036.12	1199.77	1021.19	950.999	718.948	724.598	963.491	953.088	697.969	836.248	676.981	712.966	935.144	854.673	852.555	832.67
meta_10	D-Tryptophan	43.3135	46.7233	68.8106	64.4997	49.3227	63.5619	89.9161	62.9365	105.988	125.816	96.0121	113.617	116.319	113.406	88.3945	109.549	129.409	137.077	316.464	372.607	148.464	163.119	200.891	168.845	192.054	136.637	59.5749	85.4406	90.8108	73.1269	221.247	188.126	118.978	102.103	264.977	208.389
meta_11	L-Glutamic acid	1.39941	1.34066	1.42501	0.819935	1.13011	1.00607	3.06621	4.24232	1.90574	0.756876	0.632606	2.33928	0.698181	0	1.36563	0	0.726758	3.04291	31.7924	27.4195	17.2406	13.5782	26.1279	23.6315	11.6974	17.6128	6.9776	6.55508	10.8508	2.4016	32.1845	25.5079	44.8715	36.7034	39.2968	37.373
meta_12	Vidarabine	1501.58	1522.85	1562.54	1512.34	1678.65	1932.73	1775.65	2159.94	1641.44	1659.55	1762.21	2186.41	1577.25	1716.67	1302.62	1204.54	1261.83	1350.03	1289.71	1320.28	1560.24	1667.39	1528.09	1447.46	1270.05	1532.21	1499.85	1568.62	1286.54	1513.19	1144.17	1131.98	1525.03	1323.4	1373.21	1376.68
meta_13	L-Tryptophan	10.9656	10.2025	21.917	20.1193	28.4181	27.9224	12.6558	10.366	14.9397	21.2556	17.9652	21.9691	9.94489	13.1703	14.4843	10.2343	5.71319	7.63611	10.8264	4.0274	1.75033	1.38604	2.69452	1.4066	2.89692	0	1.55396	7.30168	0.971241	0.0363902	13.0086	7.96305	9.41352	6.98746	0	1.96388
meta_14	1-Oleoyl-L-.alpha.-lysophosphatidic acid	6.43718	8.01694	4.96598	1.87626	4.62104	11.1816	13.1905	15.4709	12.2794	12.2119	13.7873	10.7987	21.4837	19.9777	14.5414	16.2137	7.67514	8.24212	4.81873	3.73048	5.91972	2.42873	4.72816	6.94424	3.48665	2.22426	4.7362	6.48707	4.3728	10.3675	2.09913	2.41536	0	1.31241	1.23917	0.946179
meta_15	D-Pantothenic acid hemicalcium salt	26.2467	25.5468	20.9101	22.0757	24.6945	33.0387	51.8316	47.4032	20.14	28.311	27.8103	68.2584	42.048	47.0174	16.3982	19.8571	30.1155	33.8479	14.237	18.7533	26.6612	30.8788	30.7457	23.2039	32.4022	28.4524	23.7843	24.9764	26.2763	28.6514	19.9643	23.1376	45.9072	48.8045	21.6373	14.4747
meta_16	Guanosine	2443.98	2619.17	2716.58	2688.33	3345.22	4200.71	3995.48	5379.74	3492.67	3446	3900.19	5013.38	4070.46	4565.26	2972.7	2485.68	2309.57	2612.22	2118.72	2326.77	2674.68	3204.59	2606.12	2534.8	1741.53	2028.16	2293.56	2290.5	2136.36	2410.06	2046.26	2035.19	2487.68	2451.91	2301.05	2356.27
meta_17	Val Ile Asp Lys	100.752	90.7755	353.855	247.744	459.849	322.112	147.093	332.138	273.726	475.427	500.941	559.703	82.0018	104.193	91.1829	117.373	196.895	188.823	361.626	360.831	635.593	530.771	758.001	778.51	623.26	1572.64	1656.56	1604.08	1314.49	1435.75	953.489	786.86	2393.64	2075.3	2115.36	2054.54
meta_18	Nicotinamide adenine dinucleotide (NAD)	0	0	0.757045	0	0	0	0	0	0	0	0	0	0	0	0	0	0	0	0	0	6.49946	5.58566	24.393	17.3632	4.74245	13.3461	26.2341	24.9024	21.1783	20.7665	27.1403	14.7493	88.3523	58.9396	55.1532	66.1765
meta_19	Adenosine	939.179	1026.01	1215.06	1047.68	1273.23	1360.11	975.933	1198.05	761.038	712.015	889.587	1205.79	865.669	1040.84	547.81	449.846	468.372	506.799	585.293	637.805	674.06	580.405	747.248	662	485.336	597.128	699.426	710.441	627.566	732.847	457.465	495.971	636.734	566.632	612.986	632.786
meta_20	p-Salicylic acid	40.6642	39.9561	48.0732	50.4094	71.3629	84.8437	112.219	163.94	75.7549	87.7284	90.7521	125.717	84.2437	85.6864	66.22	57.71	60.1642	71.6228	55.7582	70.0615	99.1701	101.915	94.4426	73.6622	83.0799	73.0854	90.3215	104.105	45.3685	55.3947	45.5839	45.6165	112.404	124.148	130.693	141.522
meta_21	Diosmetin	766.685	878.847	1134.19	1125.05	1456.82	1503.31	938.474	1293.09	1137.77	1315.29	950.948	1464.26	759.713	1075.44	322.239	246.774	249.925	322.123	0	0	0	0	0	0	0	0	0	0	0	0	0	0	0	0	0	0
meta_22	9(S)-HOTrE	1782.78	1589.48	1255.71	1063.18	1778.8	1604.44	2848.43	3095.23	2429.97	1850.84	1554.97	2324.51	4312.12	3516.02	1933.55	2443.03	499.12	584.819	2585.25	3377.4	1570.19	1170.81	1772.18	2065.54	338.497	543.087	1404.34	1002.01	1417.86	2281.52	320.116	322.805	432.758	693.758	378.809	365.184
meta_23	PG(16:0/0:0)[U]	23298	25756.6	29645.4	25651.6	32613.5	39357.8	33058.5	38526.6	27102.8	32012.2	30534.8	48371.4	39012.5	42064.3	23418.9	24564.2	21507.3	22233.5	18476.3	23090.2	29335.4	33495.4	20488.4	18696	21747.6	26022.3	26159.8	27457.1	35058.4	34770.5	18148.3	17525.9	24026.8	21557.5	28923.9	24041.6
meta_24	13(S)-HpODE	70.8504	33.4186	0.0106957	0.0269131	0.816042	0.160234	60.563	52.4824	14.9211	3.16882	8.53342	4.39224	115.525	19.7076	37.9338	26.5141	0.241396	4.86676	31.962	111.907	27.5426	18.8087	51.887	53.135	0.670162	1.5286	9.61709	0.890053	0	19.0706	0	0	0	0	0.0108874	0
meta_25	Traumatic Acid	348.333	462.633	387.4	306.295	524.435	557.639	360.033	476.246	385.671	474.402	438.427	725.808	407.871	514.677	207.241	157.11	84.0677	92.7079	65.4543	76.6609	295.074	621.574	64.1717	86.2406	26.6157	58.2452	118.776	87.3484	127.89	82.4398	80.7036	66.7834	121.138	74.6086	160.496	137.819
meta_26	L-Phenylalanine	33.1677	30.9223	30.288	37.496	31.3871	31.6616	40.9553	34.5351	55.309	50.3409	49.5422	37.3867	51.7988	46.6095	47.903	66.9265	73.8401	61.938	51.5734	54.5123	32.6347	33.563	35.7845	41.4766	29.24	37.0806	31.6469	27.7844	33.0852	38.4238	38.2891	44.5122	40.1285	27.1032	41.7573	39.821
meta_27	9(S)-HpOTrE	912.542	949.308	627.905	560.951	950.334	817.793	1608.54	1859.52	1597.34	1233.1	855.134	1384.59	2425.12	2266.92	1294.23	1703.27	337.924	415.377	1626.01	2187.88	1154.02	1022.56	1174.75	1526.85	231.666	447.326	863.937	764.076	1027.33	1543.85	322.795	345.386	274.626	479.6	362.744	353.801
meta_28	N-Acetyl-L-phenylalanine	57.3993	62.1655	77.0343	78.2004	42.6139	40.8789	130.656	57.6729	139.197	106.362	68.7711	86.5627	135.498	132.359	316.421	265.079	132.699	142.899	24.7999	20.2582	38.4523	26.122	115.283	59.7617	18.7728	246.88	43.4421	48.407	97.7733	145.212	39.192	38.9873	200.037	68.7983	238.397	374.736
meta_29	Caffeic Acid	0	0	63.4431	36.246	3.77331	19.4612	0.399807	0.094098	1.69777	108.337	0.260053	1.56263	0.249279	1.09046	0.120897	0.759027	20.5812	5.83471	10.8585	0.211871	26.908	180.373	1.39692	6.05535	3.74885	36.8638	32.0899	27.0107	308.063	24.0192	76.7661	22.3068	188.908	377.43	43.4181	47.7139
meta_30	Genistein 4'-O-glucoside	16710.1	18219.5	19219.2	15125.4	30116.5	38462.6	34309.5	44050.9	20875.9	28108.3	36900	51759	16220.2	21902	21336.9	16974.7	36422.4	34184.1	19065.6	17537.3	40410.6	44053.6	47596.1	43010.3	73704	68167.2	42545.7	42199.4	30685.5	31197.5	25259.2	29391.4	89637.7	93272.8	51244.6	46161
meta_31	2-hydroxyhexadecanoic acid	586.27	593.614	784.149	732.65	1060.43	1180.24	804.754	933.689	525.817	811.071	669.372	976.995	492.336	760.5	448.923	452.012	191.501	244.708	586.992	605.791	676.937	697.768	740.779	721.376	525.8	664.073	588.27	649.603	796.482	732.604	525.96	453.204	482.511	505.92	413.016	406.85
meta_32	Gamma-Glu-Leu	216.01	241.129	277.338	283.431	265.701	324.541	239.851	240.292	320.124	362.509	284.871	360.363	239.404	303.05	173.568	221.608	207.107	181.773	94.129	93.9996	108.602	134.943	102.531	97.906	61.5372	119.545	117.444	115.42	96.9649	106.731	72.6231	84.4763	133.451	123.162	92.4864	90.0047
meta_33	Apiin	677.832	636.367	816.352	963.002	403.788	315.169	975.668	541.229	1042.89	932.265	597.217	343.553	1311.27	1063.34	3240.16	3462.45	3003.7	3004.75	1564.53	1667.52	1448.15	1422.2	1315.41	1508.32	1667.35	1621.6	783.387	705.566	1153.54	909.044	1484.23	1635.58	650.976	741.345	1326.59	1352.94
meta_34	Glutathione	92.7647	85.1529	50.9459	90.207	68.0636	71.2912	133.14	159.8	114.3	106.7	105.74	106.34	224.788	120.464	100.952	104.956	167.573	149.299	1261.34	1631.46	1815.66	2027.87	1528.2	1372.37	289.98	502.909	949.26	797.875	606.933	1037.14	1012.86	1320.73	1209.68	903.617	1308.94	1177.98
meta_35	Purpurin	25.5697	26.7199	33.8985	31.8519	37.4765	40.8724	38.5982	34.0383	38.8408	36.9355	32.708	35.7111	42.5576	46.6003	31.1074	29.2159	24.3612	38.0939	0.0622439	8.01e-07	0	0	0.00361237	0.0731192	0	0.0224512	0.110993	0.259869	0	0	0.0159257	0	0.702203	0.0621075	0	0
meta_36	Isostevioside	2.26286	1.02593	2.51465	1.02748	0	3.78054	10.3215	12.0204	11.9902	9.31112	9.31487	11.3288	5.45988	5.78249	12.9278	11.9441	10.6406	12.2814	17.482	15.4347	11.4244	10.2271	19.898	11.9891	9.25214	13.7784	14.0013	6.21932	18.0621	11.0866	20.3361	12.0351	30.4777	19.1121	26.252	27.2498
meta_37	RUBUSOSIDE	5200.34	5893.62	4673.99	4630.82	5842.97	5699.25	6499.58	6203.31	6689.48	5810.6	6273.75	7568.6	6933.41	6762.11	8044.68	6993	5252.9	6386.98	5442.87	5492.02	5018.29	5584.77	4916.71	4399.59	4639.35	5974.51	5769.48	5056.08	5910.64	5926.82	5520.17	5713.8	7567.66	6131.08	7865.24	8023.72
meta_38	Maleic acid	722.158	851.97	1053.86	1311.53	1345.1	1490.21	1429.27	1569.07	1264.77	1452.81	1589.75	1938.76	668.098	662.422	1321.71	1512.77	1509.81	1533.38	2168.77	2136.55	2566.36	2546.35	2420.16	2422.23	2794.28	3400.7	3290.31	2915.02	2724.28	2921.89	2554.4	2704.5	2779.66	2850.86	2560.79	2486.01
meta_39	Pelargonidin 3-O-glucoside	52.1796	52.6211	60.733	60.145	63.1291	68.9557	46.3147	50.0521	44.5387	47.9345	52.6743	56.7408	38.0643	44.9453	60.5059	62.2294	72.0317	58.6613	65.5784	60.2096	71.5398	61.301	68.3416	72.8314	117.44	97.4811	80.8087	70.6159	70.3165	76.0145	84.2834	72.9898	102.119	93.4031	81.0588	80.0247
meta_40	2,3-dinor Prostaglandin E1	827.461	839.697	1553.09	1121.64	1895.32	1635.49	530.167	1456.99	248.033	570.627	651.14	1407.64	145.349	269.143	39.3966	46.7587	58.9387	40.0257	323.447	289.479	536.156	486.982	482.241	532.779	220.524	397.337	744.479	900.084	679.577	500.985	102.353	63.3457	363.997	490.719	172.29	155.283
meta_41	16-hydroxy hexadecanoic acid	11.6256	22.7456	28.5333	18.8832	72.9975	30.3452	1.29459	3.65815	7.14737	14.3207	3.56202	14.4689	0.36618	23.333	0.583147	1.36182	10.5015	0	14.2429	0	0	0	0	0	0	0	0	9.37863	8.56609	0	4.4458	1.38906	0.973129	3.23902	3.07482	0
meta_42	11-trans-LTD4	550.706	562.066	693.136	700.617	635.182	752.33	580.488	530.512	608.495	623.48	773.923	1098.05	456.449	581.224	634.983	704.43	1498.76	1423.27	561.473	536.327	242.395	266.3	381.084	347.914	237.581	438.556	416.07	386.467	434.655	331.683	515.134	490.672	967.813	786.433	572.537	532.616
meta_43	11-deoxy-PGE2	0.433884	0.839984	0	0	0	0	2.293	0.975328	1.70314	1.56687	3.60572	0	2.18811	1.19166	1.02773	2.26082	4.98382	1.29001	0.947621	0.836136	0	0.610249	0	0	2.89811	1.82857	0	1.03769	0	0	1.27833	0	0	0	0	0
meta_44	trans-EKODE-(E)-Ib	299.02	176.392	54.4082	53.5732	89.9665	82.3524	242.5	207.874	113.732	68.0585	65.6033	102.805	501.937	182.708	209.805	180.871	32.9707	41.2943	267.768	472.587	180.416	126.251	242.999	265.646	32.3837	29.882	84.0409	62.2426	77.3985	152.049	24.6077	25.0831	24.7471	44.273	31.6739	32.2381
meta_45	Leukotriene D4-d5	19.369	14.2564	14.5096	16.6404	12.8166	11.2891	31.3467	25.3711	29.1654	33.4795	29.0358	15.487	21.4109	16.8775	58.0999	84.3561	72.197	49.5865	47.6502	42.6868	46.1949	41.7957	39.354	37.4615	46.6883	39.8314	13.0415	17.1786	19.2725	19.8308	42.0238	43.249	4.39374	2.97765	39.8	54.4613
meta_46	2,3-Dinor-11b-PGF2a	207.177	241.809	122.681	138.902	102.973	85.3494	304.035	286.619	258.871	186.713	275.989	155.052	390.946	266.65	580.789	413.828	274.254	308.718	225.819	336.074	188.333	165.36	236.517	236.641	272.62	159.994	166.176	145.618	71.2097	123.17	81.7615	182.492	46.5786	41.0056	137.762	112.058
meta_47	(卤)18-HETE	8.64675	10.4802	10.1314	11.8483	7.77714	12.2124	12.4139	10.1281	10.5241	13.0285	13.4005	9.77441	12.8338	10.2295	15.0324	15.0491	19.1277	18.8623	11.4007	10.734	12.4864	13.7812	10.4071	8.92484	11.1401	11.9785	13.3555	14.6909	11.9848	10.1626	13.7034	15.7832	11.4105	21.1604	3.72303	3.53013
meta_48	(卤)12,13-DiHOME	24.8152	28.5066	20.9264	20.3893	50.4634	68.5353	34.2057	59.8106	9.88505	18.946	30.4213	57.1756	9.15987	12.0511	2.14222	3.70967	0	0	8.08111	8.16274	10.4701	6.1549	14.8194	8.18818	3.6575	5.70992	10.736	11.8284	6.28869	10.438	0	0	4.40034	7.1754	0	0
meta_49	Danthron	0.732231	0.0153908	3.15776	0	6.64649	7.25551	9.21256	15.4568	1.44249	4.33518	8.7962	11.7537	0	1.40632	3.33599	0.115604	6.16762	4.67874	0.459102	0.191385	7.73401	8.62126	11.9514	9.65884	18.4984	15.4632	1.59749	4.79736	1.36431	1.20287	0	0	20.1404	22.201	6.96126	2.24992
meta_50	Luteolin	384.726	629.257	1933.79	1794.67	1836.74	2042.97	1684.96	2591.19	3038.99	3277.58	1204.81	2607.86	1649.17	2430.9	1218.01	1173.21	1123.05	1696.65	2108.11	2876.62	3235.96	5046.02	2726.82	2195.48	2065.6	2171.73	2744.14	2297.92	1859.07	1632.98	1085.84	1546.47	3787.4	3700.24	2444.87	2463.99
meta_51	JWH 201	95.6196	116.347	164.627	157.18	164.732	183.464	109.088	104.278	151.285	190.119	173.371	197.006	108.547	128.178	94.6834	112.671	131.52	123.318	43.8676	46.9842	57.7358	62.3281	51.9246	49.7832	55.3042	89.5877	60.036	58.9966	56.1962	67.6674	42.2877	43.3059	107.477	81.0908	54.5634	52.1138
meta_52	Quinic acid	5.30107	3.45667	126.834	72.0503	10.3408	12.5409	3.3915	0.114281	20.1359	386.979	7.34405	3.14442	0.0766077	2.09095	24.8025	108.748	1376.55	558.664	214.768	20.87	384.075	646.526	36.3955	114.007	505.614	1689.76	477.713	318.422	2807.35	694.156	2698.62	1462.89	2328.19	2973.67	735.631	1423.18
meta_53	9(S)-HpODE	293.994	268.733	157.338	125.712	302.009	340.594	661	834.576	469.03	335.772	325.395	520.704	761.695	712.819	296.274	378.084	68.1522	87.1318	546.691	796.727	327.678	221.893	377.587	449.123	78.9446	116.378	264.184	250.899	260.38	438.228	77.9453	76.7753	87.9037	135.516	106.612	133.114
meta_54	PGDM	6.15676	7.2868	1.44346	4.1901	0	3.21301	5.2181	1.83289	5.65651	3.64234	3.64324	0	14.0864	11.4992	13.1308	13.5192	9.92023	10.2733	1.93023	4.3475	5.83737	7.17523	12.0272	9.57263	1.23112	2.75638	3.53471	7.44234	5.38326	4.78736	10.7621	10.1755	16.066	7.5199	17.5852	11.0322
meta_55	Apigenin	9638.75	11881.6	12118.6	11548.8	15569.5	19458.5	9835.69	16156.7	9176.45	12815.2	13827.8	18134.1	7756.32	10496.7	7534.22	6650.53	7795.95	8924.65	3093.05	2486.96	7996.45	10247.4	8363.1	6947.25	11572.3	11134.8	7410.86	7282.81	5285.23	5227.31	2783.99	3726.78	11716.6	12380.6	5093.37	5600.83
meta_56	Asn Ile Thr Glu	99.6065	111.569	206.89	145.509	207.79	223.387	96.4513	120.453	159.872	223.371	227.071	322.576	71.4687	100.874	51.6963	58.6868	47.9321	44.4621	13.3846	11.7036	16.5146	22.2767	12.8915	14.2587	12.0503	49.1756	25.4668	31.4455	27.1689	24.1322	9.64652	3.67869	35.2694	26.2446	18.4092	9.90916
meta_57	Asp Phe Val Glu	213.326	233.968	217.085	222.785	143.402	147.385	241.198	165.972	226.658	251.6	228.895	199.286	290.637	285.346	237.429	315.67	171.659	175.118	106.854	109.868	114.794	126.856	101.293	110.574	70.7219	84.897	75.3522	86.117	81.1522	96.8416	105.617	101.258	70.5095	48.9892	93.3824	102.788
meta_58	Leu Ile Thr Arg	69.0475	52.7058	40.9354	43.6562	32.4722	41.0955	62.4331	56.7749	33.7604	39.3768	64.5525	38.3804	88.4525	61.4803	43.077	39.3936	10.4053	12.0051	9.50559	15.4998	11.6234	14.0269	19.461	17.913	17.2205	9.7339	3.84581	13.6165	5.70759	20.3392	7.26617	6.81062	4.0388	1.72807	0	10.4962
meta_59	Asp-Phe methyl ester	73.7628	78.6357	64.7136	75.5018	69.1374	85.5614	76.6618	77.9891	65.7778	75.4852	68.9362	101.735	66.3108	79.1355	48.5712	54.3771	36.2793	41.6822	27.5991	35.0751	34.2878	49.1192	42.8049	39.2747	21.2418	29.6936	39.4147	39.1585	29.6847	38.1454	24.0874	28.7877	38.0976	37.3951	28.9371	27.812
meta_60	Glutathione, oxidized	866.001	921.355	1044.74	779.491	1159.72	1447.15	1820.34	2645.65	1546.52	1580.47	2290.72	2584.84	1697.46	1770.3	740.883	740.147	778.661	1026.35	2071.33	2269.06	2869.41	2910.3	3014.47	3024.56	2522.11	3911.51	3584.84	3367.04	3202.49	3602.07	2851.17	2732.85	6986.3	5652.88	5751.95	5431.17
meta_61	Val Glu Thr Glu	19.135	17.1124	18.6296	28.4392	14.236	14.3124	19.5596	10.4999	23.2488	23.0944	19.0832	8.0858	21.51	21.0329	42.0759	41.8106	42.6278	38.2736	27.756	29.1397	19.7441	13.6882	6.07737	9.67099	10.4465	19.2296	8.39876	13.4477	9.70625	7.80471	16.1674	15.3233	8.61073	5.36271	23.3373	17.8782
meta_62	Abu-Lys-OH	54.4701	54.7184	63.9493	63.0086	64.0107	57.0795	57.437	65.3913	73.5828	80.3632	61.2151	77.001	75.8967	72.0817	59.953	60.1442	61.7528	64.3865	68.9697	66.453	72.0257	77.9641	80.2394	87.5321	37.8682	70.8568	65.1981	63.939	57.3464	72.9251	49.8623	56.913	82.3944	76.9842	78.9518	75.1126
meta_63	Aconitic acid	177.773	185.366	212.318	255.223	256.892	220.026	158.426	169.608	153.459	153.61	168.613	184.589	176.559	162.637	170.868	166.044	204.883	213.733	202.115	191.914	211.586	202.056	213.609	209.652	240.37	226.349	278.197	234.868	241.967	250.252	240.051	239.749	286.803	273.919	250.703	273.187
meta_64	Thr Ile Lys Glu	77.7948	73.4663	61.7915	59.6425	45.4685	41.9254	74.3473	63.8462	70.4221	64.2854	53.6154	54.9846	90.7796	69.4128	82.5017	61.5592	42.2762	46.1725	52.9558	56.5003	44.6857	36.9853	47.0274	50.6524	22.1768	28.626	17.853	22.0187	15.8124	40.1261	23.5789	23.8254	11.725	16.1846	12.8067	18.1803
meta_65	Practolol	8025.78	9776.96	9221.7	12417.7	12776.8	10512.5	7100.19	12014	7154.12	7317.13	7794.39	8626.01	7754.56	8286.83	8157.87	9183.89	9626.72	10830.4	10543	8553.73	9655.22	18488.3	9173.05	10247.8	11173.4	10736	13277.7	11244.5	11584.2	12477.9	11534.5	12353.6	13920.5	15147.8	14595.4	13104.6
meta_66	Guanidylic acid (guanosine monophosphate)	85.3962	84.8267	106.698	70.953	115.058	155.696	216.303	340.194	157.11	151.73	229.772	312.314	181.487	217.667	159.168	141.287	110.661	126.209	158.934	206.68	328.286	362.022	677.241	487.479	289.609	458.33	598.044	575.007	529.787	507.893	380.656	401.783	870.265	861.468	706.521	753.861
meta_67	His Thr Lys Lys	5.12758	6.18994	1.07201	0	4.03042	6.72099	6.15787	12.0467	4.67986	0	7.72572	15.88	0.699171	3.54293	0	0.663215	0	0	0	0	0.709225	4.29594	0	0	0	0	0	0	0	0	0	0	0	0	1.13349	0
meta_68	Raffinose	125.346	146.552	155.959	167.107	80.8123	95.6418	533.095	692.215	735.592	593.469	334.3	428.746	389.095	316.903	256.8	228.776	358.03	335.562	88.0792	129.703	177.385	212.832	206.079	270.385	266.387	313.136	124.901	123.02	444.665	420.7	321.245	427.663	304.19	313.532	342.021	323.808
meta_69	Methylgingerol	524.553	488.299	362.189	456.862	308.175	258.756	748.618	577.319	415.138	337.62	202.016	411.938	778.435	792.562	463.392	432.226	334.556	279.267	1101.38	1160.82	1075.94	1054.69	980.584	1131.44	247.099	267.964	355.083	388.771	541.616	525.651	230.624	224.099	215.102	333.701	248.403	225.337
meta_70	His Ser Lys Lys	61176.4	71760.1	69345.6	80535.7	71388.8	79748	64505.2	68897.1	67642.6	74012.5	83878.3	74545.9	73446.6	69059.8	106487	99673.5	114460	119557	89415.6	85160.9	84001.2	89177.6	82838.4	68461.6	81229	90710.9	100287	90952.3	81445.4	75923.3	98939.7	96763.9	111426	132805	82455.9	78977.9
meta_71	Phe Arg Thr Glu	1.78303	0	8.94291	7.00493	6.72944	7.10944	0.84413	3.77272	4.46114	10.7684	5.0392	5.92768	3.49492	2.26914	0	0	12.1984	12.6221	19.8456	17.9795	25.946	14.857	22.5886	30.8987	17.9528	20.4507	16.5283	13.359	20.1759	20.4632	13.4442	12.6045	1.69035	4.77214	6.36655	3.12128
meta_72	D-Arabinono-1,4-lactone	25.8212	25.3532	25.2755	24.6582	24.1629	27.3784	28.9508	33.7258	23.51	26.841	28.1723	33.6836	28.0297	22.7007	36.4643	39.2697	35.5747	36.6435	41.3986	43.2921	47.3199	42.5462	46.4444	43.7802	50.0947	56.2603	47.2289	51.6669	41.0914	47.2578	49.9438	52.924	57.5992	68.5186	40.682	37.6139
meta_73	Ile Asp Lys Lys	5.56773	5.22736	5.33951	9.65621	4.24579	1.94958	8.66899	1.44617	9.06553	8.59569	9.01786	3.35775	8.67176	6.10446	6.86915	7.95392	21.6332	15.8875	8.34441	8.5082	9.76738	11.9782	5.26395	6.26555	9.97779	18.4174	9.57587	4.39305	10.1543	3.34819	2.33699	7.74701	2.00022	0	0	2.15628
meta_74	Adenosine 3'-monophosphate	14.7496	13.7151	33.3591	19.6752	36.039	36.3621	34.0101	50.6302	35.7616	26.1785	40.2747	51.2076	25.9113	40.2261	22.3849	20.7964	27.3879	31.9467	28.0996	36.4487	41.4394	47.1	106.541	67.4288	60.4809	88.8323	124.621	125.17	102.683	104.902	77.9088	61.5148	172.393	140.838	158.123	193.349
meta_75	Quercetin 3-O-glucoside	0	0	0	0	0.908401	1.55794	1.02988	0.521599	3.85898	2.49806	0	1.32212	0	0	2.70736	4.31254	1.33485	5.6883	23.3942	29.1416	20.2484	24.769	19.8955	21.4214	6.08011	14.8796	73.0697	66.8223	26.4394	14.9299	19.4599	20.9772	20.8841	16.6053	169.791	212.091
meta_76	6-Ketoprostaglandin E1	42.5558	46.1767	22.7706	12.3673	23.3436	31.291	52.702	55.3248	51.6762	54.1455	62.0012	53.5886	53.3963	51.0983	71.2735	50.2792	69.2318	73.6997	69.4684	82.7947	83.2193	129.233	90.4061	81.4858	84.6699	69.8374	105.633	104.557	90.2053	108.685	108.227	90.1567	89.4273	76.3927	102.683	101.743
meta_77	Glycyl-Phenylalanine	20.4402	17.2115	40.6847	30.4936	39.9168	43.2791	20.8188	23.9707	23.8277	35.2616	31.0164	33.7422	18.4098	28.4424	18.7065	19.6136	20.9797	9.85169	9.43883	7.00495	5.32928	5.81585	7.648	5.28885	7.4055	7.55564	1.04491	6.61174	7.34816	5.56294	7.32619	1.43198	0	0	4.95012	0
meta_78	Methoprene (S)	0	0	1.1791	0	0	0	27.7232	3.51703	0.656471	6.3822	0	0	3.90667	8.53889	7.31646	3.51355	3.63881	1.07607	8.37383	6.78877	41.0302	161.656	11.711	11.8359	1.2256	7.65742	2.47167	2.94888	11.6948	10.5739	22.6993	58.0848	6.20759	0	28.1717	9.24364
meta_79	3-Guanidinopropanoate	15.4954	18.4264	24.1174	21.0543	24.5237	34.5546	12.9598	16.3396	17.8324	24.4361	17.375	29.6111	7.35892	14.6925	5.96211	6.92752	7.52695	10.3554	0.995593	0.304001	4.86574	9.34607	1.84278	2.19243	0.841336	2.90184	10.537	10.5287	3.64969	3.21675	2.80441	2.86199	16.6403	13.3101	8.50972	2.54704
meta_80	Threoninyl-Glutamine	4368.69	4754.69	5137.55	4742.76	6537.33	7903.98	6982.21	8775.59	5917.96	5784.91	6981.88	8508.27	7424.73	8608.99	5166.7	4132.92	3506.37	4019.93	3231.99	3814.74	4430.97	4730.09	4324.8	4252.54	2085.78	2847.06	3117.07	3552.18	3284.9	3694.82	3293.58	3329.41	3873.92	3856.2	3316.93	3506.99
meta_81	Cyclic adenosine diphosphate ribose	0	0	0	0	0.98368	0	0.485267	0	1.14445	1.03823	0.73152	6.9784	0	0	0	0	6.60087	1.21151	24.7357	17.2009	77.548	71.7157	212.049	168.205	78.0645	170.622	269.545	255.542	193.311	208.387	215.691	181.402	646.06	420.961	474.305	470.762
meta_82	IBMX	15.5332	15.4286	18.6469	17.5153	22.6683	31.4905	25.26	33.2887	18.7729	21.7169	19.0163	34.4152	21.8179	26.3746	15.242	12.9997	8.98998	11.1107	10.8103	16.4032	16.1222	21.0037	16.0743	15.8632	10.4275	12.277	8.8447	13.0045	9.46484	13.5552	11.2742	10.909	8.12374	9.56267	9.34893	7.23247
meta_83	PE(18_1(9Z)_0_0)	39.5064	45.8164	58.656	43.752	87.504	115.169	119.234	100.291	108.4	145.722	174.65	200.579	67.4162	84.5534	87.6124	115.763	146.866	193.727	15.5662	19.1361	13.5304	20.8802	18.6112	24.1855	29.0085	45.4422	114.877	106.704	79.3697	89.6682	49.0661	57.8764	136.209	132.429	90.7207	71.1195
meta_84	alpha-L-Glu-L-Asp	54.0227	50.0408	70.9642	69.315	57.6028	54.3085	79.1068	75.7955	66.4061	71.2092	30.8819	58.5456	88.5157	122.038	36.1916	54.7027	101.023	90.637	2.82528	0.772732	4.04041	0	0	1.94868	4.36124	5.08646	0	0	0.828129	0	2.25731	1.05477	0	0	0	0
meta_85	Dehydroascorbic acid (Oxidized vitamin C)	129.365	154.721	156.595	200.581	171.132	165.02	115.333	103.935	106.201	114.852	121.635	130.728	126.71	124.327	113.653	131.079	149.868	146.864	154.742	133.64	150.6	165.716	148.048	158.716	179.573	169.319	199.758	182.165	189.674	180.335	183.615	173.775	217.163	247.671	176.931	200.221
meta_86	5-Methoxydimethyltryptamine	251.58	259.15	278.638	285.645	278.229	282.7	474.187	525.208	452.533	436.017	396.874	379.851	324.422	334.922	483.563	510.304	528.336	493.972	1636.65	1447.53	1801.01	1908.23	1072.16	980.916	2867.58	2907.47	933.842	916.281	2388.79	2238.68	1949.16	2040.36	1623.11	1923.5	1513.11	1678.93
meta_87	3,3-Dimethylacrylic acid	160.522	173.553	158.352	153.852	157.081	182.661	203.603	199.739	200.121	210.755	186.314	214.969	237.137	246.487	215.852	238.2	247.414	274.878	189.076	225.639	216.368	245.677	280.496	243.262	145.738	184.349	208.559	234.548	145.401	152.967	212.233	230.586	271.732	235.712	466.234	492.976
meta_88	Sulfamerazine	40.2785	48.8847	89.4618	91.432	79.6233	79.3539	91.6328	101.427	118.476	118.12	69.5091	102.967	136.436	152.907	96.4932	96.7698	88.4133	116.761	172.154	202.769	151.642	173.906	156.225	127.719	82.2868	75.3134	157.95	135.051	94.0607	90.0299	113.636	125.169	166.466	155.652	178.063	185.307
meta_89	Valyl-Isoleucine	879.521	916.585	1201.03	1247.91	1551.71	1507.62	939.306	1226.73	1105.18	1435.85	1356.68	1618.22	822.716	941.304	441.02	485.338	839.825	801.696	636.618	573.103	752.716	754.134	837.283	789.968	903.869	1317.64	1539.98	1805.01	1214.49	1269.29	628.878	628.859	1013.04	855.363	908.721	978.118
meta_90	Isoleucyl-Serine	266.083	274.376	332.786	341.339	357.99	418.616	290.686	323.622	304.814	362.787	341.08	446.285	276.859	316.088	178.825	225.056	237.684	221.694	170.173	166.152	214.846	244.515	182.638	189.443	118.379	222.993	269.02	257.741	226.28	217.963	153.658	159.448	282.396	246.333	243.031	209.753
meta_91	Oxyphencyclimine	13.5042	11.1682	15.3549	15.8358	10.749	17.6172	14.5657	11.4079	16.1914	16.5963	15.019	16.2143	13.4654	15.6623	12.5493	14.6822	2.17036	2.4603	0.74909	0.646106	0	1.76946	0.922623	0.981872	0	1.56279	0	0	0	0	0	0	0	0.805998	0	0
meta_92	Urocanic acid	20.7721	22.2759	21.3722	20.6625	19.7148	20.2922	13.8451	14.0129	14.5297	11.6345	13.1206	19.3272	28.0625	28.4751	27.3823	23.9597	17.6317	20.2305	18.4034	19.6357	18.6015	17.4099	20.0785	18.3604	18.8857	12.8845	18.4986	16.6317	13.9553	15.7052	19.0349	18.7942	14.2547	13.4676	17.4704	14.681
meta_93	Codeine	9.90887	11.8796	21.067	20.078	19.6645	23.1068	14.5082	17.147	22.6339	27.9315	20.9341	29.9253	14.3509	18.8634	13.5272	13.9893	13.9779	13.577	3.61696	2.5216	3.27972	5.42035	2.55919	2.84168	3.08477	7.74976	3.7581	3.46305	1.6694	3.79754	0	0	4.27836	2.66012	0	0.872356
meta_94	Mestranol	31.3666	37.8836	49.6161	45.0979	47.1049	51.0605	29.6821	33.0674	50.3541	63.6909	52.4068	78.5983	18.9248	26.1898	14.3196	19.395	10.3515	10.2193	0	0	2.40717	4.36763	2.55004	0	0	4.93256	0	0	0.758049	0.909398	0	0	0	0	0	0
meta_95	Famciclovir	11.0411	10.4797	11.7205	10.8697	4.88943	1.66051	34.2322	34.1992	57.4326	51.9567	26.0267	12.6526	14.1794	2.34457	14.3141	13.3515	35.8964	41.2689	3.65364	8.97007	3.41335	5.10346	1.24545	2.23486	21.1771	36.513	0.921813	6.66223	14.3553	24.3385	21.2437	13.5499	0	0	50.5502	66.7053
meta_96	4-Nitroquinoline-1-oxide	10.9296	12.5255	15.9261	23.9475	19.7456	16.2867	18.3492	11.9132	23.6521	13.3201	17.7564	16.6831	22.9585	20.5832	19.1243	29.7535	33.9401	29.0644	28.8041	38.3727	33.3678	22.3852	24.7349	29.4637	28.202	34.7837	30.7025	24.2646	30.5688	27.2903	31.738	29.5821	22.1011	27.9698	22.8462	23.981
meta_97	Pentamidine	39.8153	25.567	38.737	38.7255	53.3245	44.5868	55.4121	67.0829	62.1349	64.6182	105.941	70.7196	67.3712	67.5354	42.7851	31.2454	35.2789	27.6549	62.2235	45.9134	43.6553	56.1399	58.3476	70.1292	77.6011	57.9847	47.857	92.8287	64.1816	44.2709	87.2428	60.6584	40.268	53.7025	51.893	69.0255
meta_98	Illudin M	9.12555	8.34952	12.0504	9.25844	24.6345	27.6817	12.2888	19.3911	21.7049	28.5	15.0343	49.9043	24.1792	47.9726	2.83737	12.869	0	0	19.1927	13.8837	0	0	0.8082	4.16331	0	0	0	0	8.09398	2.11059	0	0	0	0	0	0
meta_99	Sulfamethazine	168.067	178.612	203.204	223.423	230.158	223.871	225.639	207.237	234.137	224.136	201.631	234.199	277.237	260.904	189.972	169.559	162.281	218.399	1.18053	1.03289	0.51945	0.408425	0.604982	1.20025	0	0	0.212762	0	0.0809147	0	0.513446	0.279975	0.277586	0	0	0
meta_100	Hydromorphone	339.668	367.975	591.319	521.725	511.009	512.457	361.167	419.521	595.103	732.613	692.263	763.012	306.375	385.144	237.292	282.37	216.496	201.466	304.913	338.237	327.057	335.159	336.17	322.01	254.814	428.912	251.852	280.305	305.318	351.964	190.411	183.699	106.128	125.505	118.675	132.598
meta_101	G-418	179.021	176.693	174.338	174.569	135.12	158.771	125.132	117.782	113.688	102.324	158.879	170.865	114.268	146.172	206.299	224.698	255.765	229.15	136.327	150.222	119.173	111.71	202.926	192.979	150.755	226.279	184.908	230.524	336.908	225.586	221.507	220.775	253.028	267.384	262.696	373.284
meta_102	Metronidazole	11.8188	9.8566	13.6802	23.4519	7.51696	20.2059	65.8504	63.5321	63.145	81.8074	46.231	35.1364	63.1135	44.0097	59.3704	52.7747	62.3326	71.4466	56.5705	82.9236	139.264	172.734	67.9397	78.1247	129.679	78.3197	59.0713	67.2752	83.9703	84.1417	66.413	64.9998	44.3497	47.5407	78.4022	78.8875
meta_103	Tobramycin	21.9563	1.11249	2.28722	0.807142	0	0	45.5425	25.6314	26.735	7.33573	26.4072	5.83891	70.7258	39.1706	165.443	97.4845	41.7689	64.5743	17.9389	45.0394	8.62674	27.5937	17.4173	20.1742	38.8124	2.59395	1.66773	0	0	1.75311	5.67378	16.3421	0	0	2.04569	8.47863
meta_104	Lysyl-Proline	71.5649	64.0173	52.5815	32.5048	78.7382	78.2416	87.8099	87.2859	68.3479	58.6156	45.1517	76.2031	57.4625	77.3559	40.2136	46.9672	13.9229	15.3081	24.9534	27.7865	20.3052	21.3625	24.5516	36.0455	11.0277	9.74625	22.8029	15.2568	34.6396	43.3721	21.0047	20.8923	32.9566	42.213	11.8768	12.0504
meta_105	Undecanedioic acid	16.6899	22.2619	31.9292	36.7474	38.2358	44.0299	12.1161	14.7675	10.8595	17.8203	12.5594	22.1548	13.4377	19.6688	7.20254	8.15637	6.73693	4.59861	8.67282	5.49259	6.90203	9.19648	4.74227	5.91113	4.30729	2.47336	6.69792	8.85058	8.55385	10.0343	7.38887	3.10945	7.50544	7.24371	4.32383	4.02095
meta_106	3-(2-Hydroxyethyl)indole	18.3053	18.289	25.2017	30.3467	22.0716	20.7312	20.9831	18.2263	29.9697	30.0773	30.0857	21.3599	25.9267	24.9441	30.0929	38.4732	43.4454	43.2379	33.7714	37.2699	32.7986	34.6732	28.9063	34.2472	30.1478	44.6687	34.2109	36.4636	43.2688	36.874	37.3399	32.3623	33.2598	36.6067	32.0273	34.7816
meta_107	2,3-Dinor-TXB2	194.854	165.842	111.592	95.0007	175.301	185.774	189.299	225.534	148.048	154.255	137.944	184.105	295.714	219.891	105.125	130.481	20.6858	23.315	125.056	168.607	66.088	51.4266	80.0172	105.066	6.21215	20.8953	67.5917	63.6753	60.252	122.25	9.718	5.07652	9.39141	20.259	5.63178	5.69003
meta_108	6''-O-Acetylgenistin	102.837	81.9966	40.0392	31.3176	100.001	740.173	1724.44	1439.81	120.205	129.254	361.213	926.736	241.576	304.851	360.435	188.16	440.236	486.694	192.937	211.36	907.021	1108.62	1454.07	942.512	2161.74	1081.87	680.87	630.745	304.97	413.167	411.975	576.934	2954.19	2020.2	1759.73	1605.68
meta_109	(S)-Naproxen	54.3575	57.0954	42.1876	38.9227	75.1437	108.696	84.6556	75.622	51.2367	73.1999	78.1717	107.695	45.5161	56.3221	42.8148	29.8677	30.9633	48.4397	27.8305	24.6956	69.7322	89.332	92.5723	42.1259	158.717	164.399	65.4904	61.6397	52.0176	62.1127	22.8647	21.1831	188.163	229.312	73.4891	47.9382
meta_110	1-Palmitoyl Lysophosphatidic Acid	6214.62	6059.14	4359.48	3745.97	5144.65	4872.54	6982.14	8100.28	7877.57	6627.14	6332.44	7320.95	12156.9	13433.5	7974.17	9832.65	4820.55	4602.02	4775.65	5917.82	3705.55	2646.41	4318.76	5668.81	3079.97	2517.44	4260.28	2867.55	5264.02	6443.65	2509.93	2057.81	2580.86	3311.85	2201.19	1721.74
meta_111	Trimethoprim	15.0831	14.3156	31.3925	25.8162	31.6043	30.5597	16.4427	16.1655	19.3321	23.3769	28.0249	32.9363	10.8268	20.8995	15.606	16.3785	16.368	11.1161	41.4389	30.6348	26.7301	26.2159	27.5306	20.1914	29.9454	27.1881	20.8102	48.2548	44.2073	22.4048	44.1574	28.4796	19.6734	30.3597	28.5967	29.6773
meta_112	Lysyl-Asparagine	15.0991	17.6656	27.1016	20.5752	33.3936	29.7083	23.7901	34.5463	22.6408	28.4704	36.1328	41.3485	9.73416	17.7579	10.4636	15.1203	22.0804	19.0491	12.9866	14.5739	22.7696	32.8227	26.5436	21.1572	31.5442	53.2929	29.6566	43.3839	35.0082	27.6843	25.5757	28.6092	48.0734	35.2925	34.598	28.9097
meta_113	(+)-Citramailc acid	122.95	114.214	149.439	131.635	149.015	171.431	198.024	316.934	176.603	226.149	186.967	249.675	184.388	190.873	142.014	197.974	165.605	146.895	386.966	358.991	487.84	459.826	412.162	341.53	180.242	310.947	337.312	401.586	293.147	320.034	317.609	307.075	598.03	623.381	471.7	454.28
meta_114	Etodolac	25.8416	28.8539	44.2504	33.7296	41.7212	51.4798	30.3601	32.3186	34.77	48.308	40.3336	56.796	23.0835	29.7916	19.3658	23.5781	14.54	12.2506	10.3451	9.61201	8.40846	13.7528	10.5002	7.34088	1.84715	12.5381	4.57981	7.97376	5.46517	8.18479	4.01858	1.79252	1.10094	3.78217	2.20355	3.97449
meta_115	Salinomycin	176.277	169.849	163.818	122.627	179.459	135.712	340.759	367.858	490.595	435.489	198.425	315.982	706.533	706.14	243.495	337.226	64.5118	69.9128	292.642	356.935	202.166	212.722	178.242	233.826	26.8836	55.1655	115.648	142.38	197.72	236.431	39.7857	36.0148	37.0477	66.9558	48.2097	41.3001
meta_116	Phenylalanyl-Valine	6.47775	7.69254	12.582	13.3301	9.28924	8.89575	11.0521	11.7064	17.8377	19.209	9.87914	10.9994	21.5486	21.4407	46.0024	48.3652	21.7465	28.8237	48.5414	45.3581	50.798	67.4838	43.9414	32.8223	32.8974	27.6632	34.44	36.9596	42.3703	31.5659	42.7029	43.5335	40.8663	48.7642	67.2984	78.7934
meta_117	Fexofenadine	308.216	280.679	152.374	106.938	253.225	279.114	263.709	208.734	190.962	168.258	435.436	233.763	256.8	210.001	147.33	107.63	125.272	90.9136	159.922	166.223	121.892	140.526	128.15	154.281	203.121	110.016	164.278	237.655	111.406	139.943	107.612	132.267	38.2693	37.0678	59.6981	127.316
meta_118	Threoninyl-Tryptophan	46.3935	45.4484	79.449	81.3294	102.865	81.5682	38.0827	38.0928	44.7675	73.7237	54.7002	67.3625	30.6792	56.3173	57.7571	51.7742	38.5511	40.9387	82.3782	37.4601	36.0766	40.6086	45.5049	36.334	46.6873	40.0808	27.9166	82.8604	84.8135	45.2789	105.509	54.161	51.4737	88.9511	34.6068	25.2357
meta_119	6-Hydroxymelatonin	12.7169	13.3973	20.2395	26.1985	18.8779	15.8413	38.8628	27.7763	52.7658	50.9556	28.0153	21.6231	54.7317	35.9272	33.7454	38.8668	24.8523	37.8618	23.0898	24.4797	28.7112	20.6247	12.4257	11.7142	25.1069	34.95	23.3762	20.7169	26.4121	37.9863	24.056	23.4504	20.1373	14.646	26.6333	32.4104
meta_120	Teniposide	467.426	558.847	529.224	458.464	410.335	402.157	215.296	227.763	197.891	204.605	258.644	259.164	180.905	215.875	223.168	235.735	288.131	287.822	332.298	308.938	386.305	336.399	367.977	376.455	419.549	420.949	485.455	392.186	389.887	446.056	394.117	376.935	525.583	479.885	437.655	465.408
meta_121	Cortisone acetate	30.3652	33.8415	23.7857	25.9965	27.3753	16.054	25.5624	22.195	25.3573	30.5227	20.3188	16.0306	20.0383	22.3131	20.382	22.6484	37.9802	26.8809	31.0083	38.439	53.9139	70.3266	26.6269	45.8577	25.312	33.3542	33.5364	22.1395	39.2512	28.2046	36.8135	43.626	24.7203	32.6809	38.6195	15.9507
meta_122	Uracil	13.826	13.8972	18.3672	16.0985	21.8162	16.3882	21.2121	17.8098	17.6142	20.2382	17.6761	20.1944	26.0716	27.256	36.3642	36.8405	40.6467	40.8562	22.3847	21.1804	15.3772	16.2563	14.1275	12.4162	19.7648	20.8073	21.6692	20.66	14.315	13.9835	27.2159	27.8505	34.2854	36.6085	18.2657	19.5948
meta_123	Atropine	39.4656	41.1222	47.998	45.1761	45.3254	52.5821	43.3394	41.1025	50.367	61.5996	50.9593	64.6429	40.2905	49.7498	33.8637	39.866	31.0033	29.4351	18.6976	23.3127	19.48	23.637	19.396	22.0856	12.7525	21.3078	19.3775	20.563	15.2576	23.0999	12.2541	8.76351	17.3203	6.24228	12.0578	7.42937
meta_124	Norgestrel	220.425	187.822	99.4663	72.8182	87.7793	99.4351	202.704	166.204	99.0456	70.2558	123.156	124.781	142.142	110.357	183.729	144.45	88.2824	101.537	79.7997	139.174	112.278	106.456	104.738	113.1	157.748	87.3247	95.4547	46.4608	39.7683	88.5442	63.9261	99.5954	46.5513	18.1512	102.508	81.4489
meta_125	PGD3	90.6628	80.6428	64.0707	63.3768	50.2267	54.859	90.8197	86.5016	93.8008	82.0169	103.38	77.2032	74.0663	74.3318	126.264	123.485	152.503	114.376	107.486	117.477	120.927	120.447	119.034	135.048	140.971	106.911	89.991	104.573	134.71	106.8	145.199	144.7	90.3841	92.9935	104.368	132.669
meta_126	Ethyl -D-glucuronide	36.93	39.0875	66.7325	38.4754	68.3544	48.9731	26.2733	30.305	32.8664	34.2225	27.0597	50.8723	32.8525	53.6447	14.738	21.9745	8.1163	6.75686	42.3595	29.4859	9.92887	5.11945	14.4112	21.2915	0	3.90282	13.6686	17.3164	35.8486	20.4481	0	0	1.46133	5.44906	0	0
meta_127	1-Palmitoyl-2-oleoyl-sn-glycero-3-phosphoethanolamine	75779.8	70906.2	65490.9	73055.6	81576.6	75337.3	9368.01	1951.39	1444.04	1285.98	1134.88	1148.36	557.062	534.106	468.874	552.993	1041.09	948.575	721.214	725.788	510.836	696.1	616.398	637.283	797.362	629.596	898.55	734.218	888.913	899.917	1143.18	1472.69	1706.17	1497.72	1506.56	1192.22
meta_128	Arginyl-Glutamine	9.77566	9.74889	6.53421	7.99843	5.72323	2.78552	8.50102	8.81148	14.4567	9.7579	9.43481	12.3447	6.60022	3.52076	1.98951	2.13684	23.5769	9.09959	40.0792	37.1512	41.2182	49.0088	37.555	46.9819	6.16548	31.9054	34.9146	28.3803	49.3542	32.2593	38.6751	44.3874	50.4377	36.9566	55.3677	50.078
meta_129	Hexadecanedioic acid	138.377	124.003	88.3441	77.043	98.0176	86.2272	126.367	120.24	61.2231	67.6125	60.7357	101.119	97.7764	85.3481	41.3291	34.9569	15.1431	13.6854	45.2532	54.3806	65.7201	67.713	61.4002	60.5752	21.0323	28.2233	38.0113	43.0328	25.5698	35.5941	6.83208	8.06454	12.9249	10.2356	13.0565	11.9292
meta_130	Glutamyl-Lysine	11.6608	13.3752	9.91326	10.4549	2.81301	1.70677	11.58	6.91709	10.908	8.36303	10.8618	2.65729	13.8488	7.3624	5.94583	9.67193	1.53357	0	3.20509	3.53078	0	3.38433	1.09707	1.78948	0	0	0	0	0	0	0	0	0	0	0	0
meta_131	2'-Deoxycytidine 5'-monophosphate (dCMP)	74.5385	71.7582	82.2778	105.147	57.133	65.5932	163.429	108.618	93.2165	114.512	47.4058	73.0885	162.648	136.387	96.6829	107.338	147.087	172.68	48.5824	57.642	66.784	63.3253	67.4943	70.0239	79.5103	55.7263	65.7307	50.4354	44.179	55.6068	64.7591	77.0639	81.3445	74.808	97.8386	90.1197
meta_132	Chlorogenate	853.28	983.015	1144.35	1129.05	1303.44	1304.64	1162.9	1582.82	1467.81	1684.9	2071.35	2042.99	1245.36	1573.2	3041.96	3014.09	2579.56	2598.95	1345.19	777.385	1938.07	1230.37	3218.7	2045.63	367.82	1476.73	2356.15	2830.47	1470.51	1806.32	2007.07	2272.99	5582.52	4011.53	5117.28	6949.41
meta_133	Acitretin	163.163	126.048	44.5091	43.1533	61.8477	60.5553	90.3436	91.5766	58.3187	53.5789	75.8376	73.2587	75.2964	73.1618	161.988	109.331	99.8821	92.578	83.9184	78.9683	69.5883	62.5144	81.2277	71.2403	84.6449	41.6422	41.4997	74.1627	46.8206	28.177	92.8946	70.4783	37.2825	50.2249	82.729	122.589
meta_134	D-4-Hydroxyphenylglycine	0	0	0	0	0	0	0	0	0	0	0	0	0	0	0	0	0	0	130.803	179.468	108.904	194.807	104.616	101.062	141.672	27.7887	133.242	121.273	139.8	139.788	162.363	142.192	69.1984	121.441	183.287	226.014
meta_135	Hydrocortisone	31.6707	22.3005	0	10.6368	3.40222	2.9886	25.1634	15.9079	15.5529	7.69765	12.8536	0.127145	41.6114	27.6674	99.9358	74.5646	82.505	79.8345	51.4448	75.8105	50.058	52.2556	63.0978	65.8296	89.3393	58.9826	54.2513	52.3765	30.6918	45.8273	70.2141	69.78	22.5957	26.1422	34.9334	42.158
meta_136	Lysyl-Tryptophan	1649.95	1810.09	1890.55	1586.33	1773.76	1425.04	1552.38	1346.2	1931.6	1750.27	1301.96	1618.49	2141.78	2627.45	1607.87	2132.86	1257.66	1230.37	2650.37	2570.59	1493.09	1273.39	1694.99	2156.38	886.809	1111.23	1267.65	1105.28	2622.78	1887.95	1239.95	1134.95	545.4	1054.02	764.285	882.56
meta_137	N-Benzyloxycarbonylglycine	11.6932	12.0872	11.3886	14.9776	10.1164	11.0283	15.7475	15.3447	17.787	15.8465	12.5179	16.0145	24.9886	20.2979	18.132	17.0547	21.0068	22.2	19.9258	21.8932	17.0375	16.4268	16.6716	15.3422	7.70314	10.8942	8.97768	7.88863	9.14017	9.51441	18.7097	16.4582	4.469	0	19.0843	15.2441
meta_138	8-Hydroxy-2'-deoxyguanosine	0	3.78824	3.52732	1.24312	7.53464	10.8463	22.5538	45.5671	5.461	10.6456	12.1831	29.9244	19.2556	23.836	3.77908	0	0	0	0	0	0	0	0	0	0	0	0	0	0	0	0	0	0	0	0	0
meta_139	Withaferin A	85.6101	70.5003	8.52738	4.32581	7.5873	1.11169	14.3598	10.7225	2.82042	3.97881	7.44639	0	10.9045	2.63205	48.015	20.3549	40.0096	35.3303	36.0842	38.4402	12.2513	14.4511	25.4715	21.7898	55.9213	7.36501	8.70723	9.06911	0.616926	8.55607	8.43539	17.9658	2.7156	0	4.726	8.0081
meta_140	N-Acetyl-DL-methionine	38.7352	41.9742	51.3268	54.6248	33.3923	26.9104	38.0957	21.0964	51.7694	53.7614	38.9488	44.3607	36.9331	46.8164	80.8666	92.3075	65.0747	64.8453	8.57158	6.66214	9.16949	6.93074	21.0291	7.26537	9.30974	45.2242	11.1935	17.5573	32.5332	48.3009	16.3422	13.1305	59.2375	16.7475	38.8842	48.3728
meta_141	Hippuric acid, methyl ester	18.1551	21.6632	551.212	417.017	549.606	343.537	127.793	179.944	177.698	210.587	169.837	315.552	55.3753	214.83	47.4256	53.2087	64.0027	53.4755	253.3	156.122	343.499	365.832	222.541	249.463	94.8045	293.971	296.849	507.832	648.522	311.229	279.105	177.689	637.023	598.86	229.461	283.762
meta_142	Valyl-Threonine	22.3782	21.5682	26.2849	24.8843	27.6083	32.2421	18.2016	23.67	22.8627	26.9569	23.8773	32.4606	26.2699	30.0421	17.5315	21.2999	30.5205	26.3421	16.5271	18.5455	19.3879	23.8827	20.2319	21.2955	13.4908	22.029	27.3669	29.9966	22.4056	27.2076	20.3166	20.4853	44.4562	35.3083	37.9369	36.6628
meta_143	Etomidate	12.085	12.4742	17.3393	18.7973	15.9921	16.5897	16.8142	13.5145	17.3466	15.3522	19.2322	17.3369	23.0826	23.6376	28.6352	25.838	21.4834	24.8077	17.6332	19.4758	20.9556	20.7762	26.1301	26.8033	16.0552	12.8268	19.4065	19.4354	19.3571	18.922	26.5219	24.7363	18.2588	21.9336	23.1271	17.5972
meta_144	Guanine	12.8889	18.7447	19.4497	23.9316	30.1689	30.0379	39.0015	63.2165	20.7947	25.7885	30.174	49.8566	36.0318	43.2226	20.0277	14.3355	8.29433	10.1375	7.61326	14.1999	20.2045	9.22999	22.7401	22.724	1.53726	11.643	3.57686	12.2398	12.4183	14.7294	15.8663	10.5526	18.6444	13.3947	12.2375	13.5282
meta_145	Deoxycoformycin	41.4905	36.0441	43.6897	48.035	17.1654	13.8099	46.373	20.019	58.8919	59.9368	42.0251	17.1634	46.4205	36.6388	133.125	157.632	153.772	138.675	72.9831	65.681	53.4523	49.3867	117.632	86.0217	38.0472	98.4183	39.2141	55.113	112.746	90.6456	287.017	221.882	56.3529	28.7457	98.1222	117.489
meta_146	Prolyl-Glutamine	39.0381	37.8166	29.8637	22.8845	12.0344	15.1168	30.5379	16.7621	17.9326	19.2272	14.8737	12.2362	39.6955	29.0083	46.4149	36.7229	8.73128	8.15677	7.92594	8.0993	2.27997	6.95765	4.70615	4.0481	1.63656	0	2.42822	3.16129	1.47879	2.19427	1.04332	0	0	0	0	0
meta_147	Ubiquinone (Q2)	111.935	117.692	0	1.29986	0	4.02613	25.8277	33.9773	13.7529	8.84491	13.1659	18.1439	27.5709	17.9661	48.6178	24.922	15.0831	19.4743	13.4797	27.3011	31.2305	24.6884	13.1617	14.9641	3.91791	2.97012	6.92052	2.86071	0	1.15554	2.65602	22.8028	2.16073	0	14.4607	14.5473
meta_148	Xanthylic acid (XMP)	8.72038	6.93455	4.72245	4.49101	4.64018	9.97705	13.4854	15.7794	6.20102	10.3422	9.55916	16.0645	11.557	7.99531	7.36856	5.17515	3.03641	2.72295	10.7644	9.76141	10.4784	16.6383	12.8266	6.21356	0	7.42812	13.4012	18.117	23.7306	41.3425	27.0474	20.1866	48.2375	60.0409	59.6885	99.3312
meta_149	10-Hydroxycarbazepine	7.64273	3.87644	11.2991	9.51133	5.87445	6.2406	4.21368	6.82348	6.34022	12.1142	5.90537	9.97917	4.53377	6.27706	4.47533	4.32645	8.62761	6.06504	0.791182	3.8724	1.45202	0.703043	3.76943	2.26283	0	2.51912	4.32761	3.86517	0	1.72554	0	1.14683	7.39577	9.85055	1.73243	0
meta_150	Arginyl-Tyrosine	8.97561	9.80505	12.1753	10.7524	7.47571	11.2551	10.0622	9.27888	9.02607	13.6639	9.32464	12.8352	5.53375	8.93845	7.4241	5.88876	3.79731	4.08955	0	3.59371	0.953685	1.77295	1.5322	1.51467	0	1.04153	0	0.89127	0.621333	0	3.1789	0	0	0	1.24578	0
meta_151	Procaterol	36.1747	32.8415	45.8765	47.2309	29.3526	19.9553	38.3015	28.4337	50.9826	47.3729	30.8884	19.0031	43.2263	35.6687	80.2273	96.3744	123.627	103.319	82.7673	85.8679	66.2639	56.6884	55.6834	63.2157	60.7201	75.2948	35.5098	39.3313	68.4024	63.4199	106.867	90.6483	38.0281	41.585	52.078	60.424
meta_152	Alpha-N-Phenylacetyl-L-glutamine	332.835	331.706	408.575	434.642	338.789	357.68	306.261	277.294	409.842	451.827	363.685	444.896	348.773	361.032	246.744	295.457	244.918	219.833	145.632	179.8	153.782	185.637	146.144	165.628	101.071	143.239	125.611	110.059	112.115	139.432	104.554	99.269	113.463	113.236	94.5628	94.1451
meta_153	Nerol	17.0842	21.7243	12.5719	12.8825	17.5419	24.7824	21.2514	29.3962	14.7364	18.3459	18.732	23.288	34.3571	27.1309	14.3949	10.7974	0	2.53047	1.51058	2.78744	10.3957	14.6203	2.49415	3.31449	0	0.903252	5.2143	0.867293	0	0.693051	0	2.10078	0	0	2.40513	2.13668
meta_154	Verapamil	252.101	202.421	305.908	278.911	286.484	349.014	191.455	214.792	246.392	283.24	305.247	226.555	229.191	273.115	214.626	229.105	345.702	387.503	268.026	280.373	289.246	276.328	282.955	275.764	371.452	309.026	468.568	329.511	368.369	431.79	330.31	296.282	516.929	474.303	310.588	398.583
meta_155	5-Aminopentanamide	24.921	27.695	23.5582	19.9754	38.2519	36.7592	56.6244	70.9265	55.0161	43.7793	28.0216	53.9446	78.0593	81.5014	40.0408	51.8688	6.16817	5.77204	50.5108	69.3701	32.116	37.913	36.6612	48.7106	5.10315	11.4211	25.0273	26.7485	34.2287	45.409	9.13254	4.71979	4.76619	15.4201	5.56746	1.37842
meta_156	Zearalenone	3.36669	1.41198	8.49555	1.95786	0	0.491836	3.39149	0	6.06816	7.68339	0.775076	0	5.11517	2.82483	28.0089	34.9028	37.1213	26.011	17.9428	12.1993	16.4706	12.0748	10.101	12.8629	20.2249	30.2428	5.7253	4.93257	17.2642	14.1094	21.1602	18.6534	6.42577	4.04376	15.2417	16.6211
meta_157	Sinapyl alcohol	40.9405	39.6201	37.7689	46.1044	39.6088	49.3965	48.1425	43.6061	48.8031	50.9003	48.2555	48.2071	90.2315	79.1876	70.865	64.6297	72.9793	74.7073	40.2367	38.5326	45.2938	43.1754	34.8506	31.5242	30.0691	30.1194	34.9971	43.5843	33.8544	39.0778	37.243	38.1715	47.3432	39.3274	33.4802	36.9223
meta_158	Cytarabine	30.6536	31.2408	39.3011	27.7477	37.4629	54.5345	29.9331	51.5578	23.1602	24.8059	24.2004	41.4079	46.1948	53.3095	20.8482	10.7813	6.26785	9.26212	21.2701	23.8359	28.9235	23.7704	32.5374	27.6744	16.4023	22.9154	40.487	36.4703	29.1865	36.1689	11.5189	13.5397	46.9333	30.0805	42.6339	52.1748
meta_159	Swainsonine	4.8908	3.55105	9.53878	7.9264	3.7804	5.42485	12.383	16.8348	15.1733	15.7882	11.4528	15.5331	6.3734	8.44898	6.79835	5.15319	3.33576	4.73006	13.5395	9.82335	34.8551	21.9992		45.3055		44.8455	43.1039	57.8738	49.9171	63.8727	35.7107	40.1108	36.4039	15.1948	76.7253	69.8183
meta_160	Hyperoside	29.6991	10.6681	8.8559	22.1105	2.67461	0	24.3266	1.21937	17.162	23.4556	6.44882	0	0	0	19.819	61.8971	235.056	129.42	23.5931	13.7398	26.8192	9.40833	16.2318	28.1619	51.2236	73.8476	25.4284	31.6736	15.9721	33.0602	26.6142	24.0443	0	0	0	0
meta_161	Cyclohexylsulfamate	358.151	350.438	506.162	597.606	437.91	409.262	441.335	373.437	583.457	660.1	891.995	660.623	426.684	440.488	541.003	632.658	927.641	854.438	365.365	324.44	331.359	388.972	481.175	517.1	377.345	1023.84	867.937	937.743	995.915	882.284	892.855	838.129	1591.25	981.513	793.848	944.454
meta_162	Manumycin A	148.449	150.21	90.2719	87.7119	143.549	139.451	181.973	158.461	163.406	138.599	106.19	144.533	170.467	178.235	137.236	171.719	49.6547	70.6514	70.8382	76.8413	83.1756	84.684	66.0904	69.885	48.604	61.2093	113.506	87.3045	72.5548	76.8348	54.2385	67.081	66.6996	64.8605	63.0826	30.4627
meta_163	N,N'-Diacetylchitobiose	14.6019	12.5791	10.6734	13.388	11.2327	12.4484	8.19893	7.28799	7.27532	9.45455	11.5531	11.6153	11.7917	8.58141	8.01094	13.0262	10.6353	10.4179	10.9954	11.4683	20.6375	13.6766	19.1724	11.3969	13.8642	22.4222	11.516	18.257	15.9779	12.4884	17.2639	12.5458	18.072	8.5144	14.6699	13.2626
meta_164	Spiramycin 1	273.083	236.476	193.723	180.336	233.44	235.321	242.464	247.467	173.05	152.327	273.834	234.1	230.148	225.11	247.073	185.33	220.524	215.379	271.513	227.645	185.239	199.713	279.142	269.477	314.205	128.599	187.072	218.548	129.916	137.234	307.506	214.411	118.423	154.949	202.959	297.072
meta_165	Lysyl-Aspartate	0.524913	1.1126	0	4.19449	0	0	2.33205	0	12.0006	10.3573	0	0	11.8558	3.67679	9.18141	9.98851	1.00663	4.49269	18.0243	13.6582	13.7265	20.2659	0	0	0	0	3.02081	4.16249	0	0	3.38608	5.97384	0	0	17.0603	0
meta_166	fumagillin	132.231	171.309	49.2635	52.1013	101.98	256.176	169.471	221.547	52.9129	113.221	159.043	326.676	75.589	97.3008	47.1826	23.4594	23.9614	21.3074	0.450569	0.690695	0.757307	1.84438	1.44937	2.06141	0	0.4509	0	0.760401	0	0	0.709476	0	0.0667989	0	0.130969	1.02152
meta_167	Cytochalasin B	37.4689	20.9175	15.5593	14.4818	25.1599	24.1564	69.2468	64.4896	53.8426	56.2895	84.6242	47.3446	48.7403	41.5079	51.8965	26.6547	43.5495	54.5129	63.1602	72.5876	70.3033	82.6176	79.213	60.7247	79.7324	65.7577	71.3055	81.4125	41.4283	58.0143	30.6294	55.9946	24.0261	18.4362	58.56	50.1553
meta_168	Isoleucyl-Tryptophan	20.2557	23.4758	18.1174	20.9221	19.6728	18.1124	12.4339	14.6966	21.2501	21.7202	24.7216	19.7096	21.8821	25.0255	23.5955	22.5868	16.355	21.6166	14.992	16.8225	17.3879	15.8929	17.3379	17.5097	15.8489	14.0005	5.3573	8.31872	6.85598	10.6606	8.79043	11.0946	10.3884	9.33776	9.07228	19.1851
meta_169	4-Guanidinobutanoic acid	44.3813	48.3159	32.2691	40.9512	32.0561	37.6046	42.9621	42.9733	41.1567	41.2268	41.0484	41.1491	65.0166	51.4452	43.6182	49.5253	43.351	41.6084	32.7826	38.1582	44.7761	47.2768	42.2927	35.7248	20.6433	36.0361	40.966	37.1269	36.6276	38.1142	32.8962	34.9516	54.5003	45.8463	44.9237	45.5702
meta_170	Resolvin D2	1.39326	0.731999	0	0	0	0	3.37236	0	2.20354	3.26512	0	4.95716	7.07909	3.04258	0.67159	0.75158	1.96823	0	58.7998	63.829	36.2329	31.4023	39.9765	35.9829	292.068	66.2239	29.131	29.4834	106.297	74.5636	174.629	141.959	22.247	47.4749	132.362	216.482
meta_171	Leukotriene F4	84.0462	76.4246	51.1512	48.4126	97.7227	91.6168	169.085	161.967	161.055	143.718	130.113	173.44	168.398	177.827	126.256	124.173	83.1036	91.8641	35.4459	44.2174	27.2861	29.2086	30.5583	30.0613	8.83225	17.3193	31.6913	34.429	6.71546	18.1576	36.714	40.3119	29.7534	31.3154	25.5897	29.3033
meta_172	7-Keto-8-aminopelargonic acid	10.7741	5.80111	0.510943	2.36013	1.97346	0	12.6895	7.2485	7.93846	5.24916	0.573464	1.45148	19.9841	7.84965	8.50328	4.71878	0	0	4.39979	5.79227	15.2974	22.8711	4.58503	4.61855	2.49994	0	0	0.970886	0	0.87171	0	0	0	0	0	0
meta_173	Solanine	63.606	40.7764	34.9498	21.2552	27.1856	37.9331	55.4399	44.5633	35.7333	30.072	74.368	35.2918	35.1831	33.6207	44.6339	23.4169	26.4084	18.0951	21.6363	24.7242	11.9218	8.73761	14.8407	14.1779	59.4619	11.813	13.1387	12.7371	0	0	4.73337	8.68238	0	1.69749	2.67207	3.01013
meta_174	Hematoporphyrin	650.654	596.497	571.337	576.96	750.912	739.543	857.566	735.829	835.066	1260.41	987.529	1089.2	1181.14	1392.38	1269.68	1390.36	1170.53	1559.77	2018.39	1943.11	2355.13	2334.35	1729.19	1770.1	1216.72	2056.22	1986.22	1751.67	2847.37	1882.73	1778.3	2126.26	2120.5	2196.02	2549.38	2181.54
meta_175	Colforsin	169.009	136.488	153.279	142.294	212.646	229.569	350.912	441.804	156.7	155.442	254.136	273.585	198.715	207.489	236.94	142.517	131.573	117.084	212.312	277.689	257.16	244.585	377.408	304.592	363.617	184.758	215.317	231.754	138.539	147.236	172.677	177.115	167.066	121.846	204.729	203.715
meta_176	Isoleucyl-Tyrosine	0	0	0	0	0	0	13.0263	24.8957	12.4394	20.5178	13.7241	18.6859	0	0	0	0	0	0	0	0	0	0	0	0	0	0	0	0	0	3.54397	0	0	0	0	0	0
meta_177	5(S)-HpETE	9.77231	12.8063	12.7886	15.2786	18.2527	16.8275	13.7042	9.13979	10.327	13.472	9.82327	13.9019	3.18178	8.08918	5.06433	9.8205	10.0578	5.41885	10.4622	10.0192	6.44929	10.2467	4.81071	6.73505	3.45646	15.5668	4.85842	9.02104	10.4687	3.2631	18.3432	8.82952	0.834342	6.52383	0	0
meta_178	2-Deoxy-D-glucose 6-phosphate	8.19779	4.63103	14.5434	21.9809	13.8913	4.39505	14.0292	9.0196	27.7018	13.8333	13.6638	10.5783	23.9132	19.8615	21.5585	38.4702	43.9467	34.4704	26.9174	35.5333	35.8421	20.2836	25.5782	26.5907	27.5883	38.4343	22.9363	21.9946	25.2443	17.4515	30.2461	28.3778	9.42573	18.0686	18.814	20.9563
meta_179	11-Deoxycortisol	36.14	39.0342	10.0166	11.3836	8.37488	4.83158	31.0188	23.2788	25.7715	14.1777	30.0836	12.0612	26.8506	26.9865	45.649	31.5302	36.4119	34.6892	34.7539	37.7031	26.106	33.1651	22.4016	22.1514	44.2781	24.1496	25.318	18.134	12.5976	17.6408	13.4012	32.0163	1.56593	4.10645	20.2407	14.1702
meta_180	Isoleucyl-Aspartate	7.20348	10.5509	9.899	6.00105	9.57069	7.86923	7.76626	5.84267	10.1787	11.6515	6.90615	5.83651	7.04538	9.61768	0	1.30275	0	0	7.52592	7.26161	2.43889	2.2932	0	5.90559	0	0	0	0.886482	3.86655	1.34125	0	0	0	0	0	0
meta_181	Fungichromin	16.3203	22.7354	11.4795	16.0649	9.42568	12.4323	25.1676	20.244	23.8376	18.7672	24.3794	19.6919	18.4142	18.1374	22.307	23.454	32.1105	31.5763	39.4226	54.469	49.0793	44.3228	46.6716	43.8262	68.8301	51.2883	31.9587	40.7933	50.0761	31.1449	30.8511	42.7564	24.9466	26.2196	16.6633	28.8515
meta_182	1-Palmitoyl-sn-glycero-3-phosphocholine	3088.95	3371.71	4398.25	3687.51	6443.45	6485.51	6418.16	6088.37	7140.29	8183.51	9837.63	10693.8	4353.39	5239.55	5473.95	6073.35	8078.27	8871.18	5115.61	5077.69	3637.14	3861.79	4220.71	5198.21	4009.57	3991.44	9480.36	8871.31	6959.46	6206.67	5687.52	5762.46	8274.34	8681.89	8239.37	7259.35
meta_183	Timolol	154.711	161.567	184.662	182.42	169.843	178.073	161.083	186.646	167.191	167.74	161.893	158.843	110.996	114.979	109.421	161.505	332.293	289.497	174.361	158.433	141.978	114.926	169.272	168.591	86.2797	160.362	118.334	165.769	130.128	136.395	208.819	179.557	169.277	103.052	274.811	297.832
meta_184	Isoleucyl-Proline	3.28035	5.97825	7.14679	10.9353	0.787644	2.32173	16.6365	3.34812	29.4762	30.6114	10.7299	1.95682	28.0767	15.4887	12.6261	17.7017	20.7213	16.891	34.2223	46.6933	65.4567	111.853	13.7159	10.628	6.58773	13.0865	44.1703	20.4284	10.3585	9.36393	23.9468	32.6229	2.37594	1.29135	32.291	12.7793
meta_185	Alanyl-Isoleucine	124.86	140.281	180.259	185.004	188.626	237.162	140.253	149.097	170.831	214.335	168.167	235.056	142.67	181.064	99.3385	119.043	118.111	101.425	55.0162	58.1518	74.1442	95.1313	65.5287	63.8368	37.8127	69.9696	84.9162	85.6573	75.715	81.1768	54.0519	57.1709	102.686	86.4377	72.6343	61.7234
meta_186	Geldanamycin	290.482	246.266	202.755	203.436	457.328	354.792	325.487	306.391	243.625	239.267	278.205	339.498	261.348	324.403	239.181	160.841	110.796	90.695	224.665	177.62	135.486	130.565	165.105	159.773	95.4671	62.1436	107.927	206.649	133.288	94.9751	321.375	150.134	105.702	174.915	98.4153	134.942
meta_187	Leukotriene D4	93.4637	88.6449	61.7432	76.3581	51.4473	51.7523	56.5626	49.9376	77.9979	70.6976	63.4468	54.6317	75.2649	76.3831	74.4414	83.6079	149.376	143.256	126.573	154.652	156.617	174.825	164.625	145.787	107.03	153.503	94.8015	110.438	168.067	112.715	140.855	140.622	165.797	205.24	131.874	105.558
meta_188	Bergenin	6100.3	6661.22	7107.28	7862.71	6838.14	7288.58	8070.47	8204.84	9658.23	10611.2	8382.36	8809.58	13293	11144.3	13175.4	11904.7	9955.1	12541.1	9878.18	10844.6	12071.6	13724.5	9414.79	9571	7883.99	9201.97	14112.7	13423.5	12004.5	12453.9	13511.6	13844.4	15620.6	12644.8	18920.4	18786.2
meta_189	Omeprazole	7.90656	8.84462	8.89952	6.93987	11.0985	8.91437	5.98962	12.2632	7.80509	12.7622	5.80887	7.25084	4.77757	7.73833	2.91767	2.19186	4.65182	6.55457	2.84302	3.76826	6.62261	6.2476	9.63321	5.24325	4.69323	3.25203	4.55295	8.60697	0	1.36017	0	0	8.42122	7.9265	9.74368	5.70622
meta_190	Histidinyl-Arginine	15.859	14.4425	24.6054	17.5178	25.7919	32.6885	15.1665	17.1382	17.4576	29.2219	22.9937	36.2436	12.6078	16.9211	9.12082	10.2921	2.82062	2.57886	0.907081	2.74318	4.43369	6.75141	4.59066	5.14406	0	6.94764	3.49922	5.0276	3.79116	6.22063	1.0172	0	0	0	1.48987	1.40702
meta_191	Tyrosyl-Proline	29.359	25.8622	26.7263	19.7573	19.8784	19.9036	6.16365	7.28471	5.1063	3.99738	6.15455	10.9739	8.66765	11.9385	8.29709	9.09951	0	0	9.83102	8.68558	4.28478	3.34543	5.88459	4.91309	2.89211	0.855402	1.84787	0	2.66997	4.77606	2.05047	1.11128	2.29649	3.26923	0	0
meta_192	Quinate	58.5558	58.8338	65.3271	51.6138	57.1844	78.8544	96.7492	126.314	99.1122	96.3819	109.73	103.85	81.2753	45.4615	131.946	172.689	89.6462	79.7175	45.488	49.827	74.0132	76.1832	75.2069	50.3822	24.3044	60.9501	39.2293	71.7969	76.7169	101.186	105.613	93.1484	38.7492	58.242	108.61	97.3902
meta_193	Donepezil	366.987	285.026	96.8478	102.166	93.7763	82.8779	369.485	328.334	224.168	164.086	245.918	165.175	302.353	215.577	554.703	355.023	209.746	247.713	149.449	230.684	148.69	150.358	178.12	174.34	269.962	133.99	135.6	127.386	61.8559	99.7718	57.6277	139.215	47.3095	24.6078	112.672	67.0767
meta_194	delta-12-PGJ2	5.81356	0.755402	0	0	0	0	5.98353	2.96955	0	0	0	0	13.216	0	0.742979	0	0	0	0.863449	10.7706	0	0	3.88209	2.57482	0	0	0	0	0	1.01314	0	0	0	0	0	0
meta_195	Galactosylsphingosine	1012.02	1116.46	1501.52	1148.74	2196.11	2451.14	1897.36	2487.48	1412.74	1810.99	2315.41	3056.84	975.523	1204.62	881.827	978.983	1279.25	1381.06	423.824	546.249	1187.37	1475.45	1352.41	1147.65	1003.89	1532.19	2265.22	2539.21	1550.71	1830.25	1003.41	1104.83	2434.25	1714.25	2116.38	1684.17
meta_196	Histidinyl-Serine	0	0	0	0	0	0	9.74747	9.19494	9.04275	10.6489	3.82498	5.86029	4.50823	0	8.04125	9.40108	9.33054	7.89023	8.40191	10.8438	18.1505	14.4744	18.7139	17.6691	15.9806	31.5212	14.8393	20.5955	26.6377	28.4804	28.2524	33.9308	0	0	64.4343	48.9382
meta_197	Histidinyl-Tryptophan	27.4283	31.9963	23.3244	21.2394	20.2049	34.0432	6.5294	10.8314	6.05617	5.66076	22.3121	14.198	12.2125	7.42003	11.0325	10.4856	11.1004	11.3803	0	1.28561	0	0	1.72129	0	4.77889	0	0	2.76351	0	0	1.71187	3.155	4.29518	0	0	2.03796
meta_198	Taurodeoxycholic acid	7.19043	7.59734	12.6049	7.84078	17.6076	20.7089	22.2454	18.6978	23.0762	22.5202	30.8774	33.8296	14.1294	19.9016	19.2119	23.5984	30.3649	37.9775	11.429	15.331	3.99448	6.98367	8.85279	13.4972	12.0186	12.2409	28.628	17.98	24.6697	18.9731	17.9521	21.0546	29.3338	28.2596	25.3804	19.4162
meta_199	Ramipril	46.1023	31.8441	250.968	197.935	212.917	197.699	159.915	161.524	197.46	154.424	325.928	176.659	87.5639	167.568	87.1913	74.0997	109.549	53.7824	289.784	239.54	214.661	252.407	194.635	235.668	297.685	259.984	229.047	406.517	316.467	156.663	280.8	317.587	302.606	464.33	192.607	223.777
meta_200	Albuterol	22.0537	18.7318	7.59961	5.62795	8.72658	7.28698	14.8723	18.1822	5.72393	2.32514	12.6765	13.9596	3.41826	2.089	2.2582	1.47735	1.81013	1.53086	9.74625	8.96329	9.21655	15.4903	10.4623	10.054	1.311	3.37398	2.13431	5.28481	0	7.51368	1.28801	1.68552	0	0	0	0
meta_201	Apigenin 7-glucoside	6.74567	9.98061	4.42451	2.85012	10.4643	14.8621	30.9014	35.6483	10.1823	13.6202	12.6467	27.725	3.33419	7.93645	7.07607	0	4.54708	5.92398	0	0	0	0	0	0	0	0	0	0	0	0	0	0	0	3.23753	0	0
meta_202	Novobiocin	26.7426	24.6127	33.6175	35.5367	27.0054	20.5708	34.3328	25.4759	48.0611	51.013	24.9269	29.2835	40.8112	34.4773	65.1947	86.2335	63.4728	65.7791	52.609	57.8818	39.4661	32.0232	49.419	57.2931	50.7717	68.2016	36.8913	37.9981	49.944	53.6379	53.2078	43.5988	54.5259	45.9686	54.2788	48.6814
meta_203	1-Methyladenosine	0.925077	0.239852	0	0	0	0	0.861708	0.95078	0.362287	0.623603	0.37199	0.567736	1.26517	0.564382	75.6817	39.539	0	0	0	0	0	0	0.175141	0	0	0	0	0.137382	0	0	0	0	0	0.419303	0	0
meta_204	Metaxalone	327.823	431.047	183.216	282.873	227.819	653.597	372.382	376.663	239.065	452.174	601.028	609.487	357.712	323.272	754.326	280.536	338.807	351.784	4.15461	14.886	8.75923	12.1094	3.81168	3.22066	0.64971	6.40338	8.12477	15.7009	1.468	8.74122	14.3338	5.95791	0.198172	0.320251	24.3728	30.0893
meta_205	Methyldopa	113.045	104.165	110.487	106.285	166.43	175.191	123.524	176.625	96.1451	119.727	241.185	247.689	87.3415	125.473	55.9562	73.8569	167.469	152.369	31.1099	27.8841	32.5358	29.8538	47.8488	35.6778	40.6732	43.4714	46.0756	66.8558	32.408	28.6647	54.526	36.4852	77.4294	67.1857	55.0325	51.7276
meta_206	Felbamate	5.15095	4.61881	9.96974	11.4098	8.01514	4.71645	10.5706	5.56318	17.3358	16.326	12.0036	5.0794	15.4176	9.90444	13.6492	17.4958	19.6136	20.3454	26.4645	31.5587	44.9748	39.6726	16.5623	17.4822	26.8347	41.9521	32.6367	29.289	29.7759	29.2906	45.4771	47.7885	8.84416	25.6928	26.8069	25.5401
meta_207	Kaempferol 3-O-rutinoside	74843.5	77469.9	86762.5	90705	94196.2	88970.9	80017.3	74747.4	85589	82347.4	75668.6	90903.5	106059	103454	73810.8	69818.7	73248.7	92201.5	1472.52	1765.63	1022.9	963.785	1391.24	1409.75	492.013	421.999	1248.37	1218.48	637.189	531.028	1146.59	1714.06	794.976	837.556	1502.37	1581.61
meta_208	1-Oleoyl-sn-glycero-3-phosphocholine	8354.58	8889.61	11328.7	9584.51	16166.9	18024.2	13433.1	17268.4	10281.4	12931.6	16343.7	21371.7	7512.44	9212.82	7000.07	7779.25	10000.1	10829.1	4028.95	4735.22	9475.59	11279.6	10623.9	9345.52	8450.65	11811.1	16969.5	18880.6	12204.2	13784	8570.52	9119.73	18786.1	14256.7	16126.4	13848.8
meta_209	L-Anserine	38.4834	39.9401	57.2806	60.0533	21.399	28.5037	38.5361	26.5108	91.6473	93.1724	30.8874	24.3669	71.8923	40.7597	77.4339	71.0674	53.7196	53.7544	63.1594	60.086	40.4174	51.718	40.7308	39.1687	25.9641	26.0774	37.3573	41.1782	34.3407	29.924	59.1248	47.9895	19.2288	13.6882	49.051	28.408
meta_210	Dulcin	110.183	110.883	119.894	165.346	83.1454	63.1134	131.308	63.9403	188.379	155.723	118.365	80.6579	166.587	158.339	249.479	267.734	386.153	375.011	313.256	300.854	287.161	312.543	300.247	332.542	585.632	1077.69	309.656	296.971	728.38	554.262	814.765	814.428	332.036	402.792	927.96	458.544
meta_211	Lipoamide	23.9476	20.5534	132.863	104.008	183.344	218.76	17.3558	23.5356	22.7427	39.9917	50.4842	63.1353	17.9968	34.6377	17.6141	16.1333	19.0398	16.5813	35.3787	19.8346	25.9906	29.6086	30.6163	32.8413	47.2633	33.8513	29.8968	101.845	110.759	31.9839	94.9858	35.3508	104.303	213.701	33.5542	44.1432
meta_212	Histidinyl-Histidine	0	0	66.7676	43.1503	54.6962	21.502	8.87579	10.7621	12.1978	17.2023	13.1732	24.4397	0	6.91488	0	0	0	0	55.5259	15.2728	66.013	45.3723	25.4258	37.2544	0	29.1502	28.257	77.2401	150.959	50.5184	15.3794	0	74.3083	115.554	0	14.2007
meta_213	2'-Deoxyadenosine 5'-monophosphate (dAMP)	162.514	176.543	217.673	241.063	216.239	211.586	146.964	143.772	145.691	140.737	157.714	172.615	171.753	176.765	152.832	153.958	173.751	183.778	60.6603	65.833	86.3663	72.1384	98.5716	102.506	80.0633	92.8889	117.299	107.557	73.4389	94.0377	68.0562	86.0622	84.0496	73.8584	81.878	95.5281
meta_214	Aldosterone	13.9743	11.7173	14.5261	13.0587	15.8727	17.9175	13.8489	16.2051	13.9338	17.6783	10.1641	21.5758	10.1545	13.9917	7.93142	8.75467	1.62376	1.27629	0	0	0.69602	0	1.53989	2.16619	0	0	1.18831	0	0	0	0.311303	0	0	0	0	0
meta_215	Bebeerine	13.2682	8.80808	2.19097	7.95359	0.95375	1.7231	3.01419	0	15.0805	4.97101	1.32812	0	6.02328	5.56889	11.0063	13.7855	25.3607	14.1218	47.648	50.7415	42.6358	37.4909	21.4635	29.6186	106.044	65.0692	10.9191	23.6586	115.044	64.7858	144.858	122.462	10.3427	10.3288	68.6427	87.0592
meta_216	15-keto-Prostaglandin E2	852.408	711.119	623.829	608.647	762.507	724.555	1384.14	1036.66	1167.71	851.433	1406.64	941.725	1698.42	1580.5	2735.87	1895.43	1728.25	1588.15	1274.51	1510.65	1015.64	1148.74	1214.83	1256.86	2444.27	1096.52	1283.97	1187.86	789.017	1083.47	1399.8	1598.02	904.977	1041.71	1418.26	1694.09
meta_217	E-64	50.0822	55.8579	40.5593	48.3383	45.2495	35.8152	68.9546	57.9318	83.5985	74.976	66.883	87.518	66.4524	61.2772	64.0936	60.0981	83.1196	75.0719	122.45	118.951	105.667	117.905	80.9982	97.5033	77.6115	98.8467	88.8694	65.0904	126.223	138.736	118.124	121.685	59.8623	70.0959	86.8063	65.6331
meta_218	beta-D-Glucosamine	464.425	502.124	461.846	488.92	443.616	486.426	487.537	419.551	663.425	631.238	626.976	603.994	498.435	548.663	710.831	678.039	742.058	768.46	1171.4	1163.01	949.593	1217.19	1118.51	1165.36	1625.18	1993.89	1394.85	1459.05	2109.73	2271.94	1506.51	1529.4	3053.21	2185.39	2753.05	2250.68
meta_219	Cinnavalininate	46.2738	27.3497	144.381	237.905	116.744	41.4624	221.271	79.5944	593.818	136.67	201.374	137.845	461.709	317.297	338.446	830.638	868.387	604.48	538.872	812.094	808.973	405.233	528.718	657.474	571.511	893.281	483.038	373.935	567.537	388.245	607.586	537.953	125.024	204.144	341.275	348.082
meta_220	Arginyl-Valine	23.497	26.4419	33.3057	33.928	35.085	35.5243	25.9778	32.6292	30.0371	39.1075	34.3377	38.1728	28.1845	34.4924	25.5467	28.9376	24.6348	27.608	15.8041	16.9548	19.1676	19.0262	17.0503	18.4086	16.2039	19.7007	15.7077	20.58	14.466	19.1676	11.6479	13.8118	29.0189	24.8275	16.3509	22.7999
meta_221	104086-76-2	0	0.444901	0	0	0	0	14.4522	71.7012	2.03984	0.731677	4.37786	30.2554	8.3434	10.5704	1.61173	0	0	0	0	0	4.0681	0	19.8033	36.5233	0	5.61019	0	5.11066	0	5.44724	9.01993	5.18577	21.7209	8.01702	12.405	14.9053
meta_222	Hydrocortisone succinate	14.7466	12.2298	9.59087	1.87158	16.3749	8.6785	18.6544	15.002	12.5847	10.9766	4.79525	7.33121	15.876	14.1819	19.6294	19.879	0.997284	5.10494	14.8215	9.6239	12.4624	7.6947	5.99684	7.35087	5.26027	6.59462	12.0197	4.02327	7.98129	4.25942	17.5446	8.01722	0	5.66466	4.99055	0
meta_223	Desacetylvindoline	24.5114	16.5464	5.54969	3.07273	4.16716	2.5463	22.6122	19.477	13.3683	5.22601	21.4437	8.67365	13.1758	7.53851	12.2934	1.98928	3.40245	0	1.11737	8.33352	1.47516	4.03746	6.59407	2.14401	7.49054	0	3.2366	1.51063	0	0	0	2.56867	0	0	0	0
meta_224	Mupirocin	96.5722	77.2726	37.4048	37.4968	38.0378	49.4657	84.7307	66.2375	41.1923	34.7837	65.2222	55.0338	92.7503	57.96	94.5062	64.8719	47.5296	40.4649	24.3686	27.127	42.4579	39.9279	26.2853	21.682	25.2509	9.5731	3.16192	14.7164	24.7338	9.15083	39.872	40.7388	4.5212	1.53704	18.3784	23.2628
meta_225	Salvinorin A	21.3844	26.6123	19.2373	27.0281	13.96	32.8523	25.8803	24.2472	19.4914	29.4472	30.5109	28.7022	25.3615	24.4194	42.0708	17.234	18.9631	27.3338	0.541395	0.813878	0.475684	0.356411	0.415721	0.852085	0.322704	0	0	0.21145	0	0.0927714	0.664029	0	0	0	0	0.0787381
meta_226	Minoxidil	356.248	382.922	539.497	485.26	504.292	444.02	427.288	374.38	528.51	530.949	377.538	438.13	647.039	506.067	917.252	757.077	776.801	836.023	1307.47	1371.3	1270.81	1079.2	378.343	275.195	236.218	293.112	1250.74	1316.13	709.891	998.48	764.662	696.816	848.962	761.526	2971.62	4010.18
meta_227	Isoleucyl-Isoleucine	26.5762	23.6262	16.1624	23.8432	15.3519	15.6137	68.1818	51.863	34.4826	26.1962	12.9904	25.2524	74.9764	61.1262	42.5377	37.2209	20.5468	17.059	88.3563	101.953	84.9553	85.7404	75.1658	89.7789	14.6707	14.1937	21.377	23.6545	35.2736	36.325	14.8728	14.5432	13.862	19.19	15.8934	13.1835
meta_228	Phenylalanyl-Glutamine	254.321	289.486	749.267	685.483	514.422	754.685	225.703	293.548	612.76	1024.49	436.338	824.707	171.578	372.436	79.8222	134.398	336.359	278.227	188.647	273.497	342.289	319.501	231.453	299.531	183.91	389.516	222.003	187.982	255.443	308.013	129.799	163.084	34.72	59.7419	55.7248	67.587
meta_229	3-Aminosalicylic acid	5.66322	4.66511	4.31652	3.98119	3.57256	3.94028	4.45582	5.03323	8.49732	6.98455	2.7048	5.10647	33.2901	17.2095	3.2264	2.80279	0.66885	1.44009	1.57833	0.626653	6.83842	10.0502	1.73574	1.21369	0	0	2.01282	0	0	0	0	1.43915	1.98819	0	0	0
meta_230	Nodularin	36.7422	16.6451	332.838	287.934	274.329	259.702	152.974	161.273	216.344	191.435	443.041	220.031	85.9792	204.476	104.728	83.6863	127.011	95.0813	348.174	242.647	238.981	240.438	263.972	289.662	439.386	411.93	268.481	586.791	352.145	208.673	369.05	354.141	459.181	764.132	282.323	381.631
meta_231	Asparaginyl-Proline	32.1293	30.5147	41.6281	44.55	27.4794	25.3596	34.8153	25.0189	46.2867	42.8223	46.0157	25.517	41.8225	37.9662	33.6932	38.7643	77.5867	74.9859	53.7912	54.1367	68.3696	64.4376	78.6494	74.1303	61.4468	76.6721	43.6311	42.8159	81.6404	77.3936	85.8785	74.331	53.9728	37.5787	31.7315	49.5337
meta_232	Glycitin	19.6436	14.9835	38.0249	40.5332	11.7879	6.80846	390.49	313.003	503.935	470.499	315.708	209.884	168.507	82.3308	196.376	285.95	550.897	478.08	175.28	172.108	198.471	202.655	114.155	122.215	298.959	475.013	193.525	205.729	363.149	372.983	350.425	396.125	47.6169	60.6581	704.819	861.455
meta_233	9-OxoODE	393.725	207.812	13.4742	9.44215	22.8974	13.2698	539.357	422.594	141.031	50.3909	86.0833	68.4203	1051.78	205.446	351.621	265.762	29.8161	46.4035	345.469	1009.98	272.925	130.898	467.841	502.637	49.219	38.0904	123.534	34.9303	19.8873	212.338	2.24537	29.6684	5.46213	3.65252	21.7992	13.9261
meta_234	Epothilone B	5.94009	0	132.99	99.8647	114.428	117.93	56.7478	60.2734	71.4315	60.5092	138.776	97.1824	22.2651	68.7357	27.1671	27.448	27.0887	10.4846	113.666	75.8642	79.6882	65.9947	72.8304	68.381	131.267	105.542	55.8161	176.123	98.5923	40.0516	102.979	83.1174	118.589	181.393	63.7188	104.753
meta_235	1,2-Diacetylhydrazine	0	0	0	0	0	0	0	0	0	0	0	0	0	0	5.44905	3.79131	4.58899	4.10396	21.0698	15.9571	22.9143	19.3656	15.7441	11.4265	31.8405	22.6059	4.67136	6.54197	10.6267	9.59263	24.5664	31.6768	28.7553	20.9978	26.5628	34.1567
meta_236	Tyrosyl-Lysine	24.9821	26.1282	29.753	25.7396	22.2146	22.1355	12.8236	16.4309	11.3438	13.139	12.0005	14.0918	22.947	23.4235	23.1121	13.3272	13.1973	17.2235	12.1233	14.0868	6.84026	6.19265	10.5864	10.2055	6.1832	2.93543	6.96859	4.50394	4.37663	1.57107	9.98006	8.64414	1.21584	1.7244	13.6535	10.6978
meta_237	N-Acetyl-D-lactosamine	2.27853	0.433555	15.6265	20.7467	0	0	180.395	136.024	393.624	371.254	179.704	95.2897	99.5876	45.9663	85.2131	94.912	305.804	331.888	47.7863	51.0543	55.4807	53.4638	24.6174	22.657	91.0938	120.964	62.6798	86.2528	109.106	130.944	76.5314	77.8479	1.46937	0	184.462	166.102
meta_238	Grayanotoxin I	15.4121	13.9694	26.2726	24.6844	12.3896	13.4696	20.4796	14.4455	27.1731	26.8393	19.5355	10.8048	22.5172	22.3804	33.2817	37.9956	50.8697	48.7973	27.7665	26.4813	29.756	23.0982	27.0728	25.5361	28.9459	36.7099	15.6029	22.4889	26.8865	29.542	34.9184	28.352	19.8925	18.1743	20.6302	28.8216
meta_239	Ginkgolic Acid	147.251	194.301	160.717	147.804	151.907	191.514	97.7324	140.753	106.131	122.961	150.477	156.018	112.387	97.9935	83.2883	86.2264	48.4693	61.5856	61.8193	79.2559	75.0714	88.8893	79.9206	68.973	78.9518	55.4776	128.304	80.6522	67.6852	103.868	80.0757	86.6269	74.2643	91.5084	38.904	30.8093
meta_240	Tyrosyl-Glycine	30.1709	31.8414	25.8737	26.7259	13.79	16.3737	27.5447	16.3851	28.1172	28.4696	14.7605	15.6402	50.5654	43.2084	98.0968	90.9625	24.0457	26.6101	21.4461	23.1621	18.0331	20.7251	16.7097	17.6279	1.22182	0	2.11873	4.80152	1.69073	4.71622	5.3762	12.7475	1.42095	0	2.22642	2.04444
meta_241	PGG2	58.8258	54.6074	49.263	44.8335	55.1115	66.0286	83.102	95.071	73.6388	72.9159	72.1206	96.5625	76.0424	82.3948	57.7374	58.4185	52.4892	56.7272	46.0258	54.0434	55.3603	60.7004	62.7917	50.9298	35.0833	49.9539	56.3615	54.9576	43.224	59.0808	31.4615	37.3229	70.8331	48.2071	52.0199	49.1396
meta_242	Ascorbyl stearate	24.8631	23.8944	25.8159	31.1052	19.3589	23.9824	21.4797	18.4393	25.757	18.095	28.7744	31.5945	18.0573	25.8192	44.0831	49.1596	52.7856	50.4063	27.7247	32.2725	29.3469	26.7031	52.9178	41.7536	38.2234	52.8621	37.4218	55.4356	88.5625	51.3137	46.6968	47.9909	56.9446	64.5332	61.1715	94.2216
meta_243	Ethynodiol diacetate	31.9144	9.73063	41.3307	36.9191	48.2288	48.4043	15.2229	17.0143	32.2227	47.1225	44.81	56.1009	8.82514	42.3041	10.9106	14.034	8.47535	2.89105	40.5648	14.4624	12.7423	21.896	10.4678	12.5141	10.4427	13.5741	6.37808	56.2725	85.3554	7.66998	78.9725	38.6757	54.0439	62.4724	36.4488	55.0584
meta_244	Lobeline	35.607	29.4072	15.5647	0	0	0	22.0955	10.6394	24.6993	18.9079	24.4089	4.66538	30.4074	25.2433	17.0716	0	0	9.80381	32.8477	33.1789	12.4257	16.2394	41.017	34.1749	25.7853	2.5012	9.19549	13.2837	0	11.2096	39.3322	34.1321	0.00805072	0.15874	32.3203	52.9625
meta_245	Prilocaine	26.7724	36.5252	42.248	52.0242	23.6293	19.6455	33.719	14.8117	49.2641	39.1671	46.3096	20.4985	37.458	42.0421	35.1416	44.7069	208.56	151.216	133.818	144.367	125.129	120.033	99.7577	92.3872	238.448	231.884	94.4071	99.5852	153.004	111.822	118.169	142.369	53.7921	65.9076	79.9201	73.6763
meta_246	2-METHYLMALEATE	27.1409	27.3099	26.441	37.5097	35.7727	46.0023	56.579	66.7097	43.1059	52.0862	58.8998	68.2548	50.8496	50.4733	72.6275	81.1155	73.1906	70.8921	81.2511	86.1327	104.384	88.9554	110.359	98.7492	110.451	117.206	94.9985	98.018	76.0527	91.5736	121.77	110.57	156.08	155.4	140.25	150.34
meta_247	2-Methylbenzoic acid	0	0	0	0	0	0	0	0	0	0	0	0	0	0	0	0	0	0	0	0	0	10.5591	0	0	0	0	0	0	16.477	0	6.07685	0	33.8603	59.9262	15.2603	12.5577
meta_248	Salannin	3.36861	0	0.482871	0	1.1573	1.13312	0.720076	0.616294	1.91519	0	0	0	0	0	24.9779	16.4041	0	0	73.3864	57.6169	31.7885	30.8	57.8162	61.5625	73.1289	95.9966	0	0	59.68	35.1621	146.679	123.642	39.8521	5.88306	50.0542	2.80623
meta_249	5-Thymidylic acid	1.79014	2.42955	7.70235	5.87193	7.93083	11.2734	7.00535	12.0063	7.99054	11.6239	3.41193	12.1761	4.42258	8.97039	0.971726	2.7429	0	2.23783	17.4219	20.1729	37.1166	88.4632	25.8786	24.5399	4.20924	20.909	21.4519	20.585	29.8747	21.9547	17.914	14.1204	52.7728	59.428	36.8037	39.8795
meta_250	Triamcinolone Diacetate	2766.03	2525.4	1450.19	1496.92	1708.53	1924.51	2428.66	2180.37	1962.19	2004.32	2010.28	2115.96	4124.95	3182	2959.13	2119.79	1138.37	1193.82	601.783	643.179	653.805	668.217	469.401	443.499	417.736	331.914	343.38	414.219	323.991	369.183	425.971	366.594	205.456	223.551	402.542	468.219
meta_251	Atenolol	2.94688	1.73197	5.5608	4.16282	0	0.941406	2.5485	2.63358	4.86604	6.90568	2.12416	3.11345	6.86354	11.3062	2.68853	2.23418	0.895482	0	5.32138	7.96474	5.19333	7.67313	7.11634	9.70122	0.794238	1.40547	1.6885	2.53212	6.54216	9.808	3.12987	7.27113	0	3.57917	6.85828	0
meta_252	Diethylcarbamazine	7.66393	22.1525	28.1548	23.3773	12.9234	12.7845	11.6839	10.155	6.92507	9.08855	12.0705	8.68063	3.37821	13.2006	6.98693	3.48776	9.423	12.6182	7.49788	6.32766	12.3338	9.60604	9.57915	14.992	22.1692	12.8119	25.9298	12.1514	24.2367	23.3547	10.8303	23.334	44.0782	55.3546	6.04523	22.1335
meta_253	Gemcitabine	48.8522	57.3221	74.5162	73.4118	94.8116	104.554	64.3736	91.6159	81.2929	97.0907	63.3559	106.78	48.9436	69.0879	18.2729	13.8118	11.8196	17.1192	0.185504	0.0454677	0.0031548	0.11567	0.217407	0.0130586	0.111101	0.293389	0.12445	0.0056851	0.038208	0.15354	0.0226282	0.0178459	0	0.0106994	0.172664	0.301565
meta_254	15-keto-PGE1	22.7235	23.9982	19.3364	23.1021	16.6324	16.805	25.6965	25.9134	19.557	23.7197	17.859	14.7084	33.9913	25.35	28.255	37.4981	16.9177	20.5199	15.7746	20.7181	21.1634	15.7341	17.1183	14.48	7.05045	11.6063	10.0196	8.34559	8.05778	14.3617	11.4153	13.2426	2.6956	5.75616	5.453	5.6155
meta_255	Prolyl-Tyrosine	14.8132	8.34906	30.8836	24.7916	22.4835	18.6619	25.2055	27.0587	38.0888	46.9269	26.1639	24.7223	30.4566	30.7596	57.2167	58.9634	38.4495	38.4326	35.8258	37.4238	38.9909	29.9172	47.4698	31.0896	10.9944	39.0479	28.4335	32.9934	45.6501	31.3559	29.4689	34.2493	68.1837	57.8969	43.5863	40.0661
meta_256	Leukotriene C4	8.44485	6.77519	4.48215	4.71137	3.91348	7.9469	7.37568	8.02266	6.08311	9.26008	6.96368	6.80092	18.9328	9.53181	14.0433	3.64544	1.62999	3.14226	2.34565	1.62314	5.17507	3.09686	0	7.70829	0	0	1.82439	1.09367	0	0	0	0	0	0	0	0
meta_257	Fastigilin B	349.352	392.779	618.141	683.94	589.858	523.861	444.721	367.782	625.617	679.016	780.184	581.131	450.349	520.459	472.668	502.013	722.634	748.736	444.696	457.061	359.188	402.089	714.969	612.841	289.342	525.382	673.676	781.789	1002.62	754.923	812.726	758.431	1290.92	798.432	574.488	603.82
meta_258	Tacrolimus	234.943	224.755	206.561	202.071	224.835	259.879	214.753	183.807	138.916	114.175	156.973	114.103	106.133	108.489	156.088	84.5807	113.618	100.888	156.689	142.12	92.574	91.7036	152.302	151.927	192.606	86.7406	131.972	148.277	99.355	104.032	158.382	119.368	132.758	100.084	107.803	148.12
meta_259	Mepivacaine	12.6853	11.5544	11.5924	12.2569	10.1813	9.27791	12.1978	29.5469	22.5491	18.1496	20.3632	19.6295	13.5902	15.1906	35.4926	22.7729	14.973	13.2077	24.7305	29.03	50.5525	59.0339	45.03	53.049	55.3821	45.5052	20.946	16.4594	47.2159	37.8806	69.0458	64.5153	61.196	65.1642	55.0497	66.811
meta_260	Indolelactic acid	76.8596	81.8518	107.004	129.731	110.546	117.144	72.3579	69.8773	78.0534	72.1737	98.579	79.3162	84.2324	77.7494	73.3839	85.3592	97.1101	96.6311	108.92	105.038	118.116	115.827	106.672	117.346	135.887	152.383	168.622	165.038	117.587	127.962	125.036	110.724	118.66	135.844	102.913	104.716
meta_261	5'-Phosphoribosyl-5-amino-4-imidazolecarboxamide (AICAR)	622.679	704.599	540.766	519.152	449.586	321.436	702.499	1084.12	325.824	303.931	492.222	432.102	571.917	330.121	61.8367	36.4299	10.1302	19.9016	25.1339	64.2964	1.15059	5.66943	15.8154	14.7155	1.44095	0	14.9722	24.2186	0	9.45436	0.293576	0	3.30962	0	0	1.7662
meta_262	Lisinopril	73.3432	65.5395	62.1468	78.7577	46.0563	27.1419	53.123	43.0072	67.7662	70.0571	47.5608	33.4189	68.6967	55.5291	99.3137	100.858	118.607	105.354	74.0519	79.6534	64.9774	54.1788	70.2622	56.5903	57.1715	61.9943	37.0411	35.8262	42.1042	44.4271	83.1146	70.0406	55.5317	38.1268	60.6809	65.3732
meta_263	L-phenylalanyl-L-proline	30.1563	38.731	34.761	36.5733	38.5067	46.1206	29.1498	37.9217	42.0091	46.7424	46.4002	59.5999	24.6219	35.8452	16.9818	22.611	25.6009	25.8283	11.035	10.7518	15.8871	20.6653	14.7628	13.3929	10.8171	23.2461	23.3405	21.5902	18.3391	20.3453	9.61521	10.9989	38.8777	28.1271	21.7683	18.9721
meta_264	Isoleucyl-Phenylalanine	8.01579	7.62494	10.2987	12.5604	6.99406	8.91572	9.63573	7.02602	11.8787	13.9181	8.02218	8.58502	13.3976	12.7296	14.5679	17.6242	33.902	33.2021	16.0181	18.9949	23.7905	22.0316	22.1073	18.525	24.9571	35.3281	23.9447	20.1851	27.9875	23.8134	23.6686	24.0319	27.0922	25.6291	33.6663	30.3096
meta_265	(-)-Tylocrebrine	52.3511	59.1914	37.683	26.4748	41.4324	33.7987	48.8302	53.5764	66.2755	48.1533	56.3911	63.7728	43.6769	49.9972	48.9481	52.6805	91.6509	65.6125	124.366	115.844	160.747	189.626	119.535	123.441	60.7212	119.523	78.4993	79.1137	130.878	95.6044	88.2326	105.795	103.747	87.064	121.248	132.212
meta_266	APGPR Enterostatin	16.7144	15.8102	13.0505	13.7348	6.20547	7.63891	14.371	11.2494	14.0501	15.1657	17.2795	7.22776	11.9303	13.5022	33.2597	41.708	52.8482	40.8364	37.8221	38.0185	18.9476	18.2828	24.9344	26.7036	32.5891	48.0034	2.85849	18.6104	35.7461	21.6905	34.6363	26.4746	10.5682	14.0971	19.372	22.8481
meta_267	Butabarbital	116.473	136.696	158.934	182.172	103.717	89.1242	101.359	82.2797	125.97	121.646	155.609	100.093	137.812	152.571	122.929	134.624	233.302	210.063	56.5063	40.5765	43.6834	44.1628	60.1076	47.6555	96.2689	118.335	23.0931	33.2815	61.2795	47.9021	47.9988	45.7516	19.1143	10.892	25.0226	22.0875
meta_268	Histidinyl-Glutamine	629.683	735.517	579.881	524.901	607.827	672.333	461.14	752.275	564.476	591.547	505.668	835.19	490.927	619.236	232.381	223.59	120.965	106.794	81.4883	78.1825	187.325	408.288	98.2811	110.328	1.91028	21.6711	52.9604	45.994	68.1893	74.5448	46.0897	43.1701	21.7112	6.72961	78.635	89.1054
meta_269	Suberic acid	0	0	0	0	0	0	0	0	0	0	0	0	0	0	0	0	0	0	3.38858	10.635	1.97807	2.20144	32.593	38.6652	0	4.02592	15.0968	1.79974	6.01068	1.56376	31.8351	34.7454	13.4984	21.8636	13.8354	0
meta_270	3alpha,11beta,21-Trihydroxy-5beta-pregnan-20-one	11.5782	16.3687	23.0161	38.5985	10.9421	24.1702	15.0569	17.545	9.1347	13.2559	15.2152	17.0843	15.7266	19.0374	13.5574	16.6702	13.5168	26.8657	11.8132	19.1399	19.1482	16.5792	14.2777	21.4132	22.6868	26.9999	21.4599	25.0276	18.6575	20.6995	15.1232	25.6768	21.1347	17.3344	18.0051	10.4698
meta_271	Fluoxetine	42.0873	40.9168	39.7271	30.3187	78.834	78.5343	66.9766	87.729	58.1903	66.6029	61.2409	103.352	49.7447	66.6801	20.3726	26.0776	14.4395	21.7264	25.5929	22.3289	21.5869	22.3355	16.4343	24.7616	9.52292	14.4801	30.6444	39.1303	41.5921	29.3981	4.57091	11.0579	21.2951	21.1199	23.4417	10.8835
meta_272	Sapindoside A	64.317	55.6627	1.83567	2.98744	2.34734	8.60974	40.9966	38.2197	27.7261	19.0842	21.2878	23.0863	35.0088	18.0118	46.3936	33.3934	50.3107	40.3774	67.3922	89.7014	102.835	102.106	78.4495	71.1592	40.5038	62.981	51.3626	25.5025	24.1421	30.4673	31.417	41.8092	17.166	16.1517	45.1278	38.6672
meta_273	7-Methylguanosine	25.6703	20.1555	37.1282	32.5002	51.5613	41.2817	23.9119	27.272	26.352	31.4169	27.0737	33.6277	18.4676	36.471	32.546	22.9934	26.1248	17.5741	34.0214	17.5739	13.238	16.0992	17.752	15.3888	11.2151	16.1107	5.99877	29.9627	32.172	13.1731	67.9387	28.1347	30.2181	31.8728	17.963	31.917
meta_274	D-Ornithine	12.2644	4.6159	0	0	0	0	10.0481	8.98994	2.68525	0.538254	0.6034	0	29.6449	5.37272	8.35834	8.7677	0	0	7.74933	26.2508	2.07851	1.02566	10.2876	8.33504	0	0	1.03679	0	0	3.11625	0	0	0	0	0	0
meta_275	2-Methylbutyroylcarnitine	1.70137	2.2253	2.58467	1.03015	1.02344	0	6.28626	2.30909	3.64458	3.60678	0.772071	3.23583	6.6577	9.46094	2.62167	0	0	1.00632	3.34425	8.69913	10.8364	21.2465	8.16505	3.48179	1.45493	2.23576	3.93127	1.3558	17.0754	11.059	5.25558	4.99633	0	2.03837	2.15775	4.24876
meta_276	4-Androsten-17.beta.-ol-3-one glucosiduronate	41.1173	40.3797	22.8272	19.4565	16.6111	9.82813	19.2788	15.4646	11.1785	10.6732	0	4.39917	11.2384	3.6006	8.3718	13.3983	27.2609	14.9482	34.3638	52.0935	68.6607	66.4926	36.0267	34.1417	9.55019	15.2535	19.2168	7.62093	21.152	22.0779	26.9745	27.9494	7.72493	4.79462	19.8496	10.2796
meta_277	Glycyrrhizic Acid	38.9111	15.2789	205.811	198.934	183.436	148.506	218.069	202.725	284.837	201.731	458.453	209.434	179.296	234.884	236.694	192.102	170.666	170.16	287.16	269.729	200.971	198.874	223.125	245.968	474.048	283.26	223.242	289.034	141.458	190.55	203.111	348.439	174.401	165.831	295.017	263.279
meta_278	[6]-Shogaol	268.821	211.982	176.854	109.944	373.714	756.991	1563.17	2084.66	235.848	264.314	499.68	781.796	520.404	736.885	425.245	308.347	65.2389	152.732	107.286	171.491	1317.46	1906.73	1129.15	521.737	2107.59	2306.13	242.545	368.281	165.331	292.298	324.176	303.851	2752.75	1939.39	1862.4	2376.43
meta_279	2-Dehydro-3-deoxy-D-galactonate	1.45188	0.890855	1.47397	4.93176	2.49397	6.20823	6.07248	1.98081	2.93165	5.93725	7.33285	6.33373	1.81826	1.07356	13.2546	4.81828	9.7818	11.2933	56.3677	37.5086	87.6564	73.3176	106.688	70.8804	90.5469	63.2475	135.737	157.5	402.766	392.495	36.3018	38.5011	188.962	183.577	59.5368	24.4189
meta_280	20-hydroxy-PGF2a	134.642	115.749	75.5031	99.694	119.481	149.137	761.633	785.51	1179.21	1004.3	875.744	1408.75	81.5105	41.1818	87.0555	101.933	106.507	116.606	70.9293	90.5966	109.169	123.222	49.1387	46.6871	772.674	640.009	361.621	305.158	480.09	565.48	56.0614	29.4435	15.3849	4.18818	37.3497	6.00673
meta_281	Prolyl-Glutamate	0.940897	1.17527	0	0	0	0.941658	0	0.731697	1.0406	2.00851	3.13446	0	1.72888	2.33128	2.26039	1.37239	1.62519	2.16748	3.55858	4.21951	8.23045	4.06189	2.98541	6.17948	0.943699	4.8764	2.97101	1.20992	8.25794	1.02118	1.69566	2.73336	8.35743	0	2.9265	0
meta_282	Valsartan	2478.3	2399.26	197.68	209.261	260.967	196.253	460.268	302.019	296.599	235.731	362.999	216.726	481.751	256.514	1625.54	1194.98	1010.96	1119.1	459.517	531.113	226.622	237.34	216.634	261.369	819.662	231.857	127.873	118.154	54.6706	131.088	154.047	270.757	11.0685	15.2817	67.6281	118.849
meta_283	11(Z),14(Z)-Eicosadienoic Acid	1426.77	1718.5	963.723	1095.96	1732.02	2203.75	1427.86	2105.5	1506.79	1280.44	2079.7	2514.28	706.918	985.362	216.807	355.119	161.55	225.822	1000.75	1315.46	779.641	470.793	1212.88	1020.54	311.83	584.257	1443.24	1785.38	946.551	3063.51	173.355	261.31	444.362	774.867	292.023	235.751
meta_284	9-cis-Retinal	0.278991	0	0	0.0171056	0	0	0	0.253805	0	0.238466	0	0.203306	0	0	0.660922	0.586602	0	0	20.3901	21.4719	15.7995	16.6773	12.8325	9.15904	13.1935	13.3843	9.68926	11.5896	7.04763	4.40712	17.1831	17.144	8.55119	9.66135	51.1194	70.2067
meta_285	Glycocholic acid	1.1016	0.678464	0	1.08621	0	2.51821	3.76851	1.20972	0.850681	2.04941	2.02021	0	2.17668	0.51623	0	6.8078	9.41171	7.34132	9.53586	8.14476	12.2448	11.326	6.09996	7.4507	2.19419	4.11016	0	1.80857	8.66082	3.12374	9.76427	11.9142	1.16235	5.86979	1.20944	4.66747
meta_286	Norethindrone Acetate	337.262	350.926	218.91	238.111	203.681	205.025	266.629	257.408	276.417	234.806	321.88	240.191	347.677	332.782	320.062	253.512	264.054	265.26	209.052	223.739	180.848	209.928	239.935	243.184	229.636	208.112	208.724	254.696	148.687	178.913	158.793	211.103	118.311	118.802	173.606	209.289
meta_287	11(Z),14(Z),17(Z)-Eicosatrienoic Acid	33.3699	17.4665	0	0	0	0	17.2119	21.1431	6.26268	1.52581	1.49101	2.95891	25.8909	7.30311	10.9711	13.1848	0	0	12.6342	30.6319	8.39963	3.28321	10.3889	15.3758	0	0	1.01682	0	0	6.19689	0	0	0	0	0	0
meta_288	15-Deoxy-delta-12,14-PGJ2	27.5124	28.9409	38.9844	45.3127	25.1137	19.1786	26.6166	15.4662	33.1178	34.1673	32.9512	18.2455	24.6963	23.3887	41.4826	47.3561	88.8092	83.7923	43.0113	35.4697	40.2916	38.7757	33.7769	41.5186	49.4033	71.4654	40.1361	44.8136	36.4616	36.1959	33.3218	34.1092	42.0903	45.7432	37.4565	42.8681
meta_289	2-Hydroxyphenethylamine	58.9844	73.3961	69.9584	78.2905	52.277	74.621	53.3069	43.6939	75.8986	99.6974	78.0934	76.9148	74.1599	101.74	58.6136	69.6566	64.2299	53.7751	19.1826	16.4809	14.0703	19.6209	18.7964	17.7267	10.0711	22.6234	21.8915	26.6499	19.7005	18.4688	16.4056	19.3751	44.0523	43.2758	25.51	23.0662
meta_290	Xanthohumol	18.5632	20.9762	29.1985	34.5758	25.8588	26.0938	26.9437	21.8907	30.2769	38.0755	34.371	27.9881	36.6443	35.9598	36.7095	33.2418	41.3147	51.2169	12.7452	11.3106	17.3546	18.081	7.83032	9.69733	21.3777	34.5545	15.906	20.9335	17.113	15.6407	24.705	13.4014	24.3911	10.488	24.2273	24.0429
meta_291	Estradiol valerate	67.6388	83.1888	73.3705	78.6741	83.1875	89.2042	60.1555	71.4974	74.2088	86.981	102.823	99.7944	72.4245	92.7536	50.695	56.6385	75.2445	78.1771	31.1373	36.9928	52.6562	64.4564	60.671	66.9876	26.6842	45.3997	69.1178	77.1245	47.3718	42.3924	38.0179	36.6302	105.913	79.5812	81.7408	85.3959
meta_292	Tylosin	22.6933	21.8574	14.4998	17.1085	13.9669	17.3476	10.8026	12.8184	11.7231	12.8971	21.5137	9.94067	17.567	9.35485	20.0217	12.9109	8.59427	15.3227	18.9233	15.0608	1.87001	0	15.6826	10.9665	10.0464	6.10109	4.27705	7.84738	2.53414	4.16999	0	0	0	0	4.3379	3.46752
meta_293	1-Oleoyl Lysophosphatidic Acid	77301.4	83283.3	112477	97483.4	120911	125237	91477.4	120909	97242.6	121131	107458	137826	126987	125001	61132.3	70916.2	58721.6	60327.8	87750.6	95767.5	147917	165628	108554	116254	81827.4	115130	114283	119757	123118	122212	92163.9	89707.9	114270	103147	108417	104573
meta_294	Jasmonic acid	26.2042	28.2758	65.6741	46.5551	67.1375	76.0389	18.7741	36.8593	30.6596	38.2373	28.2714	71.8243	15.0465	21.998	7.68734	12.1245	13.0913	11.2124	19.2218	16.9822	27.5797	31.9609	25.1802	26.9205	10.2658	39.5878	73.7137	60.1593	65.4674	51.0699	24.4439	24.1252	123.567	82.9931	71.6579	60.4208
meta_295	L-Lysine	6.22	5.83	6.84	6.53	6	8.94	10.69	10.74	8.96	10.65	10.77	10.52	7.08375	10.8031	4.61652	4.25165	5.05776	5.03436	0	0.402463	1.19031	0	0.80414	0.79187	0	0.764844	0	1.17791	0	0	0	0	0	0	0	0
meta_296	D-Glucoheptose	174.211	175.279	252.39	195.424	285.459	291.787	270.283	356.313	271.711	347.694	273.972	366.559	359.051	347.944	151.115	165.34	134.974	123.248	192.726	245.112	394.392	466.575	256.855	279.743	202.384	267.171	266.553	275.886	279.22	299.041	194.135	200.361	246.128	201.236	247.278	206.611
meta_297	Pterin	258.132	232.153	362.43	421.922	255.55	180.779	321.407	167.986	420.564	407.35	432.374	240.649	304.339	290.453	469.811	557.65	870.39	836.972	344.896	313.089	291.83	239.57	379.705	351.337	324.744	677.416	362.783	419.869	517.153	433.118	614.137	546.327	419.792	310.169	342.587	425.032
meta_298	17-beta-Estradiol-3-glucuronide	4.02295	4.04551	0.761102	1.13502	0	2.9781	3.67025	5.20402	8.91652	8.47269	3.78769	4.31206	16.3956	8.04804	31.0407	21.6194	0.886582	7.7564	22.027	30.9401	49.6955	65.0309	10.0914	11.2239	2.12835	0	18.1189	13.905	8.16407	3.07687	28.4414	38.3879	13.2935	6.93636	20.8533	9.55517
meta_299	Phenytoin	5.94219	3.37597	3.61597	3.45381	5.37623	7.23213	16.4435	28.3237	11.989	15.4943	12.3367	18.2765	11.4383	10.4382	4.31022	1.92538	1.21e-06	3.95399	0	3.03638	2.16206	4.54821	4.05119	1.6219	0	0.638008	0	1.41711	0	2.40416	0	0	2.32747	0	1.34171	0
meta_300	Cytidine 5'-monophosphate (CMP)	84.8324	92.8791	150.627	107.416	171.493	240.502	120.388	178.457	85.6141	106.832	134.105	228.76	128.471	173.136	95.2766	89.6406	59.3357	72.0869	96.4974	109.707	126.482	138.642	219.349	158.712	129.834	151.595	206.445	213.561	164.355	151.555	145.409	134.98	266.641	305.897	193.023	200.552
meta_301	Isoleucyl-Glutamine	31.9537	38.7076	66.4405	64.1346	61.6322	79.7351	42.0951	42.8996	51.3742	72.7434	46.6241	82.0415	34.2218	51.2221	25.7495	33.1819	31.2215	26.9213	8.07218	6.7422	8.49881	14.0985	12.8165	13.0279	2.61576	10.5695	7.88618	8.76324	10.7025	9.55387	5.1408	4.23465	25.5958	14.9713	10.1453	9.50424
meta_302	6.alpha.-Methylprednisolone	2.64651	1.31014	0	0	0.994132	1.95321	4.10198	1.66626	3.22803	5.58992	4.63671	3.2767	3.02431	2.97799	1.49116	2.61998	1.10395	0	96.0637	75.5098	86.7661	43.9779	64.0609	57.7659	30.3261	31.3388	59.1467	76.5749	47.726	84.9947	32.2353	26.997	37.3975	19.0742	166.428	208.553
meta_303	L-trans-4-Methyl-2-pyrrolidinecarboxylic acid	13.0514	15.3718	16.2985	10.8982	11.9446	15.6243	15.5592	14.6319	16.1329	18.3103	13.1339	11.8372	79.2638	42.2731	23.9128	12.6066	10.8331	16.7672	6.98092	9.78266	14.3597	14.2304	5.12962	4.46537	9.90899	6.9121	3.87721	4.95791	0	3.0388	2.28167	1.71455	10.5257	11.3457	9.99412	19.2337
meta_304	Astemizole	42.1941	33.8718	28.2417	27.7466	25.008	15.2538	60.9177	44.79	63.2395	56.2861	35.4253	31.6973	43.1476	36.8535	92.7425	105.898	80.257	62.8535	228.613	216.717	195.288	191.206	185.419	221.702	137.115	202.213	131.686	111.549	219.176	170.863	224.452	188.336	111.313	145.112	118.608	112.734
meta_305	Dimethylallyl pyrophosphate	331.918	339.074	418.237	471.791	467.796	435.927	287.541	319.055	293.304	287.745	306.135	341.704	327.198	302.451	313.514	297.442	376.819	382.391	361.18	343.608	384.143	354.247	376.59	365.728	414.995	388.258	505.893	413.5	428.646	442.187	402.563	418.877	522.35	487.698	431.556	477.262
meta_306	1,3-Dicaffeoylquinic acid	3132.73	4268.63	7293	8754.57	7238.17	5844.8	6547.67	6304.37	8924.31	8987.61	5823.05	7235.76	8751.05	10452.4	10200.7	11168.1	12943.5	15905.7	6063.18	6943.57	6674.11	6533.13	5589.21	5791.94	6359.31	6874.83	6171.1	4616.19	8721.39	7112.42	5818.08	5522.31	8548.53	11668.5	7485.5	5066.67
meta_307	Arbutin	2492.91	2711.39	3086.36	3525.15	2627.68	2525.45	4015.47	3760.74	4328.53	4376.97	3181.66	2851.85	5215.91	5002.68	6292.11	5858.62	4876.27	5831.93	4177.71	4194.39	4422.15	4993.74	5361.48	4954.81	3767.71	4297.74	3839.52	3886.71	3462.67	3580.64	3383.64	3735.14	5762.63	4997.64	6691.2	6211.52
meta_308	Pentosidine	15.6175	21.201	21.1143	24.936	9.53554	17.7259	20.9434	17.9219	32.6572	34.7495	22.3468	32.1042	22.6065	28.3189	25.1526	29.4965	16.3492	9.45584	0	1.30186	0	0.860781	0	0	0	0	0	0	0	0	0	0	0	0	0	0
meta_309	(-)-Epicatechin	432.784	521.792	758.599	686.162	632.284	585.442	460.219	495.511	550.152	528.74	423.261	552.537	668.237	670.92	483.059	451.218	504.304	605.715	743.089	863.713	690.738	719.038	687.067	610.454	487.696	443.018	847.526	659.994	520.169	519.516	537.589	639.806	799.827	771.662	755.152	782.247
meta_310	Roxithromycin	132.987	110.875	91.4774	70.7255	80.5093	90.5943	149.047	132.236	105.207	88.8373	138.323	98.6568	111.411	85.0501	135.945	95.9473	83.0688	71.3905	112.041	142.066	108.434	125.719	133.37	117.922	159.074	88.0786	90.8497	100.365	65.137	65.5226	67.0056	86.3683	26.2741	33.7998	65.9322	52.4937
meta_311	D-FRUCTOSE	5.79136	5.82457	6.0355	7.33251	5.29369	9.50655	13.4424	11.3954	12.3892	13.0779	13.8177	10.9131	15.2096	13.5885	15.9814	14.6646	19.0947	18.541	22.5271	25.2664	37.3972	30.412	26.4588	26.4896	29.9344	17.243	25.5989	37.064	36.1399	54.6487	32.91	35.68	44.35	46.69	46.25	47.67
meta_312	Ile-Ala-Arg	28.6519	24.1362	13.8687	8.70766	16.1974	23.5935	35.6693	32.3897	27.0507	18.4202	29.5366	25.0421	30.8415	30.1614	34.1105	15.8252	31.1729	15.0977	36.8197	42.8921	46.4164	47.1754	53.7463	46.2053	31.1952	22.1857	40.1501	42.6787	31.4822	18.566	28.8114	24.0427	17.1496	21.7733	33.4615	32.5052
meta_313	(4Z,7Z,10Z,13Z,16Z,19Z)-4,7,10,13,1 6,19-Docosahexaenoic acid	9.00408	6.76035	5.54635	3.35788	10.662	10.3524	19.4438	22.7058	10.8212	7.7069	6.90313	14.4932	22.0656	15.2432	5.84897	9.09708	0	0	14.4969	21.089	7.96212	9.18841	7.31469	11.9792	0	0	5.68505	1.25378	2.8277	8.37852	0	0	0	1.33428	0	0
meta_314	Oleic Acid ethyl ester	3.71044	4.97771	4.63415	2.69834	3.21174	8.55968	3.28505	5.47391	6.92766	5.52417	4.71479	6.92737	0	0.698745	0	0	0	0	0	0	0	0	0	0	0	0.837023	1.45826	2.55735	1.20964	3.02641	0	0	0	0	0	0
meta_315	Hexanoylglycine	17.9808	14.7178	30.8818	28.5442	23.0465	27.2675	43.2308	49.5787	42.4536	44.8643	19.7322	30.0093	43.4854	50.5039	85.0065	79.3026	62.9769	61.4205	388.746	351.6	453.539	330.159	432.401	352.297	489.772	422.833	207.959	218.625	270.744	293.502	304.942	381.657	546.305	404.745	462.985	559.053
meta_316	Budesonide	87.4266	54.8835	544.265	476.22	536.054	559.042	338.519	328.667	407.689	350.008	882.216	567.316	194.002	417.51	260.351	207.924	254.005	195.184	573.604	391.098	445.74	478.249	388.158	436.426	878.813	709.83	556.612	1029.84	626.841	410.012	598.632	606.732	781.427	1197.29	500.969	676.553
meta_317	Viloxazine	11.4098	12.4821	40.6605	49.9362	40.4065	44.6857	12.7197	13.8754	16.5036	23.1189	22.6273	26.4378	8.90834	21.5603	24.4008	21.46	27.216	18.8232	26.2891	7.95235	5.20122	5.69911	8.19742	5.08962	12.2373	16.5182	9.77097	26.007	31.4199	11.833	62.4027	37.1607	35.3701	44.4327	9.38405	3.1583
meta_318	d-Dethiobiotin	53.5797	56.6077	55.7115	62.3766	42.9492	53.6512	44.3205	32.405	45.3712	48.7783	38.9918	48.5616	57.2182	58.1131	47.7966	55.0049	34.6552	35.0942	23.6578	31.322	30.6709	30.0726	26.5193	26.1802	14.134	35.6764	42.5662	32.8554	24.5678	38.3199	18.8257	22.9922	37.511	24.4395	27.0593	23.5499
meta_319	Carnosol	15.9714	17.4043	23.3374	21.181	16.0846	21.1803	21.2137	19.0607	24.5261	34.1843	25.414	25.256	14.3602	21.0568	25.4272	30.8182	13.5886	13.5318	16.1195	22.3885	13.2986	13.0023	11.251	11.7377	13.1305	12.3122	3.57707	5.97789	8.30874	8.32138	15.5223	11.3178	5.18446	2.81235	10.7332	10.7617
meta_320	Anastrozole	211.767	200.163	318.387	277.67	462.027	397.895	268.944	308.965	260.779	349.396	271.629	426.022	275.368	390.428	147.497	183.61	134.431	148.788	281.423	264.677	229.179	256.241	227.612	265.131	203.376	234.083	284.512	265.282	398.085	359.692	206.072	202.84	234.377	258.154	196.347	134.052
meta_321	Glycyl-Methionine	0	0	49.5421	41.5158	46.2816	68.1193	18.7178	31.8762	27.7589	42.0221	46.0236	70.6405	4.85705	17.8844	3.18572	4.51628	1.87251	1.85004	27.3665	16.6984	32.9611	25.2687	35.111	35.7456	36.3128	50.4448	38.5908	83.6446	76.003	41.0999	33.2774	24.189	137.424	122.174	38.2589	51.4053
meta_322	Prednisolone Acetate	158.137	121.92	263.717	304.141	155.427	113.954	189.779	107.575	202.165	191.718	171.304	99.1476	177.473	154.594	469.015	530.155	689.629	639.574	294.489	291.377	340.008	249.233	160.845	122.854	187.139	180.686	116.263	189.343	169.274	147.728	279.584	230.116	150.319	145.339	207.127	170.46
meta_323	Glycogen	45.1937	46.9499	62.9029	63.4607	51.9356	49.741	36.5546	37.8291	49.5145	40.797	52.8236	39.1716	65.3039	62.7042	51.1786	62.1902	60.2389	72.2663	1.58703	0	2.11013	1.15322	1.62828	3.17207	1.42682	5.41181	0	1.05833	4.46559	8.47795	5.69697	3.12519	0	0	10.3526	7.40487
meta_324	Fluoroacetate	292.783	323.019	410.679	457.468	469.183	462.498	310.437	338.097	317.264	319.567	357.335	373.105	371.566	338.608	339.219	340.14	411.944	431.583	399.908	384.158	433.293	398.858	412.761	408.661	472.467	424.267	556.775	467.054	468.274	486.053	458.398	445.199	557.321	539.224	486.279	541.735
meta_325	5-Oxo-ETE	13.421	13.1647	13.28	12.8841	15.2184	17.6727	16.7458	14.9202	17.8218	19.5169	17.9176	17.9862	11.6471	14.1219	12.497	12.7451	16.768	18.3086	11.8064	11.1685	12.7615	15.2781	15.2473	16.0691	8.31764	10.6627	20.8315	22.4078	15.734	15.2349	18.3642	16.6585	29.6996	22.6234	21.4365	16.0527
meta_326	Oxytetracycline	92.0018	97.178	74.6113	55.8996	78.6535	86.7814	28.6938	64.2083	14.0424	19.8053	21.1288	39.1708	18.1687	22.8212	17.3903	19.9319	3.38975	1.30415	42.1739	54.125	59.0923	68.7651	76.315	57.9342	58.7254	48.0316	49.9245	34.2644	34.0349	67.6799	36.3476	44.2174	48.7527	73.7138	35.1974	61.1298
meta_327	D-gluconate	6.70339	4.21141	1.58992	1.37746	1.83782	1.59581	4.87289	5.2716	6.81444	5.16644	1.03006	4.40409	6.6106	6.14955	11.749	12.6833	22.3096	28.6627	10.3649	9.80339	15.884	19.5043	18.1743	14.2211	7.41793	13.0256	9.3108	4.38403	9.93245	5.21439	6.92257	4.42486	23.9124	23.4816	20.173	15.7356
meta_328	Threoninyl-Proline	989.617	1009.41	609.885	571.297	601.706	975.554	1918.12	1531.81	1602.86	1311.96	1253.5	1161.98	2520.27	2261.7	3029.27	3430.26	1544.43	1629.57	917.731	1202.46	784.451	890.2	957.335	1039.7	2373.02	2128.98	1019.16	813.215	1152.63	1535.58	1124.19	1501.68	952.9	926.811	1476.57	1149.7
meta_329	Arginyl-Histidine	36.0197	32.4274	18.1722	12.8695	19.3666	19.9518	26.1456	24.02	23.9094	18.0681	29.9843	19.8344	14.1899	19.3672	23.8642	12.1789	28.114	20.6953	37.7744	28.773	13.3217	21.058	21.98	26.8258	27.7112	19.7033	20.0424	30.9985	21.9346	23.4793	46.1642	32.1486	28.424	21.238	31.9944	36.7759
meta_330	Piplartine	0	0	0	0	0	0	0	0.0378056	0.316258	0	0	0	0	0	0.554744	0.654171	0	0	75.6894	57.4909	66.8703	78.8262	65.2676	21.4394	64.454	54.7688	29.9387	38.1491	40.2919	10.615	47.5768	41.3568	25.149	68.947	11.2499	0
meta_331	11-cis-Retinol	9.54236	12.7159	29.9784	19.6312	45.5972	42.1563	15.077	42.8682	4.77524	14.0434	16.5875	40.0967	3.06994	7.16367	0	0	0	0	5.20051	7.03084	12.2027	9.32532	13.6744	10.7812	5.08248	8.56961	18.031	18.9524	18.8065	5.32912	0.982214	0	7.61439	8.39272	1.07917	0
meta_332	Taurocholate	349.333	247.415	202.403	179.799	305.093	358.467	387.312	297.749	305.762	291.347	556.971	335.333	329.862	311.866	245.224	167.055	241.481	205.796	293.971	333.949	288.142	368.231	319.935	300.628	435.644	307.403	378.192	435.37	284.802	351.147	307.496	291.208	195.492	196.695	253.807	304.896
meta_333	Anandamide 0-phosphate	404.926	362.968	521.123	523.826	516.523	459.273	489.116	474.343	398.313	359.88	487.769	439.074	392.616	395.271	425.889	277.454	280.773	265.753	549.779	601.9	593.176	658.213	598.917	541.212	661.697	430.673	493.574	572.965	432.442	344.162	458.532	449.76	430.373	477.249	451.681	427.775
meta_334	Gabapentin	4.06434	2.58101	0	0	1.06844	0.990982	6.46303	8.57365	4.09308	1.09093	1.88807	4.89505	7.15548	7.38346	0	2.52094	0	0	5.73208	6.08304	1.85802	0	2.44658	1.84903	0	0	0	1.31858	0	0	0	0	0	0	0	0
meta_335	Scopoletin	23.2131	16.8527	27.441	24.494	19.4147	24.2054	32.3131	25.9043	36.7907	42.8384	34.8017	37.5872	51.9894	40.1298	37.9027	40.8189	50.9967	49.6306	34.9311	39.9269	23.1347	22.9575	28.6175	27.7142	15.1195	23.0386	16.8777	19.7367	21.3226	23.4809	32.956	33.5642	13.9869	10.0571	27.3204	23.2776
meta_336	Maltitol	12.2567	12.4942	17.1146	20.7023	17.4568	15.2024	19.0859	14.8384	19.5319	22.7898	27.1709	19.9421	21.9476	14.6367	26.3839	24.6727	28.5764	29.1306	14.2846	12.4948	14.1381	14.2666	13.4219	18.962	19.9357	28.2594	24.9241	24.9984	25.1892	26.2615	27.2504	23.4342	33.1669	30.4416	21.0849	21.8322
meta_337	Metanephrine	36.855	30.3614	41.3297	56.6659	31.1511	46.5996	18.7919	32.9423	16.8923	17.2579	26.0725	28.7262	28.9768	23.8931	20.7506	23.9864	23.7031	27.5498	21.6851	25.3792	27.4249	35.4252	23.0859	26.5408	33.3229	39.2062	38.7164	28.467	34.4817	25.256	26.017	21.9046	44.0594	43.0664	23.5199	28.797
meta_338	Honokiol	83.4656	95.022	85.0082	85.6304	96.8947	123.729	73.0881	80.7718	77.4972	91.9401	73.1902	113.609	53.7617	67.7889	34.2472	47.1558	37.8237	40.0303	23.7018	24.8708	34.17	44.3227	28.25	28.7903	20.2246	34.581	37.4025	37.3928	36.3291	36.9329	18.7109	22.4601	45.3313	47.4998	35.3583	28.1556
meta_339	Enkephalin L	133.772	93.5452	123.806	114.208	203.174	160.612	98.3304	90.5968	89.9806	98.4879	106.34	119.68	65.2059	123.743	102.546	95.8736	56.4907	38.6259	105.959	61.5938	39.6442	41.1127	69.7304	62.5592	35.5917	37.8994	22.5799	69.009	101.936	29.3991	212.797	86.4518	59.5504	96.2423	35.2407	69.2173
meta_340	3-O-Mycarosylerythronolide B	81.2607	86.4215	117.717	87.0374	169.154	174.051	108.77	151.292	95.5683	110.317	145.45	190.206	53.9061	72.5245	42.0896	47.444	56.4077	54.9353	63.1677	80.796	109.201	142.775	108.953	120.931	119.759	167.624	163.463	163.408	147.069	127.936	88.5176	99.1254	207.457	166.189	152.952	115.103
meta_341	Glycerol 3-phosphate	75.5137	75.5513	85.7722	107.566	105.919	93.0121	65.5805	72.8329	68.567	66.6741	73.0632	82.8396	77.6488	70.2899	75.4174	76.2713	88.3347	91.5901	84.6398	89.3004	92.7962	86.4972	89.337	86.6729	105.621	95.478	121.648	105.006	108.284	103.571	105.467	108.278	119.424	123.581	103.737	110.188
meta_342	Ginsenoside Rc	55.0329	45.331	30.5631	24.3511	37.1443	42.8537	64.4672	57.6574	66.2483	54.0981	41.9045	37.894	57.4018	62.8869	71.902	75.766	32.3266	35.4503	35.7379	27.8093	32.9115	53.428	40.7181	38.6238	21.0813	30.7817	30.3572	27.0614	39.4403	37.4049	47.2269	34.4387	21.7609	20.346	36.932	24.5349
meta_343	Aspartame	72.5256	71.9583	137.35	149.355	125.121	98.3104	86.2824	102.651	128.101	156.236	181.031	146.597	104.614	93.7238	105.119	107.384	171.676	185.732	174.981	169.485	291.235	305.575	161.005	130.852	207.504	196.875	220.238	295.552	267.233	221.768	232.656	217.282	257.041	210.157	416.433	479.095
meta_344	Cyanidin 3-glucoside cation	87.5681	119.219	100.232	76.4289	121.037	127.668	92.5407	110.226	52.8514	72.1582	90.9906	130.512	43.3144	57.9994	54.1115	38.8072	100.441	87.1409	54.2869	44.8197	104.624	89.5303	102.018	102.787	172.317	162.441	119.367	110.839	82.1802	99.5019	62.3116	66.0586	211.297	192.688	103.789	115.805
meta_345	Estrone	50.4422	43.9761	28.3438	39.1705	19.623	33.573	78.9109	61.1988	34.7867	30.6633	40.8011	49.0497	89.4709	57.2171	115.152	92.1462	96.0566	119.288	85.4598	103.823	91.217	123.455	88.6907	82.53	86.187	47.5804	82.6017	72.5928	64.5339	58.2852	152.386	164.408	209.061	214.034	262.674	227.693
meta_346	Norethindrone	7.01815	7.4884	12.7926	10.3857	18.1991	17.695	7.8926	7.11377	15.344	19.0732	16.2782	21.9196	5.2158	8.32675	6.06278	5.99291	7.12646	3.69728	0	1.9795	2.22358	1.50554	2.13552	1.56788	0	3.73354	1.53432	1.22278	1.18009	2.36525	0	0	3.40838	0	0	0
meta_347	Cyclizine	54.2622	53.9583	70.7136	64.7891	79.7471	82.9081	50.0199	44.5687	35.3435	48.4919	48.0924	46.8539	62.7682	63.3473	27.9591	24.9041	21.3123	12.779	29.9028	23.2917	22.904	25.6099	27.8716	26.8992	17.3157	17.6132	27.4681	31.9818	31.3478	23.0012	27.6217	19.8519	16.8059	24.3478	8.5942	10.6065
meta_348	Serinyl-Threonine	381.305	389.415	490.406	587.802	422.128	366.501	364.389	235.777	488.805	503.009	558.758	376.021	271.158	278.68	393.576	442.338	709.567	651.492	225.955	175.428	179.604	147.467	285.109	264.97	233.077	644.178	384.562	437.269	548.353	428.991	401.252	374.632	508.218	316.21	300.591	376.448
meta_349	Linustatin	34.2614	29.8925	37.928	38.3858	40.6697	44.4502	31.3065	45.1808	42.1945	54.3481	38.506	61.7659	41.464	44.9453	21.3016	23.3529	30.4115	40.0383	44.4821	39.9009	61.7304	69.3765	62.2101	57.2877	34.0592	54.0918	72.7084	89.1859	53.674	61.6535	38.8461	39.9185	71.5003	88.4428	75.9401	59.0306
meta_350	5,10-methylene-THF	1423.87	1451.48	1243.95	1199.81	1225.91	1283.37	972.631	1084.58	724.319	714.102	813.708	955.371	970.077	989.208	838.454	959.514	311.191	314.616	976.476	958.722	636.946	621.854	804.841	733.351	495.854	459.015	365.105	416.132	413.988	649.561	344.228	433.567	150.528	205.816	179.265	252.036
meta_351	D-Erythronic acid .gamma.-lactone	5.57733	6.87161	7.33639	7.48516	7.4993	7.86329	5.54042	4.15747	5.53804	6.30764	6.99652	7.05958	2.87939	3.33878	7.81137	6.89956	1.17782	3.58945	34.0711	30.6307	68.067	73.7073	47.3362	42.9696	112.67	57.0797	80.3399	71.0766	127.949	132.508	35.9784	31.7347	79.5882	65.3161	56.7126	51.6611
meta_352	Fludrocortisone acetate	81.9908	81.85	89.0655	92.9673	92.0388	93.0651	122.863	101.132	140.317	131.153	96.7865	114.49	183.161	160.42	212.277	262.71	136.55	149.816	283.303	305.897	354.21	339.998	248.801	251.41	231.89	134.402	302.519	266.178	210.284	210.24	206.49	200.084	156.126	132.36	345.418	289.16
meta_353	Serinyl-Leucine	13.756	16.1638	22.4937	24.6875	15.8823	20.9646	15.8245	16.3704	17.9329	25.4501	18.436	21.5829	16.0904	16.343	19.0197	19.3722	17.6246	19.7289	17.1546	13.0179	13.8496	12.2177	11.8629	10.3519	10.6451	9.45205	2.4179	5.88501	5.1244	4.97839	7.78287	9.47276	7.44611	6.76404	8.13066	2.86355
meta_354	13-OxoODE	12.5618	14.2202	16.5444	17.993	18.4655	17.3298	10.7976	12.5504	11.8931	12.1821	14.0721	12.6128	14.1188	10.5259	12.3245	9.90752	11.6936	14.412	8.36455	9.23471	12.4141	9.95143	13.4395	10.8419	18.66	13.2507	16.4368	10.4535	10.358	20.8026	11.7142	14.4006	13.1869	12.6015	10.82	6.68877
meta_355	Bufexamac	60.9738	60.5401	57.9909	56.9786	51.1104	54.1709	73.3068	68.0858	69.5413	71.8561	62.1821	79.1134	102.856	87.3051	86.7592	89.7265	46.1126	53.7453	39.9407	49.5169	47.2909	55.0711	51.8334	46.5955	33.4926	32.3584	40.1894	38.616	30.4538	38.9224	35.1567	35.023	33.9233	33.4833	38.0715	40.8237
meta_356	Uridine 5'-monophosphate (UMP)	0.96122	0	0.964813	0	0	0	6.78144	12.353	3.21234	0	3.65634	6.17051	2.865	3.83526	1.40539	0	0	0	0.992848	1.20555	9.88145	9.92036	38.4905	16.5086	5.62343	10.081	24.7551	31.132	13.0879	23.1539	13.4798	14.7856	46.7079	45.2454	37.9606	36.1539
meta_357	Estradiol Cypionate	997.104	928.385	763.293	675.024	926.074	1001.07	1719.56	1818.6	1971.23	1834.19	1481.51	1606.35	2571.26	3012.34	2190.2	3119.28	1472.63	1677.11	1025.11	1140.12	640.257	560.902	924.284	1178.33	1004.62	1146.58	1063.42	783.357	1598.86	1753.37	723.347	796.234	875.614	1157.1	857.172	592.22
meta_358	Dioscin	16.7301	9.8153	8.64459	6.11422	6.22131	7.93714	39.2817	41.6013	26.794	18.9393	37.4356	20.9456	35.3311	26.6005	30.5239	10.2996	10.0952	12.3866	16.8586	34.7595	39.9602	43.3072	21.2696	26.6785	38.3829	25.6573	20.9859	16.8131	2.81669	7.66015	0	12.3065	0	0	8.47286	8.81553
meta_359	Oleandomycin triacetate	14.1684	2.94333	10.5511	7.78701	11.6863	16.6631	35.8467	26.6082	32.0535	24.4384	40.1359	31.6227	33.0719	42.5483	44.4158	29.4314	47.56	34.9635	27.1437	36.8716	28.2089	36.2787	43.1332	43.2388	45.3388	43.7302	41.2096	28.8617	37.0356	23.9844	25.1857	44.3806	22.1279	35.4853	43.3661	20.9047
meta_360	Phorbol 12,13-dibutanoate	7.81582	9.58076	15.1919	4.37062	5.12478	1.24189	8.68881	3.19466	13.6796	20.0606	5.5371	10.9264	9.14451	14.57	9.0699	5.54294	9.59262	6.18139	1.93948	7.0111	4.63143	4.62351	1.8523	7.18797	0	4.21351	4.88845	3.22399	13.5146	7.80756	1.61598	4.92278	0	0	2.26653	0
meta_361	Isoleucyl-Histidine	11.0342	13.0047	14.1299	14.9793	12.8955	11.4624	12.3029	11.7292	14.777	16.038	14.9559	14.7635	17.9256	16.4685	11.3188	13.491	17.1534	13.7729	15.9819	14.3357	18.282	16.6715	16.7525	18.561	10.4674	19.133	18.0751	13.8742	18.1621	17.791	11.6638	13.5478	15.1902	15.649	18.3381	13.8834
meta_362	Glycyl-Arginine	2.26126	1.61165	1.69611	0.867562	0.723421	3.60574	3.17923	8.79369	2.08144	4.83272	7.45881	9.59363	5.97613	3.34757	1.20227	1.56254	0	0.598399	0	0	1.06486	1.34507	0	0.926396	0	0.997113	1.17532	2.61962	0	3.26209	0	0	3.90291	0	6.23267	17.5699
meta_363	Lysyl-Cysteine	73.3115	58.847	176.422	192.163	121.49	113.718	75.2533	72.0428	95.7478	124.116	82.9242	82.2572	71.3243	98.6769	101.242	117.981	243.068	172.214	177.858	112.383	137.819	112.469	152.034	144.381	137.253	168.009	96.4325	191.665	342.524	110.889	418.478	177.236	163.091	284.845	165.208	202.801
meta_364	N-Desmethylselegiline	0	0.878493	3.15083	0	2.00949	0	3.1021	2.17184	4.19903	4.52828	3.80096	0.884934	3.76502	2.38547	5.10877	3.87136	6.3312	3.64616	0	0	1.08279	2.6529	0	0	0	0	0	0	0	0	0	0	0	0	0	0
meta_365	Aspartyl-Tyrosine	1.98662	0	6.88997	3.78716	1.63084	0	0.732201	1.33905	4.1916	7.62328	2.12006	0.0785024	0.421594	0	4.56866	5.20254	9.41164	6.53094	16.2853	0.820347	21.1043	43.0827	1.51583	6.27276	24.4021	74.4941	27.7565	17.2475	137.898	26.78	98.6149	37.9464	42.8731	44.0485	48.3462	87.835
meta_366	1-Salicylate glucuronide	235.515	229.796	364.498	395.615	283.261	199.436	341.203	191.439	521.194	444.802	461.137	264.814	397.529	349.958	539.111	531.256	740.517	727.783	310.659	250.959	236.668	210.85	264.262	235.049	324.665	550.675	271.877	327.533	323.335	361.382	353.923	336.285	325.719	245.604	231.769	371.065
meta_367	Tryptophyl-Glutamine	42.6035	51.5774	78.8719	63.1597	70.1725	78.0661	44.425	54.6227	74.3446	97.7009	71.262	113.959	27.9953	45.382	17.5819	24.813	15.1062	13.3297	0	0.833357	0	0	0	0.996891	0	9.05221	0	0	0	0	0	0	0	0	0	0
meta_368	3-Prenyl-4-Hydroxyacetophenone	62.6084	56.3523	74.674	74.8938	77.3173	74.4518	56.938	64.777	55.541	65.2772	63.612	77.1274	58.0447	67.8363	59.9675	57.6476	60.622	54.6701	90.0631	66.5402	59.1866	41.6884	81.9454	75.4622	30.0784	44.9703	38.8992	75.0266	76.7397	57.6776	67.5117	59.3412	52.6577	56.7929	49.5848	35.3568
meta_369	2'-Deoxyguanosine 5'-monophosphate (dGMP)	0	0	1.4175	0	0	0	0	0	0	0.641436	0	0	0	0	0	0	0	0	0	0	4.67969	27.7044	0	0	0	5.36773	4.14624	3.60915	44.1002	6.4463	22.8926	5.12844	70.59	80.947	37.3888	31.9044
meta_370	Fluvoxamine	31.3374	42.6156	57.7634	48.254	81.6645	102.107	31.7213	53.6104	20.7308	37.7943	30.3978	63.7465	32.7353	52.769	14.3161	16.4508	5.29597	5.44151	9.72638	8.91187	15.5399	28.1752	10.6812	15.1971	0	3.20629	9.01422	9.78473	4.47827	6.06497	3.11518	4.09748	1.50086	6.33081	7.82955	5.54966
meta_371	Arachidonic acid	21.124	24.7858	29.1978	30.4209	38.8178	42.6415	27.3363	29.7755	21.3921	29.3179	22.5732	35.3869	21.0486	27.1691	16.3919	17.964	15.7366	22.8022	25.3401	26.4621	26.9132	25.8631	28.6292	28.133	27.4381	22.8209	26.4544	26.3274	39.5374	35.997	26.5178	24.0614	20.7359	30.2	24.5976	15.8404
meta_372	Virginiamycin S1	1.70855	0.823699	0.780809	0	0	0	6.32978	6.2982	4.7584	3.84078	5.24845	4.23241	4.59458	5.6467	5.42441	6.01253	0	0	5.98109	3.94269	11.3697	12.1548	9.25103	3.99716	17.5847	23.1467	4.01583	11.8393	18.2853	20.8285	7.13043	12.8176	10.9377	8.07638	15.0698	10.7867
meta_373	Olmesartan	58.4295	49.0486	141.901	107.695	201.348	135.165	126.269	100.892	125.748	152.056	84.2845	101.154	72.6351	144.729	113.308	112.114	50.4824	49.3802	164.003	75.5371	127.981	124.814	96.2217	127.781	108.298	77.098	131.047	162.16	234.728	138.413	321.162	200.173	143.447	200.918	111.775	134.587
meta_374	Maltotriose	6.569	4.43006	8.48914	2.63041	4.48083	7.31147	13.6323	17.4196	21.2696	22.9969	11.461	10.0278	30.238	13.7698	30.5984	17.8616	9.585	7.76493	25.1578	28.8635	19.3903	27.195	12.0706	15.1305	3.22002	13.6983	24.143	19.9179	14.0296	15.4376	30.4674	24.4168	25.6287	31.7675	23.579	14.1664
meta_375	Glycylproline	8.99659	11.1896	16.4008	14.7562	21.7101	15.8518	7.03248	10.3713	14.7227	14.7236	17.2917	30.8853	4.68345	6.50702	3.44314	3.0626	3.92993	2.28594	0	0.84862	0	0.79295	0.579343	0	0	4.13673	0	0	0	0	0	0	0	0	0	0
meta_376	Apigenin 7-O-neohesperidoside	71.1976	72.0072	75.6234	67.2455	83.4488	71.7592	124.99	105.899	131.181	126.113	83.589	108.295	102.265	109.473	86.5312	59.3405	66.6227	95.7946	0	0	0	0	0	0	0	0	0	0	0	0	0	0	0	0	0	0
meta_377	Irbesartan	30.8395	30.5725	35.1252	30.717	38.1744	38.7275	25.1231	29.3684	20.5993	27.6015	22.8837	28.3847	26.3957	28.7699	25.1972	22.4365	16.9219	14.0536	20.3217	20.5395	17.8463	18.8264	22.4682	20.4756	22.5569	11.5882	10.0571	15.5893	11.7863	12.1681	11.802	10.5723	6.56498	3.43345	3.76899	5.0823
meta_378	Glycyl-Lysine	39.8589	47.9884	40.6026	42.7763	35.7645	54.7573	60.2772	56.2319	43.2616	65.0534	62.2758	58.4702	53.7651	51.449	53.9578	38.6475	54.5294	67.4747	8.0746	11.5009	3.42537	1.96612	1.21952	7.55473	0	4.77425	0	1.4222	2.23807	0	8.14291	1.7043	1.39544	0	2.86719	0
meta_379	11beta-hydroxyandrost-4-ene-3,17-dione	21.2985	30.6101	12.21	17.0933	17.9021	21.3331	16.912	25.4884	20.8593	14.6028	22.214	33.0386	21.8884	29.8256	18.1573	21.577	12.8483	19.2494	8.31359	10.686	3.77908	4.72854	6.93208	7.00782	0	4.3482	0	7.67698	0.579311	2.51544	2.91145	1.54633	7.80164	6.39324	7.10935	1.47299
meta_380	N2-Acetyl-L-ornithine	6960.53	7546.75	9694.89	11308.6	9203.7	8727.57	7197.35	5935.67	9921.47	10809.5	12564.7	9809.94	7546.73	8477.54	8895.76	10258.1	17123	16618.3	7540.05	6460.85	6420.54	6570.95	10357.9	9521.97	7414.59	17204.1	14220.9	15054.2	16249.3	14187	14061.7	13493.7	20420.4	14975.6	11980.3	14003.4
meta_381	Alanyl-Histidine	382.737	383.402	296.974	286.177	312.354	341.435	307.346	343.687	211.192	243.181	255.094	309.122	405.047	342.223	209.413	167.17	82.7382	83.8773	160.612	174.489	194.142	223.596	189.141	196.455	135.935	101.187	114.289	143.309	91.2287	99.6163	60.8243	55.0392	44.1442	60.4193	43.1853	62.9463
meta_382	6-Keto-PGF1a	40.3389	42.1063	28.4628	40.9714	17.7219	13.7258	34.5133	16.6977	31.0477	28.1136	25.7839	14.1331	41.6787	35.8477	67.0754	87.7674	42.25	43.8064	28.2336	23.3254	15.8316	14.2379	15.4011	14.0946	10.2298	6.68682	2.43168	8.73982	11.4084	13.2982	10.2015	11.3148	1.941	6.23519	5.84985	2.62735
meta_383	Dipyridamole	20.2742	16.2726	6.87599	5.35742	11.9521	14.3703	17.5438	18.2372	4.79568	2.69654	20.0644	12.6818	17.5509	10.9832	4.91905	3.89808	0	0.843465	0	0	1.09447	0	1.22068	0.613258	0	0	0	0	0	0	0	0.995241	0	0	0	0
meta_384	Alpha-CEHC	28264.2	32099.1	43854.3	36617.5	61208.8	52948.6	27318.8	34569.5	34528.9	42495.2	33173.7	58338.9	38535.8	58242.3	17858.2	26391.6	13591.8	15014	40146.2	30328	12021.1	7030.82	18502.9	26949	4353.02	8141.35	22122.9	22663.7	44046.7	30971.6	7308.69	4862.44	11276.9	25418.4	5782.47	4261.81
meta_385	Mirtazapine	2.61093	0.947668	5.53389	1.47359	1.14963	1.11591	7.9846	5.18836	8.29696	7.61318	4.55854	4.41329	9.61019	11.2672	9.09201	7.64072	4.41228	3.8691	5.78182	10.711	9.45065	12.8176	6.74377	4.87	0	2.19517	4.66856	2.36333	6.73763	4.50462	5.24959	4.62191	0	2.32821	2.43123	3.85216
meta_386	2'-O-methylguanosine	7.0826	5.22753	9.88039	19.764	0	3.36029	3.6075	5.51244	11.372	8.01292	15.0892	5.39148	13.6123	6.63469	308.458	249.257	3.81909	6.11053	10.5932	10.5782	1.10575	0.994192	0.962182	0	1.79946	1.2834	0	0	7.26998	2.97908	1.53396	2.50718	0	0	0.108613	0
meta_387	Vanylglycol	7.33379	3.79005	11.4428	13.6114	7.44361	3.40321	11.2181	5.54493	12.7186	12.6427	12.763	5.62039	5.63996	8.06843	17.4509	13.2203	17.3531	22.309	760.321	1183.86	371.356	674.725	866.098	1346.35	222.747	96.7612	851.428	524.964	397.258	546.728	1524.46	1236.15	405.822	575.812	817.233	560.231
meta_388	4-O-.beta.-Galactopyranosyl-D-mannopyranose	35.2055	25.4382	15.6885	16.5887	11.8185	14.8518	62.5185	39.5754	37.9287	31.6693	33.4863	26.2735	74.1135	43.2181	37.7968	21.6731	22.147	25.0191	0	1.0958	0	0	0	0	0	0	0	0	0	0	0	0	0	0	0	0
meta_389	Glutamyl-Serine	17.8523	17.3222	24.1655	21.0317	24.0448	24.7565	16.394	18.2178	16.848	15.9892	21.4592	20.3006	16.6485	19.8409	20.3991	21.8392	22.8255	24.6465	22.0502	20.6056	25.8335	24.6971	24.9729	24.2918	27.1626	28.4725	34.4509	28.7578	25.9246	33.7506	28.0854	25.8966	33.3083	35.462	29.3223	29.034
meta_390	Enalaprilat	12.3121	14.5068	11.907	9.08535	17.0397	21.6029	12.5768	17.3254	13.4862	19.6485	18.6919	20.9189	17.7537	14.7893	5.38422	5.8046	4.97551	8.79645	11.5523	11.666	6.90196	7.8589	16.6257	12.7246	14.3549	8.92075	19.842	27.3862	15.8742	13.5967	9.59786	4.1239	31.8709	19.3131	35.5519	32.2981
meta_391	1-methylguanosine	5.16746	7.04115	8.84263	9.10073	8.44547	8.95619	13.3872	11.4567	22.3863	18.0202	7.33972	10.1848	13.7085	15.0426	19.8883	23.2437	33.6025	26.5296	32.6864	30.5518	17.3521	13.5777	26.3309	19.5804	4.54873	7.1952	10.6046	8.46446	10.5228	11.5425	6.25329	7.57571	7.29288	5.54023	6.36319	11.6337
meta_392	5-Hydroxyindoleacetate	0	0	12.425	8.97575	11.4076	9.23594	65.7949	74.7687	33.6051	34.0246	46.6132	47.7171	20.1852	23.2615	12.7199	11.234	1.43427	1.33976	43.3444	44.5868	61.7429	46.4359	78.1132	67.2453	29.4244	52.9016	43.3917	53.6166	32.5134	42.7352	21.7641	28.9389	89.8122	44.3461	39.2204	33.9968
meta_393	Vincamine	7.4284	6.49199	8.19183	8.11376	5.86769	4.33721	7.0884	6.99484	8.42035	14.4672	9.05385	8.0357	9.2125	12.2546	8.30986	10.3246	12.3402	12.1963	5.24192	4.80072	5.31822	2.15959	6.6654	4.04029	6.1195	6.40938	1.3806	1.41972	2.31486	0	6.28786	5.24994	1.88505	2.30089	2.46142	5.34816
meta_394	Cefuroxime	3.80085	4.17153	2.53313	0	2.14641	9.30324	13.6163	24.9668	8.40816	5.73724	15.3065	17.7849	9.21273	13.947	5.75145	3.98651	0	3.36939	1.41324	6.24961	12.6933	13.939	19.3643	6.97028	11.7223	6.93909	17.401	17.0162	5.69315	11.8823	11.2891	13.106	82.3728	50.6267	51.6954	53.301
meta_395	Baicalin	1.2127	2.42189	2.72159	0	5.97117	9.31358	7.65822	8.9133	1.86696	4.56838	6.98769	11.835	0	1.10568	0	0	4.37227	3.49918	0	0.719269	6.6225	5.63493	7.95798	8.44693	16.1609	16.3497	6.88285	6.21706	0	0.918578	0	0	11.3259	20.8226	3.43014	3.67163
meta_396	Alternariol	3.73635	4.24435	4.03532	0	8.41617	13.2806	20.951	33.7149	7.49062	17.0169	18.022	35.8073	6.29595	8.27612	12.0981	9.06347	22.8435	21.7555	0	0	0.933631	0.491232	27.7456	7.93976	0	0	1.49778	7.41748	0	0	1.15838	0	63.0154	37.9734	24.4428	29.711
meta_397	4-Oxoretinol	12.3413	10.5302	10.8433	3.11364	9.48947	3.5056	15.0451	7.9943	7.36065	5.38337	11.5282	12.3456	11.8654	12.7939	11.9888	2.61191	6.23598	8.16049	16.1476	18.7505	20.5364	22.1444	30.5303	19.3599	22.8381	7.534	11.0891	18.3043	13.1644	12.3326	27.3219	19.4243	2.03387	6.61573	13.956	22.7393
meta_398	Nitrofurantoin	42.4559	46.1856	49.4098	54.6089	56.0489	53.3128	37.052	36.7153	34.7296	38.0002	42.8347	42.9929	42.9142	39.9205	38.8451	36.6633	42.4545	46.3534	43.7848	40.5406	44.169	43.2931	45.8736	46.4385	48.7466	43.9048	57.5796	48.7977	56.0681	53.5206	48.7674	46.676	56.1688	60.4045	50.616	57.1095
meta_399	Oxytocin	28.355	25.382	15.8111	15.7455	20.1199	15.5065	14.4564	12.6598	8.30377	3.53379	9.68693	10.3444	9.81257	13.1574	3.53492	7.37149	4.35369	2.30144	29.1788	36.0819	23.3578	25.617	20.5092	22.3774	21.3629	17.0087	36.0546	34.6487	10.2386	10.6062	17.8341	11.3851	38.1607	33.1927	46.8963	53.1348
meta_400	L-Histidine	6.25327	12.1121	32.1393	38.9459	35.1977	26.6979	10.4739	15.2249	19.2569	20.9252	23.2007	25.5022	10.7289	18.325	10.2457	12.6428	13.6469	8.81212	76.6483	85.2367	65.8035	97.2072	35.8885	40.0986	101.381	49.7556	72.2944	96.0488	167.464	143.276	72.9494	46.9671	44.3683	54.3548	70.6494	64.747
meta_401	Tyrosyl-Phenylalanine	12.2744	11.3197	12.4888	12.8404	13.2661	14.7274	13.3133	10.9146	16.7808	21.2751	12.7925	14.6178	14.4606	14.1975	17.5616	25.7511	22.4321	24.5759	86.5252	70.4268	119.042	98.4257	79.0084	63.8006	57.9696	45.9164	89.2922	116.128	82.9605	57.455	109.713	114.258	49.6835	67.819	79.0399	137.64
meta_402	Methadone	61.1378	68.4173	67.9295	63.6834	72.8453	91.7498	71.7879	73.3263	73.6634	87.346	79.1936	101.756	57.9064	72.0565	50.7533	55.3451	28.2032	33.1608	19.8539	16.6196	22.9151	25.5052	27.231	17.6144	13.9362	23.4309	24.3108	23.807	19.8087	24.6112	8.64716	12.5823	26.9067	25.6599	14.8088	14.0225
meta_403	Diphenhydramine	5.21274	5.28385	4.03435	8.31719	0	1.09102	6.48858	4.21245	11.236	7.18245	10.8002	2.29866	4.93016	3.18866	2.30529	9.75355	34.6512	22.9601	84.9	87.6263	109.501	95.6981	42.3252	50.324	103.191	103.32	43.5613	43.5798	42.8877	26.8408	173.127	184.655	40.3395	42.9422	91.9416	181.802
meta_404	Quinapril	180.389	201.15	226.529	196.612	217.236	241.901	222.894	252.936	225.028	225.535	210.857	225.599	300.716	280.773	183.115	166.064	154.98	208.951	303.531	361.493	151.433	148.668	260.384	296.114	31.1653	124.273	453.466	459.565	259.426	306.028	370.131	376.785	342.156	461.972	330.273	113.796
meta_405	Xanthosine	18.7126	23.0229	29.7486	40.6273	24.342	16.0766	21.757	18.7902	36.4915	34.9315	52.8085	31.3752	30.9797	25.2693	34.2352	44.9805	23.1661	23.0695	36.4965	40.6628	93.8413	135.925	67.2892	41.0772	40.2013	28.9114	26.3818	28.3864	61.4138	41.0433	99.9247	117.461	42.0299	57.4028	75.558	77.492
meta_406	Methylergonovine	35.9579	46.5568	27.2495	47.2288	16.0882	19.3689	32.9604	24.1962	60.6726	67.7316	39.0667	42.0726	34.6622	28.6047	52.6408	54.5382	69.1374	68.1504	78.1261	84.401	70.8137	74.2511	54.2282	62.5784	108.274	111.745	110.292	100.629	104.533	94.3309	109.142	99.8383	103.458	125.586	96.2751	74.4096
meta_407	Repaglinide	23.3305	12.1148	0	0	6.61224	12.4799	35.4455	16.5806	18.2723	12.1904	31.7172	8.73915	41.0951	16.4225	52.575	25.78	42.16	46.1083	23.4748	61.8437	42.8479	41.7347	55.0024	43.7645	68.3627	17.6333	35.7733	19.3174	2.66631	29.8832	1.81119	22.0794	0	2.73193	16.9186	12.1772
meta_408	Dihydroergotamine	21.338	10.9124	2.87177	0.940991	3.01237	4.83051	36.9394	27.8484	11.0107	7.9658	18.1539	11.3787	21.0058	8.20523	15.5145	6.43688	0	0.73194	0	9.14945	4.06789	0	4.59886	4.4063	5.40283	1.70019	0	0	0	2.25259	2.02435	0	0	0	0	0
meta_409	Geranylgeranyl diphosphate (Geranyl-PP)	28.6191	28.6649	24.9476	36.285	18.3067	17.3391	19.9735	16.6062	27.4321	23.1997	19.9193	15.1833	41.617	39.4702	45.1801	57.024	28.8284	34.3594	25.5944	26.5078	19.2297	21.3312	12.2579	14.2132	10.3385	14.4948	10.5828	9.45116	9.26635	15.2466	14.4454	13.9984	0.769607	2.11358	0	1.45751
meta_410	3-Methylbutanoyl-CoA	31.64	46.6761	63.1591	57.0233	58.8329	49.2654	44.3707	49.7111	55.6552	47.8449	38.5933	48.9705	68.5088	60.5121	52.9729	40.0249	46.0215	57.2172	67.3617	68.4253	68.1543	67.8087	63.6706	49.6786	34.0345	27.0416	79.5896	51.1828	52.4437	36.351	46.9976	47.4485	64.5201	51.5412	52.0573	63.6273
meta_411	Gentiobiose	90.7779	91.5375	93.9992	101.849	75.8383	86.1005	132.007	136.298	149.826	86.1143	66.0157	118.725	127.719	122.765	136.504	153.476	133.834	109.88	438.835	457.715	185.638	149.081	360.18	364.062	51.7551	59.3413	142.764	139.719	125.349	145.356	134.32	144.308	69.5638	61.631	144.944	127.511
meta_412	Dihydrocapsaicin	0	0	0	0	0	0	0	0	0	0	0	0	0	0	0	0	0	0	0	0	0	28.8691	0	0	0	0	0	0	13.2174	0	1.65351	0	97.2893	161.682	33.1134	18.6195
meta_413	Butorphanol	29.7208	32.6203	43.5723	41.0682	46.2159	54.7746	37.087	43.7922	47.33	62.4056	49.9771	76.5565	26.2441	37.82	18.4272	24.2536	24.6678	21.3217	13.5419	13.9634	18.4528	23.9322	19.0383	20.2091	4.54274	13.7702	15.507	12.1225	10.7783	11.9716	8.20906	13.395	13.2282	16.1514	15.0758	10.3183
meta_414	norpropoxyphene	86.8734	88.3005	25.7329	27.5486	48.6455	55.0208	67.7838	69.6329	38.6446	32.6422	50.4442	60.6774	66.4617	66.767	58.295	39.7573	20.5951	24.0856	8.74201	19.9376	13.0507	8.20279	18.9276	14.6274	10.1355	7.80989	2.3838	5.3132	3.19862	0	14.0813	19.3447	1.04193	2.35912	20.5759	27.2881
meta_415	L-Cystine	19.2905	20.135	21.3891	26.2054	26.051	24.1655	18.6766	17.6543	17.7395	16.2538	19.7447	21.6983	17.9235	20.0875	16.8132	20.499	22.3312	20.2834	23.8291	21.49	22.5382	24.6754	21.0513	25.8033	23.5881	26.7431	27.1512	26.3948	30.9467	28.8938	28.5756	28.2356	30.3035	32.404	25.0181	32.1553
meta_416	1-Phenylethylamine	7.32205	1.8389	1.9366	7.66607	0	0	2.30297	0	4.15224	2.78546	0	0	0	0	42.5152	85.6223	131.67	67.2517	10.7644	12.9024	15.2241	14.5822	0	0	89.9902	105.157	7.08166	0	44.6604	23.7215	58.3613	40.7183	14.9582	9.95442	87.0258	44.4135
meta_417	PS(16_0_16_0)	229.521	301.066	133.448	209.483	233.558	239.564	175.596	152.708	167.526	172.75	135.045	160.951	123.449	97.6961	146.753	143.01	242.454	173.92	157.074	228.365	295.941	394.746	179.866	203.716	162.026	211.02	261.2	163.103	214.122	243.807	216.711	221.609	226.873	194.246	273.137	190.832
meta_418	Acebutolol	95.9989	75.3992	94.819	112.767	125.802	68.4127	342.69	239.132	288.018	142.907	305.781	122.748	393.51	327.163	498.323	342.746	362.705	356.745	403.758	536.885	330.774	403.577	550.481	579.916	755.46	453.782	435.589	395.304	276.72	414.27	410.129	598.115	260.526	299.465	531.505	565.304
meta_419	Kynuramine	39.3526	53.4037	63.2205	78.6581	103.451	79.5476	26.6278	29.0859	68.3269	69.4945	41.8449	59.7259	31.2648	92.5237	45.7862	61.1162	37.9846	34.831	20.2338	12.0178	11.0029	10.4346	9.59496	11.6738	5.22989	11.985	7.34628	10.6179	23.2981	10.8886	37.2558	16.437	11.7867	12.544	13.823	14.1197
meta_420	Arginyl-Methionine	42.123	47.8778	64.4259	65.6047	49.083	59.4787	50.0767	45.4226	75.8358	98.4522	51.148	81.5292	68.4387	99.313	57.1132	86.0955	138.346	112.572	31.9641	36.1628	40.8912	55.1401	36.4572	39.4689	21.9246	52.156	52.3195	40.4179	48.8967	47.9814	55.2727	54.3431	112.761	98.5602	82.2336	69.4303
meta_421	Oleandrin	18.6265	17.4192	13.2076	18.157	20.1055	17.2906	8.50608	3.61972	5.93568	8.16209	9.90305	9.81261	4.12858	17.1327	8.46735	15.2854	24.9952	11.2471	27.7412	14.9064	1.89942	3.80231	16.0545	12.8226	4.21327	12.7406	6.86481	11.9295	40.8731	2.01916	68.4166	19.8861	17.0489	34.7675	8.67041	18.1543
meta_422	1,3-Dipropyl-8-cyclopentylxanthine [DPCPX]	12.4849	10.8178	17.302	24.2524	8.29649	22.7353	12.4187	17.3739	14.1801	25.2543	14.2419	20.8861	22.1216	24.3807	20.849	24.2729	36.3703	65.6707	23.2487	32.1218	37.6398	37.2637	33.7782	32.7486	46.0556	40.8378	43.9746	41.3542	39.2163	40.4385	36.0055	43.3169	62.5686	46.2679	51.6837	33.6112
meta_423	Jasmine lactone	0.553819	0.556778	5.51846	2.34424	2.91118	7.08861	0	0	0.693038	5.10385	1.15674	4.61483	0	0.730262	0	0	1.28907	0	0	0	0	0	0	0	0	0	0	0	0	0	5.43991	0	0	0	0	0
meta_424	Phenolphthalein	1768.6	1703.83	1032.33	1034.22	1247.93	2878.28	7603.67	4466.84	2850.38	2179.08	1639.49	2661.67	4902.94	3933.37	2252.77	1178.57	1605.37	2686.54	24.9832	22.0557	13.946	16.222	8.89181	6.30407	6.30092	3.1783	10.9407	6.90341	0.499334	1.80734	3.93828	14.6326	20.1572	1.19185	11.1898	10.005
meta_425	Estrone 3-glucuronide	38.3808	33.8442	68.8336	59.2749	77.5613	75.583	37.7504	57.0141	75.5683	104.458	88.8955	106.57	18.3112	37.3969	15.8405	18.07	50.7354	53.3939	20.4793	11.6914	31.9078	25.3333	27.514	26.046	23.3698	56.7119	39.7817	49.6036	25.5235	35.5723	19.1946	16.0397	74.9519	47.5593	53.1277	42.2404
meta_426	Trandolapril	707.781	685.62	528.853	459.456	587.911	524.235	598.136	575.372	316.632	295.88	312.105	383.901	469.154	326.539	534.899	394.747	439.239	455.151	1304.36	1474.61	1810.9	1688.31	2559.14	1808.9	752	508.076	719.839	622.458	425.399	536.46	477.294	475.666	541.716	421.439	803.866	898.972
meta_427	Flurazepam	5.28491	5.08586	6.93698	5.8234	4.0957	4.1402	5.13712	5.64889	9.80602	12.8485	1.72591	5.05577	6.03839	5.37446	10.8113	10.8406	6.40781	7.68752	18.6266	17.2287	11.6665	7.25061	15.937	11.7529	5.79719	9.67059	9.27078	15.2647	9.44611	12.0003	11.7391	13.0927	9.96677	11.985	13.8949	13.6738
meta_428	Deltaline	84.5577	75.8713	57.1005	47.9208	55.972	60.0228	68.9266	73.5927	66.7012	66.4766	75.7068	90.0348	59.8481	69.1568	74.5512	86.1092	86.9834	70.3058	97.4942	97.3799	82.2418	85.6914	94.2613	98.3331	85.2872	123.947	101.196	105.093	124.14	114.609	88.5309	93.1088	164.338	138.728	109.179	105.412
meta_429	Tryptophyl-Isoleucine	11.5056	12.1229	8.52544	6.51464	8.7286	4.91991	9.7523	12.1397	11.4249	12.8563	8.37876	9.66184	12.54	19.1839	15.696	18.0773	11.7597	8.30023	21.0831	19.7846	12.2763	19.1363	17.5989	22.8051	10.1797	12.219	5.47399	11.072	20.5841	11.3313	13.7377	20.5715	5.78383	11.7123	9.97971	6.51642
meta_430	Lysyl-Serine	10.8874	16.329	15.4898	6.53691	40.8144	55.842	25.4506	50.6866	21.252	26.0206	26.9479	64.1278	7.61509	13.7788	2.74775	0.559223	2.26667	1.25264	5.25211	2.18938	3.52887	2.33031	2.23152	2.6083	4.84656	0.783162	2.47244	1.16476	0	2.26694	0	0	1.31936	1.64815	0.977916	0
meta_431	Arginyl-Threonine	45.5975	50.4484	20.3605	19.2813	13.9424	12.4705	31.065	30.6913	42.5979	31.7107	23.2076	25.2147	21.9064	20.2149	22.1738	24.9819	69.4045	47.8208	94.1696	102.483	120.751	131.101	82.1924	86.4413	28.3573	71.7643	64.9029	59.071	88.3068	77.4572	97.318	123.167	60.4728	43.7813	114.783	113.592
meta_432	Hexylglutathione	243.036	291.223	194.782	259.697	171.53	245.224	364.486	266.545	284.856	295.541	286.021	265.391	268.813	287.825	337.411	256.198	260.727	284.84	335.504	347.215	417.361	382.264	499.828	415.638	360.179	354.279	473.065	524.612	533.096	659.629	426.436	568.528	450.355	480.808	761.825	863.889
meta_433	3alpha-Mannobiose	136.168	103.625	51.5913	25.6214	42.8484	55.4481	132.038	114.443	50.5603	49.7935	114.59	76.3437	101.453	70.4096	25.8498	9.27963	0	0	7.36267	13.3841	0	0	1.15871	0	0	0	0	0	0	0	0	0	0	0	0	0
meta_434	Dexamethasone	2.06713	0	2.10748	4.24755	0	1.79197	0.460563	2.90211	1.26992	2.58746	1.03888	0	0	1.82582	2.41853	3.47554	3.38106	2.68688	22.9241	17.04	46.6596	19.5274	24.892	26.8532	4.05589	11.1443	18.1191	24.9982	14.7545	22.2365	14.142	6.99031	24.2952	14.1329	80.8085	102.649
meta_435	Simvastatin	46.8026	46.0864	42.6695	30.871	36.5518	31.1564	41.3169	36.1427	32.8299	24.2721	49.3809	34.4581	24.6194	26.158	27.7995	16.9571	32.6364	22.5014	49.2447	43.765	44.2897	63.9894	54.2373	46.494	62.9408	45.6472	43.833	46.7458	53.8305	41.4877	40.6914	41.1127	28.0367	26.8143	37.5209	44.3274
meta_436	Asparaginyl-Tyrosine	5.73961	4.70951	8.73814	6.79794	7.52814	8.55567	5.33735	2.36499	6.1918	15.2819	10.6042	10.2025	1.48582	9.9729	5.20368	6.03323	10.5744	5.27885	13.1122	3.39737	6.17209	1.96098	1.41532	1.33293	4.12843	8.34695	9.88247	5.23968	16.9454	0	11.3305	4.41262	0	0	0	0
meta_437	Valyl-Tryptophan	5.3156	0.631974	4.13848	6.08841	0	0	6.33922	1.80808	11.2062	10.6704	3.17913	2.81533	1.90383	0	24.5551	30.5055	27.2795	21.1861	11.5529	26.1664	22.0339	16.1004	9.07595	9.93889	73.9403	53.9847	11.1844	10.6412	21.2327	20.5505	28.5882	28.2274	3.88286	3.61319	10.3354	7.15182
meta_438	Histidinyl-Valine	12.802	11.3507	13.198	19.6186	11.8583	11.2959	17.05	12.0123	12.2774	21.8447	12.3546	13.5681	7.80143	10.5552	10.6823	10.85	0.878114	2.40054	0	0	1.33423	1.12622	0	0	0	0	0	0	0	0	1.30812	0	0	0	0	0
meta_439	Confertifoline	106.012	96.9329	101.192	85.4689	129.871	121.237	140.305	155.288	120.949	120.299	103.285	128.031	125.873	166.433	124.369	145.258	78.7967	73.595	178.748	206.968	132.443	141.296	126.387	153.829	104.223	88.2556	90.5973	79.9881	140.139	125.182	108.846	109.498	87.6194	95.3871	83.9825	72.5889
meta_440	Dyphylline	88.17	92.8679	123.028	159.66	95.7389	109.852	143.093	129.261	178.722	203.584	150.753	118.424	184.258	162.231	243.87	240.928	281.989	312.172	211.205	233.104	281.578	243.36	242.595	238.469	228.389	276.679	195.75	191.112	284.43	263.463	230.417	235.597	239.028	216.085	272.049	274.489
meta_441	Scytalone	85.0967	94.6329	97.1917	85.8808	76.1827	85.0304	83.7558	94.6685	53.1255	35.1834	45.461	110.845	39.1136	40.1248	45.5374	42.071	20.2542	17.1366	135.043	110.558	94.0288	82.5781	114.912	131.289	72.644	77.4012	81.0059	71.152	62.184	81.738	51.8172	72.8056	15.6195	25.9779	27.6841	36.6813
meta_442	Pimozide	1170.29	2170.1	3212.04	3037.09	2173.3	4357.32	879.508	1126.63	2238.73	2638	899.839	3322.67	548.174	2021.94	237.732	383.326	340.723	356.695	161.683	149.349	179.157	276.895	166.889	222.374	62.9575	153.28	155.818	115.75	150.74	139.021	77.182	84.6518	99.3779	110.026	67.0724	45.3285
meta_443	Beauvericin	128.783	97.7968	57.172	64.6116	55.998	36.0901	70.5232	35.0465	64.1786	27.2213	127.832	23.5283	477.168	388.906	675.14	472.206	459.014	595.166	165.312	177.214	102.001	105.347	123.896	129.542	200.533	117.561	100.127	113.902	40.1779	71.5886	388.205	509.307	122.78	155.315	299.484	354.844
meta_444	Phenylalanyl-Arginine	16.5566	13.6935	0	1.79329	8.56388	25.4623	65.5855	64.2608	5.45156	5.8918	16.8842	37.3035	53.6756	28.9647	33.8015	12.4367	12.8026	15.9145	21.6176	39.2699	36.6719	42.2395	36.9342	31.6517	39.0883	17.6906	44.3675	31.8368	17.8322	31.5013	43.1245	54.4337	70.0698	54.0038	104.982	93.4757
meta_445	Boldine	46.3924	31.4903	42.8892	31.6053	52.078	44.002	66.0916	61.1341	40.6192	51.8137	53.4792	54.8901	38.7738	36.6324	39.9727	30.6661	15.3105	14.17	64.7154	53.2793	38.0915	31.6485	54.9569	46.9502	52.586	30.3243	24.9866	38.7009	44.3476	36.9834	54.7412	34.2826	23.1573	30.9121	14.3987	19.274
meta_446	Vindoline	12.6272	12.633	12.8153	8.50589	4.6692	6.37081	11.7376	8.48336	13.6861	12.6837	9.27597	9.2704	11.0904	9.97503	15.9003	13.3474	2.435	5.36943	3.61277	6.7026	6.55384	6.23373	4.93736	0	0	0	1.80199	0	0	0	0	1.1899	0	0	0	0
meta_447	Acetohexamide	35.0013	31.2848	40.3572	46.3624	35.3362	25.0017	41.4189	38.6541	51.3157	52.6891	33.2819	45.3854	51.5991	46.1908	79.9935	87.8813	63.625	59.3976	59.0332	61.5282	69.5281	54.1948	53.6161	65.4297	57.8741	72.561	52.9993	47.2017	46.6252	53.5684	67.574	58.2448	45.6061	41.1125	65.0878	58.2723
meta_448	GDP-L-Fucose	2.86756	1.91083	1.25409	0	1.13033	6.62912	19.682	29.0235	7.49625	5.17715	15.0705	17.7847	8.99911	14.4622	5.28497	0	2.77068	1.46263	0	1.14275	6.02993	10.795	22.4749	14.9057	1.19084	3.65044	10.5003	7.24817	4.74648	9.79055	3.25234	6.36398	23.9846	15.8083	21.5654	14.4168
meta_449	Furfural	90.9778	102.541	126.054	154.391	162.554	155.274	120.452	120.619	117.239	135.064	134.022	145.374	127.778	136.555	139.822	151.831	189.631	189.953	169.644	170.121	168.373	172.24	175.067	157.147	202.917	201.216	214.108	185.452	177.116	183.13	183.898	185.128	231.711	214.961	177.873	178.599
meta_450	L-erythro-tetrahydrobiopterin	67.0513	44.5804	45.8656	39.6441	46.6059	45.9066	61.439	63.3743	39.5084	39.7197	56.0301	49.6542	77.8826	63.1728	54.9378	51.8233	13.8361	21.4919	54.8941	51.6857	21.3551	8.55659	47.0677	45.5448	13.3494	6.02423	13.3644	22.9049	22.7122	28.1798	7.69176	2.15444	1.94788	3.83014	0.982136	0
meta_451	5-Methylcytidine	16.4082	16.1555	41.5032	41.0198	85.0704	70.3537	10.0222	12.0449	20.6575	26.1522	21.2852	33.9785	3.16075	35.5848	12.0023	14.1697	15.1151	5.29791	30.783	7.32353	5.47922	7.51785	9.76963	9.73597	5.8739	3.59065	8.34628	28.7161	40.9785	9.05043	100.656	24.4869	26.757	63.4704	15.2873	25.489
meta_452	Pyrethrosin	22.0269	20.4087	10.6261	10.3384	12.4237	12.3943	19.8868	20.268	21.2576	16.0842	13.7215	23.6469	20.7738	17.1188	20.288	17.8983	5.04416	10.1052	12.3927	15.3616	11.4949	17.2406	14.0682	16.7867	4.46226	11.9641	9.98031	14.3906	11.8982	8.82704	9.44839	12.8173	6.94294	18.2373	18.8971	13.558
meta_453	Xanomeline	8.77286	8.58111	4.75646	4.67002	3.97439	3.42577	17.7939	15.1542	16.6274	10.5987	8.20009	6.58468	26.1064	18.2717	19.1806	17.02	8.67394	14.4502	10.814	18.4299	15.5738	14.0986	13.1848	12.1265	5.90009	4.54558	0	5.46414	4.45437	7.87287	7.21745	9.00364	2.32181	5.33243	4.55611	7.86462
meta_454	Threoninyl-Isoleucine	17.1888	23.7882	18.2891	18.6195	13.2228	11.2476	15.0132	14.6014	22.9727	24.1657	16.2305	17.8349	23.5518	18.0913	18.436	20.4618	9.75121	11.7975	5.86616	7.20539	6.03967	6.50815	6.25874	4.72521	1.30058	4.75231	1.16483	3.26959	0	5.21552	2.03724	1.37915	0	0	0	0
meta_455	Misoprostol (free acid)	107.112	75.1594	46.0554	88.6039	117.892	117.354	137.219	140.775	126.569	105.916	112.742	84.7582	96.4615	79.8272	111.75	76.3823	92.8662	117.354	111.397	128.863	123.384	144.761	156.718	139.873	163.7	94.1333	166.131	141.192	88.642	128.601	91.6713	101.379	83.2989	72.1046	108.322	118.344
meta_456	Primaquine	7.99898	12.1442	21.0065	9.03633	32.696	31.0085	14.1098	22.3452	12.5293	18.1757	36.901	49.3393	0.788878	3.6789	2.6814	4.466	5.44687	9.58059	0.952699	0.771728	0	2.6506	2.26533	2.03189	6.49884	11.3266	17.3812	18.9973	12.8725	5.57377	8.074	7.15504	30.1224	22.2025	14.934	5.97548
meta_457	L-Aspartyl-L-phenylalanine	70.104	76.1809	74.1621	66.9591	64.4315	69.0183	75.2339	85.3986	55.6308	68.4015	69.2111	76.9416	59.6095	59.0826	109.142	91.8325	109.022	110.762	69.0281	64.4528	89.3349	96.2881	138.3	129.532	107.935	135.742	93.0912	77.4918	76.0504	72.2013	70.8882	83.6654	93.9362	131.905	105.644	97.369
meta_458	Tetrahydrofolate	5.55638	2.30673	2.09627	5.64275	0.265563	0.694454	14.1096	17.0765	11.9335	8.20907	3.83709	0.878912	17.1743	10.5568	19.8002	21.9857	16.2277	18.8725	28.5819	52.0257	50.7048	54.4192	48.1115	48.0247	12.6637	12.7154	27.3099	20.896	24.5127	31.52	29.1692	37.3935	56.4284	41.3436	47.7319	37.7831
meta_459	Ginsenoside Rg3	393.704	394.521	522.217	560.592	606.396	463.504	732.75	352.263	612.295	717.685	364.21	416.114	288.642	436.523	467.24	613.582	389.18	335.789	1034.8	741.186	1042.57	1104.24	424.297	596.006	1384.12	1587.58	469.453	625.512	1609.91	1180.66	1398.01	1122.73	381.301	781.647	318.559	434.651
meta_460	(R)-mevalonic acid 5-Phosphate	1032.33	1068.97	1255.37	1394.86	1343.84	1247.89	837.116	906.084	845.573	812.141	899.251	965.381	915.144	868.266	859.644	821.771	1062.67	1088.48	995.034	953.639	1049.79	985.249	1054.44	1037.49	1203.25	1043.1	1394.59	1160	1166.08	1194.71	1111.56	1115.41	1426.89	1322.08	1173.37	1320.14
meta_461	Nname,Clomipramine	112.559	120.838	17.8079	18.4568	15.0721	10.9386	25.4207	16.8515	27.2529	18.1872	11.4464	12.0407	31.8281	19.2042	47.0257	41.4023	74.1676	47.756	98.9482	125.462	133.829	169.657	90.8992	92.6713	49.6075	87.3277	45.2543	26.327	63.0745	47.7196	83.3183	133.356	37.7701	39.437	91.0974	112.98
meta_462	Threoninyl-Serine	36.0579	24.2316	15.8534	17.5014	11.5228	6.53255	20.9004	11.0955	24.5596	27.7316	14.1757	10.3879	16.75	11.379	140.728	195.37	318.68	171.905	125.942	78.7206	75.9613	33.2458	71.0585	96.6002	596.895	268.358	34.2063	41.7333	56.9421	52.852	222.767	208.273	19.8662	37.6317	26.1698	27.2193
meta_463	Tryptophyl-Glutamate	24.4742	24.3027	37.8036	39.6435	28.7056	27.4659	64.7124	38.1576	88.5312	100.237	70.2052	43.9521	101.677	61.9723	42.0626	46.2886	59.9648	66.2749	24.2061	33.0457	152.108	267.498	56.7699	74.6583	10.2251	28.4152	43.9049	52.9431	42.3922	79.6764	158.933	230.25	154.502	55.0403	324.453	200.436
meta_464	Allopurinol riboside	64.1272	64.108	82.8727	52.7605	69.0713	61.1609	28.5001	29.3538	26.0167	20.214	30.239	34.0284	23.9024	30.0408	17.6933	15.0959	8.90696	14.538	16.3651	15.7091	6.57224	9.03173	15.9449	10.7819	7.58263	9.9572	19.1627	14.5442	14.6325	22.0597	16.661	15.1375	19.531	10.2368	11.1666	16.528
meta_465	Tyrosyl-Histidine	39.3525	46.4371	57.4822	67.0038	66.9111	67.4922	54.9411	67.2241	84.8613	78.4561	68.7316	70.7801	52.5663	76.8318	37.3039	50.5007	44.5154	56.0918	20.7267	26.1909	40.9564	47.0642	45.1275	49.8726	21.2675	40.9253	23.7771	35.849	46.8973	44.8139	42.592	31.6192	48.8552	25.7837	72.6512	70.795
meta_466	N1,N12-Diacetylspermine	43.3245	40.7062	40.401	34.7162	54.5182	33.4441	34.1669	35.2013	24.6005	27.3061	21.2941	41.2246	48.7605	55.6039	29.0331	28.4155	8.689	5.92982	36.9144	47.4765	20.343	26.2967	28.4566	32.79	6.85184	8.53723	12.2519	15.0523	16.2954	18.9654	3.13626	5.36674	0	7.31521	7.65082	4.22994
meta_467	Methionyl-Valine	49.3892	48.4207	38.4771	39.547	27.2723	32.3397	19.0156	16.7531	15.7762	18.0317	18.4845	21.6735	15.2033	16.363	19.4032	21.3984	29.2547	27.0448	11.9936	15.5776	15.7812	13.1149	18.4127	10.341	26.0121	25.0791	18.2367	25.961	27.3701	20.2946	21.9446	14.2924	26.102	26.7453	21.3695	26.0415
meta_468	Bisindolylmaleimide I	32.9764	38.2904	40.7481	55.6974	28.0102	27.3869	43.8253	24.3036	45.4645	42.2785	52.512	25.4875	40.7655	33.5985	56.9931	60.388	29.8704	36.2204	7.0589	9.90133	22.6085	27.8373	5.70186	9.53281	29.8359	18.2723	2.18916	3.69828	8.78029	10.79	11.422	7.82824	10.1218	4.09979	7.39279	13.1495
meta_469	Pterolactam	0.279566	0.913798	2.06838	1.72345	0.0254463	0	9.13363	9.83265	14.3583	12.9519	2.10397	2.7648	30.6645	27.3699	20.6079	15.7306	14.6976	21.6314	0.00235619	0.926847	0.631876	0	0.0884514	0.32503	0.0475681	0	0	0.0564833	0.0551987	0	0.148761	0.215802	0	0.0438208	1.71737	0.0173503
meta_470	RU-0211	12.2676	16.3847	14.1606	16.7508	9.89813	15.7692	13.3697	14.6378	19.1566	22.2612	18.927	15.6747	16.8257	15.981	20.7613	22.1273	26.6031	18.5442	20.2518	19.3631	17.2799	17.9223	33.4659	39.2052	23.7321	43.3401	24.0245	34.0838	20.3314	21.1944	31.8103	26.4853	49.6455	34.4488	50.8434	38.595
meta_471	2'-O-methylinosine	1.31333	1.88301	14.0592	10.5843	14.8659	18.0031	1.1131	7.19404	4.55472	9.20508	10.5236	13.9294	0	1.51085	0.115443	1.66932	0.0614648	0	18.0253	10.4117	16.7298	15.7979	14.8885	10.5707	27.9915	45.3817	33.9908	44.0395	57.6029	31.1358	37.3503	11.7091	34.2221	45.743	23.9241	24.6815
meta_472	Amrinone	0	0	0	0.75582	0.102047	0	0.731377	0.831138	1.93152	0.561128	1.63327	0.365921	1.16893	0.575947	4.84624	6.96671	3.54035	3.11868	56.3203	67.5128	29.7276	25.9595	59.5983	68.4364	0	11.6339	68.6472	44.3798	21.9333	26.2573	29.3521	29.3735	33.1514	27.2412	41.9312	59.5088
meta_473	Zidovudine	100.541	122.818	327.128	362.629	274.032	202.991	192.926	163.277	348.05	348.865	270.922	195.884	235.582	272.386	410.996	493.856	577.694	663.446	129.911	157.65	213.352	222.067	256.772	192.699	364.692	533.046	238.363	177.538	579.881	540.721	725.011	679.233	206.779	485.298	238.388	207.704
meta_474	Phentolamine	60.8989	44.0201	6.90759	8.85026	9.64709	3.27276	20.8062	9.23244	12.8989	4.47605	8.08662	5.4941	51.5589	19.8836	53.1621	55.1416	14.1225	22.9467	24.8371	41.3567	15.8212	6.17688	23.7073	20.1519	10.2758	7.91703	10.3656	5.13034	0	7.23177	1.28748	8.9232	0	0	3.41158	1.88536
meta_475	Miglitol	12.6733	11.5214	19.3675	20.2314	10.6881	4.52588	18.5285	13.5259	16.2277	17.1748	12.2623	12.0096	17.8664	13.1161	102.616	70.2372	26.8034	25.2133	52.1869	52.0182	21.6682	18.9898	22.0535	23.0082	28.7672	28.6688	10.1197	12.8347	11.1225	24.9113	18.6283	18.1714	0	5.8867	13.9832	14.7777
meta_476	.alpha.-Estradiol	19.434	20.0077	13.8148	12.0015	10.5373	16.7875	16.0088	15.4955	20.2523	22.7653	15.7205	18.3092	66.3404	37.1636	38.3082	26.8217	15.7647	17.1948	15.1585	22.6691	40.5328	53.2584	19.9708	20.8552	19.3916	31.0113	20.5415	20.568	16.0193	14.6525	24.9368	23.0706	22.0237	20.8095	18.0159	16.4935
meta_477	Nicotinic acid adenine dinucleotide (NAAD)	40.5403	49.0681	58.9137	51.8762	49.1242	48.1996	28.4577	25.0395	24.417	26.8694	23.4272	30.3543	33.0229	31.9112	26.1231	23.3685	29.1757	37.4957	33.1016	37.0736	37.6517	33.8835	37.1991	36.1698	33.4757	29.2569	56.0092	36.3636	31.8198	37.4713	31.6247	36.1257	47.7552	43.9814	31.3059	47.9842
meta_478	Loganic Acid	35.5387	34.5649	33.3901	35.8954	26.5713	26.806	33.7492	36.4651	38.8296	39.9588	37.7505	33.395	45.9159	35.4269	38.2295	43.2545	57.433	57.5086	33.4611	37.3931	49.3881	42.1512	37.0971	34.2153	31.2746	41.9098	35.869	33.6181	31.273	35.2572	31.6245	30.0921	32.109	24.8735	41.5648	39.0662
meta_479	Histidinyl-Phenylalanine	8.32819	8.84371	92.3646	94.1068	94.7522	140.313	141.049	151.439	164.528	192.494	136.569	198.315	118.033	142.458	33.9001	42.1613	56.7739	60.532	63.2528	76.2641	126.134	194.164	107.871	102.52	56.3299	146.721	147.81	147.801	180.738	153.234	57.2959	69.5535	391.429	277.674	331.353	206.943
meta_480	Trimethobenzamide	23.4989	22.4804	24.6071	18.8136	26.3667	32.6179	22.9921	24.0834	23.8206	25.892	27.9304	34.603	25.3644	27.5908	19.388	24.1461	3.99635	5.56879	1.54519	7.16024	5.92789	7.554	8.13191	4.59227	2.21815	2.32475	0.776981	0	4.24884	4.08799	0	0	0	0.844274	1.18103	0
meta_481	2-Methylpyridine	16.2881	22.3335	24.0516	18.8048	22.9215	34.0421	22.0733	38.0726	17.7721	23.2324	12.4713	35.5395	21.9754	29.1391	5.17889	5.95345	0	0	0	1.93965	14.9703	41.5114	3.50097	3.06595	0	0	3.55055	3.70254	2.00238	0	0	0	0	0	1.51469	0
meta_482	Spectinomycin	115.861	102.648	102.751	125.307	65.294	44.4562	113.97	69.045	145.657	150.859	87.1751	37.9486	213.841	185.848	370.106	535.913	430.545	417.919	251.863	268.937	171.117	159.147	188.939	234.769	104.497	112.293	63.6666	69.0405	113.542	96.2678	224.193	218.283	62.1555	68.908	168.458	113.753
meta_483	Nicotinate D-ribonucleotide	20.4274	16.3797	16.3481	6.60546	13.164	27.2203	49.628	79.662	39.9767	34.523	47.6788	57.5485	55.5063	54.3254	25.1416	20.9785	15.1644	18.9121	20.7934	19.842	47.2674	54.9316	88.7409	62.2729	45.4138	48.0827	69.6264	67.591	47.1404	67.0407	49.4877	40.4303	298.084	183.213	230.822	176.773
meta_484	3-Dehydroshikimic acid	2.85656	3.55135	6.28902	6.05981	6.12216	4.69303	4.95417	3.76723	5.07868	3.64143	4.34732	4.46159	2.43195	2.12718	6.96991	5.01701	3.64668	2.71939	23.2016	22.234	48.6775	44.1851	36.9534	32.3549	80.9231	44.94	50.8532	43.9936	96.833	100.348	33.8187	25.8565	43.3547	54.4664	32.798	28.8543
meta_485	Prolyl-Histidine	154.446	134.501	181.45	197.572	121.779	86.9732	141.654	122.633	199.019	215.948	154.432	118.048	166.387	134.897	330.365	381.649	467.698	428.781	301.181	261.962	251.662	230.178	173.489	212.637	487.194	525.031	213.985	216.912	391.713	338.315	502.608	401.802	288.367	293.971	334.897	312.019
meta_486	20-hydroxy LTB4	148.027	145.915	268.604	227.575	332.82	315.239	134.038	297.781	170.683	295.117	315.101	410.177	118.591	139.825	64.7793	72.8395	61.6689	65.797	103.01	106.055	166.824	156.067	203.697	224.208	102.463	313.809	256.799	314.265	227.213	299.482	175.333	145.151	297.57	274.469	256.985	271.125
meta_487	Dacarbazine	23.8205	20.1949	29.1866	36.9108	23.5323	13.2174	20.7541	15.1791	32.794	33.0505	31.4738	11.2612	33.2906	27.0992	63.3973	74.2044	97.1914	94.5068	64.888	66.804	38.0754	39.7935	21.8441	33.0447	49.7171	45.9527	16.0291	23.7291	32.0147	33.5433	64.9511	54.3825	26.0869	25.9726	29.8925	49.8224
meta_488	Estradiol Benzoate	12.4989	11.3362	6.66267	7.30621	5.35823	5.17948	10.2627	14.762	15.4978	11.6727	15.9845	8.60683	26.2223	14.1038	90.1262	98.0288	41.7635	28.157	1.10611	0.66867	1.59503	1.4982	2.41753	0	0	0	0	0	0	0	0	1.0634	0	0	0	0
meta_489	Megestrol acetate	0	0.458736	0.534948	0.57164	9.48236	10.3112	22.5109	19.235	27.6343	23.0973	41.8483	25.7328	18.7364	30.0989	24.077	15.2628	19.6535	23.6292	33.5647	33.9461	28.1018	40.4097	33.4011	39.4362	58.8414	25.821	37.1032	42.9195	34.3855	43.134	18.2893	32.637	16.5719	11.3585	20.9638	21.7774
meta_490	Cucurbitacin B	5.87403	8.47373	11.3155	5.74301	18.2233	13.5558	15.0383	13.1384	19.0949	21.7252	25.0877	28.8934	7.2235	13.114	9.86278	11.8866	15.7698	14.0879	7.41746	8.82114	4.95823	4.39899	7.80838	10.0394	6.34458	2.97868	17.6843	17.3803	14.5102	10.3929	9.54107	8.09702	13.6106	14.097	14.9265	9.59193
meta_491	8-hydroxy Guanosine	37.4886	35.614	30.3384	28.3744	35.5172	33.1873	30.7943	41.7878	24.0763	19.2909	22.4656	42.2778	33.6288	32.1402	34.0776	31.238	16.3606	19.1821	25.8854	39.1677	24.0169	18.9611	32.5218	29.992	21.6859	16.5772	32.5427	25.8012	19.3291	21.3565	21.7324	22.5325	15.8377	21.0948	38.6203	26.4944
meta_492	N-Desmethyldiazepam (Nordazepam)	5281.19	5911.33	6644.09	6168.85	6506.38	7029.03	5249.53	5908.38	5100.12	5126.14	6159.81	6739.87	4495.97	5117.21	6362.29	6383.97	7043.28	7523.6	7986.53	7520.37	9096.04	9585.08	10319.5	10403.8	10343.6	10107.3	11567.5	9757.74	9009.91	9973.85	10146.9	9532.11	13962.7	13523.5	13325.6	12686.2
meta_493	Terazosin	15.2516	19.0836	18.162	21.5737	18.9206	21.2257	16.1181	20.4688	24.8077	25.597	20.5603	30.8928	12.6203	20.9371	8.51205	10.3468	9.76685	13.3626	8.38123	7.44354	14.4752	17.4353	11.557	10.3978	1.57369	11.2549	15.5433	12.4071	8.56605	15.1382	8.34946	8.29309	17.4589	18.1629	20.8296	15.7769
meta_494	1,2-dioleoyl-sn-Glycero-3-Phosphate	27.958	23.8155	11.3224	2.91308	7.00367	5.88999	60.5329	61.6146	30.0301	22.3718	38.531	21.363	47.3784	31.2914	95.403	60.3761	31.8967	18.0018	20.3055	49.0634	29.3798	39.6728	51.9596	37.9718	45.6229	15.4221	29.2295	29.1581	19.8113	34.7243	14.6605	25.5007	10.4976	14.2773	15.4481	18.0535
meta_495	Folate	1.48382	0.493015	0.653643	0.985615	0	3.71046	8.31212	9.26672	5.61419	5.32162	1.34298	5.00336	1.28992	3.86723	0	0	0	0	0	0	0	0	0	0	0	0	0	0	0	0	0	0	0	0	0	0
meta_496	isocarboxazid	138.253	117.178	117.09	116.377	85.9141	68.5965	125.935	107.121	129.075	127.35	105.091	81.9679	162.28	136.744	216.436	196.93	205.492	226.337	149.978	156.53	128.084	112.445	144.781	138.335	116.048	113.374	90.3371	89.8341	90.004	98.5705	105.682	102.666	59.2242	60.0083	89.7279	91.0425
meta_497	Leukotriene E4	117.613	119.722	102.777	112.486	65.7514	78.7002	107.998	118.975	115.514	127.687	108.208	104.376	143.751	149.593	104.601	104.221	24.4461	31.8489	44.0221	42.7495	46.4974	61.6454	24.815	24.7935	2.91681	11.2069	7.93228	10.8595	15.7426	12.3718	1.79533	2.01087	2.94739	0	5.50803	1.52969
meta_498	Nicotinuric acid	36.7371	41.404	53.1903	62.0997	35.9845	35.192	51.6572	44.6834	61.725	61.7785	55.0137	44.7883	61.7322	53.7447	86.4709	76.1228	73.5951	91.885	79.0475	87.6449	103.407	95.9414	57.6316	53.6963	113.733	94.9419	83.0463	74.1776	86.6835	85.893	88.5112	81.2101	58.7924	61.6961	84.9814	90.0653
meta_499	Taurolithocholic acid	90.2947	60.0396	38.2488	23.7525	69.011	87.3454	94.3005	62.7661	40.887	35.6266	104.608	58.0998	61.5128	50.2945	34.6818	10.0015	24.6176	13.9327	38.801	67.1084	49.4918	58.8252	84.4903	72.8264	69.0886	21.7785	47.1473	68.127	14.6096	36.8463	24.6433	12.2971	8.55401	0	15.2478	20.5934
meta_500	5.alpha.-Androstan-17.beta.-ol-3-one	425.027	427.527	237.279	208.739	459.234	467.778	955.042	1208.45	676.069	494.333	415.207	738.598	1037.97	960.662	452.839	600.016	93.2376	147.668	796.067	1188.33	588.288	589.189	697.272	789.112	131.991	223.477	423.877	380.293	429.764	707.187	147.685	180.428	167.522	248.009	240.021	265.799
meta_501	11-Deoxycorticosterone	35.7968	43.599	50.4735	53.7657	37.2542	28.0742	24.0571	19.5842	37.0235	43.0625	48.6616	31.5293	26.0122	27.1539	34.747	38.82	77.0967	72.5747	28.7183	23.9347	26.3053	35.1336	20.4268	23.1512	33.0271	48.2759	30.9355	24.9602	18.2582	15.9969	22.5971	21.8699	33.0349	35.2741	29.9538	20.5603
meta_502	Coproporphyrin I	56.215	46.4657	40.6004	58.3253	46.0052	58.0394	25.0795	27.5134	39.1784	36.4801	32.0608	39.2841	66.5701	49.5701	68.1273	42.2597	39.2689	34.5823	17.5473	10.5726	13.4467	19.3366	11.206	19.0493	5.84086	10.3309	2.85724	10.1536	17.4124	6.6853	39.3869	20.1275	14.2279	20.7431	10.2371	17.8151
meta_503	Daidzein	105.84	153.909	164.797	197.167	143.505	156.402	86.292	106.268	65.4691	72.2104	100.056	139.916	23.7226	21.212	73.8704	91.0701	72.4732	75.7319	206.517	214.47	180.028	154.943	196.155	186.139	283.435	360.762	319.767	258.129	206.714	238.835	257.056	249.624	209.005	286.765	143.333	202.539
meta_504	Methionyl-Glutamate	4.93717	2.21453	3.14715	1.6276	0.865816	2.83703	11.5863	9.54331	9.20168	16.9453	14.3771	12.7738	0	0	3.37352	3.76506	9.71681	5.98366	0	0	1.91	2.42873	0	0	31.6918	16.479	0	0	0	0	0.623728	0	8.99187	0	0	1.41053
meta_505	Zolmitriptan	1.44188	1.63311	2.28554	1.79103	0	0.721623	2.57511	2.16471	1.9333	2.45765	1.33714	0.711976	1.76049	0	1.39426	1.51715	0	0	0	0	0	0	0	0.600297	0	0	0	0	0	0	0	0	0	0	0	0
meta_506	Estriol 16.alpha.-(.beta.-D-glucuronide)	1565.81	1069.28	121.213	96.381	113.25	94.0889	167.468	125.269	110.975	114.843	141.249	100.111	253.548	135.818	405	331.598	224.03	204.12	194.16	218.146	163.532	119.298	157.032	139.421	188.586	108.877	67.2481	75.8271	59.5048	81.6303	94.6047	90.4872	26.34	29.4865	47.5619	65.0631
meta_507	Coenzyme A (CoA)	7.8593	8.2521	7.39301	1.3705	4.68561	9.75925	14.703	23.5442	8.55335	9.38386	16.6152	23.3902	10.7409	15.3408	12.785	9.88775	13.5497	13.5505	5.93825	4.90013	16.3351	17.8068	17.5909	11.2697	16.4938	19.6262	17.0898	22.8763	18.7707	14.533	19.563	22.1202	83.9054	61.8575	39.8914	37.6362
meta_508	Almotriptan	1.00465	2.79395	3.98351	1.04201	3.51143	3.81215	4.98788	8.3959	6.13299	9.1978	1.22695	4.47524	0	1.20153	0.328678	0	0	0	3.7333	0.865551	19.3356	14.1207	35.8887	21.9671	0	19.7961	14.2278	24.8907	18.6281	27.4353	28.7932	26.0395	54.4368	18.9041	121.154	88.7016
meta_509	Biocytin	41.5638	36.9755	61.9091	67.5785	124.087	71.8753	17.3794	27.8728	38.0101	54.7426	25.0542	50.8137	5.41697	55.0504	23.1542	25.9387	26.6957	17.9282	71.943	10.3565	19.5012	15.5124	6.84426	16.3136	10.6351	12.8798	5.30348	45.0299	49.4097	5.36831	130.091	31.0443	15.5872	32.608	7.66157	10.1498
meta_510	Montelukast	17.596	19.4356	33.9207	36.0504	18.6073	19.0925	16.9005	21.5728	25.1037	26.5061	23.3288	15.8178	29.6857	24.7568	31.2234	25.9533	47.4031	49.1122	38.5876	32.1856	36.2981	28.3523	37.4872	36.3042	23.6915	37.5451	32.9398	34.2471	29.7764	41.4808	39.5118	38.9654	36.4129	33.2929	40.0352	37.8202
meta_511	Histidinyl-Threonine	17.6318	9.24029	6.1308	4.14447	3.2073	3.15651	20.3541	23.6782	20.1035	9.84682	12.7925	8.03261	55.3315	23.7374	61.016	49.1465	15.2903	22.5983	19.7983	30.74	23.34	18.6015	19.4515	22.4866	29.0133	11.3543	11.6321	10.5269	6.98836	9.46135	16.0014	21.7226	2.38013	1.45726	11.547	11.5359
meta_512	2-Methoxyestrone	44.3124	49.8562	59.8344	57.6625	58.7973	68.4915	77.6053	82.9777	79.0219	84.8791	64.1002	77.3386	114.662	105.845	74.1259	65.5184	68.9343	84.4178	106.425	132.932	45.3616	41.7948	82.199	93.1852	2.62056	30.542	139.725	160.795	82.8111	100.43	136.781	133.694	114.618	151.059	115.17	31.8852
meta_513	Icariin	6259.35	4930.68	2498.79	2042.84	2716.32	2560.53	6032.83	5819.95	3586.97	3260.73	6494.41	4446.51	6591.24	4299.29	2926.66	1969.54	626.705	911.203	1752.97	2508.11	534.36	294.31	814.72	582.63	610.041	213.338	379.141	467.756	117.715	254.386	104.345	124.548	49.133	49.6025	77.1663	85.2425
meta_514	Niflumic Acid	1070.29	1147.52	1332.74	1121.64	1144.16	1287.59	975.385	1109.38	955.378	912.924	1145.97	1220.89	755.005	859.399	1145.37	1155.79	1165.16	1271.15	1464.03	1336.08	1611.62	1789.93	1910.9	1909.16	1869.1	1789	2108.52	1741.15	1509.58	1802.74	1872.2	1625.23	2405.79	2381.34	2331.5	2133.89
meta_515	.gamma.-L-Glu-.epsilon.-L-Lys	41.6603	37.127	31.3176	27.3397	19.7489	17.1057	25.8633	18.0785	29.1849	24.8308	22.867	14.2255	42.7454	27.5508	35.2756	33.1711	23.3908	24.9407	66.3516	79.7989	45.2968	35.3163	40.517	41.8361	8.74016	7.02723	41.1447	43.9322	21.4904	34.8834	9.50177	11.178	12.9936	24.5724	36.7948	52.1222
meta_516	Phenylalanyl-Cysteine	0	0	5.82625	9.22646	0	0	2.74688	19.1586	0	0	0	0	0	5.72926	0	0	0	5.0269	80.1852	23.7195	29.0919	22.2696	37.1616	29.1655	7.06632	0	30.2595	120.893	47.9494	8.99445	75.5903	93.1799	65.0841	49.8847	98.7578	91.6455
meta_517	12-oxo-LTB4	145.897	156.141	145.198	124.204	121.863	146.958	152.647	136.099	151.246	131.171	135.582	138.349	160.152	170.41	159.192	104.005	113.598	102.006	113.66	125.693	83.7107	89.4921	114.194	109.803	103.417	61.0653	96.7096	67.5418	89.1014	82.7182	61.8829	92.9343	71.217	55.491	87.2907	56.3496
meta_518	Oxprenolol	10.1366	10.0266	6.3009	8.58236	4.69086	4.6335	10.695	7.2976	11.4267	12.7446	7.8987	6.43368	6.42801	9.97248	18.1615	21.3906	12.9949	15.1275	20.673	19.8421	15.0589	14.778	18.5205	19.2204	11.9636	15.3673	15.3379	13.4733	21.3678	21.673	23.7246	24.7158	17.8861	20.7545	15.556	15.633
meta_519	Nadolol	45.4955	36.3729	66.5605	63.2576	73.2113	63.6828	50.3442	49.1676	30.4786	40.953	48.1257	42.8557	34.2992	31.8584	26.8952	19.0921	11.2335	12.3842	39.9604	42.7407	46.693	39.6507	45.9745	43.9409	113.112	74.8143	51.1571	61.73	41.0074	48.8836	21.0817	14.3596	21.7097	28.5116	12.5604	17.9247
meta_520	L-Abrine	69.6924	49.0364	3.39346	0.950664	0	2.09823	17.0549	13.2546	9.69427	6.65624	5.75398	0.64903	67.8218	6.21214	36.9296	24.4574	6.5678	17.1939	2.85271	4.25055	4.55275	0.808983	1.91395	2.16904	1.14582	2.31312	1.47859	0	1.1782	0	0	0	0	0	0	0
meta_521	Streptomycin	58.139	33.0863	32.8239	14.026	59.3615	36.662	94.6385	83.213	68.1541	62.1027	48.0996	45.6179	89.5717	71.1598	41.0652	32.1348	0	4.30089	53.6737	62.6586	73.4889	67.7594	29.9965	31.0527	12.9017	9.1161	93.1147	78.6636	0	15.8935	13.6944	13.1571	10.3438	25.7045	19.5504	43.4583
meta_522	Ginkgolide B	38.3752	28.1438	50.1263	61.8927	27.7119	21.2445	36.7319	14.4818	41.0744	51.9548	36.2137	13.1792	24.0496	26.1949	53.2664	71.8914	137.911	118.041	6.6954	4.46459	6.08759	6.273	6.77203	26.6128	7.8624	33.6173	0	1.48902	21.0877	15.8582	26.9761	18.2924	1.21197	0	16.028	51.4802
meta_523	L-dihydroorotate	101.252	126.01	112.983	143.697	120.449	123.199	81.0011	72.7852	75.9328	77.345	88.8688	92.3512	85.7572	86.0284	74.2911	89.6522	101.38	104.01	99.863	94.3094	102.225	102.055	91.8125	103.57	127.315	119.066	131.009	121.914	123.969	125.038	124.358	114.634	149.861	163.276	122.556	134.874
meta_524	Quinine	41.9161	32.415	17.3286	10.4491	17.3991	15.3782	34.4467	28.3735	13.5218	10.5124	30.6452	24.145	29.9291	20.5497	32.0693	17.7305	7.17952	8.05419	0	1.2491	0	2.87673	0	0	0	0	0	0	0	0	0	0	0	0	0	1.299
meta_525	Threoninyl-Tyrosine	39.7759	39.4753	26.674	21.0494	18.4627	15.9883	25.6653	19.9545	26.4909	26.2818	20.8064	10.9045	47.7354	33.923	24.406	17.0952	5.35298	9.23568	44.3285	52.9472	51.9415	58.9615	47.9355	61.825	21.574	23.5934	15.0908	38.5359	16.8318	28.1619	19.4859	11.9856	18.77	14.661	12.3156	15.0615
meta_526	Serinyl-Glutamine	0.0133492	0	0.203046	0	0	0	0	4.14e-05	0.150403	0	0.00190919	0	0	0.00658454	0	0	0	0	29.1689	25.7765	64.2846	29.0721	90.0789	96.5072	104.237	111.573	62.3163	79.7473	128.093	108.677	56.0582	55.0884	87.4452	61.3865	170.73	228.888
meta_527	3-Amino-3-(4-hydroxyphenyl)propanoate	94.9219	100.459	102.374	84.5693	82.6602	76.1077	51.3075	58.9469	44.5679	45.8983	39.2102	49.6905	72.6221	74.3936	59.5551	54.3016	59.7604	63.944	94.2118	85.4564	93.2737	86.04	95.8155	77.7156	48.7972	57.8209	83.9409	69.0165	67.9402	68.9544	72.1711	76.3263	88.4645	90.0096	108.831	147.372
meta_528	Glycyl-Histidine	82.759	85.4813	109.101	115.588	108.281	96.3771	107.997	113.419	120.034	136.421	113.042	109.058	127.874	125.705	172.335	132.158	122.563	161.515	143.188	156.779	146.955	127.077	147.76	142.58	109.464	121.221	142.125	146.093	122.85	155.519	96.5006	118.777	157.38	144.752	193.698	170.834
meta_529	Sulfadiazine	68.3732	66.8022	49.0583	51.8794	64.1674	110.208	239.155	271.656	115.561	115.736	135.308	171.847	122.51	139.936	275.558	198.383	231.786	285.957	287.989	324.098	484.263	539.038	646.148	672.968	586.959	437.493	430.22	372.917	310.667	333.59	480.779	599.087	773.448	670.92	1018.4	1043.11
meta_530	Sildenafil	4.65175	6.21546	17.2752	21.3359	13.4296	15.9993	14.5247	14.6871	20.663	27.2406	13.1717	13.4624	18.4106	22.1535	34.6704	35.3901	49.265	51.3643	67.2211	59.2942	48.7707	40.3585	70.6175	72.0988	22.321	39.2641	50.2369	75.1241	55.4343	45.018	84.5431	76.8769	56.1472	40.2931	83.8952	170.897
meta_531	11beta-17alpha-21-Trihydroxy-5alpha-pregnane-3,20-dione	19.8724	24.983	34.1508	32.2856	25.6877	23.9457	17.4026	13.1776	27.4249	26.633	35.5054	24.4708	21.9447	24.287	11.5554	13.5565	21.1052	28.2887	7.30736	9.9566	12.3355	13.9083	13.5591	17.9184	11.9497	18.3652	20.2567	14.9902	16.8857	9.53611	11.203	10.4902	24.8378	24.6323	16.2874	13.9355
meta_532	(+)-Abscisic acid	348.623	425.273	375.245	444.518	369.973	397.057	209.088	214.38	215.396	216.792	289.331	266.896	220.064	233.138	216.463	220.459	361.614	339.291	245.1	225.285	248.192	253.386	243.913	220.231	302.151	309.388	371.175	325.326	319.502	271.749	272.666	277.521	409.529	444.665	223.603	229.239
meta_533	Neohesperidin	7.25988	3.99982	12.783	15.6153	3.5453	1.24781	105.643	124.705	95.7791	97.0335	67.9188	97.0461	44.4762	26.2219	65.4404	70.6962	52.538	54.0072	66.7978	85.1699	84.3691	77.5387	70.5192	60.5544	88.0129	80.2377	79.6541	84.8077	64.6035	90.2146	60.4891	71.5829	17.3248	18.9101	121.101	89.2815
meta_534	Nobiletin	26.2978	33.8192	36.5631	37.6695	45.8944	57.8312	46.3128	52.11	38.5947	47.2912	38.0757	48.8037	28.2917	41.7848	57.344	64.6504	75.6728	68.7114	399.011	520.179	355.007	443.875	507.886	431.163	173.46	198.98	317.324	236.827	177.063	150.968	338.383	391.111	422.424	351.055	338.486	261.278
meta_535	Garcinol	71.7042	92.0078	32.4231	33.5033	38.816	28.0781	46.3073	55.6219	66.448	54.8444	61.8288	83.9248	30.1965	36.8345	34.7126	42.1229	128.454	70.9175	184.214	188.759	246.58	265.495	194.57	178.786	74.6522	172.361	170.928	132.825	181.87	149.15	153.288	193.365	165.574	146.086	275.187	250.603
meta_536	Ethylmorphine	174.327	167.652	94.6304	98.4391	110.07	88.4846	112.505	157.139	81.3135	52.7628	127.305	129.256	63.5057	58.8258	67.6631	41.7599	107.366	68.64	227.496	222.012	204.557	177.463	269.627	224.627	176.265	197.001	140.462	163.4	136.464	125.609	144.005	167.236	145.476	131.163	157.769	177.044
meta_537	Histidinyl-Glutamate	13.9593	12.8037	10.7339	8.56733	12.2738	22.1704	13.1091	22.9442	10.7591	12.7518	24.9016	29.7545	2.40862	1.37576	2.33405	3.21184	6.14263	4.57553	0	0	0	0	0	0	0	0	0	0	0	0	0	0	0	0	0	0
meta_538	DL-2-Aminoadipic acid	12.7719	11.7879	18.8233	20.0212	8.79334	7.07317	14.1349	11.2513	21.2058	15.4059	10.9515	11.7907	20.9083	16.2226	84.2562	73.5653	53.5083	54.4205	38.1731	37.1322	31.462	28.0491	18.1042	15.2965	43.2412	41.283	18.3979	27.3372	47.8453	42.7025	56.9743	51.9125	15.2601	16.5003	33.4233	31.5303
meta_539	Colchicine	51.1875	52.715	68.4936	86.8282	41.2924	33.7211	59.5957	48.2955	66.914	73.4188	74.6402	47.4681	80.1402	64.4194	66.8493	94.4137	124.081	115.431	86.8608	111.396	66.7223	65.5189	57.0563	72.8945	27.372	35.8699	14.4213	20.7416	23.9694	38.0238	23.5738	29.968	0	1.86957	0	5.2973
meta_540	Nilutamide	17.8701	19.9044	19.6533	13.3232	23.4864	31.6609	68.7308	97.7313	50.9964	40.5102	69.7581	66.2442	56.3391	63.6022	28.4872	22.2982	21.7775	30.0835	36.2606	38.6098	69.7207	73.8162	141.156	83.8094	56.053	79.0688	118.04	121.24	81.2354	122.557	81.2182	67.804	533.127	379.521	303.356	251.363
meta_541	D-(+)-Melibiose	268.933	294.051	431.861	406.966	228.708	183.916	340.089	258.569	510.416	418.064	191.489	211.164	369.589	313.178	430.395	541.031	794.029	715.591	60.7208	103.471	200.174	163.69	221.678	200.662	197.288	150.971	138.517	155.423	212.531	199.241	677.428	623.931	347.122	279.093	520.64	441.094
meta_542	Tryptophyl-Lysine	6.04155	2.77017	6.77798	8.55571	7.01904	7.02008	10.1282	8.1166	5.25304	3.79061	10.2183	5.17697	3.93675	2.62134	11.6252	13.4665	40.16	30.9965	16.1276	19.4826	12.8866	12.2161	20.5322	11.2679	23.1199	19.4479	15.0605	19.552	15.0661	15.8634	22.6031	27.363	10.763	8.30513	20.0819	19.3458
meta_543	Loratadine	13.0823	11.4047	18.6232	23.2293	12.8203	10.4186	24.6154	11.7261	28.3528	26.947	28.0462	17.9665	22.7745	18.7119	42.9396	46.5225	63.7306	61.0249	15.2985	16.7247	13.8128	13.9952	16.3971	17.5461	25.0232	53.9978	20.9123	23.5857	34.8696	30.1141	43.888	35.669	38.6126	31.1628	33.5665	22.6532
meta_544	Corticosterone	2537.1	2417.08	1868.33	1837.52	2339.57	2599.61	2298.37	2013.35	2501.98	2261.61	3917.08	2707.96	2984.49	3095.9	3243.48	2738.74	3328.59	3251.61	2742.13	2276.28	1947.77	2050.71	2224.91	2403.84	3717.41	2243	2588.2	3004.02	1735.59	2608.32	3383.6	3120.79	1607.49	1920.36	2525.7	3827.92
meta_545	Arginyl-Arginine	624.889	709.309	519.185	530.085	457.327	388.179	601.249	514.343	639.02	540.164	460.004	474.437	844.741	852.562	781.604	669.411	547.132	637.035	1264.89	1461.86	1543.43	1994.04	1285.12	1243.08	1041.82	977.53	821.47	689.316	1319.82	1182.39	1274.98	1773.33	477.38	698.94	959.41	1235.62
meta_546	Menaquinone 4	36.2262	35.0821	33.6616	41.5339	30.2226	42.3998	42.9654	35.8776	40.0272	43.5939	47.0917	42.7608	38.2489	43.1684	68.4351	64.4915	75.2667	73.6574	52.0518	47.3558	45.0028	46.9821	49.0886	39.331	53.5463	59.3949	44.3922	44.2986	57.0163	36.9896	65.8655	60.3395	51.5141	67.3178	34.2413	36.663
meta_547	3-Acetyl-11-keto-.beta.-boswellic acid	5.8228	4.22407	9.75573	12.1789	0	0	15.2093	0.812053	33.6302	33.332	0	0	22.7189	7.65818	11.4792	10.71	7.08157	6.13611	22.0177	30.4616	48.8983	84.821	0	0	0	0	38.9072	13.5734	0	2.88157	21.0974	32.3209	0	0	48.9973	0
meta_548	5-L-Glutamyl-L-alanine	28.7264	28.1448	20.6872	27.6532	17.9066	27.5165	29.4172	26.6346	26.5583	33.5527	26.9602	23.5526	29.917	26.6407	67.5404	32.4085	30.7729	39.3283	10.6461	3.15487	0.929096	0	1.51788	0	0	0	0	0.832965	0	0	3.04538	0	0	0	0	0
meta_549	Cholic acid	113.873	111.634	108.572	118.696	139.181	121.314	86.0077	72.5919	94.5871	86.868	91.8538	101.209	82.4234	107.32	99.3135	89.2621	90.357	87.6671	152.711	109.329	73.1573	74.1761	100.834	117.552	66.6846	52.4577	51.2152	93.4476	107.292	47.1735	179.23	87.0852	62.0402	109.178	66.7399	84.1869
meta_550	Prednisone	18.3421	8.44847	0	0	1.12845	1.40852	10.597	7.44752	5.01077	2.27363	5.70579	3.67495	8.0677	7.563	11.3576	6.67811	6.00478	3.10071	16.0066	21.6699	16.1304	13.3767	20.6049	15.2834	16.5342	8.91178	4.24909	5.36342	0	5.33923	0	9.57362	0	0	2.84044	5.27137
meta_551	Baccatin III	0	0	27.0738	21.1637	27.8884	13.48	0	0	1.48555	2.81502	3.81233	8.41996	0.00634093	0.0597985	0.00502125	0.0689585	0	0.0371911	12.7069	0	0	0.0370782	0.0802602	6.55468	0	3.86143	4.37142	31.8409	66.8094	14.4002	0	0.0347202	22.1323	53.9144	0.0572216	0
meta_552	Sulpiride	29.7419	28.5137	32.7061	41.8485	23.9438	22.4342	47.5367	40.8425	58.965	67.6363	43.1922	44.3272	55.7963	40.6995	82.2812	81.5442	92.5895	94.0281	76.6819	72.1859	72.8166	69.1874	68.9211	64.6715	84.0398	88.1589	67.6521	68.7118	73.6748	82.6679	95.8717	74.8899	39.5083	42.124	104.166	105.827
meta_553	Dodecanedioic acid	15.6728	19.344	25.4339	27.3705	21.9785	34.7521	22.6273	19.4135	30.0396	40.9118	35.5247	33.8676	30.9217	40.1239	23.8631	29.9414	28.7136	24.4461	7.95231	9.85871	6.52475	10.4447	8.60867	8.56628	5.64541	11.8058	10.4512	10.8902	9.79403	9.64678	8.53023	8.97858	16.6	24.4566	10.4707	10.5094
meta_554	Alloxan	224.045	272.134	269.896	331.177	293.975	307.334	202.248	189.346	196.722	199.694	223.292	236.403	214.652	233.018	187.421	221.703	268.896	247.581	254.09	234.165	252.295	265.129	237.51	264.033	294.439	296.607	370.493	314.899	317.72	317.755	291.588	290.844	377.189	394.799	300.443	313.461
meta_555	N-Methyl-1-deoxynojirimycin	25.3509	22.0272	28.8718	35.9296	30.0013	29.5665	24.2979	26.7145	32.2623	38.2038	46.2189	32.5098	35.882	36.2482	27.9375	29.3299	46.7361	50.4533	22.7779	28.7799	23.1264	33.7079	33.1214	34.3039	16.0942	32.6074	29.4476	37.7134	23.9796	29.943	30.7495	25.3462	43.0476	47.9853	32.3652	39.4653
meta_556	Naringenin-7-O-Glucoside	268.435	276.931	300.494	286.923	311.478	326.743	282.129	434.364	320.818	375.945	443.264	435.955	238.367	290.169	196.69	211.225	248.608	309.181	409.227	443.03	591.3	624.246	617.577	557.342	424.584	563.608	592.448	684.103	430.135	549.975	349.433	435.689	773.663	625.623	729.992	718.794
meta_557	Myricetin	58.3876	52.9713	84.6888	118.798	74.1449	56.3008	73.0615	44.9786	112.635	64.057	74.1816	57.3877	103.573	91.4612	88.7054	130.73	193.664	143.474	98.5598	134.622	125.281	82.1884	90.0018	103.403	129.255	134.951	101.371	81.2772	109.293	82.9482	107.455	100.887	54.9262	75.2606	73.7174	80.585
meta_558	Rutin	11.6172	10.3489	10.014	8.3105	10.3242	18.1491	24.1761	43.2095	16.8752	17.8472	17.6779	33.8624	17.9974	20.4183	8.42505	5.59737	2.53544	2.26877	2.63988	4.28196	7.41712	13.5512	5.19113	6.64517	2.62929	2.60149	0	3.8418	2.12052	2.28168	2.34512	0	1.63922	2.48533	0	1.66319
meta_559	Pantothenate	52.2091	40.2463	167.699	158.777	122.167	110.521	77.2221	67.5382	88.282	93.6173	89.4012	73.4311	80.3371	81.2036	105.022	107.166	106.058	104.081	115.953	100.066	102.959	71.8606	94.8276	101.508	91.1557	106.424	46.8515	86.3091	96.662	78.2372	116.549	90.3993	55.716	61.0565	70.4165	84.7055
meta_560	Ethyl (E)-2-octenoate	8.45067	8.436	3.19864	1.81598	4.996	7.78762	13.4423	14.6924	12.9643	10.1254	5.63642	8.97225	18.7853	18.9354	7.83408	12.87	0	0	11.548	13.5221	6.73436	5.86226	5.15891	11.3795	0	0	1.3297	4.36885	6.94183	6.70292	0	0	0	0	1.27554	0
meta_561	Fraxetin	2958.75	3207.97	3783.94	4431.95	4258.22	4105.06	2710.18	2914.77	2739.98	2709.87	3034.02	3316.47	3104.88	3043.94	2998.43	2949.94	3710.78	3788.57	3510.57	3368.16	3693.4	3406.16	3628.64	3536.16	4032.94	3668.85	4732.5	3998.04	4088.58	4205.69	3960.6	3992.67	5005.42	4802.61	4290.68	4672.91
meta_562	Isoleucyl-Alanine	10.1011	6.5226	2.05181	2.19726	0.601701	0.0531758	9.40831	3.56181	4.4231	2.9364	1.7954	0	7.16701	0.855413	23.4973	16.7842	8.99533	9.76167	33.7229	35.8129	19.5681	14.0967	26.5865	22.9634	60.1166	28.1386	4.84671	0	3.90335	13.1535	14.6352	13.297	4.2703	9.77698	4.4124	8.96533
meta_563	Actinonin	279.854	291.134	208.091	202.072	160.566	164.122	261.271	219.933	206.106	175.699	230.858	178.833	440.269	357.098	269.586	269.163	91.9843	106.626	63.1984	96.6527	71.0438	79.9785	71.0252	70.5691	44.7117	45.7891	36.0513	52.5635	26.5157	62.364	33.3016	42.0939	17.2801	9.75562	16.4529	33.0518
meta_564	Alanyl-Glutamine	15.8043	17.3433	13.0746	20.635	5.2767	6.76331	19.6208	6.53617	15.8641	19.7737	13.2264	12.252	14.9001	15.138	17.4216	10.9408	18.2098	21.9212	0.0378838	0.0121195	0	0.00156969	0.274745	0.259936	0.00118678	0.0171541	0.0029291	0.232307	0	0.0570494	0.0148024	5.15e-05	0.0013076	0.163707	0.194617	0.00554157
meta_565	12-oxo-ETE	87.9961	106.329	110.428	167.663	59.4786	43.8682	101.461	71.9089	101.028	75.5951	98.6895	66.4843	128.042	130.98	66.0887	96.0286	95.9484	109.434	27.7703	28.6403	35.4688	32.0604	41.7082	21.3984	19.4855	12.832	23.0649	19.2148	32.2678	30.2487	23.622	21.1198	7.33216	2.97205	17.0705	5.52565
meta_566	Bilirubin	0	0	0	0	0	0.471808	0	0.225767	0.165082	0.424755	0.267425	0	0	0	0	0	0	0	0	0	2.47128	11.4411	0	0	9.83911	53.9655	0	0	3.20173	0	6.77643	1.10656	54.91	47.4399	5.9857	24.484
meta_567	Methionyl-Cysteine	14.5571	14.8311	21.8113	20.053	20.4129	18.5535	24.0831	10.4885	23.928	17.3896	21.4478	20.8865	20.7197	22.651	39.0643	29.0472	26.1483	29.6149	52.2042	75.7903	18.9554	12.2678	40.8195	33.6598	18.3308	49.7891	43.0832	38.9179	61.3132	59.8857	88.8304	81.611	85.4541	74.93	45.4149	64.182
meta_568	Echinacoside	35.7044	27.9791	20.2657	16.4382	22.5141	28.915	37.9923	24.7041	20.0635	23.8863	37.6572	18.8054	34.6373	19.4101	11.4511	8.9867	5.08522	4.7517	0	0	0	1.30186	5.86516	7.13502	0	0.825177	1.3077	5.47492	0	0	4.94159	0.842081	2.16444	0	6.84414	14.8562
meta_569	Alfuzosin	52.0471	57.3788	108.632	88.037	94.5318	129.623	52.5205	70.8979	120.75	130.929	127.381	179.802	39.1647	66.1623	32.1216	35.407	39.7027	34.5741	13.852	20.8874	18.8246	27.3299	21.3433	17.817	11.9357	33.3437	25.6113	17.1593	27.0965	21.7444	14.3067	8.09344	35.2855	32.2035	25.602	29.2958
meta_570	3-Furancarboxylic acid	1000.96	1016.16	892.565	1274.88	1169.86	1511.31	1916.48	2158.4	1474.57	1821.09	2080.94	2338.44	1946.37	1801.15	2722.64	3019.93	2908.74	2783.53	3152.67	3243.81	3565.07	3425.37	3505.44	3520.56	3897.51	4148.15	3353.34	3187.53	2857.22	3167.25	3786.19	4129.36	5651.25	5757.7	3949.29	3824.48
meta_571	Caproic acid	47.66	48.5577	56.8614	62.5894	66.7096	74.3062	46.9067	53.7464	58.7291	78.4338	59.5711	83.0752	36.8136	50.1109	25.0242	33.8636	42.3102	33.5573	18.883	20.216	31.453	43.0236	27.3047	26.0442	14.0365	30.8281	37.6434	34.2848	38.9457	31.3992	19.2443	20.4716	55.347	48.3045	37.6408	26.3032
meta_572	Sulfoacetic acid	548.656	543.006	619.09	723.343	675.373	613.507	409.14	444.726	412.837	391.14	439.691	472.911	455.084	423.81	431.05	412.718	530.547	527.689	496.661	476.382	529.357	493.139	533.158	517.554	598.448	528.734	697.97	576.169	591.944	629.41	574.795	586.201	726.273	679.535	602.991	672.033
meta_573	Digoxin	473.328	531.02	289.51	315.644	219.043	204.828	233.976	178.966	296.638	299.463	127.205	266.148	220.802	188.363	234.702	291.993	491.851	354.713	327.625	384.404	655.056	845.95	292.866	336.88	176.257	425.877	474.294	252.187	402.898	420.33	365.6	387.957	413.553	347.161	472.128	329.456
meta_574	LysoPE(20_3(8Z,11Z,14Z)_0_0)	201.128	230.839	259.234	240.79	239.097	166.694	173.925	164.006	266.085	262.588	222.565	222.341	258.526	303.922	211.706	231.11	259.678	251.687	238.814	213.33	204.006	238.399	190.507	229.564	147.076	205.488	258.036	233.295	342.408	284.442	196.383	229.083	243.791	263.845	234.891	226.992
