# Supplementary material for: Transcriptome and Metabolome Analyses Reveal Molecular Responses of Two Pepper (Capsicum annuum L.) Cultivars to Cold Stress
Source: Front Plant Sci. 2022 Mar 22;13:819630. doi: 10.3389/fpls.2022.819630 (PMC8981722; doi:10.3389/fpls.2022.819630)
Supplement: Supplementary file 10 [file Table_10.xlsx]

## Sheet: Sheet1
Supplementary Table 10. List of DEMs in positive ion model.
	XS (0 h VS 6 h)				XS (0 h VS 24 h)				GZ (0 h VS 6 h)				GZ (0 h VS 24 h)				XS 0 h						XS 6 h						XS 24 h						GZ 0 h						GZ 6 h						GZ 24 h
Name	log2FC	Pvalue	VIP	Regulated	log2FC	Pvalue	VIP	Regulated	log2FC	Pvalue	VIP	Regulated	log2FC	Pvalue	VIP	Regulated	xs0-pos-1-1	xs0-pos-1-2	xs0-pos-2-1	xs0-pos-2-2	xs0-pos-3-1	xs0-pos-3-2	xs6-pos-1-1	xs6-pos-1-2	xs6-pos-2-1	xs6-pos-2-2	xs6-pos-3-1	xs6-pos-3-2	xs24-pos-1-1	xs24-pos-1-2	xs24-pos-2-1	xs24-pos-2-2	xs24-pos-3-1	xs24-pos-3-2	GZ0-pos-1-1	GZ0-pos-1-2	GZ0-pos-2-1	GZ0-pos-2-2	GZ0-pos-3-1	GZ0-pos-3-2	GZ6-pos-1-1	GZ6-pos-1-2	GZ6-pos-2-1	GZ6-pos-2-2	GZ6-pos-3-1	GZ6-pos-3-2	GZ24-pos-1-1	GZ24-pos-1-2	GZ24-pos-2-1
D-Pyroglutamic acid	0.707127	0.00119668	1.48201	up	0.0468148	0.777152	0.147503	unchanged	0.338017	0.0199154	1.28664	unchanged	0.721962	0.030364	1.13783	up	36.183	33.4604	33.9889	32.684	38.3324	49.8727	57.4098	72.4108	49.8708	49.832	65.2307	71.7883	47.7834	47.8571	27.7571	32.076	37.4784	38.9745	77.5604	77.9881	93.4283	97.8029	113.211	100.783	95.9419	135.969	113.008	135.573	103.48	124.856	98.4904	90.7268	220.782
Spiramycin 1	0.423674	0.145392	0.901134	unchanged	1.07019	0.0264712	1.064	up	-0.389278	0.0608519	1.1171	unchanged	-0.113284	0.597836	0.303314	unchanged	12.0407	12.4445	5.01552	7.80533	6.35779	6.13886	14.7243	9.13642	12.767	8.64166	13.9179	7.61501	10.8665	7.11034	19.9973	19.097	27.3182	20.1819	12.9261	20.7715	20.062	24.1331	19.8543	26.55	20.2032	17.3177	15.6073	13.654	16.8539	11.2663	21.4657	15.0699	27.085
Swainsonine	0.183907	0.329034	0.570115	unchanged	0.427408	0.158261	0.728206	unchanged	-0.866655	0.000934122	1.71512	down	-1.50984	0.000177092	1.57856	down	49.2986	44.6922	40.0554	35.634	44.3047	34.8021	62.6848	59.2471	42.7265	38.2477	32.2403	47.4647	89.1021	62.152	60.8932	55.3029	35.3886	31.7338	109.529	140.974	164.264	189.313	132.261	140.464	103.426	97.9459	70.9861	69.827	61.2294	77.44	53.4347	52.5141	36.3042
Biopterin	-1.16899	5.78653e-06	1.78185	down	-1.07053	4.87349e-05	1.46327	down	0.485894	0.0103036	1.49301	unchanged	0.55585	0.00328116	1.3626	unchanged	71.7841	72.3086	64.1991	78.1913	57.911	62.9067	31.5598	27.2393	28.6931	24.5592	35.5833	33.5048	23.2961	21.953	29.759	30.6682	42.7435	45.5135	31.2169	28.5889	34.0496	24.7851	35.2729	29.5476	48.7132	34.9214	54.9368	38.8313	35.9505	43.5756	37.7802	38.4594	53.3691
PS(16_0_16_0)	-0.836867	7.65005e-05	1.67347	down	-1.01903	2.92518e-05	1.50653	down	0.293615	0.0078944	1.58744	unchanged	0.361587	0.00226212	1.37338	unchanged	896.515	767.05	617.675	707.784	741.408	678.723	494.374	465.127	338.196	321.263	419.866	429.675	328.17	341.191	318.721	314.346	431.075	442.185	597.358	574.752	630.842	524.47	764.003	692.423	830.139	738.076	796.772	748.226	785.155	739.523	819.193	735.212	875.36
Lysyl-Isoleucine	-0.525889	0.154236	0.798373	unchanged	-0.872587	0.0496298	1.02253	down	0.198017	0.586956	0.364095	unchanged	-0.676532	0.0113577	1.18473	down	291.259	266.079	118.241	153.704	150.797	105.864	146.944	120.844	107.073	91.5095	175.084	112.767	133.778	85.4839	116.207	86.4627	93.3271	77.8479	71.7411	66.99	60.6879	44.1953	83.4707	75.9021	149.771	81.1556	50.1359	85.7861	38.7369	56.6889	43.0201	61.8621	24.1058
Sulfathiazole	-1.18851	1.86241e-05	1.75153	down	-1.10017	5.36387e-05	1.45009	down	0.420263	0.0302694	1.32151	unchanged	0.37379	0.00987168	1.25349	unchanged	47.2735	40.9592	43.9529	53.6069	39.8495	37.2893	16.7702	19.0344	20.2737	13.5276	23.5206	22.2359	17.3901	13.9215	19.06	16.2174	29.3487	26.7092	20.3528	22.5439	20.3363	19.198	23.5486	23.1732	35.6812	25.1513	35.1656	25.183	20.8653	30.7823	23.1181	26.5238	30.7474
Acinospesigenin A	0.00949761	0.946496	0.0882085	unchanged	0.388879	0.0256483	1.00248	unchanged	-0.498837	0.00537934	1.51868	unchanged	-0.68848	0.000529266	1.42599	down	816.479	804.066	575.509	610.54	531.518	543.919	638.891	702.537	618.062	566.692	781.625	599.866	785.224	654.945	959.979	771.385	1021.01	890.49	1478.46	1503.63	1568.22	1529.48	2055.03	1786.33	1211.27	979.808	1392.68	1502.84	860.494	1073.88	1048.63	1046.31	825.167
2-Methylbutyroylcarnitine	0.430413	0.0374587	1.22999	unchanged	0.43982	0.0842261	0.877074	unchanged	-1.20821	0.0108382	1.43582	down	-1.38423	0.00847771	1.22763	down	22.8276	26.3452	24.6107	28.5175	23.6029	28.1921	34.5552	28.0701	41.5324	45.7576	25.2737	32.4737	49.9901	45.7266	31.2993	29.0888	24.6812	28.2353	13.7983	16.0807	18.4148	19.2724	32.7754	31.0947	1.5174	8.74069	10.6759	13.5722	12.969	9.41127	8.41061	9.63428	4.10496
Aspartyl-Proline	0.851895	0.0152167	1.43977	up	1.45287	0.00017117	1.51311	up	-0.469496	0.101851	1.02371	unchanged	0.375191	0.0561436	0.955788	unchanged	25.2476	24.5518	20.4013	27.9804	24.3789	26.4056	50.5961	31.9299	58.0697	61.7898	34.8866	31.5916	64.9409	60.0176	90.2491	68.0631	58.9288	65.5968	26.2955	28.8417	21.617	24.9255	15.288	17.7153	24.6371	24.8793	11.8126	11.5972	12.162	12.1821	26.2027	29.3142	28.7827
Methacycline	Inf	0.00201204	1.68653	up	Inf	0.00547087	1.33526	up	0.438535	0.44873	0.543881	unchanged	0.119935	0.835691	0.145231	unchanged	0	0	0	0	0	0	48.6429	37.646	56.7589	55.9245	26.2843	15.64	11.3897	6.97081	9.45482	13.5583	27.6738	21.4675	10.257	10.2498	11.8615	8.43866	6.29086	4.12266	8.92686	15.8563	0	3.83661	18.8794	21.9163	18.2929	8.96346	0
D-glucosamine 6-phosphate	-1.28101	0.00136376	1.53269	down	-0.793565	0.00799561	1.1803	down	-0.181656	0.433165	0.532231	unchanged	-0.330938	0.463293	0.437831	unchanged	24.6521	25.174	16.0847	18.0906	13.3395	22.3115	7.7966	6.55839	4.44882	4.38463	10.0067	16.0426	9.77878	9.97987	14.6696	17.7618	7.80857	9.03086	7.76014	11.302	10.3673	11.406	11.6072	14.0772	11.9148	13.5979	9.73496	6.6524	5.03678	11.7132	7.17458	8.77495	14.3767
Chlorogenate	0.249179	0.0095191	1.3923	unchanged	0.765296	0.0023833	1.39155	up	-0.409054	6.74006e-06	1.88983	unchanged	0.00463664	0.983441	0.0397196	unchanged	4102.12	4319.2	4308.09	4983.43	4684.08	4567.85	5464.24	5591.84	5378.3	5834.68	5467.64	4311.74	6308.65	6086.36	8123.01	7131.75	8335.28	9847.46	6058.9	6512.72	5990.22	6289.09	6739.51	6658.09	5011.31	5093.43	5119.09	4743.43	4478.25	4360.09	7148.69	7208.17	3873.59
L-beta-Homothreonine	-0.332788	0.402155	0.560854	unchanged	-1.75299	0.00951579	1.16015	down	-1.14841	0.11829	1.01575	unchanged	-3.46705	0.0206911	1.20248	down	19.9717	28.936	52.4698	51.0628	39.0836	74.5267	18.3122	26.01	39.143	48.3204	19.9333	59.5254	10.9729	37.3595	5.13503	8.16221	9.32441	7.97968	0.858064	0.76754	1.6387	4.99751	3.26722	3.98254	0	1.27526	2.0009	1.16607	0.320654	2.23474	0	0.224414	1.1783
Serotonin	0.20522	0.290016	0.674212	unchanged	0.883315	0.0147132	1.15816	up	-0.0833795	0.658584	0.208365	unchanged	-0.0257857	0.883668	0.072662	unchanged	9.00459	8.64435	11.9478	13.5705	8.57851	10.8805	10.778	9.34429	15.2237	15.7032	11.7636	9.38675	13.3859	17.0387	14.3988	21.0041	30.1641	19.5293	21.6905	12.7484	16.4363	17.9967	14.1464	17.1552	15.5897	20.1673	9.92118	15.5408	20.0229	13.3062	19.6389	17.6255	18.5507
5-methoxytryptophan	0.268389	0.237702	0.737941	unchanged	0.685197	0.00365615	1.20391	up	-0.680669	0.0118778	1.46839	down	-1.74869	2.3847e-05	1.63273	down	7.27036	10.1844	6.83512	9.02413	4.29536	5.66606	10.6276	7.35159	10.9629	9.43615	6.51885	7.22653	11.0615	12.1187	12.0757	14.5941	10.5958	9.1377	12.3963	11.2778	9.93078	14.0094	9.18965	11.9269	2.78751	6.5492	6.16463	8.37445	7.73044	11.2732	2.24245	3.8183	3.2696
Leucomycin A13	0.766366	0.0238693	1.33946	up	1.13128	0.00121557	1.38346	up	0.243509	0.586811	0.367446	unchanged	-0.825985	0.00451788	1.3411	down	2823.85	2074.25	2240.83	2338.32	1981.9	1562.22	4062.89	3111.17	4431.18	3241.77	5349.68	1952.38	3914.91	3487.93	5450.37	3973.3	5946.79	5750.46	7433.73	7641.2	4845.37	4024.67	5822.63	6556.8	15637.1	8892.92	4645.73	5354.76	3543.48	4929.32	4171.05	4200.2	2304.74
Nitrofurantoin	-0.599711	0.00526694	1.40502	down	0.0311666	0.901121	0.0633164	unchanged	-0.127998	0.498905	0.39581	unchanged	0.0618373	0.7739	0.131788	unchanged	32.9162	26.125	20.3263	20.8463	23.0309	24.665	18.6614	18.723	10.5141	14.957	16.7466	18.0015	15.9738	14.4299	22.4981	27.7632	36.4786	33.996	44.2462	34.5541	33.1388	26.0291	33.0191	34.5362	44.7808	37.2458	26.9995	30.6921	25.463	22.8933	45.4343	39.0058	38.7237
D-Glucuronate	-0.575683	0.020649	1.29705	unchanged	-1.59301	2.6764e-06	1.52643	down	-0.3547	0.046441	1.17101	unchanged	-1.42944	0.000333305	1.5215	down	49.2582	42.9277	40.2997	40.4805	33.0361	44.5009	32.7597	42.8891	16.1683	17.7913	25.3465	33.1249	7.56508	8.1967	16.2156	16.2881	17.2273	17.5437	33.033	29.0732	35.1578	31.9795	34.0441	38.231	32.1687	36.3127	24.4461	19.4013	19.8474	25.4178	21.8674	15.5095	1.24972
3-(2-(Methylamino)ethyl)-1H-indol-5-ol	0.00799137	0.965312	0.0273842	unchanged	0.875382	0.00781719	1.22526	up	0.374992	0.0184284	1.34252	unchanged	0.0371971	0.84091	0.116781	unchanged	21.6816	22.882	29.2179	39.1084	24.9833	25.827	30.0416	22.0154	32.0369	34.3807	22.5224	23.6126	34.8114	35.3055	48.488	50.5114	68.1104	63.0802	38.9487	32.1346	31.3494	27.3585	24.1932	23.8725	32.3077	40.9428	32.1409	40.9836	44.4716	39.8041	41.635	31.5609	23.1013
Lysyl-Glycine	-1.75368	0.00725401	1.456	down	-1.45321	0.010849	1.28147	down	-0.350987	0.0786145	1.17422	unchanged	-0.186724	0.0192102	1.14779	unchanged	260.762	213.546	156.476	144.52	101.223	97.2182	54.4834	45.5667	50.6258	50.2886	45.1462	42.6479	59.8699	56.7635	54.0981	50.5878	69.1863	65.1134	41.9747	42.563	47.7538	44.3705	39.1066	42.7916	35.5084	29.4279	44.9864	46.3765	23.2666	23.1577	37.6516	38.2185	40.8082
Oleandomycin triacetate	-0.779402	0.0822256	0.94649	unchanged	-0.200455	0.530373	0.390298	unchanged	-0.960817	0.00162726	1.68814	down	-1.33512	4.56934e-07	1.64349	down	103.586	87.4256	47.5941	61.1051	34.5581	34.7188	52.9879	30.5665	40.865	30.6758	38.2041	21.6764	56.6069	52.6111	53.6416	43.3595	53.5651	61.3375	168.479	172.175	193.409	174.119	205.331	194.709	168.741	83.0686	88.8725	99.0548	77.8858	51.744	94.8592	90.2429	58.4994
Proglumide	-0.0175161	0.915162	0.132918	unchanged	-0.815989	0.00253762	1.26674	down	0.678148	0.19835	0.724909	unchanged	0.990744	0.137188	0.784072	unchanged	51.0808	67.7338	57.4612	61.2599	55.1192	84.8451	47.464	53.2405	57.7427	66.1184	67.4341	80.9448	41.3149	55.2455	33.13	23.3507	34.1889	27.1972	10.3491	11.661	4.99541	8.94143	6.01397	5.88374	4.83176	10.6954	17.9841	25.6308	9.60091	7.81263	6.17274	5.64654	32.1455
Indole	1.65604	2.02238e-05	1.76336	up	1.64517	0.0235485	1.15121	up	0.340969	0.242987	0.793918	unchanged	0.0463744	0.818313	0.162848	unchanged	9.63678	11.7111	10.3517	13.2277	9.36953	12.0144	41.9292	38.883	30.2652	30.6187	33.4472	33.8366	17.683	14.894	24.7665	44.0561	58.9878	47.0229	64.0782	52.8007	58.1376	55.8362	51.7498	53.8315	87.4904	119.528	51.0453	48.8916	58.2838	60.8906	75.7062	73.4781	34.3206
Arachidonic acid	0.553361	0.0356305	1.2804	unchanged	1.39238	0.0146435	1.21574	up	-0.157725	0.31674	0.611746	unchanged	-0.102036	0.591089	0.304159	unchanged	1399.47	1192.24	1261.48	1359.62	1090.94	913.942	1829.26	1519.48	2416.34	2242.33	1383.87	1200.69	1833.79	1431.87	4360.38	4727.94	3390.3	3202.97	4923.94	5165.53	4072.07	4240.58	3372.34	3983.88	3796	4047.39	3098.64	2774.41	4687.79	4686.52	5465.8	5200.42	2644.62
6-Aminocaproic acid	0.0177777	0.887184	0.0161157	unchanged	-0.601698	0.00195685	1.28773	down	0.0881695	0.583701	0.29066	unchanged	0.043045	0.780318	0.14296	unchanged	225.995	238.989	232.799	255.764	264.644	336.345	230.599	248.085	237.901	265.946	261.24	330.04	164.716	226.832	143.112	178.892	166.412	144.442	114.943	112.856	125.81	153.174	125.466	125.315	77.8835	147.421	145.96	168.62	138.035	127.385	102.382	93.5646	170.882
Procaine	-0.414916	0.144694	0.890054	unchanged	-1.72287	0.00134398	1.31613	down	-1.63261	0.00702956	1.48126	down	-2.42908	0.002569	1.35647	down	25.8196	42.1202	54.7899	48.3431	37.0463	65.8355	23.2538	32.0403	36.3872	40.2024	22.9254	50.6742	17.696	31.4868	10.0567	9.05397	6.52608	8.17348	3.27782	3.72315	5.61952	5.89381	2.9516	7.99022	0	2.41161	2.01307	2.84337	2.23166	0	0	1.30945	3.43706
Galactosylceramide (d18_1_24_1(15Z))	0.81062	0.0263373	1.19953	up	0.318916	0.534672	0.323862	unchanged	0.167144	0.512017	0.413435	unchanged	-0.321427	0.441306	0.448045	unchanged	17.5623	5.63121	37.7761	55.1665	31.5361	39.9051	50.8073	44.4499	77.244	61.7958	53.4426	41.2643	33.8192	31.155	33.4809	19.3844	85.9112	30.2318	77.3413	124.585	156.634	197.232	98.0396	106.162	102.811	178.87	151.108	117.479	185.743	117.336	57.3584	63.3116	190.001
1-Palmitoyl-2-hydroxy-sn-glycero-3-phosphoethanolamine	1.79103	0.0115521	1.44017	up	2.54654	0.00449271	1.3392	up	0.461747	0.050407	1.19726	unchanged	1.38251	0.000561576	1.55618	up	3.18095	6.34131	9.92248	3.12732	3.47957	2.98973	21.0257	18.5591	29.4664	11.5635	10.2765	9.6099	43.2548	19.5848	44.3468	21.4101	18.1995	22.873	56.0514	63.43	65.2104	69.8327	77.8075	52.5592	60.9885	76.4549	68.7614	97.0594	108.755	118.057	152.289	138.06	191.123
Anisomycin	0.138158	0.480271	0.361489	unchanged	-1.55391	0.000265178	1.39305	down	-0.567884	0.130191	0.865385	unchanged	-1.90421	0.0015645	1.36191	down	17.1037	15.3508	18.3968	24.9733	17.9616	24.8238	17.0604	21.7224	20.5429	29.9796	16.0743	25.1504	9.87015	13.6783	4.42591	4.50785	3.28228	4.63221	9.50134	6.44636	12.8332	9.15064	12.0366	14.833	1.37114	5.92618	5.07023	10.9692	13.044	7.33444	3.8165	9.21616	1.54479
12-Hydroxy-3-oxochola-4,6-dien-24-oic Acid	0.168349	0.492579	0.413835	unchanged	-0.630614	0.181865	0.688807	unchanged	-0.646021	0.161123	0.937286	unchanged	-1.67709	0.0237916	1.18496	down	25.9755	23.7969	17.8428	13.5019	17.4332	18.3922	26.669	33.1639	16.9091	18.3199	14.9675	21.3873	28.5848	15.4732	17.2018	11.7273	1.83114	0.715176	15.3592	16.047	30.567	49.3645	21.9187	16.6314	14.7329	12.9638	13.5116	14.2807	17.6964	22.5991	10.3852	11.4718	3.87881
N-Methyl-1-deoxynojirimycin	-0.262091	0.385284	0.544696	unchanged	-0.825348	0.0262851	1.0181	down	-0.168135	0.635167	0.401181	unchanged	0.371967	0.403228	0.440469	unchanged	31.2836	30.5497	51.899	42.7683	43.116	71.473	32.2365	24.8267	44.8563	49.9758	21.3432	52.8174	14.8994	27.1791	15.1815	24.9615	39.4455	31.3214	7.56611	10.4007	9.24153	16.2501	10.7461	9.43297	0	13.7155	9.8528	13.4058	9.49201	10.1708	4.86661	7.15574	24.2636
Mifepristone	-1.17659	0.115651	0.890845	unchanged	-0.162569	0.757289	0.198521	unchanged	-1.24387	0.00534179	1.53018	down	-1.67874	0.000481619	1.46269	down	33.4972	32.5422	10.6745	10.5226	8.37067	7.7428	7.83073	10.3943	5.1751	4.37406	11.5304	6.41679	9.5878	5.99383	21.6851	13.5517	22.7918	18.7261	25.4649	25.2173	15.2659	15.847	20.2653	20.9448	20.0772	11.5905	4.09301	9.21684	2.85859	4.10146	12.842	12.5099	1.47559
Methylergonovine	-0.635415	0.56282	0.293649	unchanged	0.0542459	0.951267	0.00759095	unchanged	-1.04881	0.0576072	1.15375	unchanged	-0.909748	0.0111591	1.20059	down	87.4249	81.3465	2.7994	1.8192	0	7.79437	24.6839	29.0116	17.5076	8.39961	21.0384	15.9973	28.8392	14.3071	52.6928	20.6975	27.1325	44.4575	41.2461	45.9921	42.8713	35.3943	61.834	48.6909	66.6218	30.1243	14.9483	7.70646	4.04849	9.97406	26.8616	40.9013	5.62928
pregnenolone sulfate	0.173539	0.389789	0.629965	unchanged	1.10706	0.00282786	1.33989	up	-1.34192	0.00115595	1.73211	down	-0.498276	0.0365819	1.03517	unchanged	19.6763	23.5836	19.1611	21.9501	15.323	14.7094	21.6101	20.562	29.457	25.6348	18.1541	13.6085	29.7673	33.8513	35.7648	42.15	45.5464	59.3531	66.1378	42.8413	37.3301	40.7086	43.2968	59.6904	20.4153	16.518	17.3234	14.8783	21.2277	24.0428	25.4642	23.7715	36.7167
DL-Norvaline	0.231972	0.00244631	1.48743	unchanged	0.633553	0.0143923	1.22799	up	-0.0441744	0.49562	0.517329	unchanged	-0.00544362	0.961202	0.0596746	unchanged	72.1048	78.6164	72.0421	79.3613	78.8516	81.2181	92.7813	94.882	81.8681	94.2888	96.5391	82.4596	94.4407	76.865	155.314	128.631	131.217	130.572	112.348	116.181	101.339	115.301	103.336	100.35	117.84	106.11	110.51	103.452	96.2919	95.0844	119.193	127.292	99.2921
Tyrosyl-Lysine	-0.0785106	0.600586	0.356903	unchanged	-0.86659	0.000965933	1.35534	down	-0.141813	0.3421	0.650897	unchanged	-0.604431	0.00889774	1.2649	down	168.435	164.338	207.819	179.499	234.216	257.23	175.309	156.596	183.391	229.883	175.364	226.826	115.991	147.831	99.1257	106.705	94.2014	100.604	54.066	55.4833	63.0847	69.5927	49.7223	66.9779	42.8811	72.946	60.0134	53.8914	44.0078	51.5843	45.5491	44.5213	58.018
Isoleucyl-Tyrosine	0.0638776	0.690268	0.221875	unchanged	0.595633	0.0186839	1.07757	up	-0.614545	0.0328778	1.38204	down	-0.116177	0.615978	0.330969	unchanged	30.4635	22.6281	25.0372	29.3342	26.1105	14.4798	27.5171	24.809	22.9213	23.7427	31.6505	24.1152	31.4721	26.2833	35.5852	37.2639	52.5971	40.5269	38.7966	35.2477	16.1916	25.5983	23.2634	29.7464	18.0643	18.6816	15.9464	21.4408	16.7995	19.3455	26.6438	32.9892	33.4301
Methionyl-Tyrosine	-0.0117142	0.956681	0.0121793	unchanged	-0.201922	0.53314	0.353536	unchanged	-2.48476	0.000190616	1.77711	down	-1.13368	0.00584893	1.23932	down	15.482	18.566	12.5324	9.98404	8.49242	11.5961	15.2786	13.5279	10.3729	15.7444	9.33148	11.7779	15.625	15.476	13.2038	12.6353	3.10051	6.60103	10.044	6.20399	5.74547	11.358	9.20328	11.0107	0.795158	1.4912	1.68852	0.51643	0	5.07834	1.5894	6.05781	2.66598
Taurodeoxycholic acid	0.763593	0.0230374	1.16973	up	-0.624896	0.192653	0.649048	unchanged	1.07523	0.32575	0.634828	unchanged	-0.0995276	0.938975	0.0274997	unchanged	9.16078	13.6618	10.9843	11.9512	13.0474	27.5603	19.2857	21.5838	23.5688	33.781	17.9993	30.4056	11.9641	18.9089	8.71359	9.40339	1.89715	5.1182	0.143711	0	0	0	1.04681	1.60231	0	1.12744	2.70956	1.16964	0.878031	0	0	1.44084	0
Docosatetraenoyl Ethanolamide	-0.876162	3.98754e-05	1.76249	down	-0.971829	7.228e-06	1.53239	down	0.141074	0.100949	1.03056	unchanged	0.119285	0.00559831	1.28295	unchanged	83.7659	78.6099	74.4198	89.0848	76.078	65.4263	41.4445	40.2208	46.2823	38.1277	44.2225	44.3402	36.2335	37.7122	35.9386	37.5337	49.3693	41.5132	36.2397	36.2611	37.8081	36.9661	40.525	39.1454	45.8237	34.9799	47.2022	42.5636	37.8095	41.8795	39.1237	43.0467	40.4365
Acetylglycine	-0.734006	0.00166901	1.55651	down	-0.497481	0.0106984	1.169	unchanged	0.223335	0.0527455	1.21699	unchanged	0.234339	0.145166	0.818555	unchanged	42.8782	47.0097	37.1129	51.3634	29.8626	42.1257	26.8951	28.1686	19.4913	24.8036	28.9203	22.2412	25.3567	35.0067	25.5109	25.8444	27.7029	37.9136	39.7132	34.1168	31.6618	31.5178	36.2728	40.4644	45.0882	36.2692	47.9076	39.1676	45.65	35.4515	34.684	39.5261	36.5733
L-Tryptophan	4.45004	0.00761061	1.44841	up	2.03871	0.273169	0.588471	unchanged	0.382609	0.204881	0.791692	unchanged	0.892658	0.0382696	1.12575	up	0	0	0.633057	0	0	0	1.88222	4.68243	1.55759	2.52152	1.00212	2.191	1.58783	0.398718	0.614544	0	0	0	3.9535	3.04284	3.7448	4.13082	3.77531	5.1632	2.54315	5.82312	3.15158	7.77614	5.59509	6.15256	3.65914	3.78544	8.12115
Sphinganine 1-phosphate	-0.845033	2.96873e-05	1.76005	down	-0.635133	0.00312225	1.24512	down	-0.00110438	0.995706	0.0130712	unchanged	0.0516436	0.831099	0.0962564	unchanged	29.4143	31.6874	37.4357	37.3251	36.4022	30.8743	19.5931	15.4915	20.0381	18.3148	19.6696	19.9799	15.641	12.7562	25.9526	23.5954	28.0023	24.8499	28.1766	25.8854	20.0208	10.389	21.9155	27.6335	17.2943	24.2567	24.9347	26.2548	21.7656	19.4124	32.1876	22.6174	23.3534
Bilirubin	-1.13658	0.158112	0.809925	unchanged	-0.420435	0.48509	0.412051	unchanged	-0.374484	0.181215	0.851736	unchanged	-0.80097	0.0227029	1.19811	down	129.827	97.1475	25.8998	34.4243	36.524	16.9586	31.0285	24.6439	21.2876	19.1359	31.7044	27.1995	50.6345	27.393	45.558	57.2562	43.5679	30.2218	34.462	58.5079	38.8766	19.4839	46.0636	39.0583	44.3486	30.4566	23.7213	28.1271	22.6304	33.1108	31.7054	22.5422	22.6453
Oxytocin	1.36587	0.0338136	1.21032	up	1.14827	0.0568521	0.952169	unchanged	-0.662763	0.0181371	1.41682	down	-0.261211	0.423303	0.459086	unchanged	106.607	82.8529	81.5605	85.2279	43.0142	33.0038	230.574	364.04	144.338	128.755	110.547	135.836	175.416	106.466	74.6175	78.9637	273.519	249.129	595.278	1134.27	1055.29	1088.31	763.883	784.747	435.133	798.852	759.609	567.343	309.076	554.753	379.356	740.304	1011.28
Ethylmorphine	-0.257604	0.493799	0.432105	unchanged	0.679739	0.104692	0.830578	unchanged	0.519936	0.027944	1.34692	unchanged	0.622362	0.0025107	1.35986	up	5.2846	8.74746	20.212	19.3822	17.083	13.5051	8.58222	10.0337	13.8355	20.2975	5.33706	12.3572	8.9453	12.9336	32.3426	31.7789	24.2517	24.6469	61.2864	54.92	64.5223	64.1788	40.068	38.2029	91.6285	74.868	67.4211	54.3059	104.835	70.3442	89.0536	84.4274	61.5401
Leucyl-Glutamate	0.203923	0.520146	0.347107	unchanged	-1.14133	0.0211476	1.08081	down	0.535243	0.409621	0.53783	unchanged	1.30026	0.0961924	0.894797	unchanged	58.3254	88.3532	116.289	116.985	77.8447	183.156	101.485	121.715	136.718	168.234	55.7613	154.354	46.1915	92.8926	32.5279	46.2214	41.568	31.1685	143.358	170.354	164.365	195.737	65.8277	48.1836	376.475	319.985	33.4462	28.8346	107.249	275.716	604.39	620.846	210.143
Bergenin	-0.643634	2.69703e-06	1.78866	down	0.171567	0.267821	0.5814	unchanged	-0.123178	0.466201	0.427188	unchanged	0.0961349	0.366036	0.479164	unchanged	147.249	151.968	139.018	169.624	151.23	146.734	100.242	90.5656	100.573	86.4186	99.8984	102.118	116.906	141.884	198.284	216.909	180.209	166.019	192.354	186.747	199.731	173.498	182.635	172.456	245.958	205.447	145.236	131.911	153.838	134.402	219.209	185.669	206.344
Leucyl-phenylalanine	0.438499	0.137621	0.765194	unchanged	-1.20693	0.0016188	1.32204	down	0.644227	0.168352	0.875878	unchanged	-0.43097	0.257923	0.593496	unchanged	23.2927	25.2097	27.8337	26.8436	35.9349	43.8452	27.5643	29.9167	34.8604	48.3948	42.0456	65.164	12.9954	21.2825	11.2605	13.3245	11.4865	8.9068	3.13111	2.98946	4.75032	3.66067	5.97056	3.70199	0	9.37023	7.36668	8.3395	7.50256	5.24967	3.02135	2.88236	3.57674
Ser Glu Leu Thr	0.0265688	0.901516	0.0493987	unchanged	-0.55736	0.0117886	1.14633	unchanged	-0.297758	0.243924	0.751033	unchanged	-0.611373	0.021412	1.134	down	83.5319	98.8543	96.1417	122.366	78.532	129.061	89.2404	74.6815	126.344	134.601	66.6818	128.248	52.9178	94.6996	61.0654	77.6249	68.3582	58.8279	17.6306	15.4873	12.7879	22.9031	16.4074	19.9851	10.8711	24.0736	9.11711	13.2597	16.0261	12.2354	7.82326	7.88471	16.9247
Taurolithocholic acid	-1.24821	0.138554	0.816455	unchanged	-1.91026	0.0702989	0.956294	unchanged	-2.36757	0.0427694	1.18306	down	#NAME?	0.0187253	1.27121	down	134.623	79.0746	39.889	14.3422	37.5353	31.7278	44.8151	44.5242	10.0602	5.1542	24.8293	12.5648	32.3032	13.7991	24.2438	16.5753	2.78714	0	15.3804	9.91938	5.7051	0	10.7346	4.10797	7.52997	0	0	0	0	1.35396	0	0	0
L-Nicotine	0.352523	0.000181694	1.6785	unchanged	0.674529	0.00409618	1.34943	up	-0.124714	0.176217	0.939235	unchanged	-0.0870074	0.467643	0.422806	unchanged	39.7718	37.1546	34.4131	37.3075	41.7809	38.9357	50.843	51.7184	49.0021	50.7685	48.3002	42.2173	54.9231	44.289	78.2021	68.0907	61.0079	59.5688	59.7238	68.4653	51.9849	64.6123	59.0485	51.8334	58.5983	57.6558	56.9188	48.0862	48.4471	56.5076	65.0676	67.1167	44.2204
Prednisolone Acetate	1.04608	0.00310347	1.49221	up	0.857056	0.0868122	0.886523	unchanged	-0.882903	0.0011828	1.66212	down	-0.411568	0.061335	0.956134	unchanged	34.0538	22.4471	38.0808	18.0801	40.9272	39.4126	85.7496	90.8903	61.5163	56.6799	52.0662	51.6287	68.9384	46.8815	99.4143	80.5102	31.2076	22.639	84.4776	84.0404	61.1913	70.9188	53.97	60.497	52.555	51.056	35.552	30.7374	28.5139	26.6815	68.6311	59.5095	37.2601
S-Adenosylmethionine	-0.547534	0.00422075	1.44418	unchanged	-1.84935	0.000250698	1.43622	down	1.525	0.361295	0.603888	unchanged	-0.635055	0.592402	0.306234	unchanged	27.789	29.0725	25.4926	27.4632	33.0749	36.6009	17.2468	25.0645	14.285	24.1125	17.4134	24.685	13.9628	20.3563	6.04753	5.08325	1.3603	3.00228	2.74968	1.18463	0	1.81329	0	0	0	0	0	7.66351	8.87741	0	2.04576	0	0
Ramipril	-0.357869	0.248501	0.661913	unchanged	-0.238406	0.460333	0.39671	unchanged	-1.83613	0.0119413	1.46035	down	-0.123347	0.856341	0.138177	unchanged	254.332	307.626	239.975	262.209	101.162	139.902	173.602	268.348	143.879	164.956	125.812	141.877	250.567	196.792	127.86	133.062	117.031	281.087	293.023	326.859	174.55	67.354	419.152	354.689	6.35276	71.0686	73.4125	59.6102	132.724	114.924	108.991	79.3924	556.352
Stearoylcarnitine	-0.924765	0.00535769	1.51195	down	-0.450027	0.0580159	0.924073	unchanged	0.0722244	0.779079	0.215242	unchanged	0.160227	0.577259	0.299707	unchanged	297.475	243.134	328.46	454.937	225.926	348.025	160.403	214.918	122.964	170.52	169.981	160.994	196.642	211.063	209.379	215.915	247.338	309.022	210.664	195.731	270.344	124.462	219.311	270.559	352.447	180.061	198.289	261.925	131.861	232.768	221.136	139.132	331.768
Estradiol Benzoate	0.574554	0.0206776	1.25368	unchanged	0.0785266	0.899375	0.0608944	unchanged	-1.62486	0.00970422	1.44842	down	-4.01028	0.00188583	1.50693	down	12.8094	8.61816	12.0351	3.4276	10.8168	10.0999	15.9653	17.6203	14.1564	13.4717	10.6756	14.1978	23.9818	17.0879	10.1108	9.86016	0	0	13.0872	15.9945	8.9059	4.88441	7.15681	11.4384	0	0.0937449	5.30266	3.1046	2.56316	8.86607	1.67438	0.911976	0
C16 Sphinganine	-0.9319	7.05615e-06	1.75598	down	-0.577619	0.00189367	1.32263	unchanged	0.416592	0.0158035	1.47564	unchanged	0.339975	0.0259388	1.15295	unchanged	131.138	130.79	125.049	150.693	109.656	133.838	71.0889	68.4618	60.7031	63.4651	84.0613	61.681	103.418	113.525	65.4316	63.6602	87.6314	89.7672	67.6554	64.5258	66.2885	62.9909	76.3818	74.2812	114.755	69.3272	101.509	81.7655	85.2238	97.5093	68.8582	84.8579	101.558
Hexadecanedioic acid	0.724618	0.100304	0.969715	unchanged	1.55022	0.0333547	1.06177	up	-0.615897	0.0042397	1.51793	down	-0.847202	0.000634674	1.46426	down	8.99759	4.23742	11.811	6.20622	7.2887	1.56473	17.3042	13.8526	11.5928	12.2372	6.02432	5.26195	8.5151	7.34798	29.4171	34.6903	19.3833	18.1003	52.9285	60.4093	49.7084	41.9208	46.4086	50.9254	46.5101	30.447	27.3805	20.319	32.5255	40.0765	33.4793	43.4904	23.0243
5-Methylcytosine	-0.192066	0.509308	0.445197	unchanged	-0.876011	0.00896961	1.14567	down	-0.669186	0.0212285	1.3913	down	-0.453771	0.054853	1.00116	unchanged	27.3294	21.3639	24.5007	17.7473	30.7866	31.9463	26.737	38.2287	14.4505	12.8776	15.5404	26.6849	21.2622	19.8758	16.4005	14.7381	6.31244	5.14372	9.82968	13.4459	12.9264	19.2586	13.0135	9.96955	5.38019	6.97248	6.23566	10.0245	8.37714	12.3402	10.3275	7.80382	7.42965
Menaquinone 4	1.14158	0.0040967	1.33072	up	0.904737	0.0864078	0.840876	unchanged	0.54717	0.138968	0.896101	unchanged	-0.39398	0.374733	0.482146	unchanged	23.1011	38.9794	46.9563	48.4781	62.7796	117.736	114.356	156.94	90.5064	108.739	107.469	167.76	177.167	169.025	76.6839	75.4369	68.8161	65.7333	26.5494	50.9085	92.1639	109.841	49.3722	29.6268	65.3966	84.2112	65.8521	77.2258	104.526	126.579	41.6648	43.0167	44.1752
1-Indanone	-0.802948	0.0930802	0.946204	unchanged	-3.71667	0.00517816	1.28604	down	0.417661	0.582774	0.310812	unchanged	-4.89265	0.108058	0.879812	unchanged	21.5089	24.2143	26.7516	24.6503	52.6977	60.8814	11.5998	34.4264	22.9096	22.3415	14.1394	15.3541	3.88173	0.802361	7.39869	1.39222	0	2.55175	13.6334	13.2196	144.614	213.37	22.6965	20.0755	95.6927	41.4642	182.235	138.464	65.5103	47.8184	3.93688	0	2.9253
Valyl-Tryptophan	-0.331641	0.0574428	1.10423	unchanged	-0.905665	0.000692746	1.40184	down	0.711795	0.00433507	1.61746	up	0.50408	0.0374476	1.08125	unchanged	60.8727	70.3555	86.2843	76.924	89.439	99.249	54.4735	63.2672	48.4748	80.3461	59.4865	77.8583	37.1501	45.6454	41.9412	42.1965	39.9908	50.9613	54.6294	37.4461	58.5342	52.1172	43.4544	53.0019	83.7609	114.603	67.3284	76.6864	77.041	70.5942	73.7199	49.7707	94.8573
1-Stearoyl-rac-glycerol	0.757817	0.000489264	1.64579	up	1.34592	0.0100335	1.25587	up	-0.292695	0.0965653	0.966315	unchanged	-0.0440545	0.692888	0.187606	unchanged	12.0829	13.8022	8.70567	11.8036	13.5172	12.5815	23.2208	22.94	22.2592	21.2029	16.1877	16.7702	23.3089	21.8438	50.0237	39.5488	23.6991	25.8478	38.8048	32.1456	33.2612	34.7022	29.7605	34.1666	30.0049	33.4087	18.7659	18.1649	34.4903	30.7596	37.4737	35.8033	28.6923
Salinomycin	-1.01658	0.00247204	1.57555	down	-1.08231	0.00120342	1.3876	down	0.348798	0.00283081	1.62636	unchanged	0.298057	0.0145212	1.1656	unchanged	392.027	269.805	248.59	264.261	232.858	223.061	140.992	148.228	128.133	118.909	128.604	141.118	106.218	113.519	111.496	104.435	160.812	173.606	169.324	131.155	166.864	126.493	167.922	158.865	195.767	194.255	223.945	192.764	196.335	169.345	189.863	155.042	213.242
Kynurenic acid	-0.39573	0.135147	0.846705	unchanged	-0.865342	0.018543	1.04497	down	0.502506	0.156418	0.851171	unchanged	0.496729	0.116188	0.854858	unchanged	12.8674	16.4118	11.2955	9.71295	19.8901	11.3868	15.0407	6.11796	10.4332	8.81102	9.4392	12.1556	3.83105	3.9137	6.21814	7.40445	13.4963	9.90849	8.49694	11.8651	6.78013	10.1745	8.22678	8.38025	3.83344	13.441	16.0688	17.8764	16.3159	8.85667	7.07616	8.11988	12.8601
Etodolac	1.84786	0.0875488	0.981934	unchanged	-0.923254	0.0122838	1.11103	down	0.344615	0.498339	0.42189	unchanged	0.254853	0.587964	0.29658	unchanged	11.9201	11.4904	20.4357	17.8695	11.8686	10.6599	68.3288	126.755	17.3827	25.9174	18.222	46.6438	9.96076	7.69851	2.28261	4.80271	11.5822	8.09668	82.6289	85.2944	136.501	114.661	66.8237	61.1122	15.2765	19.2043	136.465	194.222	174.638	154.809	194.541	197.865	72.1675
N-Acetylaspartylglutamate (NAAG)	0.000970974	0.995546	0.00340241	unchanged	-0.719127	0.0184644	1.08061	down	0.0441963	0.890245	0.031373	unchanged	-0.0187181	0.975018	0.0388602	unchanged	19.5362	20.4389	15.35	9.83862	16.3552	18.1693	16.4919	20.6026	12.5237	14.7433	16.5786	18.8152	12.9792	12.1598	5.17584	4.72114	14.764	10.7572	2.31353	3.94383	4.2323	5.58479	6.36152	4.02908	3.12953	6.32403	3.25107	4.17429	2.94172	7.46769	0	0.851977	8.44897
Kaempferol 3-O-rutinoside	2.73311	0.00480645	1.41081	up	1.00792	0.319201	0.500651	unchanged	0.600399	0.00351602	1.60168	up	1.01965	0.0473393	1.08387	up	0.776357	0	0.687347	1.66457	0	4.02388	6.75724	13.7088	5.5009	3.31861	7.96955	10.2987	4.84291	5.36071	0	1.38077	0	2.79863	9.9132	9.01578	12.5516	11.2611	9.57936	10.0399	11.4857	19.8699	14.6855	16.5148	15.1294	16.8622	9.20979	8.565	28.1273
Alantolactone	0.272211	0.193441	0.663899	unchanged	-0.442162	0.0644468	0.899145	unchanged	-0.466458	0.174342	0.851468	unchanged	-0.893404	0.0148041	1.18138	down	23.8589	29.5906	25.1552	26.5025	29.1375	40.6003	27.3662	30.4749	32.4485	38.5908	31.1354	51.1369	22.1415	34.5612	16.86	18.7162	19.9006	16.5119	6.12611	4.55201	5.14006	5.46318	4.66354	8.21305	1.37649	5.85475	1.44752	5.4765	4.24523	6.32097	1.79321	2.51774	6.06187
all cis-(6,9,12)-Linolenic acid	-0.635565	0.0017101	1.5165	down	-0.581133	0.00310377	1.36046	unchanged	-0.0343621	0.754862	0.196145	unchanged	0.247941	0.059593	1.02613	unchanged	166.542	153.448	147.91	160.556	128.791	103.839	98.5907	101.388	87.2871	86.9571	106.281	73.7671	87.7668	96.1827	110.335	91.9684	94.3101	95.0199	106.491	104.731	104.78	99.6284	114.878	100.861	117.365	87.4388	78.9541	124.45	110.685	97.6163	158.692	119.457	101.389
Honokiol	1.0492	0.418719	0.496387	unchanged	-5.06109	0.0760005	0.970814	unchanged	-1.92674	0.000142647	1.75379	down	-1.03378	0.155831	0.743404	unchanged	10.0769	3.02935	2.28751	4.09878	0.793929	0	14.2199	23.3354	1.48266	2.14065	0.603594	0.198313	0.607667	0	0	0	0	0	41.2475	41.7111	51.3364	40.9159	28.2914	29.4987	0	4.08526	13.5965	6.19132	20.2302	17.1814	7.46778	3.42634	6.73259
Luteolin	0.499771	0.0117016	1.26868	unchanged	0.594688	0.00315896	1.25957	up	-0.465246	0.0328416	1.33725	unchanged	0.00120792	0.992715	0.0280455	unchanged	6501.87	7427.8	10704.7	11845.6	12144.4	11724.3	13916	15785.3	16139	15206.1	10078	14208	16235.4	17879	13222.2	13579.1	13227.3	16992.3	23812.8	28132.7	20094.9	23180.7	21143.8	18818.6	14524	11463.7	23692.8	21441	13933.7	12864.5	16620.5	19454.9	25394.6
Ala Val Val	-0.0600549	0.608392	0.395506	unchanged	-0.801936	0.000361728	1.36806	down	0.26327	0.0362664	1.25751	unchanged	-0.648547	0.00094215	1.51086	down	142.95	143.337	167.25	155.049	184.114	205.368	147.453	149.494	140.42	172.128	155.429	192.449	110.836	130.087	87.3765	91.6604	80.7701	71.7409	87.4698	80.1055	75.463	82.8058	86.6728	87.4057	108.105	120.31	91.9264	108.736	83.4122	87.515	48.7954	42.0221	73.6887
Vitamin D3 glucosiduronate	0.105937	0.706169	0.305568	unchanged	0.874153	0.0147584	1.07637	up	0.077689	0.758153	0.168445	unchanged	-0.158194	0.380737	0.480192	unchanged	1073.83	1043.95	498.288	554.193	464.46	402.644	718.417	709.226	814.996	624.577	851.795	625.967	845.191	783.429	1702.07	1341.99	1392.72	1334.81	951.986	1150.31	922.505	939.973	935.896	852.879	1726.08	1092.7	855.911	1012.44	611.353	773.398	908.273	1192.08	510.479
5(S)-HEPE	0.079383	0.156047	0.818493	unchanged	0.622731	0.0102251	1.24755	up	-0.116843	0.0619462	1.10815	unchanged	0.177178	0.0422621	1.06507	unchanged	2488.34	2241.07	2303.15	2434.66	2144.23	2222.31	2357.3	2727.62	2479.21	2270.21	2434.19	2347.76	2593.02	2562.1	4095.88	3967.47	4289.9	3792.7	4728.99	4885.9	4254.07	4552.53	4747.77	4534.8	4712.46	4249.43	3939.06	3788.73	4369.59	4489.5	5548.36	6029.74	4469.78
5Z,11Z,14Z-Eicosatrien-8-ynoic acid	0.314954	0.223606	0.805576	unchanged	1.62629	0.00550357	1.27766	up	0.227435	0.566016	0.434413	unchanged	-0.115962	0.717306	0.204313	unchanged	23.6167	18.839	12.4431	13.4027	12.4121	7.8433	21.0487	19.5633	18.8505	21.1366	18.5895	10.9738	28.741	29.2019	67.8291	64.8002	41.695	41.1249	112.827	128.498	142.829	183.969	103.278	99.8473	267.445	146.645	60.3914	56.0218	210.961	161.476	181.601	188.039	66.8412
L-Glutamic acid	0.498822	0.136619	0.753951	unchanged	-0.772724	0.000555536	1.36601	down	0.861489	2.31123e-06	1.91529	up	1.2784	1.30014e-06	1.65985	up	1.39941	1.34066	1.42501	0.819935	1.13011	1.00607	3.06621	4.24232	1.90574	0.756876	0.632606	2.33928	0.698181	0	1.36563	0	0.726758	3.04291	31.7924	27.4195	17.2406	13.5782	26.1279	23.6315	11.6974	17.6128	6.9776	6.55508	10.8508	2.4016	32.1845	25.5079	44.8715
1,25-Dihydroxyvitamin D3 3-glycoside	0.427534	0.335879	0.622696	unchanged	0.763688	0.0947224	0.786576	unchanged	-0.433476	0.247924	0.768709	unchanged	-1.47099	0.00065039	1.44809	down	454.244	376.409	130.275	150.847	108.39	92.5944	381.416	393.556	260.192	182.733	346.645	201.029	393.474	239.417	602.128	392.062	273.77	327.984	233.895	313.545	211.385	185.685	282.375	215.138	386.865	175.997	151.035	168.319	57.2058	128.36	89.8392	175.709	22.0246
Isoquinoline N-oxide	0.780937	6.16527e-05	1.68474	up	0.915489	0.000376199	1.44734	up	-0.817536	0.0147754	1.40146	down	-0.110097	0.658705	0.261382	unchanged	345.82	360.719	427.063	446.62	397.271	470.671	669.909	550.885	760.767	749.762	709.897	765.327	725.843	776.426	601.61	699.318	944.288	870.263	1662.18	1862.05	934.472	977.322	1248.33	1132.32	1151.6	923.61	455.16	645.782	691.363	567.748	1445.12	1209.85	863.631
p-Coumaroylputrescine	0.638286	0.0144103	1.28615	up	-0.0536367	0.684359	0.189445	unchanged	-0.0454485	0.873457	0.159544	unchanged	0.746803	0.074072	0.957274	unchanged	2472.13	2573.08	2328.26	2209.53	2983.54	3515.28	5162.13	5691.47	3290.33	3222.32	3632.37	4032.37	2683.97	2888.88	2646.4	2229.17	2217.18	2829.3	1550.64	1771.58	1701.3	1839.52	2984.57	2652.64	1999.31	2145.16	2791.61	2877.52	939.115	1359.86	1560.35	1932.29	4367.61
Ala Gly Ala Leu	-0.159724	0.106133	1.01126	unchanged	-0.630235	5.00331e-05	1.4547	down	0.132986	0.40642	0.465432	unchanged	0.319809	0.372221	0.473038	unchanged	275.631	292.163	286.58	307.398	302.545	359.1	260.89	263.996	250.973	265.055	253.699	337.704	196.133	239.07	174.185	208.203	186.531	173.936	102.784	103.517	113.158	139.088	118.41	132.368	84.3819	149.207	153.427	155.299	115.586	119.917	82.3239	89.5168	268.903
Acetal R	0.75103	0.0138066	1.33886	up	0.768414	0.199604	0.650813	unchanged	-0.970725	0.105672	1.02144	unchanged	-2.87087	0.0111939	1.33583	down	57.6707	54.9723	30.3404	25.7677	45.9408	35.6677	68.3242	97.7508	87.4059	59.286	48.5594	60.0274	128.891	110.149	63.8319	91.7951	14.6274	17.1679	88.4126	107.082	34.0953	22.1473	47.1711	57.5856	1.79152	10.6743	33.1881	30.9376	39.7593	65.5502	4.84724	8.09761	5.00971
2-Oxo-5-methylthiopentanoic acid	0.608023	0.73257	0.232264	unchanged	3.10876	0.237985	0.621498	unchanged	2.2602	0.0810366	1.19108	unchanged	3.07483	0.0045732	1.39558	up	8.33094	6.2009	173.394	99.1609	14.7296	18.8803	5.90074	0.121778	25.259	447.746	6.21662	3.55199	0.42515	4.79258	29.9129	143.899	1873.63	713.802	308.612	34.4675	495.387	833.077	45.7973	157.06	784.371	2351.62	663.019	435.98	3822.31	922.156	4032.81	1966.24	3022.43
PC(18:3(6Z,9Z,12Z)/0:0)[U]	0.36108	0.112078	0.807251	unchanged	-0.215529	0.418822	0.365614	unchanged	0.588665	0.00527101	1.48467	up	0.555921	0.00382075	1.32174	unchanged	10877	10831.8	16800	15463.7	19916.4	23345.4	16696.2	24581.1	16508.9	18051.7	23862.7	25186	9838.32	11555	10931.5	12871.5	18794	19751	13933.4	15106.8	21860.8	25104.3	24441.9	25031.6	32144.9	40251.8	27946.9	34059.1	27126.9	27172.3	28879.3	29174.9	37438.6
Axerophthene	0.16805	0.469687	0.430728	unchanged	0.0571861	0.806301	0.109795	unchanged	-0.394963	0.0211631	1.31285	unchanged	-0.923841	0.000207319	1.50314	down	262.908	239.602	195.099	193.995	219.581	199.666	320.351	370.048	206.168	177.667	172.866	225.693	327.734	279.794	233.78	257.785	132.766	131.996	372.057	423.365	443.44	542.143	390.349	361.869	392.048	285.97	245.093	268.843	366.435	368.15	277.913	280.275	165.163
Jubanine B	-0.199583	0.374267	0.570954	unchanged	-1.76143	0.000912284	1.31091	down	-0.649981	0.220562	0.784294	unchanged	-6.63536	0.0101623	1.3595	down	73.282	55.1765	86.9896	76.7019	117.468	103.562	79.6552	105.624	50.7113	62.2177	76.9336	71.7364	52.5819	52.7586	22.3048	17.564	2.8316	3.32401	40.4873	35.4284	8.66966	3.99829	28.7862	28.6188	15.1912	7.63649	9.23933	18.8764	17.1861	24.9074	0	0	1.46851
Toluene	0.543648	0.000503874	1.53793	unchanged	0.772206	6.59826e-06	1.52117	up	-0.333694	0.0322614	1.33874	unchanged	-0.084464	0.635171	0.284059	unchanged	23.1571	25.6765	29.0538	33.4866	26.9914	34.259	37.6953	34.5542	45.1426	44.5224	44.2238	45.4886	50.2292	48.4614	43.9239	48.6583	53.7819	49.767	34.5645	42.6397	26.1995	28.7897	34.9612	35.5371	24.3767	31.5896	23.6557	29.0955	24.6939	27.4248	39.8615	36.8583	27.005
1,4,5-Naphthalenetriol	0.472547	0.0993426	0.977913	unchanged	1.65197	0.00522021	1.31994	up	-0.441776	0.00400309	1.57763	unchanged	0.108896	0.584917	0.346532	unchanged	87.7894	131.5	181.971	207.979	153.135	148.231	172.714	204.859	306.488	273.714	139.306	166.435	311.066	324.56	673.161	709.303	385.45	458.158	691.889	706.888	773.066	883.521	695.196	578.673	586.96	461.857	550.835	538.717	593.044	455.889	648.809	665.819	562.124
Ala Ser Ile	-0.105141	0.204098	0.757758	unchanged	-0.623317	0.00020983	1.41952	down	-0.203123	0.11623	1.06105	unchanged	-0.486277	0.00528025	1.3389	unchanged	119.371	123.405	112.343	127.552	107.502	139.667	119.29	100.726	115.928	119.831	99.532	123.235	79.4295	99.429	76.3395	90.1482	64.6892	63.759	45.8795	47.9467	43.8188	56.1767	54.0291	48.1039	29.7296	49.3262	42.6215	51.4099	40.1681	43.8313	29.738	34.0745	48.7617
Tyr Phe Phe Phe	-0.14455	0.444705	0.428881	unchanged	0.274223	0.284984	0.524521	unchanged	-0.542457	0.0300284	1.35547	unchanged	-0.829331	0.00747327	1.27722	down	10014.2	6922.33	6306.05	5462.93	6000.67	5570.38	7291.04	5983.99	5241.19	4894.09	7027.16	5999.17	8892.07	7442.3	9808.85	11705.3	5391.06	5468.55	11961.1	12109.5	8298.97	6573.27	7738.6	7900.3	6425.28	6179.51	5471.87	7845.5	5008.93	6544.77	6544.15	6862.17	3288.9
Luteolin 3'-methyl ether 7-arabinosyl-(1->2)-galactoside	0.106748	0.128377	0.831049	unchanged	-0.00136212	0.992219	0.000369653	unchanged	-0.769014	0.0370612	1.27744	down	-0.0926317	0.721216	0.189587	unchanged	83345.3	79521.8	79898	92800.5	97423.4	95752.9	99112.7	100879	97376.3	91415.4	85626.8	94938	112131	107522	77193.7	70117.6	70893.8	90384.8	1375.39	1683.56	899.696	891.091	1401.08	1418.26	491.259	351.638	1316.36	1268.28	579.037	493.775	1096.69	1590.87	615.94
(+)-Galbacin	0.355149	0.14747	0.921858	unchanged	1.30488	0.00641282	1.27256	up	-0.206466	0.288936	0.632955	unchanged	0.106374	0.664328	0.268473	unchanged	32.5717	37.2601	30.171	40.2184	23.0342	20.3936	42.3235	35.2544	51.1741	49.5684	33.667	22.9211	43.9412	47.7851	74.7797	82.0478	101.127	104.046	141.689	98.748	98.5747	94.3545	74.4081	79.4103	70.4182	88.3194	68.6266	77.9788	107.573	95.9721	109.416	99.1504	83.137
Gln Ser Leu	0.525678	0.0765492	1.06364	unchanged	1.1846	0.004316	1.34135	up	-0.2894	0.249831	0.696635	unchanged	0.12689	0.284965	0.591742	unchanged	294.999	287.903	343.494	274.605	361.13	294.385	583.971	626.507	441.358	447.748	219.233	353.846	475.864	546.083	968.843	918.527	676.576	633.977	4443.64	3913.99	4218.48	3583.91	4583.42	3881.35	5668.46	4370.74	2159.7	2312.71	2775.12	2862.31	3550.95	3951.37	5071.79
RCS-4	-0.113236	0.630877	0.309279	unchanged	-0.545646	0.054919	0.899383	unchanged	-0.764408	0.0093573	1.52993	down	-0.852713	0.00587807	1.33986	down	215.886	232.35	340.393	273.138	238.095	419.984	213.716	176.25	291.653	356.456	220.434	331.509	179.248	243.188	236.814	270.063	130.869	118.058	65.7291	78.9114	52.3572	80.6424	46.1677	46.2312	18.7374	46.0887	42.8829	33.569	39.4732	37.0889	35.5514	23.9649	42.8644
2-Hydroxy-dAMP	1.06436	0.0146615	1.26102	up	0.805002	0.00118805	1.32097	up	0.772753	0.0189864	1.38969	up	1.1687	0.00742488	1.26429	up	159.638	147.51	181.261	155.764	242.058	303.731	438.26	628.139	288.91	211.515	412.232	509.44	265.86	346.567	337.649	345.038	423.716	360.212	472.309	477.129	706.845	700.444	1605.68	1130.8	1124.96	1513.45	1612.46	1695.57	1378.05	1377.39	1205.28	1086.06	2340.6
Trp Leu	0.0543732	0.776038	0.0882066	unchanged	-1.18796	0.00127102	1.31765	down	-0.0606437	0.676822	0.297044	unchanged	-0.378301	0.0141987	1.17701	unchanged	151.212	169.704	157.938	156.997	228.301	261.502	172.65	230.451	144.543	207.362	168.946	244.936	101.703	128.832	62.724	88.0957	63.8398	48.8826	71.4318	57.8898	79.0295	94.3499	74.9557	74.948	46.6212	71.8202	76.0119	82.2268	75.4118	81.8819	63.9837	50.7929	60.8731
PA(20:3(8Z,11Z,14Z)/0:0)	0.700416	0.00567338	1.4196	up	0.858608	0.00340082	1.29131	up	-0.613317	0.000298917	1.77711	down	-0.980501	0.000298796	1.53326	down	42.2462	35.1415	29.6523	22.2247	33.1487	26.0427	58.4084	70.1707	43.616	44.2291	47.2953	42.5167	62.7496	37.981	74.8746	65.1661	48.9301	52.0237	66.5712	82.1394	76.0551	75.7729	79.0051	82.6141	64.4605	55.5728	45.5415	44.2361	38.4692	53.8288	44.7319	52.1113	27.8436
Bisphenol A	0.225649	0.070581	0.904104	unchanged	-0.364826	0.0191212	1.07179	unchanged	-0.50505	0.0284244	1.26932	unchanged	-1.00718	0.00390169	1.34715	down	24.6104	27.6317	26.2397	28.4042	24.2692	33.4779	28.8269	29.1755	29.6798	33.1377	31.1353	40.5507	23.0059	26.4472	20.765	24.542	16.9316	16.1561	15.3474	10.5227	10.4146	10.5994	11.2671	13.404	3.30164	9.01957	10.3395	10.6	8.83615	8.32346	8.04137	5.29811	10.919
Phe Trp Gly Gly	-1.43137	0.103149	1.01481	unchanged	0.294582	0.530204	0.364981	unchanged	-0.996898	0.0224632	1.29939	down	-1.10242	0.0067591	1.21462	down	12.7767	12.0583	68.8625	89.2642	55.4101	18.6376	29.5877	10.9777	18.5814	7.5556	19.2891	9.30206	62.6317	39.4126	70.029	63.7111	38.4509	40.9944	35.3273	32.1403	40.6576	49.1388	45.8517	64.3128	52.4661	19.7241	17.9175	25.782	8.53546	9.5769	24.6434	33.6302	3.46113
Dihydro Isorescinnamine	-0.29588	0.247725	0.660496	unchanged	1.2785	0.131671	0.803624	unchanged	-1.21735	0.0702338	1.19521	unchanged	-2.08326	0.0259812	1.20714	down	86.1852	74.2914	82.9842	110.564	96.724	45.9621	95.5889	82.9544	78.4479	42.2664	58.207	47.1439	161.494	113.405	261.071	498.713	86.2017	84.0664	269.599	351.702	118.622	90.3137	103.061	131.173	116.803	83.2768	54.0085	71.7001	23.6781	108.333	34.6713	90.8968	27.8244
Fusidic acid	0.400307	0.0989775	1.05101	unchanged	1.04713	2.75872e-06	1.52372	up	-0.285708	0.113734	0.947353	unchanged	-0.398655	0.00767566	1.22735	unchanged	735.697	751.476	785.099	744.465	619.425	497.991	872.968	725.464	1277.07	1186.87	708.775	685.058	1397.9	1307.58	1318.77	1318.73	1551.41	1648.49	1847.02	1986.08	2050.06	2291.79	1624.92	1718.22	1320.64	1274.51	1458.09	1253.49	2269.38	1872.62	1629.2	1801.04	1097.39
Adenosine 2'-3'-cyclic monophosphate sodium salt	6.14528	0.00548612	1.49856	up	4.36433	0.0770212	0.896667	unchanged	0.261136	0.678398	0.253639	unchanged	2.83421	0.0529984	1.03322	unchanged	0	0	0	0	0	1.01592	12.9704	22.9192	9.90265	3.98859	9.88537	12.2407	7.76987	8.04606	3.48866	0	0	1.61979	0	0	6.98625	9.67669	22.7599	13.0027	2.9113	11.3523	12.5475	15.7221	6.61657	13.678	9.46938	9.4537	147.538
Methyl (2E,6Z)-dodecadienoate	-0.837516	0.00162822	1.59097	down	-0.414152	0.0403158	0.959028	unchanged	0.156305	0.44499	0.485007	unchanged	0.206416	0.23959	0.615021	unchanged	1588.04	1190.26	1710.24	1585.97	1159.89	1077.76	635.638	836.151	721.676	668.273	856.711	933.086	1068.9	858.912	1351.38	804.881	872.993	1280.87	928.189	781.695	884.103	1406.17	1138.44	901.645	1669.97	980.585	1087.62	984.501	991.882	1016.86	1145.77	981.742	1378.99
CPA(18:2(9Z,12Z)/0:0)	-1.04148	0.000117592	1.62023	down	-0.839499	0.000489054	1.36296	down	0.0557286	0.675894	0.277041	unchanged	-0.239235	0.0465398	1.02318	unchanged	57.2168	68.5755	58.2519	55.2191	48.8698	42.9644	37.0446	20.1743	29.1619	31.1299	20.9929	22.3526	30.5922	23.0104	27.2639	23.7999	41.8353	38.528	30.5775	28.6093	35.4029	26.7386	25.9765	24.0329	28.6114	24.7288	38.6751	31.4906	28.1562	26.4237	25.4672	23.5887	22.3362
CP 24,879	-0.392044	0.0583326	1.03035	unchanged	0.317712	0.155619	0.687754	unchanged	-0.640239	0.00094434	1.79182	down	-1.03874	0.000682828	1.45351	down	42.4978	43.1779	36.4126	46.9636	29.5787	25.2402	37.0728	23.8958	30.0659	29.653	26.3233	23.5898	55.369	45.5419	56.4119	57.1509	31.8299	32.7185	34.957	32.8993	26.5288	26.2619	25.0824	29.739	17.4182	20.2289	19.0094	19.5367	18.9059	17.4827	12.6848	16.1654	10.1119
Val Asp	-0.144309	0.594159	0.421622	unchanged	-1.29742	0.00703382	1.22868	down	0.423997	0.0865435	1.00447	unchanged	0.486867	0.0662628	0.967727	unchanged	32.2013	34.248	48.883	60.2826	67.3552	79.1412	35.8993	52.6041	36.5466	55.6849	41.9402	68.7753	19.0435	34.3241	14.8566	20.5177	23.3209	18.9893	21.1198	23.8009	27.5924	33.1354	38.2785	37.2227	20.6812	46.556	38.1025	51.3992	39.2099	47.0888	35.3195	21.7526	48.921
4-Mercapto-4-methyl-2-pentanone	-0.681461	0.00396166	1.41814	down	-0.713206	0.00315261	1.31071	down	0.485305	0.0146205	1.28272	unchanged	0.616057	0.00544979	1.25778	up	23.6868	19.7483	16.593	20.5044	13.3541	16.4305	8.69195	9.48886	12.8058	10.8029	14.9842	12.0127	12.4739	11.3121	9.10045	13.2702	12.8625	8.27011	11.8497	19.2435	9.7396	12.1875	16.5589	14.3383	16.7974	16.4413	21.9419	21.7238	17.2465	23.3239	15.6122	17.6463	23.5832
Aristolene	0.428681	0.0935672	0.965437	unchanged	0.684704	0.00303512	1.32649	up	-0.00514306	0.978399	0.00856338	unchanged	-0.253482	0.0531294	0.998546	unchanged	13.6161	12.6193	23.2885	20.3081	19.1224	10.5126	17.0707	17.0918	29.735	28.9277	20.6253	20.4323	28.3706	24.5328	25.1648	24.644	29.4543	27.714	27.7295	28.7762	27.0784	32.0508	26.937	30.3374	20.4472	20.1386	26.2524	27.1366	37.6952	40.6238	21.5415	29.0607	19.0534
6beta,17-Dihydroxy-3,5-cyclo-5alpha,17alpha-pregn-20-ene-21-carboxylic acid, gamma-lactone	0.136836	0.0344303	1.21833	unchanged	0.668728	0.00495391	1.3321	up	-0.1347	0.126686	0.926955	unchanged	0.0754163	0.370025	0.486681	unchanged	436.536	437.579	417.314	423.593	441.056	370.676	480.442	490.576	484.492	464.112	455.81	402.712	574.422	455.181	751.87	757.837	793.615	683.782	762.746	896.57	724.515	786.164	809.615	910.954	780.067	755.831	639.903	658.576	786.557	833.679	953.164	943.354	779.778
AP 23573	0.963851	0.00671411	1.51175	up	0.97322	0.000515245	1.4158	up	0.260175	0.625577	0.329269	unchanged	-1.08267	0.000399617	1.52683	down	1918.6	1218.22	1466.32	1379.53	1402.89	1329.94	3270.32	3000.19	3054.88	2181.27	3851.6	1641.4	2670.03	2166.76	3608.35	2503.56	3218.19	2943.53	4367.85	4815.75	3260.17	2959.13	3627.64	3401.85	10990.6	5565.66	2574.75	3156.83	1956.64	2621.05	2059.18	2150.54	1292.58
Ala Tyr Ile Asp	-0.494497	0.278719	0.582941	unchanged	0.311234	0.389942	0.41954	unchanged	-1.01805	0.0760602	1.09243	unchanged	-2.39501	0.000919996	1.46405	down	48.6406	29.0657	21.9415	18.5479	12.5829	13.4408	24.5455	18.7067	18.4844	10.6169	18.506	11.5086	31.8419	14.5138	35.8742	35.4092	31.2178	30.086	19.5134	24.3716	13.8605	9.78118	15.4198	11.98	23.2466	9.3582	5.42968	5.24642	0	3.59224	7.464	6.32389	0
纬-Aminobutryic acid	3.21044	0.00031586	1.77621	up	1.63818	0.0539042	1.00042	unchanged	1.06171	0.0452815	1.30081	up	-0.83369	0.0385224	1.03888	down	7.24913	6.15971	8.74069	8.77025	5.57201	5.09706	63.9705	62.7757	82.7649	81.6277	52.4921	41.328	12.6171	6.99578	12.8807	20.4896	45.2786	31.1928	40.1664	36.1008	34.2496	34.1164	25.2145	25.8884	84.4937	117.313	28.515	34.8298	69.9464	73.4828	23.735	17.5789	1.3548
3-Hydroxy-5-oxohexanoate	0.16989	0.095022	0.964903	unchanged	0.994995	0.0419466	1.04805	up	-0.0160722	0.810041	0.0809835	unchanged	0.0660572	0.347271	0.515361	unchanged	68.4679	68.8255	77.1319	77.5347	81.2818	56.2052	80.16	77.5117	86.1679	92.5242	73.227	73.5252	83.4759	78.9702	250.698	177.048	136.935	128.792	210.392	201.038	195.527	200.983	172.578	215.809	212.608	201.755	186.754	170.216	209.541	202.2	222.977	224.953	195.349
epsilon-Caprolactam	-0.675446	0.00017364	1.68511	down	-0.574288	0.000482286	1.40353	unchanged	0.138421	0.246994	0.751411	unchanged	0.225658	0.100473	0.907935	unchanged	536.835	562.067	579.132	738.886	645.149	581.209	373.142	449.115	324.963	307.247	414.738	411.993	363.211	415.009	368.422	402.441	446.847	450.96	463.816	417.065	478.108	419.08	455.972	489.571	626.579	429.121	508.509	544.134	395.685	493.85	516.948	362.809	599.983
PE(18:0/0:0)	0.92716	0.00434307	1.40531	up	1.39353	0.00101297	1.40443	up	0.753239	0.0135665	1.37302	up	0.931079	0.000777699	1.40013	up	59.9788	65.2821	82.5059	62.71	118.287	118.497	136.201	100.487	149.782	183.899	215.957	178.246	168.071	153.604	236.859	234.046	226.754	313.349	85.7437	96.8712	41.002	43.9274	55.8485	68.5693	89.0839	64.6129	134.769	115.174	138.693	118.348	127.029	106.608	137.352
3-amino-2-naphthoic acid	0.56939	0.00038907	1.5891	unchanged	0.753894	0.00101038	1.39477	up	-0.762843	0.018201	1.37184	down	-0.0953832	0.694787	0.23472	unchanged	2427.28	2536.07	2909.59	3126.28	2700.75	3204.09	3963.03	3278.29	4534.99	4459.09	4252.9	4595.56	4451.17	4786.81	3654.16	4340.19	5787.23	5486.4	10304.2	11495.3	5874.2	5988.41	7571.95	7013.6	7250.44	5712.61	3131.66	4095.65	4524.87	3718.75	8989.98	7628.2	5395.23
(E,E)-3,7,11-Trimethyl-2,6,10-dodecatrienyl propionate	0.372128	0.0331079	1.23998	unchanged	0.790565	0.000569436	1.44887	up	0.221496	0.150156	0.931681	unchanged	0.148857	0.110533	0.885174	unchanged	1374.65	1485.8	1700.24	1681.09	1624.59	1481.43	1679.16	1604.41	2465.65	2500.87	1829.66	2018.73	2225.55	2481.6	2397.69	2726.06	3139.72	3198.75	2430.71	2508.44	3008.47	3336.22	2465.53	2648.01	2519.05	2790.03	3234.7	2827.66	4111.44	3635.51	2905.84	3050.78	2867.94
Chlorogenic Acid	0.912486	0.660961	0.288613	unchanged	3.63303	0.252882	0.600454	unchanged	2.75215	0.115144	1.10474	unchanged	3.60256	0.0100203	1.32315	up	0	0	33.1816	22.7878	0	0	0	0	3.6805	101.67	0	0	0	0	2.03976	23.4407	506.294	162.612	63.8427	1.88094	99.8304	167.725	4.5607	25.4948	165.863	662.077	131.147	76.8584	1209.29	202.634	1270.46	496.33	847.956
L-Citrulline	-0.488822	0.162674	0.927382	unchanged	-2.63512	2.00699e-05	1.49958	down	1.47165	0.00205853	1.71997	up	0.134098	0.369994	0.526688	unchanged	45.1246	46.5903	50.8993	50.8349	52.7538	73.9012	32.0553	59.0572	12.2383	16.0271	44.1994	64.531	4.56243	7.13713	13.0072	17.9436	3.62043	5.25697	32.8331	46.7084	64.9229	63.5019	56.3455	48.8028	191.587	190.656	110.133	104.974	110.046	160.993	55.7861	53.7856	52.377
2-N-Dodecyltetrahydrothiophene	-0.0686703	0.613476	0.241045	unchanged	0.706992	0.0178509	1.13227	up	0.139665	0.65531	0.355582	unchanged	-0.147093	0.557527	0.324213	unchanged	30.3632	36.3709	22.8274	26.8534	27.9737	30.5866	32.8384	31.5077	24.4706	25.6111	30.703	21.7109	31.6821	43.4115	64.1379	63.8166	40.2576	42.3234	101.635	100.186	120.723	140.136	88.7343	93.8707	201.559	113.743	53.7759	71.7698	152.798	117.232	135.87	146.137	67.7534
Gly Lys Thr Thr	-0.92239	0.0185651	1.29687	down	-1.40894	0.00499574	1.21636	down	0.382373	0.241996	0.751641	unchanged	-3.58738	0.00529709	1.36059	down	54.386	30.905	79.8384	78.5919	84.5312	47.6265	41.7437	36.3856	27.6773	24.9446	46.9066	20.6688	36.8463	30.4567	31.5971	27.5144	7.44453	7.69313	26.7247	23.7357	10.9924	2.96585	19.0096	22.3419	28.4015	29.7602	21.6827	21.1139	15.8778	21.0335	0	0	0
Alpha-Pyrrolidinopropiophenone	-0.656525	2.2354e-05	1.74343	down	-0.410534	0.00372115	1.23832	unchanged	0.343929	0.00181797	1.64801	unchanged	0.416231	0.000865777	1.42376	unchanged	48.0995	48.1123	52.2477	58.6604	50.4444	50.1503	28.8752	31.8669	32.7457	26.3107	36.9795	38.4376	36.4242	32.8662	35.6916	33.0458	44.262	49.2177	44.0924	37.7362	45.885	39.9991	43.0568	50.8796	53.829	50.8422	64.7235	51.7476	54.2138	56.731	55.1101	58.0372	67.9706
Gly Phe Ile	-0.0584574	0.642255	0.345675	unchanged	-0.701874	0.000487297	1.35857	down	0.111617	0.313616	0.606056	unchanged	0.154353	0.532209	0.320366	unchanged	158.282	177.021	180.689	186.008	208.491	233.281	158.524	155.951	177.048	211.599	171.255	223.975	119.112	162.845	98.5421	106.766	111.118	104.775	69.9228	59.0438	60.4127	65.9981	52.126	55.9623	49.2009	70.2865	64.1001	74.7638	71.1733	63.1777	54.5692	42.3814	103.847
Scytophycin C	0.619737	0.0845997	1.0288	unchanged	0.706299	0.0348691	1.01012	up	-0.186189	0.677312	0.263568	unchanged	-1.81658	7.74298e-05	1.61703	down	220.068	113.864	157.115	143.003	141.449	115.674	333.728	297.497	203.395	135.583	278.956	120.216	215.154	170.197	396.99	248.097	216.279	207.335	363.028	445.51	305.014	256.526	388.336	341.837	751.849	347.223	188.768	223.479	160.165	174.478	139.574	122.085	69.9789
Amphibine B	-1.2077	0.000183616	1.71669	down	-1.75424	2.36467e-05	1.50842	down	0.726481	0.0914574	1.0485	unchanged	1.06267	0.0874011	0.917783	unchanged	1133.01	1155.71	1467.78	1427.77	1093.32	1640.48	567.359	604.509	518.446	701.868	447.942	588.056	362.908	576.658	230.164	298.99	467.084	411.344	420.076	280.841	364.592	127.239	317.657	417.749	637.366	311.04	305.21	728.563	352.303	855.84	524.012	233.361	1011.75
(8E,15E)-1,8,15-Heptadecatriene-11,13-diyne	0.453076	0.0382563	1.17303	unchanged	0.80671	0.00503974	1.25138	up	-0.189067	0.0543354	1.08631	unchanged	-0.137949	0.251841	0.627665	unchanged	17.6095	11.0644	14.8114	17.7896	17.7328	11.41	22.1432	16.8757	23.5325	27.7737	16.9442	16.5087	18.4752	18.7028	29.6816	29.7519	33.4425	28.1064	56.2255	52.531	50.4976	48.8589	40.6194	49.3035	46.6893	46.2699	38.6869	39.2757	49.3924	41.1148	56.5868	51.3824	40.1365
6-C-beta-D-Glucopyranosyl-8-C-beta-D-apiofuranosylapigenin	0.27193	0.516252	0.454431	unchanged	2.47013	0.0134946	1.22305	up	-0.366716	0.164374	0.859934	unchanged	-0.28898	0.287781	0.584723	unchanged	265.91	231.773	270.14	368.402	115.29	79.0579	424.524	193.615	394.055	304.115	194.365	95.8897	481.115	321.967	1609.24	1957.69	1600.54	1402.06	569.36	667.467	457.766	486.498	442.507	591.711	581.385	657.219	261.988	253.735	415.13	324.163	656.138	647.592	223.312
Phe Val Asn	0.115808	0.256506	0.582689	unchanged	-0.846616	0.00753945	1.23713	down	-0.386888	0.111012	0.964137	unchanged	-0.661179	0.0450515	1.01861	down	40.6279	49.1305	40.9028	41.6123	45.367	52.182	44.6411	48.5968	41.7441	54.3848	45.9303	57.0775	35.609	38.1715	27.2595	27.4232	13.2117	8.36992	15.7833	8.53874	13.8065	17.7949	16.6065	14.196	4.42603	13.7532	11.1268	11.625	11.3936	14.0014	5.63412	5.30092	17.2896
Prostaglandin A1 ethyl ester	-0.0300301	0.861896	0.128704	unchanged	-0.692261	0.089364	0.870692	unchanged	-0.216338	0.392099	0.635124	unchanged	-2.00548	0.000219601	1.50351	down	48.4061	42.3504	34.4382	32.6607	43.437	46.3059	43.313	46.6327	29.6338	28.2258	53.0036	41.6888	52.6902	41.6484	25.0324	15.4199	8.61141	9.83205	16.3696	21.1529	10.7809	18.0008	23.2535	18.633	20.4948	8.63606	16.1221	18.9083	9.16118	19.8022	8.10854	9.94349	2.74203
Citalopram aldehyde	-0.459387	0.180968	0.881504	unchanged	-0.91784	0.0339072	1.01177	down	-0.360624	0.131512	0.861722	unchanged	-1.16441	0.00129299	1.50106	down	16.7248	16.6908	45.283	44.602	39.1272	33.0546	26.5045	32.0904	15.4716	15.9469	22.8075	29.3526	21.4042	22.9566	20.3201	10.5913	15.9193	12.2774	101.891	61.5168	88.1805	82.8854	118.667	108.722	112.255	59.762	69.7625	84.5206	65.5836	45.7119	50.2802	40.6653	40.3158
Feruloylagmatine	1.07741	0.0186963	1.36328	up	2.58032	0.0674738	0.955358	unchanged	-0.81064	0.332198	0.59825	unchanged	2.40228	0.163954	0.819405	unchanged	9.58121	10.851	14.1872	16.1553	16.0315	18.0964	33.6575	38.6101	37.3163	38.6007	12.3405	18.64	48.6054	48.3333	214.181	134.016	29.701	32.9419	756.09	448.142	3086.56	4107.77	1154.43	1229.81	3192.74	1368.89	188.27	296.763	570.005	530.917	1757.94	1678.93	5724.69
Phe Arg Met Arg	0.576983	0.000753344	1.58367	unchanged	0.581836	0.00888257	1.18109	unchanged	-0.746992	0.000667578	1.79048	down	-0.825301	0.000359114	1.51273	down	72.6214	92.0789	74.231	57.285	68.315	93.7866	125.567	111.683	128.622	117.28	92.8586	107.673	144.077	121.887	115.244	130.357	82.0603	92.3623	74.2202	97.289	71.3138	67.1521	64.8369	71.4424	48.7139	45.5062	38.2642	46.8469	35.9297	50.6373	42.3436	47.4421	47.612
Met Ala Pro Trp	-1.36537	0.0669564	1.04495	unchanged	-0.439442	0.435674	0.439907	unchanged	-2.05069	0.000514322	1.78181	down	-1.84082	9.30601e-06	1.60619	down	18.4193	14.971	12.5561	10.0132	5.92733	0	7.14733	5.63942	2.64667	3.27981	2.03953	3.26772	4.17756	6.15336	16.1712	9.59892	3.11017	6.42542	19.1949	20.7605	24.8756	24.533	17.9447	19.0856	1.38977	0.579952	4.77086	15.4317	8.3352	0	4.38269	4.26466	12.2021
PI(16:0/0:0)	-0.007601	0.968593	0.0636752	unchanged	-0.2552	0.601547	0.293898	unchanged	-0.207633	0.742086	0.17876	unchanged	-1.99023	0.0416575	1.05395	down	5196.62	4696.75	4985.48	3693.6	7179.11	6105.55	4545.07	6662.89	5195.03	4858.26	3722.65	6705.82	7908.17	9905.7	2283.44	3907.4	1128.93	1558.53	3993.25	3253.74	834.578	284.551	1969.23	2847.81	60.4431	340.939	1910.05	1786.81	4089.81	3228	172.111	106.724	557.746
2,2,6,7-Tetramethylbicyclo[4.3.0]nona-1(9),4-dien-8-one	-0.799537	0.00299725	1.53316	down	-0.39673	0.0598695	0.897984	unchanged	0.112625	0.596011	0.335657	unchanged	0.15803	0.382116	0.460233	unchanged	559.636	403.867	588.219	518.893	377.893	360.51	215.614	298.78	258.494	227.125	299.604	314.259	357.984	286.301	469.35	279.721	297.222	443.092	314.786	267.634	302.314	501.843	395.747	310.827	564.604	320.639	365.44	330.124	339.922	342.374	386.047	322.678	472.977
Alanopine	-0.133034	0.421593	0.469886	unchanged	-0.802541	0.00219637	1.36722	down	0.312341	0.0149151	1.35845	unchanged	-0.112747	0.334986	0.494401	unchanged	425.632	413.937	296.537	281.96	270.519	346.077	342.495	378.126	260.392	228.882	322.164	323.374	202.593	208.74	214.761	220.149	159.197	161.111	390.016	392.506	460.833	429.696	506.976	503.009	579.68	504.993	636.035	575.034	437.78	598.06	357.085	382.195	455.262
Anofinic acid	-0.586137	3.42813e-05	1.7504	down	-0.384751	0.00591774	1.2329	unchanged	0.346758	0.00352772	1.59644	unchanged	0.400473	0.00115078	1.42834	unchanged	469.893	485.46	475.727	543.732	483.977	525.439	302.022	335.392	315.85	273.599	368.256	392.746	325.246	334.837	365.085	330.779	459.917	469.79	390.431	373.849	452.859	403.557	449.314	471.084	595.41	479.908	624.106	501.282	491.917	538.888	490.047	505.298	625.258
2,3-Dihydro-4-(4-methoxyphenyl)-1H-phenalene-1,2,3-triol	0.283085	0.211609	0.797049	unchanged	0.904089	0.0302721	1.0828	up	-1.61677	0.0164168	1.3194	down	-0.292749	0.516975	0.413747	unchanged	13.2529	20.3342	20.7426	24.2992	15.7703	18.626	20.0227	22.2973	28.5589	32.1221	19.2519	15.2754	32.1644	30.0729	22.5165	23.5344	46.6308	56.5922	13.696	15.1957	4.45711	5.64507	11.643	14.3544	0	2.87519	1.1478	1.06131	11.0765	5.03056	11.8551	8.62209	15.5498
DG(18:3(9Z,12Z,15Z)/18:1(11Z)/0:0)	-0.96881	0.0100847	1.35715	down	-0.355542	0.261467	0.619123	unchanged	-0.292826	0.190594	0.827311	unchanged	-0.452368	0.0544846	1.0179	unchanged	3884.58	2122.82	2398.9	3749.88	2020.16	2237.13	1332.89	1901.85	674.353	1491.36	1911.71	1073.92	727.17	2816.28	1902.45	1946.52	2107.3	3328.64	3187.6	4087.38	4351.7	2921.05	3533.77	2763.63	3870.78	3941.69	1973.66	2616.54	1852.52	2760.73	2500.94	2571.65	4112.12
Salicylaldehyde	0.448185	0.0411812	1.05187	unchanged	0.725476	4.0592e-05	1.45158	up	0.120715	0.250909	0.724674	unchanged	1.07192	2.40567e-07	1.65747	up	73.1858	82.0956	85.5274	95.0513	82.8834	114.594	101.305	86.7037	109.937	121.187	143.734	164.778	156.985	167.317	130.478	131.633	152.584	142.847	70.5967	68.1427	53.2607	56.1148	66.3632	61.2766	75.6455	78.5656	55.4968	68.0218	68.6266	62.1918	132.823	130.333	141.144
ADP	0		0	unchanged	0		0	unchanged	1.09631	0.0398769	1.19931	up	1.9689	0.00658353	1.2975	up	0	0	0	0	0	0	0	0	0	0	0	0	0	0	0	0	0	0	1.04115	0	10.4902	12.9941	28.5415	21.2204	10.404	27.9346	38.6124	30.7877	23.9787	27.1143	25.2679	22.1311	76.7749
Probenecid	-2.01887	0.0332693	1.25133	down	-2.73645	0.0215993	1.10668	down	0.799105	0.565303	0.381711	unchanged	1.7918	0.164569	0.744907	unchanged	31.955	24.179	75.3355	62.6826	152.673	89.2023	1.39687	7.15647	12.9215	21.3857	18.3419	46.3882	0.510423	29.5123	7.78518	9.05771	13.0495	5.5126	37.3357	1.78791	1.75512	1.08829	1.98144	1.41297	2.18617	0.733901	1.58701	41.8104	29.2493	3.36314	78.6407	14.15	11.7367
alpha-Linolenic acid	-0.173487	0.351106	0.571075	unchanged	-0.064607	0.686664	0.27222	unchanged	-0.338272	0.000165682	1.80251	unchanged	-0.655026	0.000118679	1.54913	down	39.4073	35.0524	24.7541	38.6974	19.8476	31.8472	31.0738	26.9921	23.9437	24.0926	34.1791	27.8417	28.996	30.2588	31.5674	31.4506	30.4393	28.5902	33.9436	31.6056	35.1062	37.2678	35.0385	31.239	27.4943	26.9802	27.508	29.4608	24.315	25.7621	19.0968	24.3136	24.3249
2,2,4,4,6,6-Hexamethyl-1,3,5-trithiane	0.97191	0.235451	0.74196	unchanged	2.75762	0.0129128	1.21535	up	-0.412639	0.14339	0.854607	unchanged	-1.0143	0.0162511	1.14658	down	95.243	48.1258	259.245	640.058	275.347	79.6372	547.279	193.236	1151.83	245.295	401.422	202.347	933.414	636.969	821.749	2097.81	2782.27	2179.88	1639.6	2355.39	2655.62	1225.01	1393.36	1824.19	1566.9	2030.73	1522.87	939.838	1412.74	860.636	1609.17	1609.55	247.94
9-OxoODE	0.874475	0.0170362	1.28118	up	0.387679	0.466474	0.367598	unchanged	-0.967255	0.061898	1.15216	unchanged	-2.16516	0.00834524	1.37406	down	2150.15	1921.21	1076.39	965.293	2151.73	2202.07	3756.66	4892.89	3154.64	2184.1	2157.88	3043.13	4206.57	3874	1912.85	2675.33	417.839	607.048	3529.12	4675.5	1803.93	1149.55	2397.25	2986.46	315.256	519.355	1616.11	1603.52	1605.29	2801.24	458.676	475.819	479.967
9(S)-HpOTrE	0.48639	0.115877	0.908498	unchanged	0.0967549	0.845799	0.0814546	unchanged	-0.922354	0.0911933	1.05459	unchanged	-1.69916	0.0212759	1.22631	down	526.883	514.06	306.196	273.929	598.069	652.685	721.376	1074.35	660.524	511.152	447.591	608.242	850.31	988.578	423.576	599.672	100.313	108.578	1034.97	987.982	355.366	272.02	468.512	611.834	80.9229	120.056	303.279	452.318	498.953	512.958	188.279	125.667	124.131
DG(20:4(5Z,8Z,11Z,14Z)/0:0/20:4(5Z,8Z,11Z,14Z)) (d5)	0.343574	0.558409	0.303923	unchanged	-1.96483	0.0331272	1.01963	down	-0.864062	0.00364609	1.51957	down	-1.11835	0.000300527	1.49451	down	52.341	37.0651	25.8905	17.3249	75.2471	104.081	112.326	126.288	18.9469	20.3934	45.7306	72.1468	32.2947	20.7965	18.0764	6.69659	0.0221697	2.02574	80.7088	66.0678	90.0115	58.6543	99.7566	81.8824	68.6312	39.7869	38.905	56.9929	17.588	40.2062	30.9323	26.3665	50.7874
2-Stearyl citrate	-0.393094	0.16454	0.786417	unchanged	-0.796744	0.0282345	1.07757	down	-0.0722227	0.796953	0.248657	unchanged	-0.408997	0.0140134	1.17804	unchanged	42.6571	40.123	21.5518	18.8356	26.4179	24.943	24.4697	22.6187	15.3332	18.3135	28.5093	23.6581	24.5911	19.3143	15.9054	12.1621	17.663	10.8308	15.5629	21.574	17.6247	17.2675	18.2376	15.9452	25.5351	12.6422	19.2269	25.214	9.03343	9.37407	13.5664	12.333	11.9544
Oxomethylphenidate	1.3758	0.00795437	1.42594	up	2.39296	0.000675327	1.42985	up	0.112209	0.846834	0.106499	unchanged	-0.150026	0.663526	0.256273	unchanged	8.53054	8.48854	7.07201	5.25798	2.88672	0.846381	21.5151	8.85994	16.9486	18.2145	11.2609	9.05293	22.1825	16.9077	35.7375	39.8836	32.7767	26.2704	6.06614	8.49142	4.81602	8.34126	2.75847	3.62841	16.0664	6.95146	2.5142	3.96931	3.98589	3.37265	7.98923	5.70678	2.8138
trans-4-Hydroxy-L-proline	-1.48809	5.60144e-06	1.73548	down	-2.15989	1.77891e-06	1.5632	down	-1.07665	5.464e-05	1.80799	down	-0.92118	5.36881e-05	1.53193	down	97.7496	111.761	80.4844	87.0882	86.6481	103.835	39.1533	52.7443	28.4628	20.8046	21.871	39.2916	27.1137	29.2437	13.0633	20.7225	18.4202	18.4427	111.321	105.11	102.13	85.5475	121.673	121.336	39.1705	33.7792	74.2095	64.8971	46.5994	48.1606	47.923	47.953	48.6211
Met Leu	0.0481443	0.819936	0.0514922	unchanged	-0.628058	0.0261787	1.02495	down	0.394491	0.079608	1.05952	unchanged	0.646404	0.140167	0.806969	unchanged	124.226	158.442	157.241	147.89	209.702	257.092	139.91	167.838	153.371	188.315	189.971	250.972	139.441	153.215	92.0542	109.802	94.0761	93.7817	100.405	94.166	72.0071	81.078	70.5774	55.5908	112.156	141.496	69.8382	81.1312	102.123	116.088	51.6026	44.4668	156.852
PI(18:2(9Z,12Z)/0:0)	0.166954	0.297331	0.546768	unchanged	-0.643838	0.0836257	0.872432	unchanged	0.171327	0.604811	0.351108	unchanged	-0.589849	0.0466874	1.0157	down	1229.53	1146.62	1201.94	1014.47	1582.35	1554.46	1144.92	1787.39	1269.92	1420.94	1300.18	1754.31	1309.33	1605.59	539.924	708.054	344.807	439.154	690.1	674.997	449.646	410.781	575.573	690.22	229.171	348.958	684.003	774.4	1008.46	886.564	281.149	247.824	447.9
6-Methylquinoline	0.767476	0.000467279	1.63014	up	0.885732	0.000633678	1.42548	up	-0.94961	0.0173177	1.3946	down	-0.199604	0.497158	0.390825	unchanged	136.036	136.66	161.148	174.593	146.107	172.39	245.151	193.449	291.392	291.98	264	291.936	271.71	296.576	215.934	257.791	353.272	317.411	689.534	749.733	345.783	351.939	472.175	424.019	415.266	337.405	155.025	219.329	249.033	194.44	547.603	443.174	295.31
Flupenthixol-O-glucuronide	0.60506	0.0394992	1.20113	up	0.990197	0.0179812	1.12462	up	-0.671587	0.0573467	1.11888	unchanged	1.17267	0.0898192	0.962288	unchanged	26.9178	26.4089	43.9146	37.364	25.429	19.9459	36.6092	45.7125	59.5226	58.2639	48.5175	25.1318	82.1542	68.2173	31.6514	34.7148	63.6957	77.0895	77.8969	62.836	68.4167	55.8813	125.667	101.521	15.9155	43.1095	47.4729	80.9558	54.1878	67.3811	112.904	117.277	144.059
Nemertelline	0.37094	0.121963	0.928154	unchanged	0.802171	0.00805629	1.21471	up	-0.52342	0.0025448	1.66261	unchanged	-0.33866	0.000612828	1.47301	unchanged	16.1694	16.288	20.8664	25.7233	21.4004	14.5219	24.0981	30.9686	25.23	32.9521	21.2247	14.2042	25.6132	24.6254	37.2928	27.302	44.9372	40.7041	53.0198	48.7471	52.9324	49.2966	55.3421	51.323	27.0875	27.8123	37.0479	43.0708	44.9322	36.1825	46.956	40.4356	40.6128
PG(P-18:0/15:1(9Z))	1.09171	0.000405049	1.68957	up	1.94237	0.000942564	1.44544	up	-0.0964463	0.734825	0.180129	unchanged	-0.125422	0.604806	0.293008	unchanged	67.8657	54.1788	62.2153	53.7412	43.9747	35.6398	110.286	108.973	152.918	109.687	108.885	86.173	166.286	134.107	259.932	278.811	198.582	182.994	473.124	510.46	455.961	541.965	346.538	336.367	610.138	458.87	186.822	197.046	549.307	489.935	579.752	592.787	242.93
Ser Ala Tyr	0.0690468	0.751235	0.133154	unchanged	-1.01164	0.0121981	1.12932	down	-0.621886	0.275336	0.708738	unchanged	-1.74213	0.00927627	1.31173	down	13.0129	17.8258	13.7171	13.0829	13.234	26.1359	15.3585	17.0336	14.5937	16.3867	16.0559	22.3359	9.59854	13.2954	9.07448	8.50158	4.3122	3.33226	5.11721	3.72847	2.18654	3.1942	7.84266	5.43498	0	6.87801	0	4.66316	2.28806	4.04349	1.67981	1.97464	1.65882
Lysyl-Hydroxyproline	-0.0976375	0.463912	0.360263	unchanged	0.323459	0.0169687	1.06748	unchanged	-0.20394	0.00868698	1.42982	unchanged	-0.754317	9.07035e-06	1.61329	down	53.6597	59.5737	50.394	54.7608	41.2676	36.9789	49.103	41.1675	50.3045	53.5785	44.234	38.8359	60.6948	60.6139	58.8238	73.2997	58.6211	59.1337	64.7022	57.5182	54.5141	59.2262	54.0568	57.7129	43.6914	48.3574	52.3936	48.4601	54.4944	54.4942	39.4947	38.415	36.8875
Hymenoxon	-1.74791	0.199246	0.719985	unchanged	0.00310095	0.996754	0.0344577	unchanged	-0.772574	0.368518	0.578137	unchanged	-2.17162	0.00731454	1.30279	down	81.145	73.4908	8.08885	10.4161	9.87971	3.15219	10.7995	11.1539	7.51376	7.54864	13.9961	4.41773	23.7802	8.27737	49.9956	38.6107	33.1469	32.7625	22.8204	25.3146	9.05839	8.96334	14.6757	11.3544	38.7322	5.64066	3.20444	2.70388	1.198	2.48437	6.39747	10.5741	0
D-(-)-Tartaric acid	0.402603	0.427153	0.466886	unchanged	1.56432	0.0123077	1.15125	up	-0.115409	0.518263	0.350312	unchanged	-0.689851	0.00468274	1.28433	down	27.0429	21.5393	55.7372	117.445	62.2267	19.299	60.6038	52.9443	127.718	47.9738	54.4817	57.1946	65.5234	96.8536	114.756	218.664	212.533	188.615	199.967	148.818	174.707	127.719	134.805	157.425	123.65	208.021	159.918	114.475	143.672	121.173	138.139	126.298	82.025
alpha-curcumene	0.304274	0.0502444	1.16276	unchanged	0.848383	0.000495325	1.45389	up	-0.159212	0.0465728	1.22573	unchanged	0.0596619	0.370299	0.498963	unchanged	68.2903	64.4087	69.939	78.6493	69.1588	59.9681	88.2755	72.8764	92.8583	109.317	72.2031	71.248	104.047	101.811	124.84	118.487	144.983	144.775	155.721	151.838	149.724	169.603	143.812	185.329	136.411	132.484	150.906	147.415	144.178	144.742	159.786	167.245	172.127
Val Trp	-0.083947	0.534458	0.443012	unchanged	-0.779922	0.00094049	1.32597	down	-0.185959	0.251522	0.790585	unchanged	-0.108427	0.558028	0.338079	unchanged	234.933	261.953	252.952	263.786	258.363	352.067	221.729	270.947	229.56	286.064	209.985	313.965	171.878	228.591	137.027	175.282	120.226	112.843	103.135	104.249	107.214	142.7	106.807	122.263	59.607	96.7772	116.736	125.399	106.469	98.3737	81.5738	68.5675	146.187
Trp Gly Gly	0.0609077	0.837456	0.0859558	unchanged	-0.999664	0.00531928	1.22732	down	-0.568285	0.0206566	1.47717	unchanged	-1.03702	4.7008e-05	1.58636	down	139.323	107.254	126.767	123.79	104.013	75.2615	150.032	205.361	76.199	85.9117	78.2673	109.805	106.528	79.0023	29.1911	35.3911	53.8449	34.3259	90.5578	119.347	102.878	105.129	98.5971	101.585	48.8193	66.9742	105.522	93.5911	41.8111	60.1354	67.0407	63.516	53.1528
AS 1-5	-1.12747	9.82107e-06	1.72766	down	-1.09276	5.71523e-05	1.51479	down	0.286142	0.112887	1.10492	unchanged	0.0662441	0.646286	0.272813	unchanged	1324.18	1286.22	1338.69	990.27	1462.76	1291.41	703.886	547.286	504.525	462.568	731.392	571.804	613.479	524.42	597.599	602.845	595.257	673.619	587.108	464.904	551.202	449.196	535.009	604.579	840.545	476.124	675.617	483.625	740.386	675.945	653.338	658.197	488.762
Gly Val Val Leu	-0.111322	0.438171	0.466106	unchanged	-0.488136	0.171776	0.725834	unchanged	-1.24885	0.0388708	1.14951	down	-3.63738	0.00195575	1.46906	down	19.7751	12.7815	17.5398	17.8292	19.0967	20.6463	18.9483	17.016	14.593	20.6028	12.5023	16.0106	19.7506	24.0067	10.4733	12.1547	4.74631	5.63031	9.72785	4.72189	10.1212	8.35814	6.95795	2.88809	0.964925	1.43339	0	1.62106	7.07959	6.90008	0.455249	1.48688	0
Harderoporphyrin	-0.756453	0.247883	0.640009	unchanged	0.346074	0.459717	0.35273	unchanged	-0.891727	0.0145674	1.445	down	-1.49069	0.00244774	1.39043	down	34835.7	28691.1	7737.92	10551.2	8969.14	6842	14446.6	10475.4	9295.52	5241.58	11100.6	7230.57	25127.4	14076.6	26023.3	28531.4	14000.3	16334.3	18289.4	25343.7	14018.2	10103.3	14345.2	16650.4	12377.9	9467.34	9229.48	8871.09	3042.02	10235.4	4910.31	11183.9	3696.97
Gly Trp Ser Gly	0.44374	0.163274	0.791667	unchanged	0.386119	0.309899	0.502153	unchanged	-0.802052	0.00130722	1.71528	down	-0.349467	0.00420944	1.31042	unchanged	7616.21	7892.85	4197.02	5628.12	4080.04	3653.28	9107.32	11798.7	6073.15	6295.42	4439.03	7262.3	8277.31	5956.9	3238.07	4044.13	11338.3	10360.3	36592.3	42813.1	45123.5	51675.8	42853.7	41866.3	12699.8	19581.2	33855.4	29426.3	22282.1	31804.2	31594.5	38199.2	34586.6
PE(18:4(6Z,9Z,12Z,15Z)/20:5(5Z,8Z,11Z,14Z,17Z))	0.379448	0.1554	0.887299	unchanged	1.32811	5.34971e-05	1.50152	up	-0.0327239	0.905557	0.0919734	unchanged	-0.0634769	0.760528	0.164165	unchanged	402.815	273.108	315.374	317.766	275.083	238.714	414.453	304.797	444.905	305.51	619.781	281.811	730.782	598.99	903.035	661.542	819.645	862.729	407.529	448.439	299.72	309.956	389.892	410.291	673.012	356.632	326.883	344.007	215.12	299.356	366.075	530.525	230.863
1-Linoleoylglycerophosphocholine	0.294711	0.280816	0.531637	unchanged	-1.06298	0.0121601	1.18551	down	0.473946	0.0185563	1.29803	unchanged	0.380423	0.133728	0.779142	unchanged	64762.4	65919.1	84582.4	70285.4	115465	138416	95980.7	142067	68876.1	85237.4	124796	144730	39561.4	48568.4	34835.1	38650.4	46374.5	50204.3	62833.1	73622.6	103859	123335	123562	116994	135587	150873	147712	171389	115370	118252	95346.5	94362.5	191428
DG(16:0/18:3(9Z,12Z,15Z)/0:0)[iso2]	-0.901604	5.50036e-05	1.73113	down	-0.711021	0.000133849	1.42955	down	0.11335	0.465184	0.539154	unchanged	0.0975774	0.402622	0.48124	unchanged	2027.69	2003.36	2426.04	1829.27	2496.38	2293.57	1286.78	1239.38	985.397	1036.67	1276.56	1174.84	1187.62	1223.68	1318.15	1257.62	1626.47	1374.62	1687.05	1303.47	1497.87	1161.74	1373.43	1558.22	2008.14	1294.62	1909.24	1390.07	1373.19	1307.98	1630.97	1573.09	1336.08
2-Ethyltoluene	0.163561	0.0818593	0.986816	unchanged	0.622874	0.026345	1.13325	up	0.0454423	0.660973	0.188572	unchanged	0.111221	0.558225	0.287134	unchanged	79.9053	89.1523	81.8456	97.4409	81.7698	89.6716	86.7946	96.4417	90.6388	107.176	113.398	87.7352	97.8448	77.7025	163.616	138.923	161.837	160.515	129.027	123.435	110.739	130.803	114.178	90.9868	129	132.238	128.459	126.418	101.76	103.665	140.651	136.842	134.615
Homodihydrojasmone	-0.789217	0.00240075	1.56614	down	-0.410965	0.042659	0.949468	unchanged	0.105345	0.601189	0.334634	unchanged	0.192139	0.272037	0.574387	unchanged	493.277	361.477	523.67	485.357	355.138	328.333	206.944	268.963	227.428	213.881	263.349	293.424	331.591	251.132	409.197	253.104	276.563	394.253	289.783	238.9	268.986	434.395	350.669	272.29	491.662	292.658	316.654	292.348	303.296	298.925	351.884	293.372	430.812
Thr Leu Val	-0.0639811	0.497571	0.386428	unchanged	-0.766649	0.000197416	1.42505	down	0.146542	0.625061	0.331804	unchanged	-1.64763	3.78386e-05	1.62427	down	530.782	469.537	393.742	439.991	432.151	375.528	491.378	411.575	396.968	396.413	419.924	410.877	321.83	313.857	277.141	242.836	203.206	193.89	446.388	411.076	358.335	285.154	316.981	356.635	685.52	545.612	286.94	324.181	238.279	326.525	163.072	112.128	107.847
PEUCEDANIN	0.50949	0.121041	0.923798	unchanged	0.631384	0.00284084	1.23114	up	0.070587	0.836594	0.177887	unchanged	-0.0754109	0.561405	0.323144	unchanged	729.76	606.785	458.706	398.851	547.508	441.83	1099.39	1127.8	626.376	641.19	455.755	581.262	757.505	699.078	984.577	944.119	880.445	665.586	2900.57	2577.64	2548.69	1886.02	3157.98	2534.87	5272.27	3563.56	1713.31	1940.18	1824.8	2074.2	2155.5	2178.98	2791.19
Ser Gly Arg Arg	-1.24779	0.0192913	1.35256	down	-2.0118	0.00626651	1.24637	down	0.0455817	0.937944	0.0889977	unchanged	0.81943	0.128479	0.793015	unchanged	29.5019	30.2057	60.6691	62.9334	93.8119	70.2831	12.7994	24.6189	19.383	22.2771	32.0692	35.1422	7.7752	25.341	10.5167	8.50617	23.0522	10.9524	53.5493	17.7758	10.1119	17.5025	14.9762	19.7601	13.8568	8.56298	16.9004	37.0616	47.075	14.5099	73.5955	28.2125	34.9822
Thr Trp Asn Arg	0.257392	0.308591	0.517658	unchanged	-1.09357	0.00510776	1.20823	down	0.000251284	0.998704	0.00425646	unchanged	-1.07045	0.000589757	1.52771	down	1030.27	1015.84	1685.21	1549.55	1695.11	2183.86	1151.63	1623.7	1620.17	2393.91	1673.4	2486.09	788.583	1208.75	360.079	497.991	800.963	635.929	722.931	741.338	1066.32	1076.91	976.787	1113.42	642.403	1006.55	939.565	988.204	961.386	1160.59	526.455	500.506	434.502
3',5'-Cyclic dGMP	1.70511	0.0100567	1.37565	up	1.13572	0.000295185	1.37426	up	0.563457	0.169234	0.848453	unchanged	1.6224	0.0113603	1.24435	up	279.409	265.796	182.328	165.352	279.12	480.126	1052.24	1517.71	657.612	357.957	845.443	955.879	651.458	747.677	650.419	481.186	551.839	547.621	576.066	721.85	1606.5	1666.55	3657.58	2606.77	1723.93	1999.59	3634.84	3421.82	2230.89	3001.45	2548.22	2714.68	8536.21
Dioctyl Phthalate	-0.917479	0.00125705	1.64621	down	-0.852446	0.00148243	1.4307	down	0.456171	0.0011385	1.63861	unchanged	0.439031	0.00281471	1.33913	unchanged	116.352	127.046	87.2834	133.173	88.6072	97.6466	53.9707	53.2623	55.9443	63.1667	57.1723	60.6729	56.6606	69.3411	57.021	56.6197	59.3494	61.0674	54.5194	60.1002	51.4889	60.1608	68.8693	68.7399	100.641	79.0531	84.3208	84.4506	73.2952	77.4428	74.0107	79.9253	97.6944
Ile Ile Ala	-0.0764235	0.550998	0.341197	unchanged	-0.176488	0.198692	0.657548	unchanged	-0.739856	0.000162772	1.7749	down	-1.69599	0.000168449	1.57458	down	2437.03	2323.42	2352.8	3055.15	2128.02	1806.57	2223.64	2097.59	2209.64	2501.59	2480.34	1862.56	2389.19	2043.77	1724.8	2045.67	2007.73	2267.94	2127.58	2098.97	2380.11	2366.44	2179.46	2541.77	1363.95	1429.26	1037.2	1064.88	1472.89	1831.97	1248.92	1304.51	256.501
9-OxoOTrE	0.534958	0.0200601	1.26729	unchanged	0.523853	0.282975	0.549743	unchanged	-0.779488	0.0682423	1.10778	unchanged	-2.16181	0.00264685	1.47691	down	5591.63	5457.24	3996.92	3237.57	5873.81	5064.95	7199.53	9274.77	8093.06	6176.89	4696.48	6899.18	11645.6	11030	6363.4	8913.66	1853.34	2209.28	9702.37	11373.5	5680.96	4263.56	6120.51	7682.83	998.861	1954.5	4783.86	4380.34	5751.47	8244.06	1321.3	1259.24	1459.92
Val Tyr Arg Val	1.50471	0.0363005	1.11613	up	-1.28323	0.0939871	0.799754	unchanged	-0.133701	0.691477	0.269811	unchanged	-0.249529	0.519303	0.365193	unchanged	14.9748	5.95232	7.42841	4.76244	26.0658	22.5818	48.7381	68.5357	12.4673	13.9709	44.283	44.029	10.211	4.65032	12.3337	4.79942	1.60094	0	27.4867	35.9701	45.5265	57.7081	90.8655	78.0311	70.8982	45.3335	51.0826	69.6846	31.877	37.0092	30.5824	37.7919	87.951
PS(22:4(7Z,10Z,13Z,16Z)/12:0)	0.680703	0.0349172	1.25403	up	1.43142	0.00191294	1.38891	up	-0.0108853	0.974513	0.0034907	unchanged	0.0984679	0.713592	0.224982	unchanged	104.297	76.6569	125.867	114.548	132.671	96.9559	182.834	133.712	205.119	162.312	260.166	99.3515	179.036	217.62	357.265	287.732	379.61	334.547	332.307	320.108	274.737	266.964	266.578	285.368	600.233	296.305	197.014	235.771	219.67	183.945	452.096	440.782	148.78
Armillarin	-0.728882	0.0188828	1.33565	down	-0.530885	0.0485956	1.02418	unchanged	0.0831759	0.59479	0.355368	unchanged	0.139898	0.563154	0.340397	unchanged	3885.52	3281.54	2579.49	4812.11	2184.09	2927.02	2310.97	2275.96	1578.06	1781.48	2115.64	1806.08	1818.66	2748.24	2564.1	2035.05	2068.01	2379.97	2938.34	2916.45	2321.38	2844.28	2724.28	2993.24	4222.81	2443.52	3219.02	2663.78	2707.72	2474.48	2507.13	2356.93	2813.73
Taraxacolide 1-O-b-D-glucopyranoside	-0.0868448	0.762327	0.119014	unchanged	0.248531	0.373764	0.427788	unchanged	-0.734586	0.00124804	1.70931	down	-0.738319	0.00162642	1.37209	down	68.9425	58.6104	32.4108	26.8176	36.5851	28.4489	49.8321	47.8701	33.8571	38.5225	33.9161	33.1062	40.6577	36.014	59.3228	64.1419	51.2169	47.8023	46.5432	44.9727	31.5161	30.7398	39.965	41.339	27.9848	21.8038	21.165	21.3351	22.2921	26.6976	26.3636	26.3875	17.3159
Genistin	0.664978	0.0453939	1.01514	up	0.0338244	0.911808	0.0835678	unchanged	0.459649	0.210181	0.806222	unchanged	0.593097	0.180547	0.716816	unchanged	15697.4	14593.7	14376.9	12003.7	22980.2	30192.6	29628.9	41160.9	16707	21428.5	29030.5	36207.6	12506.8	15779.7	17221.6	13737.3	27260.8	25944.1	15154.6	14273.9	29104.1	33023.1	38813.3	34597.9	62191.3	50607.1	33108.4	34019	23213	23724.8	20524.4	24007.3	66435.5
His His Ile Val	1.37913	0.000921508	1.59604	up	0.820425	0.0117252	1.1598	up	0.046073	0.809133	0.212073	unchanged	-0.0320596	0.880661	0.0605	unchanged	7.34404	6.73285	7.29053	13.4559	6.56228	7.12547	21.3061	30.6302	22.0388	19.3091	17.681	15.218	16.6092	7.03707	17.2066	14.8095	17.3664	12.6382	39.9716	35.0911	47.3984	56.0477	40.9289	36.852	45.88	55.8105	29.0291	32.3985	54.9516	46.5369	47.8287	63.088	28.8029
Thr Ala Ile	-0.110486	0.44674	0.530399	unchanged	-0.798409	0.000682057	1.36927	down	-0.103139	0.502206	0.486825	unchanged	-0.484788	0.0245285	1.21046	unchanged	123.727	138.98	161.461	163.461	163.867	202.449	124.901	123.912	140.02	167.868	141.811	185.105	88.2151	119.129	92.2685	93.7914	80.7325	74.3655	55.4307	51.3526	55.9641	58.4102	61.0844	57.6359	34.5766	70.584	50.3785	54.8586	43.5265	62.5039	33.2978	30.0563	64.7337
2-Heptyl-4-hydroxyquinoline-N-oxide	-0.32032	0.0572605	1.11157	unchanged	-1.13567	9.3083e-05	1.44177	down	-0.2507	0.508048	0.51061	unchanged	-2.76203	0.0010511	1.47687	down	22.4655	23.9565	28.5399	28.1408	27.4476	35.4543	17.5617	18.3637	21.5557	21.8943	23.9672	29.609	12.4759	19.1019	10.2599	10.8557	11.6132	11.2457	6.33263	5.26023	3.82522	4.66957	6.7742	5.18421	1.00716	8.01145	3.70551	7.19225	2.06055	4.95744	0	0	4.72413
Phosphocholine	0.471232	0.140242	0.747552	unchanged	-1.28525	0.0150517	1.16288	down	0.498261	0.031918	1.20562	unchanged	0.341219	0.234563	0.623539	unchanged	403.386	401.557	561.202	423.869	809.553	960.444	690.077	1107.51	492.344	623.367	937.008	1084.91	230.485	292.234	189.657	216.511	252.615	279.173	370.442	477.783	692.202	888.803	896.529	797.22	944.671	1060.97	1005.63	1226.52	787.496	798.461	606.908	603.3	1335.23
Ala Ile Met	-0.598364	0.293896	0.657264	unchanged	-1.61923	0.0388445	1.00026	down	0.479585	0.437914	0.487254	unchanged	0.468683	0.581569	0.272621	unchanged	93.6325	110.947	512.206	309.499	388.786	559.04	85.2501	91.0097	158.429	455.27	178.242	335.705	61.2275	151.14	49.6258	74.914	171.393	134.291	64.8058	44.5948	43.8486	62.6766	22.7755	45.0099	3.54557	163.239	68.3427	54.2998	58.2429	47.9205	23.4335	8.55474	188.609
Phe Ile Ile Trp	1.02265	0.00180695	1.50525	up	1.14975	0.0409617	1.0082	up	-0.336333	0.0652465	1.10851	unchanged	-0.177177	0.385922	0.451559	unchanged	27.1252	29.3535	20.7293	6.67597	29.9559	12.1862	52.0986	51.171	40.6531	40.162	31.5792	40.3768	58.0176	35.546	82.0639	56.005	23.7692	24.2193	34.4051	36.7027	43.4187	42.9813	45.1621	41.8874	38.7085	31.985	27.8196	22.2659	27.1787	45.7446	44.0472	43.9135	27.0414
Cholic Acid Methyl Ester	0.467439	0.0011986	1.61553	unchanged	-0.0337557	0.860286	0.128193	unchanged	-0.305113	0.219676	0.738974	unchanged	-1.5529	0.000520073	1.5378	down	2016.04	1982.52	1857.91	1833.11	2049.89	2008.15	2214.15	2881.82	2735.25	3003.68	2489.11	2918.88	2260.8	2861.26	1490.06	2028.14	1249.88	1585.8	1632.52	1712.79	1280.87	1303.59	1976.59	2312.87	666.931	1042.6	1647.47	1318.04	1833.75	1762.44	506.826	535.188	578.008
Ile Arg Val Arg	0.240201	0.287482	0.712381	unchanged	0.936462	0.00550015	1.1956	up	0.00382853	0.9842	0.0288121	unchanged	-0.218047	0.175886	0.728003	unchanged	1242.33	1194.39	693.489	752.68	640.133	552.724	1023.45	1011.65	1144.19	844.329	1139.51	832.124	1089.12	1110.75	2158.49	1810.54	1782.36	1762.86	1430.23	1559.91	1435.89	1365.03	1400.93	1265.2	2128.71	1534.01	1331.28	1515.56	877.019	1093.08	1224.9	1529.87	798.688
4',5,7-Trihydroxy-3-methoxyflavanone	2.00752	0.00102772	1.49735	up	0.00461503	0.995523	0.0286428	unchanged	0		0	unchanged	0		0	unchanged	3.67882	0	4.06378	0	10.9571	7.18265	22.6247	24.4845	12.7921	14.137	11.5694	18.4629	10.5373	7.90746	2.26047	0.0237912	1.38522	3.85097	0	0	0	0	0	0	0	0	0	0	0	0	0	0	0
MIPC(t18:0/22:0(2OH))	-0.0546038	0.865762	0.039746	unchanged	-0.518796	0.130153	0.770913	unchanged	-0.422011	0.490686	0.441684	unchanged	-2.96503	0.0063711	1.39039	down	862.259	402.639	575.198	446.211	490.94	467.873	771.055	608.216	468.187	289.808	750.897	236.43	511.633	448.806	540.961	450.569	180.085	132.889	500.374	573.153	225.566	125.796	350.27	286.039	734.686	274.103	104.427	133.004	87.357	204.868	114.349	68.4795	2.77356
14-fluoro-myristic acid	0.824912	0.014527	1.34459	up	0.78593	0.207807	0.641188	unchanged	-0.958816	0.104092	1.01414	unchanged	-3.3509	0.00645814	1.39243	down	33.1997	35.389	19.0167	14.9917	28.6991	23.232	44.4605	63.7558	59.1224	38.9862	27.6132	39.7974	81.4201	71.8342	38.8963	56.6012	6.60218	11.0843	55.7299	67.0386	26.7582	15.43	29.4102	35.2675	3.7731	3.22894	18.2704	19.9215	25.078	47.8702	1.86521	3.86197	0.842445
8,15-Pimaradiene	0.172874	0.162958	0.8775	unchanged	0.668345	0.0164937	1.17411	up	-0.0243175	0.738598	0.13917	unchanged	-0.00122936	0.988956	0.00991785	unchanged	204.328	182.905	217.144	209.709	227.113	159.823	232.161	212.882	256.361	268.676	200.764	183.07	222.264	214.842	318.863	353.024	412.808	386.921	626.71	599.492	605.938	641.767	544.14	666.678	665.281	622.539	570.076	499.744	637.325	628.171	656.761	670.998	586.527
PPHP	0.261182	0.0630164	1.08939	unchanged	0.652709	0.00643004	1.25511	up	-0.0337903	0.754833	0.164431	unchanged	-0.0370292	0.763399	0.187289	unchanged	38.5666	43.025	40.7277	38.5436	41.0977	27.9031	50.9186	40.6492	49.9521	55.3561	39.5265	39.0799	49.1321	40.6928	70.0226	63.499	73.5584	64.4678	113.943	116.044	99.8265	108.949	79.1715	110.751	109.628	98.5068	89.8716	91.1451	122.819	102.16	114.671	117.591	94.299
Pro Gly Gln Trp	-1.09208	0.300651	0.569019	unchanged	-0.213908	0.778488	0.198649	unchanged	-0.605142	0.0192311	1.34856	down	-1.20347	0.00225345	1.35065	down	477.536	299.887	47.096	54.2192	58.3112	44.3197	127.46	73.9559	74.1883	61.3385	69.2064	54.1955	131.262	77.4053	179.39	150.026	163.201	144.851	139.947	140.604	96.5221	75.7685	97.6243	94.1378	101.156	72.3911	60.1625	58.5617	66.3822	65.1127	74.0101	64.198	8.04995
Hoduloside IV	0.0496202	0.881117	0.166371	unchanged	1.19627	0.000588612	1.38533	up	0.407345	0.19353	0.818454	unchanged	1.2338	0.00372225	1.41749	up	643.812	1124.92	473.074	535.552	405.826	302.81	612.586	583.664	855.171	584.017	448.128	524.41	1384.98	1021.26	1513.58	1405.55	1346.26	1316.42	2597.39	3150.01	4390.26	3587.53	2878.21	2624.12	2505.18	4378.11	4127.38	3294.93	3905.33	7289.44	5228.7	8328.59	7888.82
Palmitic amide	0.218711	0.493926	0.439284	unchanged	-0.169522	0.784693	0.154848	unchanged	-1.7577	0.00302169	1.57395	down	-3.95147	0.000848545	1.56077	down	21.3902	22.8063	9.55752	8.93622	14.3009	15.7555	23.7325	27.3299	17.7848	10.714	11.8927	16.4747	35.6576	21.1958	14.6533	10.9578	0	0	27.8296	34.1984	17.0187	12.3264	27.1964	22.4935	0	0	3.77146	10.6698	11.4842	15.7896	2.86334	0.140156	0.770513
delta5-Demissine	1.49218	0.021017	1.31631	up	0.255131	0.556986	0.26976	unchanged	0.699882	0.173173	0.823631	unchanged	1.3192	0.0183647	1.23594	up	51.3313	35.4858	35.9392	56.8806	16.6862	11.4085	55.7326	80.8248	149.674	158.358	45.2447	94.5435	47.4225	36.1419	10.2587	36.7843	71.9616	45.3471	383.551	544.272	557.101	731.129	530.099	519.332	264.368	557.562	1691.62	1296.13	757.663	737.02	573.328	750.602	1991.08
Cyanidin 3-(6''-malonylsambubioside)	1.76691	0.0237006	1.32348	up	2.02766	0.00387751	1.34333	up	-1.20119	0.0105368	1.51417	down	-0.160431	0.543543	0.365682	unchanged	760.203	738.736	1010.67	1132.86	1265.86	1377.83	6614.41	4612.06	3963.7	2842.67	1208.35	2152.17	6294.46	5680.83	3332.99	2157.71	3325.1	4840.35	7302.37	10454.4	5167.55	5637.29	4862.86	4392.42	2614.39	1664.37	4952.33	3766.19	2014.12	1435.8	4959.48	5683.94	4879.55
6E-Octene-2,4-diynoic acid	0.548162	0.478152	0.435747	unchanged	1.91772	0.264164	0.587217	unchanged	2.14131	0.11114	1.10474	unchanged	2.99306	0.00868508	1.33179	up	3.51679	2.03099	8.7075	6.58889	2.45991	2.26351	4.01447	5.05517	3.21408	18.0478	3.24619	3.80776	4.30349	2.18844	0.883115	6.96033	60.3599	21.9058	11.0614	2.22042	20.0733	26.1074	2.41107	3.63706	19.3059	79.6933	18.3963	14.5972	130.241	26.7743	147.983	59.3007	96.9826
Asp Ile Ile Val	-0.496816	9.64449e-05	1.71256	unchanged	-0.723437	2.24985e-06	1.51753	down	0.146646	0.0443674	1.22797	unchanged	0.17687	0.128019	0.820945	unchanged	2622.13	2857.85	2958.17	3204.43	2809.33	3140.48	1991.08	2099.94	1957.92	1968.74	1880.22	2569.28	1603.86	1882.04	1687.11	1551.07	1868.82	2061.98	1798.39	1584.45	1928.53	1706.1	1666.63	1937.34	1945.63	1926.07	2219.45	1853.73	1820.27	1992.71	1818.17	1699.59	2489.12
Thr Ile Thr Leu	0.0449828	0.556441	0.374187	unchanged	-0.21814	0.365722	0.497747	unchanged	-0.380993	0.0344354	1.21195	unchanged	-1.1021	0.000209678	1.57114	down	161.472	147.616	161.985	148.049	155.897	151.992	157.488	176.595	146.27	185.672	138.419	151.926	189.781	195.703	116.118	142.861	67.3892	85.0747	95.5245	101.066	121.731	109.626	80.8648	80.619	66.2829	68.0755	52.7178	80.7494	96.7255	88.0783	49.421	39.8151	47.7531
Neobanone	0.385283	0.285968	0.661837	unchanged	-0.40581	0.441785	0.428279	unchanged	-2.34533	0.0798152	1.16143	unchanged	-7.61608	0.0415523	1.14794	down	334.243	261.686	121.508	92.9713	141.826	115.005	305.615	280.602	171.22	155.805	287.307	193.39	279.268	182.219	153.039	108.742	32.7571	49.5413	97.9525	116.631	19.0564	7.21967	35.2406	27.5474	27.3563	2.18262	7.60379	19.7034	1.6351	1.27117	0	1.54775	0
O-Geranylvanillin	0.234258	0.178964	0.794846	unchanged	0.0492488	0.90496	0.0564802	unchanged	-0.667376	0.0876166	1.0737	unchanged	-2.86381	0.00103217	1.49368	down	33.2703	31.7299	24.9205	19.445	33.4511	25.2513	37.7312	41.4987	33.5637	24.9724	27.6703	32.2624	50.7332	41.6663	31.9092	35.5174	3.92671	10.1516	24.4259	30.7029	14.2498	11.1829	18.4561	24.8401	2.53282	9.90636	18.0339	14.675	11.4546	21.3844	6.79088	5.3156	0
MG(0:0/18:3(9Z,12Z,15Z)/0:0)	0.373466	0.0991394	0.970046	unchanged	0.786191	0.00072356	1.37295	up	0.00534366	0.980884	0.0563039	unchanged	-0.301151	0.11688	0.826575	unchanged	219.789	265.563	380.56	389.171	340.969	314.903	434.382	329.023	483.097	578.978	324.4	325.688	455.381	505.347	523.919	709.593	500.272	600.96	258.358	272.764	294.789	395.798	303.131	369.582	218.198	453.46	257.558	233.616	431.862	306.758	275.23	241.046	289.313
Pro Pro Thr Thr	-0.523285	0.0210071	1.31536	unchanged	-0.71171	0.00647001	1.24152	down	0.259877	0.164948	0.913799	unchanged	0.050933	0.755711	0.152261	unchanged	42.7881	28.1442	37.1794	42.8395	23.5085	33.1728	23.5352	23.5752	24.6202	23.3304	27.0214	22.3854	19.0859	19.1401	17.2832	18.9696	24.7861	27.5149	26.5517	24.4165	26.5654	19.5193	24.0376	25.7287	40.8118	30.9668	24.9576	32.8409	24.8692	21.3515	20.7434	21.5631	31.3939
ethotoin	-0.459389	0.0042304	1.5575	unchanged	-0.694197	0.000414336	1.39627	down	0.111526	0.4022	0.544921	unchanged	0.0649735	0.717606	0.1693	unchanged	38.5403	37.9465	49.499	51.4098	48.5241	39.3201	29.2024	33.6591	32.2618	32.8754	31.291	33.6177	27.5139	32.2933	22.7734	25.857	31.3432	24.1517	26.104	26.7288	29.9461	28.3881	19.0387	26.6927	21.2936	25.0467	32.0183	27.4068	32.9272	30.816	29.3913	23.3443	36.1745
(1E,6E)-gamma-humulene	0.785306	0.00283871	1.52763	up	0.943874	0.0516036	1.01996	unchanged	-0.686326	6.10944e-05	1.8301	down	0.0595094	0.872294	0.137444	unchanged	15.6958	13.9512	14.2428	14.1762	16.4927	19.8289	28.04	37.9072	25.9914	23.2256	23.8522	23.6567	25.5965	17.8004	40.6781	53.7806	20.9169	22.7998	35.3665	28.1678	28.7492	31.3062	29.9077	26.1901	19.4868	20.8607	16.1726	16.8378	20.067	18.2392	31.9932	29.0074	13.7216
LysoPE(18:2(9Z,12Z)/0:0)	0.866272	0.0051647	1.33528	up	0.704582	0.0709232	0.918296	unchanged	1.30207	0.00294289	1.66883	up	1.6325	0.000992734	1.52735	up	1177.67	1137.98	1521.19	1241.76	2090.58	2625.55	2330.43	2437.73	2478.37	2963.63	3928.74	3716.37	1629.71	1690.53	2226.34	2702.57	3387.29	4325.76	1254.31	1332.58	1105.84	1228.68	1506.76	1630.44	2300.65	2499.8	4396.87	4458.34	3186.57	3028.89	3061.34	3062.35	5455.48
Arachidonoyl-1-thio-Glycerol	0.565973	0.00609143	1.5162	unchanged	1.03424	0.0210517	1.15803	up	0.155286	0.508667	0.479862	unchanged	-0.0854148	0.68726	0.206926	unchanged	112.148	114.632	91.8179	85.9798	110.313	109.184	172.208	180.405	182.253	145.931	128.58	114.493	228.185	191.232	324.602	276.399	101.911	155.795	263.577	258.98	395.611	385.616	267.782	223.186	488.568	298.329	253.935	220.523	361.526	375.832	357.39	375.279	203.652
N-Pyruvoyl-5-methoxy-3-hydroxyanthranilate	-1.27016	6.67181e-06	1.75778	down	-1.1318	1.66804e-05	1.50461	down	0.26204	0.44024	0.511714	unchanged	0.189449	0.380119	0.474013	unchanged	333.548	382.718	375.702	395.366	478.842	415.317	142.846	175.523	108.965	130.482	230.995	198.585	161.301	176.433	224.852	154.509	179.12	190.567	238.763	166.11	139.079	130.919	147.89	160.542	357.463	145.758	150.868	245.839	156.304	122.918	257.839	195.632	155.644
2,3,5-Trimethacarb	-0.754307	4.09971e-06	1.79258	down	-0.571792	9.06982e-05	1.42836	unchanged	0.186335	0.000555509	1.74864	unchanged	0.231159	0.00664612	1.29463	unchanged	309.826	351.275	312.033	379.468	333.679	357.116	216.474	205.921	185.112	177.152	213.519	213.211	196.908	218.941	198.136	222.585	264.557	273.631	278.68	239.919	255.244	244.309	255.313	256.511	305.772	276.002	293.34	290.974	285.255	289.57	283.667	283.763	324.826
PC(16:0/0:0)[U] / PC(16:0/0:0)[rac]	0.865869	0.0014174	1.45831	up	0.518018	0.0464901	0.976733	unchanged	0.534149	0.0698695	1.09216	unchanged	0.575795	0.000690034	1.42327	unchanged	11067.8	10542.8	13340.7	11464.1	18407.6	19242	21477.4	21130.7	21930.8	25243.7	32195.2	31225.4	14226.7	15683.1	17763.3	20536.2	24937.2	27233.5	17502.1	17118.2	12363.6	12610.8	15384.3	18178	15899.1	14032.8	29941.8	32339.5	21899.9	20786.4	20179.5	19565.5	25289.1
Phthalic acid Mono-2-ethylhexyl Ester	-0.72511	2.1225e-05	1.74827	down	-0.50639	0.00603646	1.2625	unchanged	0.310902	0.0399262	1.32041	unchanged	0.415857	0.00654877	1.35594	unchanged	209.929	196.964	184.341	205.68	180.73	206.002	106.976	116.731	119.879	91.6575	137.349	143.456	115.753	122.776	129.351	108.23	162.346	194.809	147.047	135.386	153.858	132.38	147.237	156.289	215.205	160.797	220.935	145.906	159.259	179.845	153.976	169.655	215.152
Gly Glu Lys	-0.0224614	0.930585	0.135512	unchanged	-1.59601	0.000119237	1.44111	down	-0.0143001	0.984848	0.039973	unchanged	-3.30761	0.0030922	1.43601	down	102.753	118.538	158.967	141.664	149.398	185.833	78.4022	95.5815	147.761	166.024	131.619	224.523	48.3333	81.4023	35.9264	47.1965	42.3385	28.341	11.0747	7.22112	3.91742	6.98391	3.30954	9.72383	0	22.5566	5.7251	4.25168	2.14512	7.13546	0	0	2.20879
3-Hydroxy-4-isopropylbenzyl alcohol 3-glucoside	0.0917696	0.594057	0.284434	unchanged	0.816424	0.00102409	1.33949	up	-0.595312	0.00230575	1.59241	down	0.0163516	0.891796	0.065598	unchanged	73.4347	64.8804	48.0066	41.7627	55.8584	54.3238	53.9616	75.5843	52.1842	52.5502	51.0488	75.1537	85.5459	80.789	122.133	119.823	101.079	86.3298	201.363	244.304	179.642	209.858	267.401	247.345	95.8396	134.834	144.801	162.445	186.322	169.267	254.316	258.544	182.605
(2S)-5,7,4'-Trihydroxy-3'-methoxy-6-(1,1-dimethylallyl)flavanone	0.035689	0.859489	0.114639	unchanged	0.610554	0.00616197	1.20009	up	0.141067	0.456272	0.506992	unchanged	0.189049	0.379354	0.50508	unchanged	42.2227	43.0012	72.1722	67.5947	61.127	45.0492	58.805	46.9505	60.0066	79.8666	45.932	47.9008	65.502	71.0839	77.4565	90.1606	105.982	95.4555	83.7783	70.0416	70.9823	69.532	36.1651	48.8089	78.7351	66.5671	54.9582	67.0086	84.9597	66.042	86.5197	59.8002	53.1696
Pro Val Tyr	-0.208143	0.11757	0.993948	unchanged	-0.926471	0.00113477	1.30413	down	-0.442052	0.163871	0.884722	unchanged	-2.42074	4.67257e-06	1.65635	down	102.495	116.153	141.742	162.385	144.016	149.121	130.135	104.276	107.7	122.568	109.122	132.493	97.7054	98.5321	84.9579	66.6631	38.8779	42.5503	68.8347	83.9115	100.962	71.3689	89.5755	82.8365	78.0423	114.824	37.4719	64.6505	40.7538	30.4527	20.1297	8.15156	20.5704
Trolox	-0.260827	0.164256	0.824854	unchanged	-0.751651	0.000754173	1.37331	down	0.260495	0.117397	0.919514	unchanged	0.00607069	0.976403	0.0645646	unchanged	51.7822	45.7091	43.4548	33.1707	36.5654	38.4549	29.9592	34.9521	24.4397	28.7147	47.9379	41.9286	32.3251	25.9415	23.4629	18.129	24.8311	23.2788	32.3873	22.5104	21.5425	24.4651	27.2004	30.7649	34.9506	28.9278	32.3643	41.0215	23.4448	29.6005	26.7568	18.2341	22.06
Ureidoglycine	-0.269669	0.0881641	1.01896	unchanged	0.31904	0.026643	1.04068	unchanged	-0.120712	0.252641	0.75432	unchanged	0.783345	0.000879532	1.51431	up	15.5085	13.2209	14.3294	14.9189	16.9218	21.3473	12.5219	15.4531	10.675	11.7034	14.0319	15.4523	16.7463	18.9332	18.884	23.2738	20.1921	22.0384	16.9283	16.6504	17.6985	20.3445	22.307	19.4778	13.7192	19.4718	17.7931	19.4079	16.982	16.9298	31.4607	29.5446	29.3121
Ser Phe Arg	-0.00632872	0.961267	0.0641367	unchanged	-0.725331	0.00574998	1.20331	down	-1.62174	0.000907849	1.75886	down	-2.98492	0.000228055	1.56996	down	106.063	130.933	119.641	124.486	100.981	158.899	125.225	105.268	122.697	141.256	102.469	140.844	75.5869	104.238	91.3652	91.4752	37.5694	47.967	23.5358	25.2492	12.2174	29.8508	18.2575	21.6831	1.23554	8.88939	8.81724	11.7887	2.24808	9.52165	2.97081	6.5565	1.05943
Asn Met His	0.341946	0.208377	0.748431	unchanged	0.957714	0.00908195	1.1805	up	-0.213852	0.333595	0.594925	unchanged	-0.176085	0.38602	0.452913	unchanged	14.2031	8.63	25.1753	28.0351	20.1859	13.5152	23.1951	19.2097	29.703	26.0947	24.0377	16.8573	27.0131	20.9326	33.1749	39.9919	47.9203	44.1164	47.1054	47.5934	54.1209	60.0865	26.8978	36.7254	50.6424	44.7646	30.6423	29.0061	45.9855	33.9427	44.409	41.0235	31.913
Gln Gln Phe Gln	-1.35222	0.369195	0.488887	unchanged	0.113888	0.907776	0.0228898	unchanged	#NAME?	0.036524	1.36543	down	-4.64683	0.0415264	1.13655	down	44.3664	21.8665	1.63884	4.32035	0	0	11.8316	5.21192	4.70368	0	4.85207	1.6776	19.5394	6.69511	21.4326	22.6694	0	7.78558	7.09555	16.3927	3.11492	0	3.91888	10.0111	0	0	0	0	0	0	0	1.61799	0
Diosmetin	0.213066	0.172128	0.735983	unchanged	-0.912079	0.00695974	1.17006	down	0.100081	0.495742	0.453894	unchanged	-0.123455	0.477153	0.360605	unchanged	1659.29	1625.33	2043.87	1985.35	2485.89	2675.64	2193.3	2852.68	2277.65	2642.01	1910.07	2585.11	1667.9	1911.78	948.825	676.921	617.542	806.688	26.8414	26.2659	24.324	21.357	16.7959	24.974	31.77	27.4563	26.8632	22.7549	22.4294	19.3814	13.8459	18.9541	18.9706
PS(21:0/13:0)	-0.974616	0.000157786	1.6594	down	-1.40315	0.000214327	1.42659	down	-0.233819	0.519067	0.357783	unchanged	-1.06597	0.00779876	1.25889	down	67.5144	57.227	54.8909	40.2599	57.5163	55.5411	25.773	28.7476	23.9702	23.6453	28.5506	38.7432	32.2573	36.807	13.7099	20.0018	16.7801	6.3332	18.3465	11.2245	9.2159	8.69223	10.301	11.4586	6.66587	5.28048	7.19972	6.81267	15.4543	17.4661	5.80185	3.55447	7.43247
Hydroxythiopental	0.302027	0.376236	0.504957	unchanged	0.169402	0.558252	0.269637	unchanged	-1.09595	2.39791e-05	1.87808	down	-0.511933	0.000921746	1.45145	unchanged	272.501	283.876	180.148	215.554	158.572	144.625	350.204	434.95	184.712	180.427	148.205	249.102	299.178	234.218	126.441	143.351	348.661	259.825	1723.78	1992.73	2043.43	2431.33	1943.49	1802.9	548.039	798.634	1190.34	1040.55	831.191	1176.01	1324.41	1533.39	1486.32
Pro Ile Val Thr	0.101274	0.441228	0.476144	unchanged	-0.138818	0.665366	0.232733	unchanged	-0.0865122	0.676237	0.319607	unchanged	-1.35583	0.000708781	1.50125	down	82.2434	75.7599	88.6333	68.2998	106.254	90.5505	88.0031	101.668	84.5886	112.95	74.633	87.1116	127.013	122.402	70.3693	73.6179	36.0591	35.3343	31.3111	34.4175	47.8926	43.0262	25.6316	31.6568	20.1494	29.8337	33.4689	42.7686	32.8483	42.4152	20.0751	11.0773	13.801
5,5',6,6'-Tetrahydroxy-3,3'-biindolyl	1.44164	0.440069	0.533209	unchanged	3.8404	0.033301	1.08409	up	-0.849533	0.0970625	0.995922	unchanged	-1.74159	0.0193384	1.16283	down	0	0	0.598477	15.4974	3.0359	0	9.39816	0.480813	38.7161	1.63273	1.73958	0	21.7821	10.6775	17.5958	51.5711	102.657	69.7679	33.5029	69.6367	70.2863	20.3078	26.9653	36.4829	30.0859	41.8898	18.1087	12.5469	28.8119	11.2837	30.69	28.2298	0.996134
OLEANDRIN	0.533354	0.00545832	1.50231	unchanged	1.03918	0.00939483	1.25764	up	0.119907	0.559556	0.430089	unchanged	-0.0314978	0.863914	0.0783492	unchanged	383.403	377.028	312.16	281.614	394.154	341.906	557.903	594.612	577.805	495.053	412.065	387.781	728.303	622.214	1027.41	922.521	439.277	555.879	923.261	939.757	1275.4	1277.91	868.107	819.245	1557.87	1052.41	848.237	748.394	1210.31	1215.44	1226.7	1297.11	716.147
Dysokusone D	0.380708	9.59057e-05	1.61303	unchanged	0.847567	0.00593638	1.31162	up	0.0425438	0.643572	0.292662	unchanged	0.523268	4.69085e-05	1.59296	unchanged	1783.42	1658.67	1520.65	1457.4	1684.78	1765.37	2090.16	2179.82	2022.67	1990.45	2182.02	2385.8	2006.32	2066.3	3511.04	3412.97	3384.94	3379.64	4421.84	4421.47	3313.61	3709.9	4354.65	4010.89	4509.62	4818.3	3729.18	3797.29	4076.8	4026.41	5883.82	5665.78	5798.68
Ala Ile Glu	1.65977	7.31623e-05	1.68279	up	2.54761	0.0151511	1.21089	up	1.06984	0.138139	0.942051	unchanged	2.11369	0.0316926	1.1425	up	6.77031	0.623419	5.32015	1.97083	4.52249	4.28783	10.5347	12.2061	16.546	12.3664	10.049	12.5344	17.8748	9.99053	33.1247	44.1561	15.7955	16.4251	1.43078	6.57415	3.52153	0.834621	0	1.78886	10.1882	3.49934	5.07948	2.13999	6.68154	2.115	6.21115	4.9439	7.8019
Thr Ala Asn Ala	-0.0801531	0.415713	0.584159	unchanged	-0.740093	0.00447994	1.25914	down	-0.381385	0.12506	1.02199	unchanged	-1.07664	0.00112556	1.43062	down	98.4253	108.684	103.494	110.934	107.61	134.337	112.336	98.3623	95.8614	99.0749	96.4427	125.551	68.5368	85.1904	84.7205	85.6505	42.1187	31.0118	26.2877	42.6725	37.9004	42.7149	34.7109	32.873	8.97823	33.7223	25.8367	29.8665	29.0779	39.2318	15.4035	6.57107	28.4141
Caffeoylputrescine	-0.819927	0.371313	0.531461	unchanged	-0.342337	0.665379	0.213818	unchanged	0.72029	0.586075	0.383536	unchanged	2.88484	0.0361725	1.10015	up	351.642	363.734	5083.99	1931.38	1100.79	2174.63	520.93	508.106	802.505	3190.43	515.311	697.393	510.213	1422.35	683.719	830.32	3693.96	1540.7	2585.9	881.933	5206.02	33913.9	1054.76	2141.51	1171.8	7726.24	7361.87	5302.83	47127.2	6739.82	23492.5	7949	94537.2
Farnesyl acetone	0.34106	0.0453826	1.20042	unchanged	1.00397	0.000204362	1.46927	up	-0.566118	0.000457426	1.71325	unchanged	-0.486323	0.0531258	1.01297	unchanged	177.281	170.196	142.522	167.93	129.595	127.827	213.206	188.89	247.409	200.521	164.039	145.395	292.547	221.217	354.031	350.154	302.148	315.646	462.208	534.382	410.519	412.168	410.671	401.823	331.156	289.248	234.948	256.522	337.144	328.564	397.345	472.543	150.248
Asp Trp His Trp	0.720567	0.0192742	1.23726	up	0.83342	0.0160326	1.11663	up	0.378317	0.290527	0.732057	unchanged	0.583721	0.109234	0.84025	unchanged	10.5687	14.3277	19.5158	10.3411	21.1712	23.0791	21.4406	32.5501	29.3135	35.6344	15.5158	28.6866	39.3384	39.802	24.7406	22.9159	18.2547	31.3634	48.8003	41.0239	87.3504	96.0565	27.9615	39.7057	78.6574	72.8614	68.5218	46.1761	118.639	58.2525	121.711	97.8023	59.6792
MG(0:0/18:4(6Z,9Z,12Z,15Z)/0:0)	0.408818	0.0486201	1.07731	unchanged	-0.0199145	0.955914	0.0295232	unchanged	-0.77479	0.0136312	1.42199	down	-1.40479	0.000595073	1.55131	down	35.4169	27.7368	24.0075	22.0899	41.7689	22.971	38.82	48.3834	37.9113	27.7984	40.5194	37.5575	47.5789	37.2616	30.4019	35.3195	10.2865	10.7574	46.9743	56.8907	36.066	29.2296	44.6118	45.8992	8.0807	17.9093	26.4968	37.5686	25.6156	36.1002	12.9319	17.4022	13.9788
2',4',6',3,4-Pentahydroxy-3'-geranyl-5-prenyldihydrochalcone	-1.02387	0.00166564	1.59063	down	-1.43009	0.000355469	1.46787	down	0.371847	1.17928e-05	1.89777	unchanged	0.424773	0.00043583	1.50723	unchanged	196.587	139.362	121.433	129.176	127.431	116.477	74.6665	76.6604	66.2809	57.1361	66.198	67.4775	46.4887	49.3339	42.4746	38.4619	60.6854	70.7486	75.5619	79.0338	80.678	72.9098	80.4986	85.6399	106.055	100.726	101.263	104.372	108.295	93.0647	103.464	97.5031	121.323
Stearamide	-0.836881	0.012985	1.3906	down	-0.634718	0.0356442	1.00148	down	0.259343	0.159314	0.832535	unchanged	0.202777	0.0714237	0.940496	unchanged	5388.26	7527.17	8488.99	8031.59	3291.37	6785	3601.93	4723.99	3292.31	3157.12	3013.41	4332.35	2985.68	4207.3	3523.37	6465.93	4587.5	3678.83	6736.14	5172.97	5855.32	6167.48	4994.85	4424.14	6553.89	4918.73	5644.74	9287.82	6375.73	7137.87	5703.21	6837.47	6223.32
(E)-10,11-Dihydro-alpha-atlantone	-0.620382	0.00116621	1.56997	down	-0.484499	0.0044773	1.18787	unchanged	0.336747	0.000884213	1.68167	unchanged	0.344258	0.000803611	1.4268	unchanged	26.909	35.4892	39.6693	43.3039	38.449	37.4378	19.7935	26.5024	22.9383	20.212	29.6616	24.8205	22.9739	23.1404	26.5338	23.0194	29.6702	32.8055	27.4284	28.7161	30.6439	26.9683	33.4045	32.64	39.6864	33.6424	41.4635	36.1336	35.7609	40.3853	38.8093	37.6919	38.7387
PA(17:2(9Z,12Z)/19:1(9Z))	0.88168	0.00477201	1.42107	up	0.568667	0.159871	0.733791	unchanged	0.179465	0.55251	0.344148	unchanged	0.193297	0.510112	0.410028	unchanged	67.4804	83.4373	58.0377	37.558	105.665	95.5726	178.639	170.188	146.846	112.498	94.3005	122.518	179.079	116.861	141.447	122.445	44.6593	59.5911	30.7708	41.3984	51.0315	54.2765	35.0439	51.9768	30.2146	28.9838	83.5252	52.435	42.7022	61.6733	46.9794	57.5892	28.602
Adenine	0.130072	0.452948	0.363364	unchanged	-0.918512	0.00335016	1.23276	down	0.0797684	0.747554	0.180129	unchanged	-0.35518	0.196942	0.693117	unchanged	684.832	782.806	671.741	624.394	808.992	1066.01	783.058	1040.53	690.249	729.65	766.721	1066.22	416.578	587.576	504.361	540.928	210.88	193.84	557.632	530.784	920.135	997.282	630.214	446.158	382.206	662.62	796.625	825.197	822.235	825.388	437.558	408.787	681.643
Nicotinamide riboside	-0.0492166	0.718875	0.187106	unchanged	-0.0835918	0.650738	0.26084	unchanged	-1.40676	0.00681123	1.64505	down	-1.40114	0.00619076	1.35814	down	173.064	191.58	138.674	142.53	144.171	157.551	170.673	191.814	160.83	119.956	121.813	150.703	205.138	189.568	135.863	146.924	97.8593	118.873	162.041	193.425	234.617	246.341	95.006	117.475	64.4474	55.9725	77.2594	73.4452	48.5566	75.9201	82.7868	96.0821	53.9662
1-(Hydroxymethyl)-5,5-dimethyl-2,4-imidazolidinedione	-1.29505	0.000155806	1.71468	down	-3.41748	8.93552e-07	1.56136	down	1.36321	0.00430299	1.67296	up	-0.120766	0.379278	0.437208	unchanged	135.959	144.314	178.566	170.976	178.406	180.302	61.6077	87.768	27.7326	33.2316	91.8687	100.636	8.67073	11.7222	20.3917	29.3669	9.42151	12.9443	72.4347	79.0823	114.622	108.131	102.797	86.3193	352.819	295.571	195.092	156.146	184.351	265.37	86.9564	92.5666	72.0393
Ramelteon	-0.112053	0.338541	0.573534	unchanged	-0.552042	0.0031468	1.24631	unchanged	-0.300194	0.0304228	1.2736	unchanged	-0.594863	0.000308908	1.50057	down	41.1995	45.0428	50.1141	49.7502	49.3362	61.8266	39.7086	40.5308	46.4757	55.4092	44.7462	48.1841	30.1875	47.9692	29.2841	34.4669	30.3303	30.5158	29.0441	26.1859	23.2426	23.8972	31.5142	25.5456	15.8105	20.9798	20.1211	24.748	21.6386	26.1816	21.2896	14.5011	18.8913
N-methylundec-10-enamide	-0.765342	0.0341262	1.21032	down	-0.637668	0.073743	0.88937	unchanged	0.262681	0.403131	0.486334	unchanged	0.00656523	0.974979	0.0271937	unchanged	43.2906	66.7843	62.1255	67.3244	20.1481	55.1044	30.6988	42.7897	28.1748	23.462	19.3766	40.6859	20.7375	43.7304	24.7159	54.6296	36.8222	21.6879	58.7545	43.5433	51.2112	46.7093	34.583	32.1148	43.5368	37.891	36.1647	96.3343	51.6753	54.6188	35.6623	26.2559	47.6011
Tyr Trp Arg Asp	0.363439	0.154934	0.851351	unchanged	1.14187	0.0377532	1.0196	up	-0.753156	0.0393145	1.28639	down	-0.829751	0.0317516	1.10702	down	374.886	294.229	173.272	162.759	214.717	183.051	393.9	310.001	282.8	205.569	344.187	268.376	408.036	395.746	827.24	836.257	328.612	299.877	844.732	757.463	475.098	334.987	460.67	451.948	384.14	320.034	277.509	464.079	257.516	269.398	429.825	437.773	213.264
Ala Leu Tyr Asp	-0.452106	0.353909	0.479216	unchanged	0.429184	0.300343	0.508303	unchanged	-0.867689	0.270468	0.729938	unchanged	-2.05204	0.00692055	1.32301	down	69.0264	45.3014	31.9249	24.0144	21.5585	10.7036	34.9471	22.5963	27.7863	18.1547	31.0164	13.5429	41.796	19.2313	67.3322	50.5266	41.9938	51.8199	20.9146	32.6631	8.97281	14.672	17.2152	14.3334	38.9689	12.0058	3.06343	4.38853	0.088848	1.09372	4.59798	9.40918	0
Muscimol	-0.190277	0.389339	0.521241	unchanged	-1.14355	0.00846356	1.24488	down	-0.0597805	0.897195	0.0344512	unchanged	0.248349	0.567328	0.352495	unchanged	6.79646	5.92681	4.23044	5.41423	5.77405	5.70797	6.5253	7.15304	4.69328	3.3944	2.92023	4.98112	2.69934	5.35273	3.10435	3.34826	0.375627	0.441693	8.74515	5.89878	20.5569	11.5779	30.3306	28.489	1.00872	15.6291	20.998	21.7001	21.5528	20.4235	27.2652	28.94	10.8201
2,3-bis (4-Hydroxyphenyl) Propionitrile	0.146224	0.576754	0.233575	unchanged	-1.15017	0.00672238	1.22217	down	0.512827	0.0114874	1.3802	unchanged	0.360092	0.14684	0.751833	unchanged	31.9678	33.5621	49.6798	38.2798	63.2033	65.7711	42.3119	68.3766	34.9982	38.5665	59.6706	68.6701	22.434	18.1247	15.3126	19.7394	23.5863	28.0731	30.8221	35.7149	44.1292	63.1617	60.2979	51.2927	65.0963	72.0505	75.3975	77.5447	57.5137	59.645	43.0346	47.745	83.1729
Deinoxanthin	-0.637942	3.23499e-06	1.77422	down	-0.00128103	0.991063	0.0114655	unchanged	-0.0546363	0.728387	0.29167	unchanged	0.194757	0.0319419	1.09349	unchanged	29800.6	31222.6	27665	27557.1	26175	29123.6	18367.8	19490.8	17604.8	17268.5	19452	18055.1	25440.4	26642.8	23490.8	26240	33422	36155.5	28661.3	30385	34250	34421.2	30396.6	29912.6	27474.2	25032.1	42798.1	35770.1	24821.4	25143.2	28861.2	36297.9	36048.2
Neurosporaxanthin	-0.116708	0.728837	0.163952	unchanged	-0.455429	0.256594	0.637838	unchanged	0.458403	0.151408	0.915019	unchanged	-0.841346	0.00911286	1.24297	down	141.522	132.584	59.2344	39.0381	62.5109	68.5259	84.4743	73.3144	65.7021	65.1792	91.9782	83.6466	66.2338	73.4913	72.1072	60.4676	39.5275	55.31	43.2613	39.7112	32.6771	28.2607	28.1089	26.4466	72.9584	41.3741	24.504	40.429	35.271	58.1594	30.1739	19.2776	20.037
11-alpha-O-beta-D-Glucopyranosyl-16alpha-O-methylneoquassin	-0.230537	0.202922	0.775335	unchanged	-0.0861922	0.541169	0.305617	unchanged	-0.378235	0.00740008	1.46192	unchanged	-1.14581	6.93053e-06	1.6029	down	82.9669	67.1821	91.1578	64.6003	92.6084	58.4071	78.8565	78.8127	49.8387	46.7026	65.2794	69.9532	84.6696	71.2847	78.9475	63.8176	68.586	63.1183	233.477	199.8	172.544	192.138	212.818	233.715	125.311	135.018	172.944	192.321	173.114	158.777	89.4405	76.6168	99.8302
L-Isoleucine	0.291854	0.0119999	1.28322	unchanged	0.60076	0.0189918	1.13572	up	-0.157611	0.301515	0.719426	unchanged	0.193701	0.163646	0.723683	unchanged	16.3876	15.7429	21.6975	21.501	21.8163	21.8099	22.5694	22.6686	23.5141	26.3008	26.097	24.4767	20.5249	23.2619	30.2023	34.8866	41.1452	30.3768	23.2897	23.3083	19.0764	28.8968	24.1549	19.3744	16.4483	27.7432	18.3409	21.0688	21.5844	18.6227	27.007	20.7915	27.4378
N5-(4-Methoxybenzyl)glutamine	0.094772	0.530366	0.271971	unchanged	-0.833198	0.000690077	1.34825	down	-0.0313169	0.853416	0.13239	unchanged	-0.117972	0.655888	0.263184	unchanged	85.6814	96.4373	82.3414	94.6486	101.483	128.742	92.5064	106.516	98.6599	102.197	88.3614	141.107	59.3484	79.4085	46.8071	55.3053	51.2392	38.6748	30.8293	28.7088	40.5073	46.5914	41.5231	39.0507	21.8959	45.7272	37.3599	40.052	39.2262	38.0705	18.9391	24.0904	58.0961
12-hydroxyjasmonic acid	-0.172119	0.293885	0.634287	unchanged	-0.616542	0.0719415	0.919864	unchanged	-0.803264	0.000108219	1.82006	down	-1.80633	6.4238e-06	1.65994	down	583.13	510.957	439.451	401.797	467.464	494.522	510.07	577.614	301.747	373.632	374.817	433.602	581.755	456.207	334.039	246.094	125.586	146.045	299.569	329.162	351.671	423.364	345.683	364.506	244.024	171.282	219.065	249.772	139.96	187.302	118.96	94.1435	79.87
Lys Asp	0.12899	0.649798	0.187857	unchanged	-1.02549	0.0202019	1.10065	down	1.13845	0.00393147	1.57896	up	1.48799	0.0122766	1.2872	up	148.359	178.123	296.098	260.867	369.842	418.167	186.732	271.169	240.532	357.485	353.317	418.548	103.824	174.968	99.2014	150.05	157.722	135.325	199.758	180.845	306.576	274.401	366.24	389.938	285.898	730.061	706.953	800.41	598.708	659.528	440.35	340.179	1195.29
Decarbamoylgonyautoxin III	-0.0150443	0.91307	0.0555895	unchanged	1.37522	0.0108362	1.25817	up	0.132662	0.581287	0.452164	unchanged	0.291283	0.264601	0.615714	unchanged	54.261	52.7439	54.3725	59.9551	44.5549	50.8206	57.2443	45.5975	68.4952	53.4703	51.8788	36.7363	76.233	71.8878	164.039	204.352	157.331	147.72	88.6764	71.4699	95.7994	72.6464	109.53	135.019	121.458	154.666	69.73	76.9328	109.851	95.7043	175.319	140.814	103.091
2,6-Dihydroxynaphthalene	-0.753394	0.00140682	1.49458	down	-0.546431	0.00628643	1.29071	unchanged	0.550694	0.00168917	1.55181	unchanged	0.690782	0.00305453	1.35753	up	357.221	392.617	272.828	318.077	235.667	348.163	144.375	151.255	210.638	197.916	243.532	193.953	222.021	243.302	192.421	222.552	240.722	196.759	201.155	305.161	202.175	210.891	270.514	238.932	295.565	295.521	396.197	373.489	333.657	398.502	289.024	314.56	438.304
15-keto Latanoprost	0.635327	0.00290307	1.57053	up	1.41618	0.00406708	1.35284	up	0.01562	0.949115	0.0960604	unchanged	0.0175846	0.926622	0.0594418	unchanged	686.865	644.505	586.646	556.902	553.096	459.271	1000.4	963.216	1116.32	904.32	741.509	691.001	1266.11	924.716	2086.3	2165.21	1474.31	1390.14	3519.41	3668.53	3870.16	4329.41	2934.7	3003.66	5049.47	3880.8	1982.62	1914.72	4428.12	4302.27	4753.05	4833.48	2441.27
(卤)16-HDoHE	-0.251033	0.262207	0.625584	unchanged	-0.630849	0.0155164	1.14534	down	0.143006	0.445807	0.478425	unchanged	-0.220875	0.0256229	1.09647	unchanged	406.636	318.001	254.697	246.418	212.91	267.052	270.434	233.155	178.889	185.15	348.317	217.357	251.58	218.85	182.574	142.265	147.124	159.151	158.461	154.403	137.188	143.455	178	154.659	252.385	139.322	156.374	194.971	127.693	151.932	140.335	147.2	121.452
Ile Ala Arg Ile	-0.892721	0.000587236	1.53826	down	-0.416615	0.0299758	1.02421	unchanged	-0.135055	0.407891	0.585664	unchanged	0.156245	0.130801	0.798344	unchanged	47.7117	39.2606	39.5092	39.1554	31.9108	28.4136	16.7887	19.3937	23.0585	25.7931	22.2469	14.4213	27.7373	23.3114	23.0331	23.7499	37.462	33.9921	26.6675	25.338	28.139	32.646	23.0836	22.009	20.5926	17.2668	31.3554	29.0511	24.6266	20.8814	29.4259	30.8794	31.6151
8-oxo-9,11-octadecadiynoic acid	0.500886	0.0831517	0.982349	unchanged	0.524515	0.1294	0.733235	unchanged	-0.651213	0.0021451	1.6139	down	-1.42536	1.17477e-05	1.59983	down	15.2179	12.3691	10.1771	9.5749	5.96326	9.27636	21.4033	19.0983	12.8168	9.93152	12.9837	12.3201	25.55	17.7278	13.6845	11.1422	11.4729	10.4386	18.5238	26.1626	23.7343	20.9049	24.4854	27.8488	17.85	12.6323	10.4633	19.3414	11.8928	18.0213	10.0467	9.83904	4.46301
Pyrocatechol	0.151419	0.153238	0.872149	unchanged	0.631936	0.0086475	1.23574	up	0.0323696	0.617616	0.404202	unchanged	0.0690564	0.345591	0.511341	unchanged	108.926	100.146	107.864	119.2	122.56	86.38	121.556	113.604	136.519	133.362	107.983	103.436	124.958	121.844	167.811	183.632	210.929	190.462	309.527	288.894	284.516	304.929	268.747	308.204	323.041	300.361	276.086	261.045	327.153	317.178	326.045	333.21	297.207
4,4a,5,6,7,8-Hexahydro-6-(p-hydroxyphenyl)-2(3H)-naphthalenone	0.190563	0.16508	0.827653	unchanged	0.400738	0.191753	0.657583	unchanged	-2.19007	0.000234287	1.74051	down	-3.81958	0.000106714	1.58329	down	16.6841	18.9285	15.022	14.5469	12.8735	12.4898	20.9064	13.2354	17.3197	17.1013	18.3643	16.4034	22.634	21.6875	26.4499	27.6361	12.3767	8.75141	7.55168	4.88503	4.88165	5.12477	3.32342	5.46385	1.18755	2.88065	0	1.5208	1.25487	0	1.38986	0	0
Methyl 4-(methylthio)butyrate	0.300773	0.193087	0.793323	unchanged	1.10413	0.0135791	1.21116	up	-0.5003	0.00230251	1.62285	unchanged	0.0597282	0.750087	0.212109	unchanged	10.0574	15.6662	16.8275	19.1269	15.3809	18.4684	16.5194	17.6645	27.0613	25.4233	12.8489	18.1535	22.4275	23.4763	49.498	49.2816	27.9478	32.7233	48.5229	47.4603	53.0538	60.7035	51.261	39.2484	37.3943	35.6329	36.0789	36.5134	39.6932	26.9519	41.6245	41.2008	43.8031
Gln Ala His His	-0.0999258	0.772483	0.242976	unchanged	-1.72757	0.00932589	1.20313	down	1.0794	0.0204279	1.3732	up	1.27061	0.0907037	0.91314	unchanged	42.7609	41.1906	92.4526	54.0498	97.2162	115.597	36.19	57.4445	56.4923	87.656	67.9585	107.863	25.1871	33.2919	10.8135	11.8472	28.792	23.9173	10.9294	6.86075	15.4585	15.5668	18.3668	19.5747	8.92587	44.2287	35.3776	37.0192	28.9873	28.7928	13.1391	11.4976	69.6214
Leu Thr Ser	0.00426518	0.961746	0.0216466	unchanged	-0.165337	0.237309	0.605414	unchanged	-0.517372	0.00300646	1.67215	unchanged	-0.835316	6.71207e-08	1.67938	down	134.401	146.276	128.419	126.208	128.007	162.69	146.413	137.669	126.686	157.083	116.917	143.681	127.273	136.97	136.59	151.047	92.7527	91.9306	68.0642	71.8612	69.1425	68.5461	77.5072	66.7326	35.8517	54.7653	42.9983	47.1218	47.6734	66.3148	44.1828	41.3287	37.501
1-Oxo-1H-2-benzopyran-3-carboxaldehyde	0		0	unchanged	Inf	0.0374697	1.07491	up	0.184611	0.656083	0.387261	unchanged	0.0162461	0.95969	0.0307536	unchanged	0	0	0	0	0	0	0	0	0	0	0	0	0	0	5.94811	7.18673	5.64669	2.80552	28.8444	24.5882	22.7647	25.389	17.0181	18.832	29.9454	26.2072	9.83214	11.1718	53.1942	25.8474	41.5877	31.1081	10.3207
Ile Ile Leu Phe	0.443667	0.369576	0.479791	unchanged	-2.08625	0.0329317	1.0212	down	-2.55622	0.000928014	1.6646	down	7.20904	0.364535	0.465571	unchanged	3.07273	5.02651	8.18258	1.15388	5.90786	11.8634	12.8168	6.71155	4.79769	9.69213	2.49697	11.3683	1.20178	1.30079	0.055432	1.49669	3.81808	0.418155	1.98744	1.36566	0.728588	1.64034	1.33406	1.95167	0	1.14205	0	0	0	0.389456	0	0	1328.57
Gly Ser Ile Glu	0.120044	0.302775	0.520583	unchanged	-0.494541	0.00794365	1.17159	unchanged	-0.735279	0.029517	1.3671	down	-0.573146	0.00218261	1.37735	unchanged	146.689	154.619	140.352	160.866	142.428	204.433	153.068	173.916	164.252	174.898	157.827	207.804	108.046	151.028	113.827	125.766	85.2272	89.9694	86.7572	72.6102	65.889	75.7055	91.8885	78.5207	10.6528	35.2459	57.9971	88.0478	50.6944	40.5155	63.1669	58.0848	55.8309
Pro Leu Pro Asn	-0.422873	0.2955	0.659455	unchanged	-1.69929	0.0103511	1.16923	down	-1.41754	0.0183707	1.32428	down	-3.25597	0.00284803	1.44087	down	35.1976	64.6036	99.1188	84.6777	67.7221	142.643	33.6553	42.1072	67.7131	90.2109	36.2423	98.5366	24.1042	60.8124	16.1291	18.6035	17.8436	14.617	8.15502	4.60574	5.98982	11.9661	4.44323	10.729	0	3.21747	6.39339	2.30921	5.25848	0	0	1.40157	0.940148
Glu Ala His Gln	-1.24893	0.0471827	1.1051	down	0.355186	0.304796	0.505378	unchanged	-1.22273	0.0102863	1.46223	down	-1.45277	0.00606244	1.28206	down	108.48	106.34	47.4146	77.5009	43.1517	19.1154	47.7757	24.3229	32.8851	18.6434	28.6413	16.8781	87.6735	49.0657	109.241	92.2039	79.8937	96.1443	58.1058	46.8534	98.803	117.585	56.2077	76.0651	51.0383	49.3106	30.5671	25.4596	14.6904	23.2967	30.5196	33.2158	7.34482
Mycobactin S	0.81104	0.0126051	1.40299	up	1.12031	0.00189463	1.34178	up	0.441454	0.402775	0.560653	unchanged	-0.974353	0.00015034	1.56404	down	1527.92	1052.82	1039.41	991.387	930.652	825.181	2194.61	1673.42	2092.62	1460.01	2608.29	1142.45	1864.59	1548.07	2897.61	2101.48	2971.87	2458.63	3322.81	3553.86	2769.88	2399.19	2661.16	2681.13	9030.11	5154.67	2516.26	2856.32	1765.88	2289.22	1684.19	1675.86	1167.17
PC(18:1(9Z)/0:0)[U] / PC(18:1(9Z)/0:0)[rac]	0.405985	0.111862	0.801498	unchanged	-0.468575	0.0851509	0.834174	unchanged	0.702357	0.0243476	1.2441	up	0.540691	0.0482718	0.997181	unchanged	25245	24746.6	31263.2	26622.6	41900.1	50285.5	41618.6	55934.1	29024.7	34808.4	48017.3	55678.9	21537.6	24826.8	19610.3	23098.8	26953.1	28554.5	12967.3	14816.8	28530.5	32641.1	34027.3	29477.7	28698.4	36512.9	47504.3	60699.4	34128.4	40534.6	26554.4	27492.6	49377.7
Lyciumoside VII	0.96184	0.0259092	1.26941	up	1.74375	0.0163414	1.19271	up	-0.745755	0.0348831	1.22543	down	-0.958993	0.0248687	1.11059	down	7.19803	3.53017	5.58506	8.8697	10.3991	6.19863	16.9794	12.7039	19.7768	16.364	5.51567	10.0401	11.6065	8.58815	34.9159	34.7545	28.8621	21.1982	87.9695	97.5246	52.988	49.2975	46.0068	71.1902	60.3312	51.3903	19.9584	21.7521	42.6495	45.4284	61.0402	57.5242	11.3162
Cochlearine	-0.651319	0.0141072	1.40239	down	-0.509654	0.0308855	1.09569	unchanged	0.396564	0.0155738	1.35482	unchanged	0.310289	0.062606	0.93983	unchanged	27.5966	28.735	33.2366	42.6791	21.0321	26.2535	17.9074	21.116	18.3455	16.0367	21.6549	19.2477	19.7622	23.0286	20.202	18.5644	22.0698	22.4753	16.4291	22.6005	22.5548	19.6776	22.8464	29.8494	35.286	26.4861	27.373	30.2287	24.7874	32.1767	23.0035	26.5196	32.1677
avobenzone	-0.678976	0.000353887	1.59393	down	-0.547222	0.00111677	1.38695	unchanged	0.463114	7.1101e-05	1.76158	unchanged	0.656395	0.00835754	1.33704	up	320.381	364.203	272.869	353.844	259.747	332.61	156.016	161.632	214.985	203.554	235.674	217.178	216.061	245.642	182.668	206.355	233.632	218.383	203.411	266.659	221.822	224.57	248.979	233.679	282.521	306.345	340.003	328.598	319.758	351.481	254.896	301.571	402.785
Artemisinin	-0.232157	0.393785	0.483948	unchanged	-0.524046	0.105605	0.828879	unchanged	-0.657089	0.00153549	1.63176	down	-1.82877	2.29325e-06	1.61414	down	121.101	97.5374	56.9547	56.0519	69.1601	68.4765	79.5706	96.1947	46.3206	51.292	60.5727	65.5778	78.9978	70.6697	57.7058	56.8293	29.8082	32.3366	62.0098	51.6611	43.778	49.2581	56.2775	58.6174	48.2885	31.1268	33.3562	39.2529	24.8495	27.0719	22.9941	14.387	2.45447
Tyr Ser Ile	-0.0716249	0.519617	0.472266	unchanged	-0.347891	0.0153245	1.068	unchanged	-0.454263	0.00629769	1.50416	unchanged	-1.12104	6.8086e-05	1.58306	down	52.4185	61.1522	55.6031	72.4774	66.4926	70.4906	64.0504	50.2351	53.0476	68.7891	56.8465	67.327	49.4914	51.1864	55.909	59.7462	42.543	38.629	36.1432	28.7893	25.9097	24.6775	29.8438	24.844	17.0832	25.8196	20.6951	21.128	18.6369	20.8687	16.6261	10.5947	15.5359
Sandoricin	-2.18248	0.000990731	1.62239	down	-3.20028	0.000826165	1.45212	down	-0.575272	0.0392943	1.24213	unchanged	-1.95355	0.000480832	1.52392	down	22319.4	25584.1	16103.5	15045.1	26609.1	34316.3	4200.15	7822.32	2235.43	2633.8	6294.71	7650.27	2383.8	3795.68	2338.86	2546.89	1877.59	2286.45	9588.52	10504.5	17555.6	18907.3	15105.1	15196.3	7371.36	6769.01	12644	14294.9	7146.79	10069	2640.25	3126.17	3129.57
Ala Ala Val Asp	-0.213919	0.47494	0.512405	unchanged	-2.03859	0.00195037	1.35917	down	0.740181	0.0166052	1.35116	up	0.587159	0.0315953	1.08209	up	818.367	855.875	1258.38	1050.7	1729.26	1722.57	605.037	1295.25	626.349	1014.01	1334.54	1535.35	376.448	472.9	229.977	271.086	234.988	224.326	516.052	531.957	840.591	766.348	1020.88	1100.47	632.63	1409.67	1400.34	1694.35	1292.83	1548.45	939.736	715.579	1449.14
10-Oxo-11-octadecen-13-olide	0.903727	0.0652637	1.05462	unchanged	0.120346	0.829322	0.100317	unchanged	-1.09509	0.00152112	1.64929	down	-2.28754	8.89927e-05	1.63464	down	51.1579	43.3046	20.6745	15.9495	40.872	47.7072	81.2232	127.791	58.3415	40.0418	43.0834	60.4901	81.5887	65.3951	33.8919	48.7819	3.63784	5.48	71.5398	95.4019	64.0036	53.5477	75.1836	75.1886	13.714	17.6495	42.0571	37.2994	33.9625	58.8813	9.92804	14.2165	11.7111
MGDG(18:3(9Z,12Z,15Z)/18:3(9Z,12Z,15Z))	-0.637978	4.02038e-06	1.79922	down	-0.529593	0.00135638	1.41149	unchanged	0.37516	0.000111702	1.80569	unchanged	0.41386	0.00049205	1.45993	unchanged	217.841	226.695	212.98	227.678	220.39	210.704	134.242	126.733	135.279	133.219	163.656	152.733	130.51	145.553	137.671	125.808	187.536	184.78	158.306	158.347	176.845	138.853	141.645	154.571	203.662	192.246	223.187	197.2	198.036	190.007	189.053	185.458	230.124
8-methoxy-13-hydroxy-9,11-octadecadienoic acid	0.416889	0.0405769	1.16297	unchanged	0.682877	0.0592074	0.917439	unchanged	-0.659949	0.00835989	1.49736	down	-0.870368	8.50448e-06	1.59495	down	217.145	212.242	265.894	223.721	207.253	133.871	287.282	255.835	355.654	335.09	197.85	250.616	488.223	514.674	254.836	258.333	246.683	260.179	587.357	592.892	510.156	513.604	466.453	516.18	228.521	246.641	284.392	287.925	519.3	450.049	314.736	350.119	197.278
Thr Lys His Gly	0.533881	0.0900721	0.87565	unchanged	-0.336123	0.307717	0.493685	unchanged	0.42438	0.208797	0.8159	unchanged	0.976662	0.0447342	1.0637	up	36.5092	43.235	73.5009	61.296	87.653	118.343	76.5083	87.0657	84.9289	134.222	86.9954	139.142	50.6565	68.7874	37.3281	61.1902	60.7691	54.4047	40.8314	36.5901	53.2278	54.9832	53.4196	44.7642	11.4667	68.5645	70.6147	78.9819	88.2151	63.0373	77.4981	38.9445	163.078
Acrifoline	1.96476	0.0441998	1.16305	up	-0.0494315	0.924578	0.0403909	unchanged	-0.751542	0.00513365	1.55336	down	-1.88845	0.000413927	1.58327	down	73.0025	109.209	142.093	115.372	239.205	179.969	740.106	1260.92	327.393	270.08	367.795	386.196	257.777	261.457	158.1	93.9615	29.6915	28.9352	283.477	405.759	473.289	369.311	565.114	435.225	182.772	226.366	241.168	340.037	234.845	278.845	128.157	91.219	140.991
Pyrohyperforin	-0.0809954	0.900494	0.00682314	unchanged	0.59473	0.2803	0.516561	unchanged	-0.477834	0.0890475	1.06389	unchanged	-0.635139	0.0330244	1.04309	down	46.6134	48.3301	12.2605	12.2954	4.32365	3.67958	24.1938	22.4268	22.8577	14.219	27.7865	9.05781	42.4315	24.891	45.3729	25.7234	29.9369	24.1977	20.3141	32.4712	23.4865	38.8036	30.4712	31.6473	34.2556	7.72956	20.0566	22.4459	22.6407	20.1065	28.0534	23.0077	4.90423
Glu Trp Gly Val	-0.576192	0.179971	0.803925	unchanged	-0.680948	0.107707	0.82778	unchanged	-0.902831	0.00874442	1.47831	down	-0.622068	0.0116943	1.21013	down	12.7067	7.16468	7.16405	3.36287	9.11521	4.73384	5.58082	6.54151	2.42233	2.30408	4.32608	8.50326	2.14343	4.12473	5.86768	7.09229	4.50015	3.87121	15.3521	16.5157	13.0336	20.7368	20.9388	20.9656	3.93105	11.2844	2.76669	12.0518	12.1909	15.2929	9.19599	10.1794	15.7925
26,26,26,27,27,27-hexafluoro-1伪,24-dihydroxyvitamin D3 / 26,26,26,27,27,27-hexafluoro-1伪,24-dihydroxycholecalciferol	0.0193616	0.911429	0.109331	unchanged	-0.0693489	0.781803	0.169889	unchanged	-0.996385	0.031983	1.38578	down	-0.501462	0.197694	0.687304	unchanged	129.694	103.841	63.1876	74.044	86.1665	87.0613	104.602	105.784	82.3688	79.6808	92.8551	86.0531	126.676	95.2082	101.327	85.9111	54.3265	55.014	59.9481	58.2738	55.1038	59.7541	15.517	28.4527	17.0386	20.864	25.4077	23.8485	24.2599	27.4537	46.2541	34.513	18.0546
Met Pro Leu	0.0831302	0.422758	0.482867	unchanged	-0.207273	0.0736171	0.87924	unchanged	-0.903563	0.0016912	1.61374	down	-2.08037	5.68599e-05	1.61173	down	111.998	126.216	92.611	97.8484	99.3212	104.828	129.406	110.306	108.061	118.352	88.2064	116.026	102.268	98.7151	96.9473	98.8358	77.9778	73.389	71.5164	72.9652	89.7758	104.365	73.4383	105.992	37.3314	77.8773	38.1445	38.875	33.3484	51.3563	14.366	19.8493	31.1819
all-trans-Dehydroretinal	0.758584	0.00535737	1.36169	up	-1.12004	0.00526774	1.21362	down	-2.86415	0.00541126	1.57026	down	6.44124	0.367754	0.462184	unchanged	6.44551	5.57606	5.46035	3.19553	7.87236	4.28017	10.3527	9.48621	9.20541	9.50417	5.51743	11.4768	4.10499	3.17186	2.69412	2.38697	1.6998	1.04674	7.94953	4.82044	11.8336	9.79711	2.60468	5.91008	1.44838	0.707718	0.116583	0.0125139	2.78023	0.828687	0.00376798	0	3725.35
Zearalenone	0.183193	0.195185	0.687962	unchanged	-0.467798	0.0770331	0.880104	unchanged	-0.803135	0.00517899	1.56826	down	-1.41421	0.000175821	1.56661	down	28.6011	36.3171	26.1766	26.8999	30.9778	37.7145	40.0519	39.2612	31.7175	32.0841	27.59	41.2585	30.1867	33.0602	23.3624	25.112	12.2111	11.0549	9.28871	14.9063	13.2421	13.1982	15.1682	9.89854	3.07451	10.4255	7.32333	9.44834	5.12853	7.98487	5.05346	2.51491	5.93728
Gln Ala Glu	-2.05086	0.0021834	1.6066	down	-4.40053	0.000938213	1.4527	down	-0.722082	0.37534	0.671607	unchanged	-1.03046	0.146504	0.789603	unchanged	39.5594	44.8969	53.2982	69.0712	38.6694	23.1027	13.894	16.832	4.96757	10.8623	5.09932	13.1684	4.27956	5.7763	0	0	2.6619	0	6.61404	5.12467	5.71351	8.46325	5.97391	2.76042	0	0	8.87844	12.127	0	0	10.2204	4.17827	0
Arg Val Val Tyr	1.17138	0.00999254	1.36121	up	0.402671	0.13241	0.696049	unchanged	-0.389753	0.202576	0.817412	unchanged	-0.441061	0.139736	0.786787	unchanged	40.2287	36.0356	17.7531	19.5749	23.3746	24.7772	79.1903	92.0986	42.979	35.4131	57.5594	57.0512	47.2894	42.4926	41.8937	27.6152	27.0349	27.4923	59.473	71.2644	59.4349	69.4932	131.096	99.6234	84.9761	73.5587	54.5638	78.6267	35.1017	47.464	38.4028	45.0587	64.4243
N6,N6,O-Tridemethylpuromycin-5'-phosphate	2.0882	0.0327224	1.20038	up	3.71955	0.170333	0.732517	unchanged	1.31693	0.0808623	1.11516	unchanged	0.998388	0.0780151	0.888226	unchanged	0	2.52301	0.0172515	0	8.86395e-05	0.332442	0.314738	2.05395	3.56589	1.59503	3.051	1.63505	4.45263	0.471934	23.3479	8.22709	0	1.3449	8.07688	8.6053	20.3973	22.1274	5.53902	0.265841	46.4038	19.3775	9.66103	7.39452	32.4139	46.7163	28.389	35.692	22.0639
Ile Ala	-0.0935297	0.573985	0.395632	unchanged	-0.715601	0.00589686	1.21087	down	-0.122325	0.469697	0.52919	unchanged	-0.154072	0.304907	0.578925	unchanged	404.467	430.34	494.64	470.413	526.789	721.205	427.626	411.045	445.508	539.859	444.862	587.631	309.985	434.073	269.379	315.441	282.023	245.094	150.637	159.39	171.489	200.037	167.611	185.145	80.9564	164.127	180.498	201.352	167.948	155.344	124.208	120.09	211.584
Thr Cys Arg Leu	-0.428515	0.266262	0.70456	unchanged	-1.89897	0.00557799	1.21778	down	-0.66412	0.0669706	1.12448	unchanged	-1.34953	0.00744221	1.30762	down	3940.93	6738.22	10012.8	10274.3	7468.95	14564.8	3743.46	4808.38	7404.83	9275.75	3549.3	10598.7	2063.56	6714.52	1065.64	1537.37	1403.94	1426.14	547.168	422.938	606.931	1083.23	512.011	716.058	148.278	512.079	558.37	379.955	505.794	349.348	217.395	209.186	322.667
6-[5]-ladderane-1-hexanol	0.391184	0.0343517	1.17674	unchanged	0.682293	0.00164933	1.33891	up	0.0245501	0.883245	0.139007	unchanged	-0.233201	0.156203	0.760564	unchanged	34.3351	46.721	56.5834	55.8096	53.2383	51.2783	70.3524	53.0675	70.7455	85.3459	56.6344	54.6273	64.9424	74.4426	79.6498	104.564	71.625	82.9182	37.4231	44.0186	41.3612	53.176	50.1714	53.2074	39.9291	60.1986	37.5377	39.1275	62.4009	44.9582	43.585	35.7558	40.9913
(E)-6-Methyl-6-(5-methyl-2-furanyl)-3-hepten-2-one	0.280604	0.233409	0.777837	unchanged	1.51234	0.0151004	1.20147	up	-0.354413	0.104818	1.0165	unchanged	0.170602	0.569174	0.343457	unchanged	278.292	251.481	298.268	344.708	219.163	172.037	328.704	224.513	411.359	395.733	342.982	196.442	369.965	327.885	747.15	905.892	1131.42	979.194	366.654	378.725	354.874	289.141	208.93	225.909	250.401	325.033	186.52	250.159	222.045	192.734	427.819	327.185	173.481
Piperine	0.325794	0.1237	0.80237	unchanged	-0.719966	0.00678923	1.20112	down	-0.0768917	0.52381	0.445009	unchanged	-0.925947	2.81255e-06	1.65959	down	472.02	528.1	747.315	718.511	738.417	902.548	592.221	674.57	818.806	988.557	987.118	1086.14	413.94	552.902	368.983	457.19	362.036	338.303	468.059	473.988	475.977	519.645	463.915	486.967	366.857	598.369	362.883	453.694	462.132	494.694	325.939	257.353	258.47
O-Phosphorylethanolamine	-4.66329	0.00283203	1.55866	down	#NAME?	0.00258327	1.41123	down	#NAME?	0.174968	0.853942	unchanged	#NAME?	0.174968	0.769836	unchanged	29.0608	24.924	21.6478	16.3996	19.0726	4.49972	0	0	0	1.4775	3.0848	0	0	0	0	0	0	0	3.49357	0	0	0	3.2742	0	0	0	0	0	0	0	0	0	0
METHOPRENE (S)	-0.322084	0.130912	0.879636	unchanged	-0.49839	0.0593195	0.893702	unchanged	-0.534149	0.0358766	1.27866	unchanged	-1.00013	0.00398864	1.35717	down	272.84	191.571	341.129	352.26	343.115	201.408	194.714	218.759	240.304	292.792	214.3	200.844	242.099	249.242	176.485	268.193	145.483	123.567	168.583	205.746	249.563	271.687	141.831	155.9	118.844	115.029	129.743	122.649	173.346	164.449	139.173	117.457	79.0683
Val Leu	-0.0253682	0.858078	0.19002	unchanged	-0.855165	0.00091999	1.3217	down	0.799133	0.00232616	1.65045	up	0.15507	0.231157	0.663206	unchanged	3214.17	3189.63	3518.97	3802.29	4698.91	4784.46	2996.05	4046.15	3294.51	3931.21	4075.37	4460.61	2371.27	2642.25	1398.98	1587.28	2455.85	2374.02	2098.64	1762.43	2304.58	2127.23	2579.76	2483.33	2832.34	4036.29	4315.22	5063.28	3485.98	3507.02	2084.47	1943.69	2881.19
Val Ser Gln	0.0106804	0.901197	0.0270824	unchanged	-0.564512	0.00532344	1.22772	unchanged	-0.475876	0.00321546	1.64442	unchanged	-0.865738	5.40909e-06	1.66773	down	341.185	362.935	325.122	324.958	328.166	430.752	350.86	323.671	340.479	368.24	340.242	405.327	284.925	322.723	216.603	265.711	171.291	167.603	133.964	132.544	116.327	118.42	117.62	109.099	55.155	101.916	93.9473	94.3615	79.7148	98.3412	70.82	66.8215	70.9955
Albomaculine	-0.299361	0.0232435	1.21362	unchanged	-1.16451	0.00063189	1.37989	down	-0.617697	0.231655	0.759602	unchanged	-2.28076	0.0118449	1.25706	down	16.9033	16.9606	14.8351	11.7451	15.0005	12.7448	13.2418	11.7571	11.771	11.1875	12.2996	11.4066	7.85334	7.37144	6.87019	10.2536	6.34397	0.650024	7.31274	8.09096	5.26369	4.35463	3.41245	1.08312	0	3.76335	3.81769	2.07973	6.10813	3.46803	3.03222	0	0
16,16-dimethyl-PGA1	-0.852932	0.000121509	1.71259	down	-0.811006	0.000253977	1.40511	down	0.0279319	0.825963	0.222163	unchanged	-0.0735003	0.592337	0.295659	unchanged	53.0663	62.1964	61.497	62.2067	51.2266	45.4702	34.4307	26.5034	32.7635	32.6663	29.4239	30.0548	30.2109	33.9053	24.181	25.5466	46.2533	31.2257	38.8281	29.2065	33.374	21.5726	30.2281	26.1656	29.6244	30.372	34.1373	29.6087	30.6169	28.5222	28.027	23.6052	30.5766
Tyrosyl-Valine	1.2291	0.00680626	1.40494	up	1.29602	0.00171965	1.27481	up	-0.780959	0.0273272	1.34589	down	-2.14016	2.03924e-05	1.58409	down	12.2448	14.5802	4.95523	6.41486	7.00838	1.22788	25.7875	16.1943	24.8276	13.2488	14.3116	14.4749	18.4886	15.7913	25.0615	23.1892	14.463	17.0183	10.6452	11.1037	9.093	9.81003	12.3691	8.50956	6.7192	9.12685	0	5.44617	5.06037	9.45693	0	2.99673	0
Phentolamine	-0.0706655	0.672708	0.329233	unchanged	-0.734724	0.00263805	1.27111	down	-0.2014	0.117549	1.07047	unchanged	-0.2912	0.0281823	1.15658	unchanged	460.4	525.382	509.347	568.533	566.841	779.042	461.453	453.962	518.006	617.711	477.783	717.648	319.432	480.287	283.957	373.257	315.606	276.368	165.967	166.423	165.049	190.042	162.322	162.472	94.023	156.189	164.322	173.051	144.394	148.403	121.073	114.107	178.094
4-Hydroxycinnamic acid	0.702817	0.106035	1.02036	unchanged	2.54347	0.00794668	1.29007	up	0.17335	0.735215	0.253139	unchanged	1.09548	0.0419618	0.994139	unchanged	15.1552	13.9438	13.1174	15.0879	9.9378	11.0083	28.3333	9.54973	27.692	34.0802	11.4803	16.2309	36.2876	35.7536	70.9977	85.7931	127.851	99.5089	190.134	200.701	95.839	84.9541	194.319	519.134	431.792	271.839	191.156	258.407	178.491	117.468	437.812	368.704	814.261
Atropine	0.1829	0.181005	0.76702	unchanged	0.20058	0.319976	0.513431	unchanged	-0.202501	0.207832	0.818173	unchanged	-0.836923	0.000363227	1.54892	down	40.9401	38.0953	32.4551	29.1567	45.3599	34.9401	45.255	52.2972	38.6173	36.0947	37.1573	41.3895	57.2073	48.0255	45.3489	45.1877	27.7784	30.3558	39.1794	45.9363	35.3472	31.2519	34.0908	43.371	26.115	24.509	36.0945	34.9993	33.6228	43.8237	23.0792	19.6447	18.4021
Demethoxycurcumin	0.709025	0.00422176	1.49736	up	0.465797	0.0351249	1.03043	unchanged	-1.12237	0.178731	0.912084	unchanged	0.96672	0.0924396	0.885161	unchanged	134.519	152.491	180.434	210.212	164.714	195.269	308.902	196.538	322.488	352.968	284.343	230.987	334.228	264.74	184.033	194.908	208.306	246.848	104.474	101.077	407.651	782.402	181.815	278.221	61.9534	118.938	125.784	167.008	136.747	241.935	566.947	764.496	500.15
MG(18_2(9Z,12Z)_0_0_0_0)[rac]	0.435687	0.0745694	1.11922	unchanged	1.055	4.19673e-08	1.56843	up	-0.355159	0.0665726	1.08231	unchanged	-0.495581	0.00268589	1.32953	unchanged	244.75	245.067	290.114	279.873	256.145	199.406	327.346	270.661	482.761	438.926	262.004	267.905	530.75	495.269	501.895	503.344	536.58	580.637	683.205	748.424	770.408	850.23	590.445	624.118	460.56	446.301	501.444	444.753	815.114	667.565	567.153	604.842	371.437
1-Palmitoylglycerol	-0.25866	0.193856	0.824437	unchanged	-0.505447	0.0866658	0.821015	unchanged	-0.16368	0.711812	0.19888	unchanged	-1.01628	0.04487	1.06616	down	1295.78	1239.93	1988.71	1772.4	2389.91	1899.36	1130.97	1428.48	1487.93	1563.38	1374.19	1863.58	1474.31	2112.86	889.97	1331.88	799.58	848.691	1870.46	1437.33	654.339	456.878	1020.44	1299.35	365.161	427.369	915.055	1076.48	1886.31	1345.64	537.408	450.958	525.832
Isoleucyl-Serine	0.587308	0.0199552	1.24232	up	-0.149562	0.297334	0.534938	unchanged	0.175646	0.44552	0.467829	unchanged	0.484813	0.116527	0.85054	unchanged	94.3747	103.603	97.2136	101.777	120.478	125.919	105.622	133.391	150.845	166.63	196.243	213.888	89.4425	115.293	71.5162	79.5704	118.749	105.438	36.5887	32.3791	38.9166	44.4974	42.8772	47.868	27.8787	71.105	50.137	47.0395	35.8554	42.5891	38.3035	30.9226	86.0194
Mirtazapine	0.276753	0.256337	0.728242	unchanged	0.252804	0.612518	0.249337	unchanged	-1.43079	0.0348874	1.25121	down	-4.62589	0.00533029	1.43491	down	48.0225	39.4263	26.1665	20.9367	39.6896	29.1239	44.8763	49.1703	48.8116	44.2374	21.3462	37.9288	70.5088	58.7509	44.315	57.0822	8.34815	3.30918	61.0471	60.3293	24.4069	21.9763	23.6667	30.8647	1.80254	0	11.4244	10.8474	21.357	37.0228	2.15235	2.9812	0
Kaempferol	0.913943	0.0257774	1.17656	up	0.136597	0.691765	0.240735	unchanged	-0.577417	0.0743566	1.19223	unchanged	-0.48082	0.169147	0.737994	unchanged	305.252	500.943	1544.82	1464.45	1537.47	1782.74	1668.32	2713.04	2809.7	2985.71	1046.8	2221.37	1445.92	1842.59	1129.01	1077.6	941.027	1408.15	1978.63	2670.13	2845.52	4550.67	2512.43	1856.87	1911.11	1965.88	2330.28	1988.01	1512.57	1292.38	907.472	1235.05	2894.95
Salvinorin A	0.491941	0.170049	0.864138	unchanged	1.24357	0.00886571	1.21397	up	-0.126133	0.530582	0.433993	unchanged	0.279978	0.317775	0.51623	unchanged	16.5581	12.2657	24.4588	23.0681	14.5167	9.65251	22.428	13.5907	33.7714	35.5437	22.0561	13.9748	23.6913	25.0815	35.7602	44.8618	60.1751	48.4456	72.1625	77.147	78.1365	84.9764	59.2393	63.0938	35.8276	47.123	79.9095	75.5428	88.0005	71.9561	72.5044	62.9643	149.75
Acetyl-DL-Leucine	-0.0741914	0.695006	0.308127	unchanged	-0.953451	0.00251971	1.32497	down	0.0746184	0.704739	0.218395	unchanged	-0.295844	0.114008	0.868094	unchanged	180.847	212.855	255.782	271.815	243.449	351.124	196.538	181.36	233.208	284.953	232.094	311.735	111.257	159.018	121.765	154.258	126.135	110.356	63.2103	56.1807	65.509	80.508	64.1378	66.559	35.2295	93.0639	66.1342	82.5413	77.8006	62.3615	53.1154	47.3889	82.0129
G-418	-0.154568	0.596087	0.309893	unchanged	1.18281	0.0429056	1.0055	up	-0.245732	0.206477	0.749569	unchanged	-0.224025	0.385269	0.475713	unchanged	40.3354	32.1566	47.6343	56.8809	18.3325	21.6451	30.8112	27.6334	34.4603	40.7961	36.8385	24.4	36.6303	33.8179	73.8744	96.2967	136.61	115.366	85.2839	81.944	54.2186	53.2383	74.0331	66.9965	64.1017	75.8275	42.909	51.7689	71.8925	44.1089	88.8899	60.9072	33.2381
16-hydroxy hexadecanoic acid	-0.736537	0.00767111	1.40238	down	-0.582531	0.00983428	1.1214	unchanged	0.648147	0.242771	0.734069	unchanged	0.531458	0.305985	0.555321	unchanged	1063.57	822.208	1238.62	1042.83	905.014	727.932	398.197	573.981	392.544	429.068	848.676	838.675	846.413	477.404	730.243	443.853	606.486	768.906	584.397	761.773	789.431	3151.2	1248.31	891.663	1238.12	2890.46	2244.68	1111.91	3248.25	905.496	1017.61	3040.46	1893.62
Cycloheximide	-0.260284	0.15001	0.777334	unchanged	-0.0246097	0.90416	0.0576843	unchanged	-0.497017	0.221143	0.726772	unchanged	-1.3643	0.00168244	1.38468	down	25.9194	31.5112	24.8225	24.2784	19.7322	26.6189	29.1109	13.9397	20.6062	25.485	19.6054	18.898	33.7288	24.3736	31.7512	27.6279	14.242	18.5733	13.1467	10.7816	9.96949	6.55084	15.2861	13.2201	15.1326	14.0746	7.75362	5.25064	4.84875	1.79914	7.23149	7.37131	3.28856
Isoleucyl-Glutamine	1.02812	0.0411968	1.11096	up	-0.435843	0.19446	0.686547	unchanged	-0.409533	0.346992	0.603892	unchanged	-0.681629	0.125048	0.823856	unchanged	36.2948	30.1654	13.5824	12.0458	25.3442	24.8323	63.9104	79.0602	23.21	23.7539	48.2206	51.9758	23.0548	20.8429	21.2548	16.5475	11.7499	11.7213	31.0905	37.0176	28.0824	38.1546	86.2461	61.1181	60.2016	43.9646	20.1537	48.6271	18.7477	20.395	12.0398	20.239	39.5314
4'-Hydroxychalcone	0.125945	0.518505	0.352812	unchanged	1.95392	0.204564	0.680459	unchanged	-2.4707	5.53293e-05	1.86476	down	-0.163638	0.692194	0.175819	unchanged	7.25142	8.58539	5.06287	4.82972	7.71185	5.36788	7.07489	8.55951	6.10044	4.66316	7.65342	8.29795	7.62494	5.13612	76.8617	50.9382	3.53811	6.25769	4.36018	3.916	5.53534	4.90111	2.90823	3.76105	1.00496	0	1.29909	0.70449	0.50638	1.06406	5.89598	4.97975	0
13-OxoODE	0.301335	0.189494	0.702786	unchanged	-1.00493	0.00460258	1.2459	down	0.205292	0.567104	0.322626	unchanged	-0.716978	0.000536735	1.51016	down	174.558	193.092	111.606	102.45	204.11	193.7	171.577	258.806	153.167	152.539	218.977	251.974	102.682	116.037	81.8862	79.8008	48.2153	59.4659	105.347	137.965	113.56	90.1537	129.365	123.339	71.8549	71.8198	148.391	159.796	100.11	254.762	60.3013	72.5667	75.899
(E)-2-Butenyl-4-methyl-threonine	-1.56995	0.00527765	1.49948	down	-3.64589	0.00108918	1.45317	down	2.53153	0.220736	0.789684	unchanged	1.0834	0.647099	0.264671	unchanged	28.2289	22.4895	20.648	18.8116	13.2253	9.42968	6.70945	6.49767	3.49813	5.80177	7.27846	8.21897	1.46753	4.58257	1.06177	1.90207	0	0	0	0.0027135	1.02565	0	0	0	0	0	3.56773	1.50456	0.873515	0	2.17912	0	0
6-Gingerol	0.264394	0.169866	0.753831	unchanged	-0.618466	0.0385437	0.964758	unchanged	-0.17383	0.573916	0.429123	unchanged	-1.75936	0.00457409	1.31826	down	17.9409	22.8725	21.5672	15.9722	20.4016	33.5667	29.208	23.6518	24.9645	26.4871	22.2168	32.4069	15.8355	20.5046	13.9709	18.215	9.69938	7.96371	2.0569	6.91919	5.47578	6.39464	8.59626	5.11978	2.50369	7.53719	5.20841	5.90141	5.05629	4.43223	3.07041	0	0.541151
(+)-Abscisic acid	-0.803696	0.0996073	1.01369	unchanged	-1.6615	0.0200819	1.10702	down	0.14409	0.691165	0.222075	unchanged	0.474986	0.183298	0.698205	unchanged	24.5866	30.3928	78.1745	61.4771	65.5276	109.105	26.224	25.9587	29.9492	45.3056	29.2598	54.8466	12.486	37.0887	9.90938	21.106	18.9689	17.169	9.82005	7.70832	8.437	16.5555	8.11728	9.75131	1.74418	9.9436	11.1491	15.7285	16.8832	11.2837	13.6109	7.73772	20.9315
15-keto-Prostaglandin E2	0.189731	0.229324	0.651128	unchanged	-1.03556	0.000844794	1.32984	down	0.0973489	0.795692	0.128087	unchanged	-1.32891	9.2761e-05	1.58055	down	781.351	772.028	584.828	519.31	863.53	805.761	674.048	943.968	719.401	709.461	892.583	995.484	499.034	506.948	329.222	372.259	182.667	220.606	540.675	599.212	467.994	394.001	606.631	638.875	222.498	335.729	624.082	678.266	462.789	1150.71	173.467	236.661	207.029
Pro Val Leu	-0.18375	0.226123	0.660154	unchanged	-0.214101	0.343025	0.507105	unchanged	-0.585203	0.00218453	1.70705	down	-0.955328	0.00051517	1.54355	down	255.274	262.498	193.414	190.894	181.784	199.079	231.917	223.096	173.303	181.598	143.953	175.65	211.353	195.93	208.726	268.519	111.747	109.727	109.965	122.146	101.161	110.354	108.455	115.84	43.9606	84.0438	76.3895	69.9948	74.7977	96.0196	84.0911	79.2473	46.4384
2,3-Dinor-TXB2	0.289901	0.0691335	0.941133	unchanged	-0.503987	0.0241324	1.0383	unchanged	-0.383714	0.0923273	1.12039	unchanged	-0.781468	0.0142618	1.25642	down	53.5699	76.617	69.8146	68.1754	64.3302	94.7162	78.2013	76.9335	80.8163	101.26	78.6985	106.395	53.2865	75.7914	38.915	48.9725	43.182	41.1114	16.3879	20.1041	16.0287	21.063	22.3101	21.051	6.51205	21.0421	16.0702	19.0518	12.6678	14.2898	10.3764	8.85403	22.4452
Guanosine 5'-monophosphate (GMP)	1.98157	0.00641996	1.43867	up	1.12862	0.00245882	1.24424	up	0.344629	0.460455	0.455137	unchanged	1.48955	0.0199635	1.15762	up	117.255	112.321	68.1691	56.3798	97.8467	197.456	478.428	725.667	310.121	188.401	411.688	450.436	288.788	328.433	222.461	172.783	197.344	210.156	217.371	248.108	581.756	746.075	1564.82	1061.68	452.612	682.512	1336.89	1301.21	722.349	1116.81	806.931	1012.23	3307.61
Hydromorphone	0.0207668	0.879554	0.00349426	unchanged	-0.984403	0.00091446	1.39265	down	-0.278192	0.162698	0.875694	unchanged	-2.80297	1.27522e-06	1.63267	down	81.9103	84.953	120.961	128.275	104.315	127.977	93.6573	96.1226	108.509	114.905	118.898	125.701	55.9431	63.3803	47.232	63.9557	48.9748	48.2341	60.9241	60.8742	59.5029	40.0925	50.8653	58.7303	35.3216	63.2351	34.5236	44.0568	35.5487	60.2558	20.7292	11.302	1.36629
13,14-Dihydro-15-ketoprostaglandin A2	-0.87594	6.39885e-05	1.75956	down	-0.272592	0.0499098	0.948688	unchanged	-0.153291	0.214391	0.850711	unchanged	0.0519012	0.268042	0.615321	unchanged	670.987	739.143	608.853	634.207	574.296	579.264	359.395	346.759	333.449	339.248	362.193	333.25	454.207	461.045	447.866	484.481	649.048	654.697	552.842	533.481	590.379	566.648	518.5	520.304	466.531	436.314	646.165	563.278	425.048	413.966	520.164	547.856	583.624
N.alpha.-Acetyl-L-lysine	-0.0465234	0.746779	0.270067	unchanged	-0.809438	0.000330943	1.37952	down	-0.122825	0.497647	0.46312	unchanged	-0.557766	0.0441512	1.03375	unchanged	54.3658	58.6416	65.7559	65.9777	65.574	83.1757	49.3407	52.4482	60.3699	71.7328	66.8141	80.2984	39.1082	51.6564	29.9285	39.5155	33.1818	31.137	15.5536	16.9074	21.7012	25.3134	20.1009	21.931	10.9159	21.7001	15.6259	22.6545	21.0425	19.652	9.54573	10.0285	24.3132
DL-尾-Leucine	0.219558	0.26987	0.579924	unchanged	-0.72496	0.0165118	1.08091	down	0.586768	0.010792	1.46272	up	0.0180998	0.871761	0.0778097	unchanged	28.376	31.6985	40.4563	39.1775	55.9715	55.1669	34.5217	49.7533	43.2296	54.1635	52.9569	57.4551	27.3231	34.7367	15.3553	20.1166	28.31	25.9239	21.721	21.5526	24.5854	22.8765	28.8562	25.0545	25.3831	38.001	36.2539	49.3837	34.2032	34.0162	23.5273	18.8314	29.8062
N-Acetylglucosaminylasparagine	0.533408	0.138365	0.805664	unchanged	-0.30397	0.396582	0.395644	unchanged	0.134004	0.265373	0.659383	unchanged	-1.1065	0.000321306	1.53423	down	88.4234	93.1179	189.286	210.66	287.997	225.185	340.81	415.628	200.238	174.239	259.073	194.375	225.753	187.857	163.329	94.6227	127.985	87.1582	249.819	333.11	298.057	264.872	301.679	317.037	399.149	299.803	316.751	327.676	248.841	344.111	118.581	92.8724	223.811
Enalaprilat	0.0416136	0.71293	0.227145	unchanged	-0.1082	0.61386	0.293121	unchanged	-0.83457	5.74049e-05	1.81019	down	-0.879745	4.33039e-05	1.63427	down	539.341	584.037	420.881	450.746	378.303	552.948	569.077	487.995	476.574	462.218	489.521	526.508	598.731	582.661	485.708	490.183	280.598	276.939	217.712	206.159	182.526	191.322	229.39	238.994	77.5253	139.302	95.2795	131.729	129.002	137.129	120.813	121.239	119.583
Abacavir	-0.0984862	0.410937	0.521087	unchanged	-0.663075	0.00382187	1.24189	down	-0.27512	0.0354993	1.36919	unchanged	-1.49118	3.27693e-09	1.69545	down	84.7335	71.7457	65.9662	66.113	68.3642	94.6566	76.9963	68.0676	65.1426	68.3912	61.3108	81.8722	51.1677	61.4041	52.6858	58.7222	30.2698	30.9367	30.2034	34.7231	33.0034	34.5066	32.3301	31.863	19.9265	32.0383	26.5054	28.2881	23.2853	32.4476	11.7059	13.9745	14.1115
3'-Hydroxyropivacaine	-0.520612	0.0197852	1.3693	unchanged	-0.681668	0.00745016	1.24643	down	-0.46643	0.343679	0.583214	unchanged	-2.84462	0.000595695	1.51768	down	15.3716	15.0951	12.443	14.0967	14.2369	12.6569	12.4221	10.3891	5.874	6.15302	10.1868	13.4597	12.4499	11.3767	9.68505	7.71873	3.80662	7.27005	8.5704	4.30598	5.60893	3.67319	7.31553	5.53487	10.09	5.1782	4.35487	4.02363	0	1.6911	0	0	0.78058
8-iso-Prostaglandin A2	-0.787046	2.54429e-05	1.75491	down	-0.124037	0.332529	0.514432	unchanged	-0.240898	0.133081	1.0283	unchanged	-0.0279813	0.613451	0.257796	unchanged	730.788	736.878	648.339	667.942	596.666	616.906	401.574	392.648	381.459	376.85	409.619	354.53	532.671	544.501	523.196	547.351	746.361	774.108	600.745	632.032	689.804	642.656	603.165	634.611	534.335	487.578	714.934	671.616	403.815	405.903	543.738	626.828	643.093
Anandamide (18_4, n-3)	0.168243	0.307778	0.652827	unchanged	0.184079	0.273632	0.498435	unchanged	-1.14574	0.00011046	1.83353	down	-1.41027	4.50719e-05	1.59015	down	57.3101	50.0729	34.6777	39.982	34.1006	39.7627	60.1031	51.6453	51.1159	42.2229	39.7833	42.6883	51.8658	54.1121	52.2534	56.17	37.662	38.6693	23.4596	26.5267	25.1456	30.6306	25.7484	23.6723	5.02966	10.5401	15.0392	8.80605	14.6765	16.0448	11.5426	15.218	10.3462
Coumarin	0.893567	0.00619665	1.39794	up	-0.0260087	0.878208	0.0701108	unchanged	-0.125111	0.715312	0.286269	unchanged	0.80153	0.103391	0.883666	unchanged	217.5	229.117	198.824	188.862	266.911	336.586	551.978	625.874	341.253	347.887	368.061	436.041	249.933	287.953	245.749	194.602	187.844	246.031	133.112	136.028	126.805	138.458	256.346	225.647	151.743	174.517	217.677	243.031	57.7219	87.2772	111.182	135.118	377.145
Methionyl-Cysteine	-0.812708	0.0140279	1.39291	down	-1.19629	0.00382696	1.26746	down	0.0914185	0.634097	0.292957	unchanged	-0.365704	0.118558	0.810275	unchanged	135.15	152.374	261.284	271.903	285.747	278.454	117.873	125.129	88.2329	124.155	170.672	162.385	120.06	151.175	87.3968	77.9179	94.737	73.0831	212.982	133.623	149.235	159.834	142.165	149.292	184.617	121.068	159.13	242.826	164.417	137.032	198.56	119.144	93.5445
Stearidonic Acid	-0.0639935	0.845153	0.133615	unchanged	-1.21204	0.014016	1.18639	down	0.244781	0.39119	0.541894	unchanged	-0.986	6.71506e-05	1.55927	down	161.416	117.544	71.6361	60.6476	73.7437	94.8214	92.0258	85.1978	56.4844	56.847	144.112	119.986	67.0337	50.4414	46.6782	31.019	25.5801	29.5258	28.1574	29.4077	33.4469	32.8388	33.6187	29.3985	62.9053	31.2288	32.9016	45.2494	21.9913	27.1459	13.3954	11.5508	13.1749
Jasmonic acid	0.26451	0.350879	0.464231	unchanged	-1.45378	0.00548154	1.21497	down	0.402883	0.170969	0.825625	unchanged	0.395333	0.120594	0.823184	unchanged	13.5472	16.9131	22.3657	19.7233	34.1036	32.0817	15.8873	29.6633	19.9206	30.8616	32.9388	37.38	11.8644	15.4179	5.75949	6.75569	5.62174	5.22776	9.48033	10.5026	16.0359	16.4924	24.2967	19.3465	9.94686	23.7877	18.9712	29.5876	21.5985	23.2383	17.4292	14.1434	26.2632
Arginyl-Histidine	0.085973	0.504671	0.414021	unchanged	0.0348885	0.878696	0.0679225	unchanged	-0.852052	9.50371e-05	1.8198	down	-0.905788	0.000394365	1.47269	down	169.658	168.586	135.58	131.619	138.4	148.446	198.778	183.156	144.386	144.011	126.278	150.47	199.41	176.751	172.065	196.027	79.0507	90.8247	106.357	122.373	90.1615	87.4256	111.928	107.009	37.4171	58.663	53.2979	73.7291	56.6272	66.6542	61.7544	63.7624	41.8363
Acebutolol	-0.176317	0.414183	0.534882	unchanged	-0.758916	0.0045922	1.25767	down	-0.266377	0.00250363	1.55326	unchanged	-0.0326602	0.789018	0.114261	unchanged	64.7786	93.7518	95.142	116.293	88.054	126.027	68.5159	75.4526	82.3505	123.375	61.2865	105.877	54.0145	75.0372	45.4037	52.9151	57.0829	60.6835	63.281	57.101	53.0903	63.8194	57.0677	59.9314	46.8353	52.6791	50.5834	41.0856	52.7518	50.624	43.1023	49.4724	53.0261
NH-DVal(NMe)-Val-OMe	-0.0253977	0.843084	0.211602	unchanged	-0.595854	0.00253572	1.2633	down	-0.0604512	0.754843	0.253378	unchanged	0.095089	0.682865	0.21247	unchanged	1445.7	1486.39	1567.67	1644.09	1765.83	2193.7	1440.19	1621.92	1495.2	1757.13	1561.6	2051.03	1173.43	1419.67	897.493	1212.49	1066.74	915.098	613.602	588.602	710.049	978.788	675.299	768.798	352.177	732.146	850.78	798.702	732.639	690.8	555.144	539.742	1145.84
(-)-Norephedrine	-0.349749	0.0325002	1.22231	unchanged	-0.162661	0.480768	0.352468	unchanged	0.634418	0.026295	1.29575	up	1.10144	0.0341197	1.11779	up	28.4252	34.8989	33.805	43.3605	39.2315	43.65	25.2382	28.2127	27.6479	33.232	23.5821	37.3711	20.2404	30.9471	23.9827	29.4202	48.0125	46.9513	21.8448	19.4562	21.9851	30.1198	29.0563	29.4259	20.8389	44.7968	53.1899	44.969	35.2733	36.7098	28.4719	32.885	91.4897
Phosphorylcholine	0.759761	0.026706	1.10096	up	-0.599086	0.0879757	0.838769	unchanged	0.840855	0.0384161	1.17124	up	0.529939	0.108348	0.830963	unchanged	116.888	104.367	146.594	112.934	211.276	256.232	241.924	371.86	162.6	199.726	288.423	341.123	100.069	110.747	84.2212	95.6248	114.483	120.89	49.2547	52.1907	121.763	141.433	160.145	117.137	113.977	157.727	210.963	320.179	156.236	190.676	99.8268	107.75	227.776
Phenylbutazone	-2.15035	0.215428	0.697033	unchanged	-0.715309	0.515695	0.388086	unchanged	-1.46436	0.0258568	1.36919	down	-3.13463	0.00633689	1.37326	down	429.29	340.166	17.7186	36.0585	26.0466	4.853	64.4542	29.0319	27.3126	10.1574	41.7323	19.7118	110.419	43.4578	143.203	141.949	38.4237	42.778	87.5178	140.084	60.7537	27.8317	58.4736	73.0258	54.4169	33.3268	20.9216	23.0618	4.46878	26.0441	2.24098	32.3417	0
Histidinyl-Phenylalanine	-0.0377628	0.907703	0.135041	unchanged	-1.07684	0.018072	1.05827	down	-0.910095	0.129606	1.03149	unchanged	-1.13387	0.0867157	0.929404	unchanged	52.7932	68.7567	54.9083	52.6359	74.8592	108.145	62.0443	115.49	35.0156	61.5829	42.4103	84.9083	61.0088	61.7907	22.2033	23.9223	10.4004	16.0356	26.8736	30.1987	48.3032	93.7822	25.0838	30.0001	12.0378	16.8347	30.0253	26.911	26.4097	23.0761	21.8159	17.0113	12.9629
LTB4	0.0419616	0.892232	0.0197195	unchanged	-1.74486	0.00541836	1.28642	down	0.59354	0.0897102	1.00144	unchanged	0.574359	0.0873066	0.890278	unchanged	478.993	346.324	814.653	536.307	940.044	912.415	399.917	853.674	460.507	619.618	773.616	1040.3	231.172	253.341	180.351	199.124	162.287	175.746	229.34	352.596	487.47	469.383	702.811	607.148	303.73	720.293	699.595	879.501	620.514	1074.97	451.479	372.929	988.339
3-Hydroxycoumarin	0.394081	0.170861	0.825568	unchanged	1.67881	0.00686625	1.29079	up	-0.498657	0.00420042	1.55417	unchanged	0.0300207	0.888187	0.118569	unchanged	7.98496	15.7273	19.3309	24.4484	20.1483	19.0682	18.2601	23.287	34.467	29.8627	16.0404	18.3086	36.3724	37.8156	82.3882	87.4839	48.2271	49.3527	77.2928	81.23	92.1291	101.514	80.7355	63.8535	61.8599	53.6132	58.1255	59.908	71.1278	46.9516	67.7168	68.8868	63.3693
Streptomycin	-0.0924434	0.650599	0.26238	unchanged	-1.43452	0.0118551	1.18989	down	#NAME?	0.363217	0.695779	unchanged	#NAME?	0.363217	0.563276	unchanged	14.688	18.8914	18.2556	13.3535	11.7787	17.955	13.8142	8.74666	15.991	20.2135	12.0013	18.264	12.6761	15.2274	4.94288	2.27192	0	0	0	1.12395	0	0	0	0	0	0	0	0	0	0	0	0	0
3-ketosphinganine	-0.760053	0.00294566	1.59112	down	-0.532525	0.0101256	1.18074	unchanged	0.211105	0.0873021	1.03633	unchanged	0.235416	0.164329	0.747855	unchanged	81.8989	74.3599	105.107	125.927	88.2816	89.928	59.9803	59.9127	47.1752	53.2766	60.7189	52.8518	62.0645	65.4557	56.4516	57.0254	74.0701	75.8897	62.5451	62.8367	61.4892	55.3688	66.1117	75.7289	87.4798	70.3776	83.6115	75.4099	57.0411	70.6819	61.5299	64.5128	90.4971
PE(18:1(9Z)/0:0)	0.31056	0.140042	0.805811	unchanged	-0.168867	0.504876	0.295568	unchanged	0.739278	0.063465	1.09161	unchanged	0.864457	0.0240059	1.11134	up	194.918	198.53	246.204	199.762	309.844	382.972	236.43	289.508	295.524	342.65	364.017	372.128	196.345	191.054	167.908	190.787	299.348	317.54	56.4076	56.6539	117.813	150.999	149.294	145.569	87.9126	121.516	189.789	271.43	196.079	262.975	119.146	158.593	321.554
Sulfacetamide	-0.987778	0.07005	1.129	unchanged	-1.44834	0.0310526	1.03421	down	0.481014	0.148351	0.917293	unchanged	0.644405	0.135976	0.801103	unchanged	17.479	21.8054	66.8748	69.2554	75.5739	90.3711	22.4372	24.5228	23.3521	27.1944	32.0115	42.614	20.9644	37.9183	12.2173	14.3086	24.7721	14.9078	42.272	17.4498	19.8791	20.852	18.7467	25.4519	40.4471	26.9006	25.6273	50.2143	39.4442	19.26	68.8583	27.2459	29.4261
Isoleucyl-Histidine	0.39694	0.196412	0.684594	unchanged	-0.175716	0.718643	0.15928	unchanged	-0.286128	0.115956	0.863643	unchanged	-1.03613	0.000948232	1.382	down	4.05769	3.81725	10.5838	11.0596	14.3987	14.1585	9.69834	15.9485	10.1861	13.759	12.7553	14.1216	5.75493	10.256	1.72739	4.05687	13.8808	15.7399	23.6486	16.9251	21.5041	17.2814	23.5381	28.7683	22.8847	20.1993	18.4513	13.2795	15.7937	17.3703	14.8296	11.6694	5.01428
Threoninyl-Isoleucine	-0.278141	0.180142	0.814146	unchanged	-0.814702	0.00385456	1.27379	down	-0.39153	0.0577028	1.19141	unchanged	-0.62247	0.00608709	1.34123	down	81.8508	94.4536	132.346	123.711	121.206	156.199	74.5883	73.2412	106.45	120.61	85.4739	124.948	61.4958	87.9165	58.4052	72.821	62.4739	60.4084	36.7888	30.3846	35.3997	36.7932	31.8121	36.84	13.8986	38.6786	23.9076	30.4242	27.5637	24.104	20.9055	18.7979	28.4783
Confertifoline	-0.169084	0.248048	0.761914	unchanged	-1.09697	0.000140944	1.4202	down	-0.416967	0.404053	0.527571	unchanged	-1.70134	0.092966	0.908809	unchanged	13.2517	14.0545	12.7056	16.0503	14.767	19.5559	13.2679	11.9241	11.8304	14.5065	11.5911	17.2689	6.70117	9.93355	5.73632	9.2271	5.96587	4.69059	0.863244	1.89224	3.34952	3.43567	2.4429	1.21499	1.04942	1.95571	0	1.25384	2.46163	3.16508	0	0	4.05857
16b-Hydroxyestradiol	0.409582	0.0207619	1.24245	unchanged	-0.0407183	0.912523	0.0721435	unchanged	-0.336041	0.0861105	1.15354	unchanged	-2.07863	9.43143e-09	1.68595	down	33.119	26.7134	25.7401	24.1875	26.9124	24.4976	41.3168	45.1501	32.4162	31.6853	27.375	36.1389	48.6869	36.7726	26.3841	26.9054	9.74611	8.18973	35.254	41.3678	37.0372	43.0356	37.3462	37.6224	18.8324	20.0856	33.9323	37.1628	32.4297	41.0836	8.78324	7.72414	6.35003
Apigenin	0.681277	0.0248664	1.1292	up	0.312401	0.251067	0.600055	unchanged	0.233543	0.372595	0.583788	unchanged	0.518072	0.0728568	0.923371	unchanged	10596.8	9829.23	9176.03	8389.3	13940.7	18172.7	20558.2	25843.8	11819.3	13903.7	18080.9	22211.3	9137.72	11197	14933.6	12857.4	19673	19255.5	14999.1	14976.2	23687.6	26867.7	32963.5	29968.3	40779.8	33483.7	26995.5	27255.1	19537.7	20619.6	21648.9	24141.3	45913
1-Stearoyl-2-hydroxy-sn-glycero-3-phosphoethanolamine	0.497721	0.298333	0.533117	unchanged	-2.00362	0.0183679	1.08297	down	-1.31787	0.347386	0.586685	unchanged	-1.5801	0.268496	0.579401	unchanged	20.0332	16.5228	18.9852	7.29694	23.3721	41.3712	17.4636	51.324	15.2299	21.8539	25.7572	48.514	10.0467	18.2663	3.50234	0	0	0	0	0	1.8571	1.44534	2.01937	0	0	0	2.13472	0	0	0	0	0	0
Mupirocin	0.337739	0.121219	0.976265	unchanged	0.842839	0.042451	1.02684	up	-0.16854	0.230929	0.734003	unchanged	0.0772881	0.53869	0.335362	unchanged	21.2477	26.6165	24.61	27.3466	18.3017	18.7413	24.6947	26.2236	38.2013	38.3917	23.5715	21.8822	21.7866	22.7506	61.3047	54.4189	47.8485	37.3664	32.27	33.1739	28.4143	33.2474	25.6464	28.5108	23.4934	23.5133	24.3103	24.7066	37.5537	27.6999	38.1905	37.5665	26.655
Gabapentin	0.330492	0.447046	0.378825	unchanged	-1.29659	0.087431	0.809342	unchanged	1.17651	0.0036816	1.59678	up	1.5653	0.0124336	1.28876	up	3.88397	3.51998	13.7992	13.2922	26.5921	20.0054	8.18455	16.581	12.4511	21.1289	20.4603	23.1637	0.341008	4.76988	2.41417	5.27278	10.941	9.27301	19.3733	15.724	26.9868	22.0967	31.4551	34.366	26.1478	61.6865	64.7455	74.4875	54.9106	57.0695	38.0445	32.0862	112.6
Benzyl cinnamate	-0.0879142	0.453401	0.465808	unchanged	-0.769703	0.000845146	1.37422	down	-0.231852	0.216746	0.823429	unchanged	-0.160187	0.124372	0.820111	unchanged	33.5315	36.3051	35.5411	37.6491	39.165	51.7253	35.8637	35.6051	37.307	40.3085	32.2705	38.7335	24.6108	28.5694	20.948	22.5278	20.7679	19.7775	16.6486	15.5376	19.8889	22.6328	18.905	20.76	8.21572	18.0013	15.5125	21.6818	16.4648	17.517	17.7233	16.3687	17.8212
9-cis-Retinal	-1.11576	0.000566955	1.64158	down	-1.56227	0.000227832	1.51012	down	0.657662	2.80904e-05	1.88335	up	0.758162	6.83196e-06	1.62219	up	918.713	680.05	593.124	652.668	640.841	546.631	343.21	353.765	292.379	228.711	336.483	306.022	225.372	241.232	204.595	169.737	247.047	277.334	280.723	258.598	286.493	274.737	368.723	350.64	453.487	436.956	516.19	470.552	506.675	487.096	509.263	472.825	558.247
Biocytin	-1.00356	0.00065639	1.66032	down	-1.98452	1.90942e-05	1.48276	down	-0.283618	0.50392	0.381583	unchanged	-1.09134	0.0385959	1.03378	down	322.271	344.39	366.771	290.551	485.134	377.511	172.145	179.134	162.503	194.804	160.717	221.317	125.246	170.741	63.1819	92.6309	49.4559	51.2964	116.813	68.5892	59.2005	46.5122	44.5131	61.8158	16.2209	22.4663	55.2301	64.0479	104.879	63.667	19.5481	23.384	32.6996
Carvone	-0.17061	0.534327	0.332633	unchanged	-0.661252	0.048148	0.968191	unchanged	-0.50143	0.229428	0.769436	unchanged	-1.74761	0.000498193	1.45384	down	46.1019	32.1245	22.4587	20.7442	25.5477	30.8636	30.0444	26.1546	18.3594	19.6126	41.409	22.4254	29.4412	24.8959	19.0467	16.3097	11.9116	10.8487	16.813	11.2322	9.37161	9.39135	12.4043	9.91127	18.2782	6.43541	4.05013	11.0543	3.4924	5.51899	8.82032	2.78017	1.65307
Dehydroabietic acid	0.526651	0.00769326	1.40059	unchanged	1.01696	0.0311813	1.10175	up	-0.673692	0.000232574	1.74584	down	0.397325	0.28617	0.640143	unchanged	91.0013	93.1913	66.6289	76.5287	89.7064	105.039	128.574	167.23	111.08	127.906	116.123	101.206	158.468	117.858	235.384	296.85	117.339	130.64	139.336	123.834	118.251	109.546	118.95	102.523	61.7476	64.6668	83.259	91.9451	86.7795	58.2315	156.308	134.385	89.0324
L-Proline	1.15975	0.026163	1.27027	up	-0.088083	0.731824	0.168863	unchanged	0.0504703	0.836754	0.0971063	unchanged	0.536828	0.00678313	2.26853	up	700.293	651.429	518.974	564.694	818.261	1125.68	2015.07	2913.51	1331.77	1370.75	1117.25	1035.94	878.861	815.392	444.629	415.789	827.628	737.655	2222.03	2139.24	1923.69	1845.09	3323.66	2757.24	1470.33	1798.28	3173.03	3543.35	2272.06	2459.85	2874.03	3326.43	2923.81
Adrenosterone	-0.0115276	0.928482	0.125549	unchanged	-0.594481	0.00257752	1.27023	down	-0.0535248	0.76539	0.250414	unchanged	0.125746	0.649242	0.230726	unchanged	913.149	1006.94	911.14	980.008	997.66	1356.46	895.313	957.595	975.455	1088.34	927.668	1271.92	684.26	901.425	569.558	722.98	644.374	560.611	329.318	315.885	369.349	500.554	341.813	374.079	196.175	411.958	435.555	386.141	360.979	358.936	262.745	269.846	657.818
p-Hydroxycinnamaldehyde	-0.0572406	0.561084	0.360862	unchanged	-0.572298	0.0270076	1.07675	unchanged	-0.584855	0.0341521	1.36307	unchanged	-0.897127	9.89006e-06	1.62057	down	56.3947	57.5419	47.0328	51.0609	53.6008	68.8173	56.5342	57.9253	48.2105	56.0651	47.1315	55.572	43.7516	59.9404	41.3702	36.1545	22.7467	20.9681	18.4948	23.6277	20.6418	20.8986	19.6105	17.6359	2.65589	14.3758	13.0805	19.6735	14.8713	15.9552	9.67002	9.65596	11.4869
n-Octanamide	0.567544	0.207395	0.643299	unchanged	-0.905379	0.167058	0.657147	unchanged	1.09449	0.00506689	1.54849	up	1.52524	0.0162497	1.25199	up	6.29999	5.61961	20.573	15.7413	39.8706	27.9424	14.2132	27.0228	20.1297	32.1305	34.947	43.5382	3.65073	9.59702	4.55258	12.5021	15.9821	15.6721	30.8157	29.6067	49.4222	46.5418	58.4517	58.3268	43.7431	110.753	106.695	124.738	88.5942	108.786	69.0031	49.249	204.948
Glutethimide	-0.357433	0.102924	0.998845	unchanged	-0.973156	0.00118757	1.33867	down	0.398796	0.199383	0.781344	unchanged	0.448825	0.0293578	1.1165	unchanged	1224.27	1409.13	1927.08	1927.68	1875.52	2227.08	991.693	1019.66	1364.76	1380.85	1492.12	2017.55	652.304	1126.39	733.745	789.552	1117.15	975.681	730.675	663.873	947.425	1093.26	1264.25	1442.21	606.402	963.363	1674.66	1933.99	1390.01	1528.83	1608.25	1406.1	1507.28
d-Dethiobiotin	0.0324266	0.846614	0.0106623	unchanged	-0.805972	0.000679223	1.35907	down	-0.0652623	0.716158	0.324584	unchanged	-0.306625	0.0571116	0.985436	unchanged	71.4084	77.6276	74.6453	80.5597	86.1593	110.531	69.9285	73.1621	79.5451	85.7071	82.5926	121.382	47.3173	63.3037	39.6877	54.0699	41.3229	40.8195	23.8513	29.3339	27.1925	38.6444	28.3034	31.3359	16.7862	36.6099	25.5499	34.1527	28.2909	29.3699	23.1522	22.3023	29.8307
APGPR Enterostatin	-0.158222	0.30718	0.714733	unchanged	0.582524	0.114733	0.834532	unchanged	0.527019	0.0125191	1.41584	unchanged	0.663587	0.00419145	1.3264	up	96.2233	96.7481	104.129	107.923	79.6375	98.2146	77.4477	68.7483	68.9453	82.8875	108.779	115.523	67.5826	71.3835	152.072	179.824	211.29	190.684	100.639	124.085	98.3431	113.641	167.742	166.138	149.423	198.443	148.925	188.688	237.562	187.338	167.615	180.552	177.371
6-Keto-PGF1a	0.800014	0.00539947	1.39109	up	0.471436	0.288775	0.545668	unchanged	-0.0908023	0.846271	0.17164	unchanged	-1.47034	0.0209578	1.24803	down	154.725	147.912	101.839	85.0481	155.131	186.876	293.125	303.683	244.801	162.02	185.938	258.227	335.098	289.254	147.712	215.651	67.0723	98.1215	237.39	380.615	117.431	101.502	215.139	212.313	86.1449	126.467	178.692	159.516	203.45	432.993	53.8328	82.1316	54.3165
Serinyl-Aspartate	-1.89754	0.0279419	1.27899	down	-2.78709	0.0155335	1.1499	down	0.660161	0.679747	0.282535	unchanged	1.76194	0.17543	0.717794	unchanged	28.3906	33.3968	64.6203	68.0922	142.536	105.692	3.9725	8.70927	14.1508	25.3792	16.7695	49.847	0	30.6608	9.31711	6.91803	11.4589	5.78656	42.5245	2.1095	0.658047	0	0	0	0.677164	0	0	40.5722	30.3239	0	75.7223	16.7244	13.7488
Misoprostol (free acid)	-1.01484	0.000602174	1.56185	down	-0.955802	0.00081201	1.4155	down	-0.06938	0.809681	0.0972598	unchanged	0.0217973	0.950444	0.0450737	unchanged	335.936	292.856	228.511	320.845	196.092	277.218	189.468	171.337	98.7178	117.903	143.887	95.9662	110.097	172.55	177.001	146.8	127.276	117.694	209.306	162.211	138.47	111.469	122.923	153.228	249.836	92.0198	168.239	97.2686	138.291	109.807	120.191	109.653	126.018
Solanine	-0.207586	0.222078	0.717104	unchanged	-0.522147	0.0336138	1.03348	unchanged	-0.949157	0.00429178	1.56816	down	-0.941467	0.00402818	1.34237	down	50.8441	32.6617	31.9924	30.0356	31.1475	33.8864	34.1957	32.5147	25.6389	26.3289	31.2041	32.4661	26.5787	27.88	31.686	17.4068	29.2697	13.8042	40.8074	42.8805	46.9266	46.567	45.7932	31.5526	41.4489	26.0232	9.70531	21.0282	18.6939	14.929	37.3398	16.5269	13.904
Stavudine	0.145567	0.642001	0.21309	unchanged	-1.01832	0.0274059	1.01654	down	1.13191	0.00204955	1.5847	up	1.11486	0.00856529	1.27504	up	3.63635	7.50059	6.49468	3.41528	9.53007	9.29997	4.21482	8.86465	4.9558	6.92021	8.74362	10.4114	1.69858	4.03805	1.34654	3.5393	5.03786	4.0265	1.83307	3.36168	4.80507	5.20643	4.73183	3.74636	6.32879	10.9755	8.38381	11.6047	6.42583	8.18557	6.22326	5.25671	13.2049
9-deoxy-9-methylene-16,16-dimethyl -PGE2	1.03254	0.0140837	1.33543	up	1.76349	0.000162906	1.43075	up	0.510941	0.00841763	1.44298	unchanged	1.14752	0.0148065	1.28076	up	109.869	155.865	55.1686	49.6819	68.1452	49.4593	230.962	217.404	187.389	120.316	148.235	94.3443	274.736	179.497	290.47	239.186	365.444	308.161	396.323	486.505	572.436	524.615	520.835	391.675	599.716	771.868	707.927	608.477	551.083	882.523	619.134	968.662	1260.83
2,5-Dihydroxycinnamic acid methyl ester	0.749419	0.0381831	1.09235	up	1.54919	0.0324236	1.0788	up	0.0533746	0.904764	0.114464	unchanged	0.00649656	0.987088	0.0210372	unchanged	2.68084	2.87165	7.39756	5.87669	7.16509	2.48544	6.37979	6.30421	9.94325	10.8354	5.03589	9.37504	12.4466	9.17078	26.492	19.5468	5.78035	9.90315	32.4489	26.1599	32.0223	26.1338	9.0713	15.835	50.9409	33.1352	14.2374	15.1	21.4046	12.1925	40.0508	36.9274	7.2037
L-phenylalanyl-L-proline	0.0212683	0.95626	0.100206	unchanged	0.481551	0.326554	0.475803	unchanged	-1.92273	0.00150452	1.66424	down	-1.50957	0.00330286	1.35772	down	32.3003	20.9818	10.472	7.79354	11.1299	13.8015	22.5832	16.236	17.2765	18.4653	7.96434	15.3865	16.6455	17.7004	31.7206	42.4299	11.8572	14.3547	10.1358	12.6751	12.8472	12.2652	6.39703	5.46237	3.03522	6.2947	0	0.95607	2.20579	3.27618	3.92493	6.10679	3.39166
Carnitine	-0.484089	0.0537203	1.11848	unchanged	-1.37515	0.00199523	1.35644	down	-0.116398	0.723303	0.279845	unchanged	0.390598	0.287573	0.560192	unchanged	47.3984	48.0311	52.4715	40.3144	50.7102	82.6654	35.0622	34.7704	35.8141	42.5401	33.8507	47.8834	19.4699	28.7165	16.7402	24.7082	17.5651	16.7773	14.5141	11.3695	15.8477	24.6756	14.4496	13.0677	1.56003	14.7877	20.9736	17.1772	16.3016	15.8436	12.0427	12.5049	34.8433
Acadesine (Drug)	-1.548	0.349921	0.551634	unchanged	-3.47509	0.178882	0.68237	unchanged	1.00473	0.635164	0.361769	unchanged	3.18648	0.0252295	1.15213	up	0	6.84988e-06	11.2072	1.77235	0.570712	4.9696	0	0	0	5.90666	0	0.426811	0.00214641	0.0243701	0	0	0.958601	0.680326	1.04966	0.0436657	0.90166	16.1272	0	0	0	0.781687	0	1.83692	33.7449	0	17.9522	0	48.9832
Isoleucyl-Asparagine	-2.00962	0.0226959	1.31957	down	-2.79322	0.0137793	1.16189	down	0.762618	0.622726	0.329002	unchanged	1.79935	0.216497	0.668741	unchanged	144.037	169.391	365.534	382.718	732.6	563.31	21.2596	38.9187	70.3913	115.458	91.2844	248.17	9.89815	175.929	37.5597	36.1418	53.7774	26.8088	189.575	4.08812	4.37531	8.77548	5.02692	1.28886	4.9285	0	3.10345	207.19	146.368	0	410.18	69.102	47.7622
N6-Methyl-L-lysine	-0.0561405	0.748855	0.242837	unchanged	-0.819703	0.00427014	1.24627	down	-0.0176254	0.935765	0.108966	unchanged	-0.232083	0.265173	0.619958	unchanged	36.2202	39.2109	51.6618	42.0887	48.8597	66.7109	37.031	39.2638	43.7648	53.1735	44.4187	56.2324	27.6118	37.6576	23.788	27.6145	22.2514	22.4055	11.0297	13.1108	15.8743	19.4752	16.9379	15.9371	6.49863	16.7421	14.3598	20.1582	16.4806	17.004	11.9965	9.09975	19.8123
17a-Ethynylestradiol	-0.187906	0.224527	0.677387	unchanged	-0.233404	0.342346	0.517606	unchanged	-0.58483	0.00069061	1.69302	unchanged	-1.32724	1.78624e-06	1.64125	down	86.9218	85.5961	60.3098	67.3471	56.6101	67.9063	77.6738	70.7942	58.1103	55.6618	50.2883	60.2993	76.9279	72.5939	63.7093	82.7874	33.3925	31.8422	33.2544	34.5598	28.2015	26.8692	28.5723	28.9058	14.9472	20.196	17.2295	19.2613	22.7033	25.9157	11.1029	17.5678	11.615
1,3-Dicaffeoylquinic acid	6.17559	0.000237674	1.77579	up	6.01605	0.0274586	1.12923	up	0.902059	0.0838759	1.1196	unchanged	0.299264	0.566502	0.358708	unchanged	1.43292	0	1.50423	0	0	0	42.7074	36.4004	39.3358	45.5751	25.1982	23.0905	8.02968	3.06572	24.7025	35.312	66.2323	52.7382	36.7734	23.3837	34.626	24.5284	17.3136	18.5432	64.5585	92.0956	25.6099	30.8864	36.0184	40.7992	49.1724	40.2953	3.52058
3-Hydroxy-4-methoxycinnamic acid	0.187742	0.586962	0.328563	unchanged	1.36433	0.00566496	1.23676	up	0.294771	0.563076	0.450683	unchanged	-0.046151	0.911531	0.0496941	unchanged	7.44393	4.64302	6.87873	10.1422	8.27036	1.11415	5.33479	4.07018	10.1478	8.26199	8.7131	7.31428	9.6908	8.79525	18.8566	21.2364	21.3275	19.1945	70.5449	49.3906	65.3588	49.7512	20.356	42.2682	135.587	66.8844	24.8213	28.0546	72.3184	37.4827	90.7246	73.7046	16.1298
Jasmolone	-0.821658	2.30371e-06	1.78098	down	-0.17903	0.21611	0.639974	unchanged	-0.13496	0.42792	0.586344	unchanged	0.112592	0.083868	0.896304	unchanged	56.1442	53.4166	52.3231	54.5389	45.8984	50.5524	29.9322	28.6725	31.5528	28.936	30.8848	27.0429	40.5365	38.0237	40.0317	39.4666	57.7777	60.5239	39.7747	46.1622	46.5482	41.7236	40.1203	44.0345	38.9899	34.4348	53.6752	50.2717	29.9483	27.9706	40.4652	49.3913	45.404
12-Oxo-2,3-dinor-10,15-phytodienoic acid	-1.15068	0.000895837	1.62026	down	-1.47497	0.000244248	1.47044	down	0.352151	0.00112247	1.84034	unchanged	0.434165	0.000939696	1.42808	unchanged	249.66	169.404	160.562	168.186	166.239	145.425	92.0389	92.3639	75.9257	66.1423	80.184	70.5463	52.4672	53.8485	52.792	51.915	80.5282	89.5863	98.5366	86.331	99.2642	93.7698	110.357	114.091	127.985	127.997	126.267	129.133	127.591	129.903	137.698	120.669	149.666
Minoxidil	0.0713944	0.718798	0.262158	unchanged	0.939273	0.00582885	1.2798	up	-0.21542	0.64068	0.366224	unchanged	0.81203	0.303578	0.604625	unchanged	39.4892	52.6658	68.0561	66.9342	44.4965	52.1427	60.1797	44.2186	67.1074	77.4971	47.8176	43.3903	85.0087	64.3641	123.498	91.4603	115.987	140.56	208.139	207.698	206.487	161.242	63.2339	37.735	44.4928	57.7416	217.873	187.198	111.315	143.224	111.905	108.302	134.238
Threoninyl-Lysine	-0.621251	0.200988	0.804151	unchanged	-2.94828	0.00728941	1.21866	down	Inf	0.203909	0.806617	unchanged	Inf	0.185303	0.709204	unchanged	1.8307	3.29432	5.99328	5.03772	7.79328	9.72508	1.27208	3.01174	3.84288	4.38039	2.47431	6.91054	0	2.78881	0	0.527116	1.04701	0	0	0	0	0	0	0	0	0	0	1.63696	0.809566	0	0	0	2.22791
Isovaleric acid	-0.442056	0.00234007	1.45769	unchanged	-1.1945	6.97027e-05	1.45625	down	-0.684824	0.110098	0.936419	unchanged	-2.07518	0.00187886	1.38974	down	13.9223	10.2296	12.9757	11.3548	12.4528	10.7606	10.6685	10.1386	7.71256	8.13729	7.74323	8.37408	6.39096	6.73652	4.88575	6.47756	1.53611	5.29974	2.33434	4.28293	4.05428	1.40043	3.2761	4.04312	3.16931	0	1.66826	3.07826	2.87483	1.27224	1.81945	0.658161	0
Tryptophyl-Glutamate	0.00606238	0.975741	0.0729874	unchanged	0.71573	0.0200399	1.11201	up	1.26157	0.244872	0.798478	unchanged	1.93235	0.0796648	0.978005	unchanged	49.0638	47.6312	74.1382	79.2626	60.3729	46.5277	58.1346	49.3547	77.5361	65.8318	67.5878	40.0546	69.9746	64.3822	90.2017	102.451	131.347	127.944	2.27163	5.70739	4.43342	1.98272	2.17224	21.7987	6.24348	37.5601	0	0	25.2196	22.962	29.7587	22.5553	5.08458
Estradiol Cypionate	-0.151535	0.45132	0.373945	unchanged	-0.124413	0.548479	0.357103	unchanged	-0.339584	0.0475083	1.21154	unchanged	-0.663055	0.0016644	1.35603	down	116.92	95.5457	72.4453	78.8052	57.979	69.4236	81.6199	52.5258	81.0679	71.2239	91.3923	64.3203	88.7194	78.3931	60.3519	51.0102	80.2091	91.8572	122.972	131.183	158.259	181.649	132.366	151.369	125.766	106.023	121.61	155.393	103.392	81.5123	67.8678	61.2474	102.93
UMBELLIFERONE	-0.934069	0.439046	0.452632	unchanged	-0.375082	0.706219	0.186692	unchanged	0.731334	0.632712	0.342874	unchanged	3.08691	0.0428478	1.07215	up	7.38565	8.35386	263.576	72.4592	38.0563	83.6521	14.5593	11.591	28.4832	164.622	12.3977	16.159	16.135	55.9186	24.6972	30.1982	179.99	58.1461	110.623	29.1804	272.075	2473.8	36.708	89.8149	47.3682	439.941	381.158	268.942	3524.41	338.953	1601.74	427.41	7320.99
Hygromycin B	-0.171208	0.789057	0.178004	unchanged	2.28146	0.0331041	1.07666	up	0.372273	0.411464	0.547883	unchanged	0.0328821	0.964626	0.0179032	unchanged	6.85438	5.25241	28.5838	38.9686	10.2371	5.67283	16.0063	4.6783	22.4014	18.7842	13.8479	9.15671	20.271	17.6827	136.957	133.657	74.0966	81.9627	17.5407	18.9213	8.18071	4.68287	3.73891	5.73979	10.8405	16.263	8.90014	9.28635	20.6331	10.1928	21.8776	21.6739	0
Isoleucyl-Proline	-0.183792	0.310034	0.672144	unchanged	-0.858831	0.00269686	1.28996	down	0.0531098	0.734255	0.168015	unchanged	0.0831503	0.573995	0.285932	unchanged	476.798	518.258	529.305	544.266	626.758	835.629	455.192	457.702	446.415	556.058	505.635	687.653	327.938	441.304	306.425	348.099	269.819	253.413	179.789	160.473	178.843	218.509	207.896	198.676	116.847	219.845	210.996	249.906	200.313	189.184	173.763	166.638	282.033
4-Nonylphenol	0.258934	0.13822	0.802965	unchanged	-0.853647	0.00611009	1.17557	down	0.772616	0.0162064	1.43328	up	-0.0159134	0.931988	0.0301893	unchanged	13.0134	13.8907	19.2431	17.9852	24.1916	23.2132	17.1799	22.7674	20.8435	25.4908	22.9889	24.1944	12.3778	14.8607	6.33499	6.78602	12.2771	9.08636	10.8599	9.31471	12.0512	8.71449	11.3629	9.98199	10.2794	21.7373	18.9387	24.6497	16.0786	14.7222	8.74838	6.47581	12.8968
Tyrosyl-Isoleucine	0.0919686	0.574811	0.304302	unchanged	-0.513045	0.0213239	1.04256	unchanged	-0.331142	0.223868	0.818522	unchanged	-1.3271	0.00147082	1.39185	down	13.9358	20.4364	17.8515	18.8927	17.747	25.7958	19.6125	17.269	22.4199	23.4805	15.2723	24.1522	10.522	17.035	12.6384	17.8977	10.3647	11.8887	10.537	13.9448	12.4905	12.0322	7.27409	8.84217	2.10015	9.72345	11.8864	9.30234	9.99975	8.753	0.699428	4.32473	4.83437
Lysyl-Aspartate	1.27517	0.0293001	1.11366	up	0.724631	0.365921	0.474871	unchanged	-0.132639	0.906099	0.0782906	unchanged	3.07839	0.0737327	1.00176	unchanged	3.39201	1.95443	0.942115	1.3506	4.25039	6.14721	9.37397	11.3036	3.37216	3.52485	6.13338	9.94602	11.768	7.64361	5.9582	4.36849	0	0.0670576	17.5557	9.19154	0	0	1.1015	0.781294	0	0.874553	2.74948	3.32504	7.44294	11.7232	0	0.672417	28.0048
Lycopodine	-0.610182	0.0105227	1.42033	down	-0.526332	0.032931	0.9914	unchanged	0.413592	0.20222	0.699974	unchanged	0.634963	0.0865904	0.891677	unchanged	51.8892	47.8013	66.8531	78.6689	49.3972	48.5716	33.0837	33.4136	30.2875	43.6443	42.2606	42.1333	29.4475	31.6094	41.8016	34.4597	61.7896	39.1692	35.7941	37.5535	42.7791	80.4029	42.1631	33.3496	67.3733	47.0115	50.1983	99.299	48.3797	50.0979	53.5506	62.105	67.9492
Quinapril	0.710335	0.0124905	1.30065	up	0.292001	0.456386	0.400771	unchanged	-0.141099	0.656362	0.327186	unchanged	-0.889807	0.0135775	1.16968	down	71.0062	54.9134	52.9425	28.6659	101.824	75.8117	141.337	120.086	93.6667	87.2583	99.5204	88.3295	122.001	90.0953	113.895	75.3195	27.7782	42.4808	24.8303	32.5919	28.8413	17.5276	19.2786	17.0349	25.7558	14.8807	32.5428	14.5206	9.12107	30.2298	14.6407	19.0607	2.24604
Levetiracetam	-0.036344	0.781675	0.245611	unchanged	-0.552951	0.00541878	1.20772	unchanged	-0.431996	0.0846015	1.13526	unchanged	-0.826408	0.000172636	1.54419	down	29.9839	35.0919	29.2385	34.8766	31.3169	42.5873	29.6927	26.2555	30.9969	34.7721	34.7059	41.6197	24.8048	31.2471	22.7546	25.43	19.1655	15.0327	11.7275	10.1481	11.4788	12.0637	12.1473	9.86883	3.44208	10.7152	6.08955	12.7107	8.96699	8.06011	5.42777	6.6297	9.05073
Hydrocortisone caproate	0.254934	0.202078	0.710217	unchanged	0.00631394	0.965474	0.00729312	unchanged	-0.586603	0.000275436	1.76793	down	-0.454041	0.00354469	1.30741	unchanged	123.946	113.4	83.5754	77.7228	93.9884	81.3177	127.873	152.536	87.122	79.8094	116.761	120.783	96.4292	83.4099	120.507	89.0085	98.7586	88.3541	177.508	194.992	180.735	170.284	231.91	184.922	148.641	136.746	117.718	126.651	111.086	118.529	137.92	169.726	113.101
Biliverdin	0.0857214	0.54324	0.376893	unchanged	1.06617	0.0384619	1.05131	up	-0.332384	0.112882	0.992569	unchanged	0.165717	0.383802	0.490155	unchanged	60.4957	46.3845	55.1114	54.257	32.966	38.552	45.4907	49.1112	54.2168	54.0075	49.4678	53.0892	58.6296	37.5037	108.533	97.7188	153.35	146.812	59.0764	66.5295	43.3612	43.9479	49.8936	49.3014	35.5318	57.2978	35.5414	47.4541	48.1694	23.8904	62.4726	46.2086	45.5603
Tyrosyl-Glycine	0.506889	0.704534	0.248343	unchanged	3.74426	0.0275215	1.11763	up	0.467531	0.352296	0.708812	unchanged	0.289589	0.40204	0.467695	unchanged	0	0	2.23673	2.93074	0	0	0	0	2.36971	4.44007	0	0.533107	0	1.34369	16.5936	15.642	19.6136	16.0558	101.142	80.3772	80.8167	81.112	50.692	61.5606	126.422	101.096	38.1164	46.436	225.862	92.1835	157.44	127.245	43.5477
Gemfibrozil	0.668439	0.0101517	1.33085	up	0.848449	0.0282031	1.07521	up	-0.216213	0.432848	0.500326	unchanged	-0.139145	0.556263	0.342137	unchanged	7.17409	7.6249	9.77484	8.56041	7.99179	14.0177	14.6174	9.60642	15.438	19.8378	14.0201	14.123	9.93904	12.4203	23.3073	24.4329	13.7575	15.4328	26.9636	21.4636	14.1073	18.1457	16.9279	14.4613	13.6689	15.199	5.99331	19.4682	23.7476	18.3949	23.1704	20.6372	11.1219
Histidinyl-Glutamine	-0.714677	0.0700789	1.07215	unchanged	-2.33208	0.00210616	1.26871	down	-1.4581	0.0409259	1.27076	down	-2.15378	0.016759	1.16078	down	17.9909	21.7364	28.7573	22.002	40.082	44.8313	13.1324	27.1016	6.80014	17.1693	14.8655	27.8095	10.5306	19.9369	0	4.36642	0	0	2.52779	5.9065	6.6631	11.1778	2.95959	5.06255	0.000265973	1.08672	3.40349	4.44717	3.54561	0	0.97538	0	0
Perindopril	2.74353	0.0119803	1.39278	up	4.40536	0.025467	1.13776	up	-0.28924	0.478484	0.471534	unchanged	-0.179116	0.771697	0.188859	unchanged	0.099051	0	0	0.983322	0.90126	0.882945	1.16125	1.59377	5.40929	4.50376	2.15338	4.37624	2.30032	1.40499	16.9559	17.309	16.0673	6.7074	14.2324	17.8356	4.59881	9.95683	7.46374	11.3332	11.8366	15.8599	5.21832	4.98704	10.7367	4.89726	22.7921	18.1268	2.75493
Ile Asp Lys	0.324338	0.35609	0.463284	unchanged	-1.07637	0.0379263	0.982362	unchanged	1.12652	0.00157367	1.65526	up	1.39696	0.00646932	1.35352	up	447.868	580.648	1094.92	1008.79	1701.61	1454.59	635.692	1328.67	901.954	1485.08	1796.08	1726.19	311.42	538.447	303.615	479.193	729.629	619.789	1338.02	1164.61	2020.02	1725.81	2296.87	2575.41	2196.28	4610.15	4639.09	4945.31	3956.99	3932.26	3001.68	2515.34	6785.11
DMPO	0.162701	0.16919	0.864178	unchanged	0.835061	0.00827263	1.24817	up	-0.16988	0.205347	0.798458	unchanged	0.208401	0.13647	0.804515	unchanged	85.6351	92.0848	84.9793	100.411	77.1711	66.8389	95.1753	87.5977	107.825	104.942	96.9211	75.2007	97.4616	104.912	159.326	180.597	190.319	172.053	160.057	152.499	131.789	152.307	124.88	129.747	147.417	161.687	101.328	108.479	126.316	111.49	203.368	169.018	137.331
Spectinomycin	0.186706	0.0955606	0.932041	unchanged	0.753157	4.30646e-05	1.51832	up	-0.105248	0.72382	0.219132	unchanged	-0.674878	0.0121694	1.26735	down	573.631	564.625	524.59	588.383	494.771	619.927	725.608	546.75	572.817	594.55	768.283	622.963	883.128	813.326	965.495	1038.45	907.679	1065.11	886.54	711.764	845.959	935.061	479.053	581.108	1270.48	502.708	693.841	623.274	581.183	455.653	482.387	471.172	381.913
Daunorubicin	2.842	0.0209648	1.31766	up	3.88882	0.189554	0.697056	unchanged	1.33366	0.128545	1.01941	unchanged	1.00483	0.0801932	0.880531	unchanged	0	0	0	0.655574	1.27609	0	0.980844	1.05272	3.53924	2.0142	4.69454	1.56877	0	1.57342	17.0856	9.95524	0	0	6.59339	7.92279	17.3019	14.5737	5.23667	0	45.7703	13.5575	3.7247	4.20522	28.5952	34.2722	21.7541	29.2263	20.0422
Tylosin	0.633173	0.00463082	1.44006	up	0.599234	0.0212701	1.03072	up	0.99336	0.00522337	1.50619	up	1.60732	0.0126353	1.28902	up	935.844	1119.82	631.092	549.499	772.021	652.044	1141.91	1451.98	1427.23	1022.79	1021.65	1162.46	1530.72	1378.65	1124.38	1293.58	971.456	761.184	2443.71	3263.26	5817.43	5087.86	3732.54	2825.14	4929.59	8084.56	7910.02	7125.08	6717.8	11360.1	5964.75	8618.29	15999.8
20-HETE	0.483939	0.0614617	1.15455	unchanged	1.19716	0.0128081	1.23425	up	0.00244952	0.991881	0.0143391	unchanged	0.0925353	0.702569	0.187841	unchanged	13.1624	12.0639	15.3587	15.7723	13.8232	10.4977	22.195	15.3741	23.5987	24.9537	14.758	11.9534	19.6855	14.6407	42.8371	41.0729	33.3257	33.4227	35.02	34.6213	24.6129	23.8368	24.5239	19.7729	13.4163	26.6036	25.9366	25.6007	40.5283	30.578	42.5641	36.9365	20.2012
Pyridoxamine 5'-phosphate	-1.35275	0.00575568	1.44256	down	-1.34281	0.00590882	1.23345	down	0.391706	0.361979	0.559425	unchanged	0.834762	0.0747037	0.934993	unchanged	18.4563	13.4565	27.5379	29.2307	39.0658	27.223	7.79778	4.91262	8.81326	7.86318	19.4555	11.8355	7.82927	15.9155	10.9075	7.04283	13.5952	5.80683	20.5485	7.88787	6.43746	10.807	9.48586	9.33497	11.2362	7.03486	14.2213	26.359	16.6663	9.10494	31.9249	12.6577	16.0593
CITROPTEN	0.656667	0.258342	0.687561	unchanged	1.97673	0.0234338	1.12798	up	0.049358	0.856941	0.189213	unchanged	0.215934	0.447267	0.432484	unchanged	0.628212	2.84795	15.1751	13.6758	8.8811	8.50261	7.66751	11.6806	19.1761	25.768	5.68363	8.38999	12.1482	14.9786	57.5108	52.2655	27.0803	31.6782	146.625	126.251	157.864	179.849	78.8339	100.747	167.596	119.929	104.592	87.5276	216.896	121.13	221.428	203.305	80.3944
alpha-N-Acetyl-L-glutamine	0.528827	0.015081	1.30209	unchanged	1.31644	0.00578567	1.2973	up	-0.0933864	0.270057	0.707878	unchanged	0.120551	0.422722	0.447011	unchanged	16.9539	15.103	20.2146	26.0588	15.434	16.9267	26.0276	23.6192	31.0526	34.6708	24.2148	20.1151	33.5807	28.1406	42.1177	44.0938	67.3499	60.3933	39.4027	41.5508	33.1177	33.4072	35.6326	32.8859	34.8261	36.0346	28.2177	33.13	36.3671	33.8825	51.0104	42.6927	29.2541
Triamcinolone Diacetate	0.70499	0.029326	1.17971	up	-0.191166	0.747995	0.176198	unchanged	0.126957	0.820561	0.165047	unchanged	2.02904	0.0490713	1.04088	up	7.32132	5.55002	14.9524	7.51181	12.616	17.3865	14.5652	19.8034	20.1685	24.2611	11.4691	16.2427	17.3419	22.0644	10.575	4.84966	1.20715	1.19144	9.42681	5.25473	21.6476	15.4394	46.7801	37.9677	0	19.4087	22.5961	42.2581	30.8028	34.0085	42.6147	44.3654	210.416
Desacetylvindoline	-0.949521	0.0151378	1.36884	down	-0.718957	0.0348049	1.08567	down	0.22543	0.182544	0.892029	unchanged	-0.112153	0.584836	0.316743	unchanged	48.9145	42.4332	32.8869	70.8099	28.9414	41.135	24.3722	32.2963	13.0732	20.8815	22.3554	24.302	27.1624	28.2905	24.7999	25.243	23.9377	31.637	29.9428	25.4203	28.0951	27.4618	33.8093	34.2202	47.745	38.13	27.8841	35.8	32.0314	27.6239	20.202	22.7298	38.0572
Lysyl-Phenylalanine	0.376728	0.30778	0.700991	unchanged	1.60478	0.0278239	1.07189	up	-0.618375	0.0459039	1.21165	down	-0.88727	0.0239741	1.15317	down	36.9453	26.4145	16.2588	7.34753	11.5997	11.1098	28.6993	26.5939	27.1879	21.0336	21.0136	17.8738	31.92	18.1899	103.063	73.636	55.3024	51.4672	62.9543	64.0493	32.8962	17.7564	25.0563	37.144	55.4181	59.2037	15.6741	4.65375	25.3138	38.8067	69.0341	77.3565	48.7503
Palmitaldehyde	0.622644	0.00492081	1.37242	up	0.44395	0.137954	0.733322	unchanged	0.480965	0.0120314	1.39403	unchanged	0.00504734	0.967998	0.00970367	unchanged	76.4622	80.4751	53.0114	49.8664	65.5826	99.8203	119.319	136.377	95.2362	84.9492	105.669	113.155	128.161	118.231	111.391	111.46	53.1943	55.9968	58.3449	79.1068	52.9976	59.0109	76.5613	76.2397	118.843	96.2819	81.9882	80.7864	75.7907	107.736	58.0945	72.2454	66.1809
Flavin mononucleotide (FMN)	0.55237	0.0951575	1.0292	unchanged	1.2257	0.0146179	1.16719	up	#NAME?	0.0895335	1.04786	unchanged	#NAME?	0.0895335	0.929572	unchanged	6.49572	8.92841	8.74224	9.38613	4.94583	4.45422	6.14045	10.1764	15.3197	14.4142	9.93181	7.00707	20.0688	16.2709	12.0742	6.42341	21.3002	24.3153	0.910617	0	0	0	1.25877	1.72349	0	0	0	0	0	0	0	0	0
Nateglinide	-0.556252	0.00229659	1.433	unchanged	-1.58165	0.000918339	1.3768	down	-2.28794	0.0121614	1.39518	down	-3.08653	0.00832338	1.3376	down	24.8314	19.0623	25.2106	19.8658	27.0439	21.2282	15.8448	19.4388	12.4584	18.4086	14.9174	12.2659	14.2021	15.0637	5.68746	9.11795	0	1.78124	15.4134	7.03253	4.2159	4.58023	7.8911	7.01701	3.73434	0	1.34089	0	4.37482	0	0	2.36374	0
Nodularin	0.71311	0.000618018	1.59034	up	0.551904	0.016837	1.13536	unchanged	0.295017	0.154618	0.893982	unchanged	0.622412	0.01665	1.25122	up	211.021	245.061	187.884	240.817	194.733	269.13	427.168	431.807	323.867	391.778	300.389	335.872	380.139	326.63	436.39	242.698	249.871	341.413	390.204	423.803	527.978	544.054	554.77	446.365	485.581	368.019	621.074	609.137	640.092	818.372	592.878	694.455	576.647
Tyrosyl-Glutamine	-0.143946	0.554983	0.454438	unchanged	-1.1053	0.00548437	1.24373	down	0.364539	0.211579	0.771583	unchanged	0.600276	0.181615	0.728727	unchanged	16.4671	24.8768	25.1701	25.3244	33.6234	40.3579	22.6648	21.8865	20.5953	24.1151	22.7744	38.0375	12.1592	18.8407	12.1788	13.5052	9.69101	10.6988	8.96379	6.4636	10.7138	9.88777	12.191	8.98664	5.106	13.7381	15.0778	17.9521	11.9957	9.7821	7.10511	5.18526	25.5527
2-Phenylbutyric acid	1.52346	0.236212	0.675775	unchanged	-4.89521	0.0142488	1.21151	down	-1.46489	0.0212355	1.34129	down	-4.38015	0.00385223	1.42409	down	0.717916	1.73461	2.46523	2.66834	0.534012	0.716883	6.88464	12.9948	0	2.47278	0	3.05232	0	0	0.197408	0	0.0321447	0.0674086	29.26	33.7095	82.9756	60.0935	34.9421	33.3576	2.32073	3.36376	30.9272	34.8844	13.42	14.4667	6.59836	5.70127	0
Demethylcitalopram	0.768462	0.00742305	1.49483	up	0.393156	0.115522	0.815528	unchanged	-0.182286	0.0636645	1.13669	unchanged	-0.399257	0.00530245	1.26539	unchanged	52.7428	51.7777	47.5767	49.2524	62.9847	39.551	100.154	87.5724	100.531	108.559	61.0558	59.7814	69.6191	59.2316	83.0855	94.468	40.9305	51.7465	65.4716	83.1869	80.4884	78.3269	68.0438	72.8775	77.8737	59.5285	72.8734	62.0442	60.1322	62.7209	51.4904	56.6887	43.6171
Digoxin	0.0502513	0.708988	0.157481	unchanged	0.606255	0.0225495	1.10638	up	-0.0826525	0.638738	0.240874	unchanged	0.170214	0.373614	0.505543	unchanged	36.2792	26.3928	41.2435	40.5553	51.6438	37.5647	41.0018	43.0439	38.6172	39.6492	36.1938	43.4562	49.1875	38.6695	82.9739	69.0891	56.7434	59.0671	73.5217	68.9916	73.1874	76.9041	47.5463	54.1318	70.1642	66.5509	53.798	46.015	83.9358	51.8654	91.7858	88.9932	43.9349
Jasmine lactone	-0.586732	0.0893409	1.00436	unchanged	-1.1812	0.0114455	1.15412	down	0.717776	0.00164014	1.60479	up	0.0888733	0.678871	0.242868	unchanged	10.6499	11.7125	21.3244	18.2696	22.1974	28.9657	11.0631	9.28461	9.09577	12.0562	19.9136	13.9072	11.0972	12.7809	6.62122	6.05044	7.26083	6.07352	7.71118	5.71673	4.35808	4.40298	6.17035	6.52671	9.90714	7.02106	9.3257	12.1782	9.05509	9.88797	7.3474	4.01214	5.23916
Xanthine	0.646396	0.0427701	1.06518	up	-0.0652432	0.823772	0.132256	unchanged	-0.332078	0.0315358	1.30925	unchanged	-0.176866	0.186733	0.703777	unchanged	320.869	298.37	280.056	280.094	362.839	560.655	583.728	851.899	409.235	388.392	458.941	599.348	415.638	545.054	329.781	275.266	214.942	229.219	216.764	238.489	277.265	337.389	309.094	266.586	180.711	204.369	205.694	260.536	204.009	251.92	218.434	205.32	276.681
Estrone 3-glucuronide	-0.190706	0.207796	0.708486	unchanged	-0.81112	0.0024757	1.28119	down	-1.17765	2.49249e-05	1.87161	down	-3.10446	5.02054e-07	1.65445	down	201.779	207.263	205.08	259.468	153.724	176.829	178.307	139.148	188.957	220.534	168.413	159.682	148.8	158.348	104.613	133.725	76.5396	64.2624	98.8383	115.914	90.1475	104.957	76.6382	90.6873	32.2728	47.4394	34.1457	33.9669	48.1728	59.1583	25.5641	27.3025	3.30214
5S-HEPE	0.749197	0.00866883	1.39981	up	0.230341	0.327704	0.549201	unchanged	-0.840148	0.00156884	1.59511	down	-0.81091	0.0164638	1.16973	down	200.91	185.677	197.723	201.708	227.757	281.801	387.927	533.578	331.614	282.645	330.749	311.166	192.072	140.656	339.414	340.292	263.485	243.936	463.616	334.414	375.538	425.857	474.732	361.49	289.6	340.358	137.191	141.977	230.916	220.478	261.107	232.652	103.542
Lobeline	0.197664	0.328406	0.558156	unchanged	-0.240084	0.35291	0.481282	unchanged	-0.71456	0.158614	0.89972	unchanged	-1.32068	0.0255039	1.12226	down	11.6086	9.2754	8.3797	9.57815	13.4573	16.5606	10.9181	13.0025	13.5271	16.3042	9.70265	15.5167	9.30386	12.9832	4.23027	10.0729	12.6371	9.07604	5.28327	5.62048	8.51209	7.50135	3.49859	6.6493	0	9.99695	2.70395	3.16601	2.66466	4.05555	0	0	7.7209
Fludrocortisone acetate	-0.624277	0.00453554	1.52337	down	-0.864438	0.000815397	1.39807	down	0.219218	0.24056	0.73628	unchanged	-0.035576	0.753074	0.177179	unchanged	51.1609	48.5523	45.6105	48.8262	44.7282	28.7179	26.2984	30.2415	28.5159	27.3351	30.8745	30.3361	20.7797	22.63	27.3437	19.1594	29.6003	27.4668	30.7199	34.6612	37.4235	35.6136	35.4139	36.8138	53.2714	32.2845	47.2419	50.1478	32.5437	29.7242	30.6505	24.9978	38.6173
Aspartame	-0.708907	0.0271523	1.31525	down	-0.219476	0.403094	0.415065	unchanged	-0.300872	0.0658618	1.17176	unchanged	0.404897	0.00967408	1.29543	unchanged	80.2338	94.5419	116.806	182.777	117.728	99.6228	56.5172	81.3156	69.1548	62.6019	61.0687	92.5182	73.1802	88.7117	86.9453	147.448	116.622	81.1862	194.317	205.611	218.637	231.183	222.462	220.106	127.033	238.72	162.875	196.587	189.965	133.872	331.729	222.402	315.934
alpha-Guanidinoglutaric Acid	0.631021	0.00341088	1.40412	up	0.585738	0.00162252	1.29451	up	-0.711844	0.0410852	1.24493	down	-0.147123	0.569256	0.345413	unchanged	7.23929	9.30327	12.4275	12.0511	8.85128	11.8277	15.5485	10.8614	17.3184	18.4399	15.1071	18.2773	14.4525	15.8589	12.0643	15.3678	18.0016	16.8549	38.1103	42.4234	20.3363	20.2475	26.6809	22.0966	25.8651	20.6227	12.0182	16.9557	17.0239	11.242	29.8813	24.176	20.7611
Tryptophyl-Lysine	0.233745	0.399059	0.527986	unchanged	0.571163	0.139661	0.733017	unchanged	-0.565357	0.106311	1.00329	unchanged	-0.851731	0.00591673	1.30063	down	64.3639	55.5646	53.4053	66.7196	30.2109	26.2212	79.8264	31.4507	61.7221	68.4616	60.4214	46.7501	59.6683	49.3288	80.1481	133.46	64.5709	53.3188	18.7079	18.7494	23.5031	18.1162	16.2616	15.0509	4.69831	25.0658	7.56008	8.82804	13.9159	14.5315	11.6715	18.763	8.8322
Geldanamycin	0.27429	0.382038	0.432485	unchanged	-0.978038	0.0351543	1.01307	down	0.755178	0.0273275	1.24146	up	0.0106818	0.978858	0.0287028	unchanged	64.2489	66.1041	107.116	83.5006	85.9267	173.839	101.03	89.2517	91.067	147.909	98.0692	175.014	52.4964	80.7791	42.9522	34.9615	52.5666	31.0659	19.7141	26.8002	12.6716	22.2855	20.6397	24.5769	20.5251	48.951	42.1589	45.6434	24.7522	31.7983	12.4859	6.74685	43.6538
3-O-Mycarosylerythronolide B	-0.577334	0.00865562	1.31988	unchanged	-0.626064	0.0296812	0.983584	unchanged	-0.445978	0.00182372	1.7119	unchanged	-1.46266	2.5113e-06	1.64823	down	101.43	85.9401	84.5518	63.4938	114.471	83.3836	78.6145	71.6627	44.6813	55.1915	53.987	53.2611	98.5324	43.8735	71.164	57.7581	40.6503	33.5494	101.023	128.467	107.782	133.081	107.725	101.587	83.3437	92.3781	82.5	93.9933	76.1415	70.5766	45.4789	34.9466	54.4279
PE(16:0/0:0)	0.965029	0.001055	1.4963	up	1.19415	0.00751145	1.25739	up	0.931903	0.005129	1.53121	up	1.19977	2.14408e-05	1.57488	up	1478.75	1503.04	1877.66	1599.04	2674.03	2872.35	3323.43	2892.64	3473.45	4299.84	4925.03	4520.34	3058.46	3165.69	3901.31	4697.56	5619.72	7025.62	2443.65	2393.04	1436.3	1342.83	2069.78	2423.19	2783.88	2737.65	5065.79	4996.37	3868.52	3648.82	3972.74	3845.81	5140.09
Dodecanoic acid	-0.719001	0.0014836	1.6396	down	-0.224664	0.203199	0.613895	unchanged	0.197431	0.252789	0.697698	unchanged	0.155215	0.247177	0.601529	unchanged	831.995	706.822	819.36	1091.11	945.315	761.555	550.852	465.421	557.895	511.445	537.466	509.381	599.907	588.011	731.226	620.746	845.482	1027.24	616.228	717.089	470.225	496.356	539.036	573.692	883.548	528.061	760.927	617.658	569.689	553.22	646.452	516.994	604.394
Caprolactam	0.175265	0.183295	0.773367	unchanged	0.0467141	0.712842	0.190581	unchanged	-0.793055	8.23701e-05	1.7843	down	-1.67791	4.25345e-05	1.59358	down	846.073	827.844	847.596	1126.49	793.928	671.033	900.848	905.731	950.524	1124.24	1068.25	823.832	1028.3	875.583	721.344	891.498	838.663	925.841	890.018	867.827	1019.94	1027.89	926.073	1078.88	548.721	595.565	420.32	431.754	615.767	741.307	500.382	528.057	147.226
Lisinopril	-0.328752	0.327917	0.590141	unchanged	-0.0331771	0.920237	0.0755603	unchanged	-0.329609	0.35737	0.600596	unchanged	-0.941288	0.0251277	1.0792	down	11.8686	15.4294	11.1236	13.3919	6.58402	3.72266	6.4915	6.94618	6.6238	8.16496	12.5237	8.71155	5.378	7.10871	8.78153	12.7906	13.067	13.5821	6.74835	8.3588	15.1795	11.3732	12.1755	6.8366	11.0728	12.3052	7.05074	10.985	4.11566	2.75049	5.16582	9.40378	2.81227
Ginkgolide C	0.998952	0.00543612	1.35311	up	-0.342477	0.294124	0.51405	unchanged	-1.26883	0.17824	0.880348	unchanged	0.505491	0.585352	0.328576	unchanged	2320.83	1900.01	2374.76	1752.68	3786.4	4363.16	7264.14	7180.37	4072.04	4651.77	3904.57	5898.84	2468.39	2964.3	1741.26	1040.24	2169.13	2628.31	0.577282	2.00282	0.0454519	0.990295	2.84679	1.12395	1.75035	0	0	1.02633	0.371728	0	0.118915	0.15657	0.00858142
Diltiazem	0.586777	0.00621971	1.40018	up	0.639244	0.00501902	1.24285	up	0.160872	0.156438	0.923582	unchanged	0.02131	0.83999	0.134122	unchanged	19.8117	31.5981	39.1296	34.3279	47.5638	47.9798	54.7962	65.1884	51.9235	53.6026	56.9184	48.6032	59.7612	54.2993	73.1964	54.0371	46.4982	55.5006	91.8468	85.1542	102.757	96.6774	72.6926	71.6953	96.1264	98.5121	91.3075	80.9684	108.603	106.743	75.5557	87.9605	82.4576
20-hydroxy-PGF2a	-0.563664	0.00799802	1.31169	unchanged	-1.11942	7.08747e-05	1.46806	down	0.0457524	0.80529	0.121139	unchanged	-0.433313	0.0128457	1.22646	unchanged	28.8469	24.5717	29.8693	23.4537	26.1223	18.9499	15.8458	11.7226	18.9981	14.3056	24.9898	16.8525	12.0854	14.9593	6.92992	10.2511	12.1371	13.5138	9.48398	11.2966	9.96575	11.4666	11.259	13.0857	10.4754	8.60569	12.7123	16.3729	12.7655	7.77049	7.25492	7.44612	11.7463
5-hydroxyfluvastatin	-1.54274	0.000953017	1.62182	down	-1.35776	0.000988244	1.3763	down	0.349265	0.36014	0.58553	unchanged	-0.678212	0.00183855	1.36941	down	275.793	238.052	188.95	192.225	199.834	121.635	84.0648	65.7355	47.9175	53.4608	90.9958	75.3648	92.8466	71.9216	125.336	88.1614	44.1373	52.2558	111.627	106.63	100.576	87.652	71.6475	92.042	235.292	123.583	99.9573	127.648	52.4368	87.4358	89.4088	55.0803	53.1596
Hematoporphyrin	0.508621	0.212369	0.824872	unchanged	1.65875	0.0187563	1.16199	up	-0.426155	0.0723273	1.03965	unchanged	-0.331799	0.270911	0.599703	unchanged	22.4113	23.2173	23.3701	17.9237	15.4557	6.64568	36.7865	16.3688	31.1779	40.8949	19.5353	10.3436	25.803	23.9144	88.9569	87.3143	63.0301	55.2171	84.1118	78.8555	64.05	62.4153	52.8556	66.0892	70.3939	64.2602	30.7101	29.3261	59.8908	49.3508	88.5918	73.9158	22.168
Prunitrin	2.3889	5.78133e-06	1.70993	up	2.9391	0.0191973	1.16567	up	0.151319	0.554728	0.405451	unchanged	-0.309265	0.343085	0.509013	unchanged	7.81117	0.579364	8.98817	16.5137	2.0543	3.26081	39.9697	31.5068	27.3169	35.2391	35.1348	36.185	22.6722	16.9846	36.7718	48.8053	96.7381	78.723	65.2725	48.3594	43.3446	41.4541	41.3244	43.1467	72.968	78.7222	36.1693	43.9704	41.9137	40.4426	56.5942	58.6986	12.2486
Arginyl-Glutamine	-0.62166	0.0457164	1.17219	down	-1.92352	0.000400836	1.37756	down	-1.09701	0.0749421	1.05773	unchanged	-1.88726	0.014681	1.15148	down	33.3256	36.9765	44.2905	41.6326	67.9543	50.6891	22.6211	38.3392	18.1662	20.3663	30.2239	48.9268	18.4194	23.9353	10.1463	12.2234	5.352	2.3817	3.54455	3.32022	5.98645	11.1067	7.16123	6.91348	0	0	3.16291	1.55507	5.95928	7.10236	0	0	2.04207
Methyl linolenate	0.595089	0.00526161	1.51119	up	1.10279	0.0105891	1.24067	up	0.0847605	0.69316	0.305135	unchanged	-0.0989922	0.627295	0.249614	unchanged	29.7402	33.3264	25.167	21.9394	32.1961	27.8322	46.6711	50.0081	51.2116	42.5564	35.7331	30.9198	65.6111	54.6522	90.8195	74.858	34.8106	44.7896	68.0054	72.6283	99.8187	100.698	66.8124	65.9343	115.608	75.8383	61.5824	55.6573	92.6913	101.195	92.6922	98.9521	49.5128
Aspartyl-Arginine	0.497991	0.00161734	1.51861	unchanged	1.15287	0.000991729	1.42837	up	-0.132425	0.352029	0.541487	unchanged	-0.0848416	0.50003	0.350174	unchanged	157.019	142.246	189.566	207.875	198.352	168.089	259.058	220.576	307.463	256.34	231.863	226.125	314.27	291.516	383.423	447.773	518.144	408.85	289.985	266.525	354.176	296.243	362.244	337.963	308.515	396.882	262.854	277.229	258.054	236.339	363.513	357.497	273.792
Aldosterone	0.038942	0.877417	0.00964502	unchanged	-1.29289	0.00238679	1.30018	down	0.0262477	0.974835	0.0206339	unchanged	0.216784	0.760517	0.131844	unchanged	51.1072	64.7315	96.7409	78.5565	89.3272	117.927	64.1715	52.4389	80.9369	97.6335	91.1094	125.736	25.7379	51.8917	32.8249	41.8708	31.6266	19.4573	6.7229	3.52964	4.15604	3.7996	7.75366	0	0	14.8674	1.71989	2.48345	3.614	3.75376	1.31726	0	11.4011
Phloretin	-0.101703	0.821233	0.0957321	unchanged	-0.372065	0.436527	0.433449	unchanged	-0.541581	0.0124237	1.49906	unchanged	-0.813227	0.0046673	1.34849	down	92.6494	106.951	31.4186	37.068	42.979	29.2499	64.698	89.6271	36.6747	30.2678	56.3679	39.5163	60.6335	37.8554	66.2846	49.4069	23.9519	24.8218	67.5621	88.1308	78.0026	71.4398	85.956	72.6897	71.7123	43.4492	56.8184	69.2854	29.6022	47.7582	51.7216	68.4108	22.9824
Glycyl-Lysine	-0.47209	0.228581	0.744503	unchanged	-2.03799	0.0048194	1.25362	down	#NAME?	0.363217	0.56664	unchanged	#NAME?	0.363217	0.514157	unchanged	4.16182	7.60035	14.259	14.4911	11.392	16.6232	4.75038	4.02927	11.3213	11.1419	5.68032	12.4796	2.10776	6.49235	0.784359	3.33814	2.63389	1.33015	1.16911	0	0	0	0	0	0	0	0	0	0	0	0	0	0
Cyclobenzaprine	0.184613	0.346178	0.461011	unchanged	-0.690033	0.00934502	1.15563	down	-0.0992276	0.832379	0.0662967	unchanged	-0.421387	0.260538	0.580949	unchanged	17.9152	19.7304	21.1561	25.9411	23.4084	30.5265	19.0015	21.7197	22.6905	32.2889	27.0161	34.8921	11.652	23.7373	10.4633	14.0691	14.6054	11.4308	6.91094	3.79907	9.41044	6.59115	3.29306	7.07504	9.21215	11.9587	2.45858	1.76324	4.56111	4.66134	4.42533	2.42021	6.43869
Myristoleic acid	0.27006	0.323943	0.602618	unchanged	-0.107664	0.833399	0.117057	unchanged	-0.720488	0.112233	1.0081	unchanged	-2.1858	0.00468904	1.44238	down	46.3049	35.3972	32.6682	32.6263	39.9218	35.0547	54.153	74.1101	37.1795	30.6567	36.6156	34.9531	81.2809	51.6199	31.486	31.06	6.50301	4.0611	50.4992	63.482	23.3998	21.3358	40.0612	40.0555	5.86778	11.2446	26.3669	25.9359	26.4605	49.0705	5.2442	9.61718	12.118
Lysyl-Serine	-0.431058	0.0222591	1.28608	unchanged	-0.607134	0.000739059	1.33606	down	0.220457	0.073529	1.14904	unchanged	0.0369846	0.792384	0.119477	unchanged	12.3213	10.5851	15.6004	12.9218	13.1802	11.7779	9.81952	8.72216	9.70449	5.48098	10.0661	12.8642	7.32761	8.06298	7.43616	8.17606	11.2274	7.91769	10.6784	8.54504	9.90949	9.80071	10.5245	11.0836	11.8366	11.8653	14.6217	11.2815	11.7756	9.15663	10.8674	9.00322	14.3994
17-Octadecynoic Acid	0.194602	0.179367	0.812553	unchanged	-0.163646	0.511545	0.360821	unchanged	-0.119509	0.755951	0.162856	unchanged	-1.29474	0.00768124	1.25849	down	13.8077	13.0608	16.1156	10.7562	13.1298	12.1579	9.82409	16.0868	16.6862	16.9342	15.246	15.6632	16.7335	16.7994	8.31989	14.0664	8.13055	6.50373	14.4722	15.0057	8.28728	5.91076	11.7622	11.0795	4.71524	5.48122	8.37646	7.98009	18.1683	16.5081	7.66048	3.20655	3.34426
Mitoxantrone	-0.621102	0.000819359	1.61407	down	-1.0142	3.14819e-06	1.52374	down	0.230395	0.297754	0.667804	unchanged	0.291309	0.102295	0.866671	unchanged	184.523	188.44	207.528	208.69	196.388	224.344	115.242	113.169	109.918	125.109	185.573	137.642	91.8845	106.368	93.9909	69.4571	130.018	107.313	130.636	112.173	104.017	121.411	96.5257	92.5416	181.281	87.4215	117.968	160.405	136.398	87.6472	159.821	126.951	114.949
5,8,11-Eicosatriynoic Acid	-0.563548	0.000622449	1.56444	unchanged	-0.758429	0.000157408	1.42447	down	0.555343	0.0129068	1.48123	unchanged	0.111052	0.408473	0.460514	unchanged	1119.57	1079.01	965.358	876.615	866.539	844.99	732.237	725.298	537.476	510.695	676.63	709.729	645.73	579.923	419.912	430.295	649.476	674.948	418.345	435.511	536.069	487.661	452.672	476.486	832.593	580.319	828.059	601.785	494.43	787.374	328.718	498.622	610.714
Buprenorphine	1.92757	0.00974599	1.42694	up	2.78627	0.000587933	1.43268	up	0.159706	0.27573	0.633197	unchanged	0.764621	0.0728387	0.995437	unchanged	17.2323	13.5721	12.2643	0	3.46324	2.88536	45.9092	43.4769	43.6071	23.6247	13.4729	17.8989	67.0772	32.4651	81.5195	43.8604	65.4292	50.5504	98.0239	133.008	119.437	127.85	145.788	84.1643	153.49	132.278	103.536	132.273	121.501	148.104	128.196	186.675	174.584
Ubiquinone (Q2)	-0.00903492	0.912605	0.140323	unchanged	-0.399789	0.00996171	1.13907	unchanged	-0.519812	0.00288136	1.71942	unchanged	-1.00972	1.52246e-08	1.68443	down	412.2	456.116	433.748	450.683	448.907	562.587	464.715	422.382	434.862	468.45	440.091	516.484	386.155	426.05	371.189	378.928	260.407	272.479	196.473	215.36	195.489	220.255	209.947	208.817	105.064	191.837	125.837	160.489	132.597	153.452	95.1099	122.432	106.066
Benzofuran	0.74052	0.0114637	1.25667	up	1.03212	9.54857e-06	1.49467	up	0.043513	0.7272	0.217328	unchanged	1.30169	5.46468e-07	1.66207	up	27.626	30.5765	40.1339	42.3	36.9548	51.5141	54.6741	42.532	56.4487	64.8032	73.8151	90.5108	86.2513	88.6543	67.3861	72.7482	79.5481	73.9393	27.176	27.9325	19.5928	24.4608	26.9338	23.7495	27.8036	32.107	20.0343	22.9967	26.8836	24.6084	60.3268	66.1505	62.9678
104086-76-2	-0.597227	0.0168103	1.3019	down	-0.979473	0.000610876	1.3648	down	0.0867307	0.842463	0.182031	unchanged	-0.666089	0.0554416	0.974474	unchanged	15.1573	13.7808	9.67317	12.021	15.2008	17.0072	11.0657	10.5136	5.89864	5.32825	9.00086	12.9523	4.6233	9.109	6.16885	9.53186	5.28117	7.29953	12.043	7.98698	7.60229	5.03163	5.55529	10.4952	11.9263	17.8912	5.63861	3.51676	6.45035	6.30959	3.54065	8.0741	6.11317
Trimethobenzamide	-0.826875	0.0299126	1.14985	down	-1.82209	0.00112013	1.31255	down	-0.764044	0.31172	0.664864	unchanged	#NAME?	0.0192614	1.2792	down	33.4944	17.439	39.6493	35.958	39.2951	22.5469	30.0738	16.0259	13.5635	10.5342	28.6386	7.36459	17.9118	14.0733	14.4737	6.81808	0	0	9.34583	13.2136	2.64601	0	7.76157	6.41709	10.1759	3.29483	0	2.85121	0	6.86909	0	0	0
N6,N6,N6-Trimethyl-L-lysine	0.661186	0.000512702	1.62916	up	1.39865	0.0149229	1.21658	up	-0.363056	0.251635	0.76121	unchanged	-0.0294917	0.922627	0.079314	unchanged	9.15937	9.1127	9.8035	10.6771	9.3324	6.79075	16.4673	15.9289	15.4562	14.5386	13.4279	10.9607	16.6455	13.5756	33.0987	39.7383	20.278	21.3464	20.9884	20.7197	9.87518	11.1609	11.2909	12.6987	4.93049	7.42548	12.9966	13.341	14.5403	14.203	21.213	18.3694	9.00923
11beta-17alpha-21-Trihydroxy-5alpha-pregnane-3,20-dione	-0.56137	0.258744	0.603879	unchanged	0.276037	0.611348	0.24381	unchanged	-1.19965	0.0208284	1.36979	down	-1.43326	0.00399875	1.3456	down	42.4317	25.7416	19.3475	12.9312	14.1954	10.3263	24.8045	17.9573	12.4116	9.05894	12.4628	7.99435	27.7808	11.9671	54.3783	30.274	18.2404	8.68568	18.1986	19.1447	15.8249	10.5861	18.4698	16.59	20.2558	2.94586	3.99763	9.61042	1.44931	4.76259	15.1985	7.24832	4.35439
11-Keto-.beta.-boswellic acid	-1.77958	0.0260436	1.21932	down	-2.14358	0.0189382	1.18817	down	-1.81965	0.00041626	1.82833	down	-1.88039	0.000436158	1.46728	down	337.903	347.707	167.02	125.368	124.024	99.7945	108.821	74.4866	50.8676	39.4967	43.356	33.0241	67.5353	39.7505	55.3871	70.5828	26.4148	12.3222	130.328	144.665	106.566	107.111	77.0815	80.5843	28.3974	37.5552	24.1784	17.3341	28.6469	46.9884	58.2247	63.5384	2.3627
Asp Ile Ile	-0.235897	0.139157	0.865487	unchanged	-0.764908	0.0128168	1.13645	down	-0.322477	0.0275818	1.34204	unchanged	-0.502653	0.00386769	1.31537	unchanged	263.045	304.472	209.59	208.256	171.431	244.158	224.365	194.105	175.081	185.292	185.915	224.869	203.342	186.704	146.792	161.132	63.6405	62.8375	59.7125	63.5887	61.1906	72.9836	48.6161	56.6477	36.4023	55.7536	58.4081	49.324	41.9992	48.1937	30.3822	41.0537	51.4598
Oleandrin	0.728622	0.00133971	1.59829	up	1.53851	0.00514329	1.32573	up	-0.0598853	0.820488	0.0980909	unchanged	-0.0651124	0.761878	0.164455	unchanged	278.722	254.936	225.288	215.901	203.8	160.02	413.961	397.397	450.83	362.963	316.85	276.243	500.228	373.733	886.458	948.207	612.809	567.304	1607.37	1717.92	1722.01	1962.36	1288.76	1334.59	2193.2	1698.67	749.714	766.894	1981.68	1851.18	2090.44	2173.47	969.175
Estrone	-0.167273	0.599422	0.246812	unchanged	0.31712	0.268617	0.531126	unchanged	-2.16712	3.00075e-06	1.87183	down	0.654634	0.3185	0.536546	unchanged	26.7537	30.8832	17.3825	21.1595	10.5349	9.97521	21.412	20.5869	18.4044	19.5213	12.7176	11.2723	27.8535	24.2549	21.8132	20.3694	18.8931	32.1918	14.1709	13.1996	16.4339	17.0541	19.2295	19.2301	0.88741	5.7185	2.47633	2.43965	6.65299	3.9388	9.89459	9.32371	54.7469
Oxaprozin	0.165156	0.571957	0.35603	unchanged	0.88452	0.0198174	1.08494	up	-0.258059	0.328181	0.613484	unchanged	0.512796	0.244972	0.684999	unchanged	8.57011	9.1182	10.9299	17.4158	13.7685	4.72028	12.158	8.56821	15.363	16.2579	10.9878	9.01361	12.2115	11.1666	23.8627	24.4348	25.9332	21.5099	32.4076	25.493	21.2299	17.4417	32.1761	33.9833	15.5856	15.7375	23.3817	36.6186	26.4651	18.2897	38.5443	36.0229	21.4051
Lysyl-Proline	1.10227	0.00176219	1.54422	up	0.144189	0.306248	0.537158	unchanged	1.60372	0.00790025	1.64376	up	0.497708	0.014691	1.18862	unchanged	31.6655	31.1651	29.7172	29.6889	37.4262	36.3024	73.136	62.0072	57.7662	52.7004	80.2555	94.8578	26.7856	30.6713	38.7389	37.6556	46.5742	36.1373	29.5898	28.9271	28.5904	22.8112	30.2997	22.5769	98.4019	74.4611	41.5897	51.2743	108.324	120.726	34.5709	35.7406	50.7303
Undecanoic Acid	-0.809763	0.00252147	1.5522	down	-0.359699	0.0759893	0.852976	unchanged	0.0855621	0.680629	0.253282	unchanged	0.18911	0.291394	0.551583	unchanged	407.665	305.129	439.428	389.723	279.303	271.375	163.386	216.008	189.543	166.969	221.711	236.173	285.137	223.832	354.003	212.048	222.454	333.365	232.223	205.596	219.304	369.494	296.131	224.45	405.781	238.028	267.852	241.466	246.426	242.181	284.745	247.262	352.829
Mestranol	-0.626681	0.000872278	1.55255	down	-0.862279	0.000155242	1.40622	down	0.167929	0.309944	0.641708	unchanged	0.402477	0.0133163	1.22811	unchanged	106.639	110.738	140.475	148.429	119.71	124.921	67.4971	78.0304	76.9681	73.0721	113.075	77.6958	57.4725	71.454	56.3798	51.3907	93.181	83.1855	112.942	91.6591	99.5157	106.223	95.5058	84.5781	117.359	82.1552	110.57	148.293	121.628	83.3026	154.81	127.318	117.997
Alanyl-Lysine	0.462354	0.400241	0.577015	unchanged	0.56074	0.308334	0.495611	unchanged	-1.42857	0.0358095	1.19154	down	#NAME?	0.00153202	1.53204	down	7.34982	4.97886	2.65976	0.578312	1.92438	1.1012	7.35383	3.98794	5.2874	1.92794	4.57802	2.48114	5.40093	1.9706	8.14067	3.09994	4.76916	4.04286	13.1964	10.5701	6.96105	4.97451	16.3165	10.8907	12.5648	7.48532	0	0	0	3.32067	0	0	0
RU-0211	-0.228744	0.2722	0.602718	unchanged	-0.20804	0.50241	0.380918	unchanged	-0.43647	0.00162626	1.721	unchanged	-0.819741	3.44081e-07	1.66771	down	1791.36	1966.44	1255.59	1337.57	1016.15	1150.13	1549.45	1315.4	1132.47	952.704	1266.79	1051.61	1907.65	1640.08	1360.38	1322.7	535.887	606.781	435.74	487.353	409.655	427.503	410.504	450.385	289.788	395.755	286.256	354.069	259.978	351.022	265.747	262.23	264.811
PG(14:0/22:6(4Z,7Z,10Z,13Z,16Z,19Z))	0.462251	0.26401	0.731446	unchanged	1.55536	0.000821889	1.3458	up	0.176697	0.435229	0.49431	unchanged	0.845209	0.0338574	1.14676	up	33.9658	49.6339	20.1064	20.0805	19.2121	6.80529	44.195	40.9471	51.2198	25.7111	21.1155	23.1948	83.363	41.7712	79.6061	58.7405	95.1865	81.6159	135.214	151.66	167.478	118.513	128.852	125.106	109.959	147.142	145.802	139.646	139.044	252.959	146.096	263.771	266.061
gamma-L-Glutamyl-L-glutamic acid	-0.640133	0.0340744	1.22826	down	-1.78701	0.00181337	1.36673	down	0.11551	0.498596	0.507564	unchanged	-0.21845	0.230306	0.613578	unchanged	35.8728	54.796	52.0454	43.3271	83.8962	65.6935	36.3048	34.3243	33.2422	27.9512	34.1044	49.432	16.1278	24.5149	12.6164	13.4486	15.2633	15.2855	42.7104	22.8704	37.0225	36.3055	30.2321	34.0496	35.2259	47.0673	38.9066	35.058	38.7856	25.0844	29.098	18.4999	31.2656
Ethisterone	-0.217129	0.237404	0.731712	unchanged	-0.722403	0.00304619	1.27431	down	-0.565307	0.0959898	1.0344	unchanged	-0.787427	0.0268715	1.14433	down	44.8466	45.7799	61.8705	66.9272	65.1579	74.1199	43.8934	36.0994	55.9473	63.779	46.2852	62.5783	34.6674	46.524	34.2724	37.3256	28.0494	36.5658	18.6899	13.7887	21.2936	23.2434	19.4401	19.3013	2.61327	21.8816	5.85651	15.6377	16.6965	15.5443	10.6724	6.24553	23.2478
Serinyl-Lysine	1.00398	0.0363585	1.14096	up	-0.235321	0.619373	0.293154	unchanged	-1.15205	0.00792699	1.55908	down	-1.54935	0.00452878	1.4238	down	930.168	1132.67	368.474	327.542	476.176	518.372	1654.58	2121.96	904.67	826.678	865.352	1154.29	905.589	789.013	647.165	493.141	161.484	192.106	489.848	606.406	912.587	884.774	572.889	383.094	168.584	258.342	344.532	336.102	211.527	413.176	193.807	185.61	241.236
Aclarubicin	0.60672	0.00125533	1.4705	up	0.0535244	0.69428	0.215548	unchanged	0.41718	0.11049	0.977769	unchanged	0.536976	0.0260685	1.15018	unchanged	1329.4	1427.12	1095.13	1307.9	1269.59	1865.5	2522.82	2338.39	1704.68	1952.15	1937.46	2175.53	1454.08	1425.96	1717.32	1256.6	1237.87	1516.34	2037.47	2357.46	2822.7	3012.57	3372.63	2725.25	2803.93	2082.57	4015.11	4040	3534.93	5326.59	2377.73	3270.87	3904.39
Leukotriene D4	-1.332	0.0855196	1.06549	unchanged	-2.31949	0.0344781	1.00805	down	0.438219	0.788105	0.227454	unchanged	2.18646	0.155046	0.775913	unchanged	11.1386	7.57745	29.3781	33.2469	64.9545	34.09	4.44079	8.50234	7.60714	13.015	13.8671	24.2197	0	22.2349	8.29784	4.09451	0	1.51072	30.6128	0	0	0	0	1.69879	0	0	0	17.8472	25.9328	0	73.3186	10.2418	7.16718
7,8-Dihydroneopterin	-0.0897044	0.604076	0.350227	unchanged	-0.718319	0.0814521	0.900446	unchanged	-2.34886	0.00836215	1.53671	down	-1.71849	0.0162447	1.20804	down	11.6361	12.8385	11.3839	10.8066	10.3934	15.1963	8.68757	15.8248	10.4744	10.4518	8.95424	13.5061	13.2345	14.7052	4.3464	5.43828	2.39362	3.79887	7.05914	4.67952	6.08136	12.7462	4.22262	4.48066	0	0	4.20017	1.34714	1.5409	0.620456	3.70614	2.39253	0.660913
Isoleucyl-Phenylalanine	-0.198924	0.62259	0.242726	unchanged	-0.112173	0.823659	0.138866	unchanged	-0.96634	0.0169875	1.3473	down	-1.37578	0.00492719	1.3807	down	56.201	37.6699	19.5857	14.2319	31.5334	17.3881	35.2209	34.4064	21.3257	27.9081	12.249	22.7524	45.8167	28.8975	43.1407	32.9913	4.96316	7.5892	90.7268	85.2119	53.1348	40.7428	46.3092	55.5554	55.5976	37.5859	16.6326	18.9494	30.9189	30.543	29.0624	18.2217	38.2511
Glu Tyr	0.0138575	0.892224	0.0109931	unchanged	-0.607259	0.00297885	1.27853	down	-0.635942	0.000605541	1.7624	down	-0.921501	1.55973e-05	1.60478	down	1253.91	1385.16	1359.63	1632.4	1231.05	1555.59	1291.58	1151.96	1459.13	1556.55	1405.07	1634.7	1097.92	1280.48	762.828	986.702	730.527	667.308	464.791	500.904	420.59	541.158	429.653	469.404	173.697	349.238	321.1	329.617	303.69	341.568	221.324	216.068	343.841
9Z,12Z-Linoleic acid	0.458519	0.0503515	1.18924	unchanged	0.782934	7.89179e-05	1.49423	up	0.314201	0.0999258	1.03624	unchanged	0.124794	0.314037	0.55915	unchanged	18.2606	20.324	19.939	23.1391	21.313	18.3523	22.3713	22.0882	38.1538	35.5017	22.1514	26.4541	29.0653	32.6013	32.4116	37.9321	37.8081	38.9417	28.0102	27.2158	29.1341	41.6101	28.6122	30.7345	32.4643	31.4929	39.4269	30.5451	50.8055	45.6742	36.4008	34.722	30.9945
Acetyl Tyrosine Ethyl Ester	-0.0991513	0.635025	0.272116	unchanged	0.9899	0.0486109	1.00761	up	0.677903	0.0849256	1.09756	unchanged	-0.00587578	0.958514	0.0447391	unchanged	79.436	78.312	52.717	84.0514	50.9041	63.3843	97.2318	63.7167	62.3125	56.2809	48.2871	53.824	106.273	89.8089	180.34	243.723	81.0108	110.75	56.5227	74.1278	74.0154	50.466	63.7102	62.5583	167.157	139.982	82.3696	90.8989	49.2338	80.5279	55.3938	54.005	71.1837
Cytochalasin B	0.0683984	0.532284	0.314474	unchanged	0.772701	0.00177255	1.40688	up	-0.633371	0.0106111	1.49403	down	-0.094706	0.680973	0.25063	unchanged	24.4458	21.161	24.9046	25.715	22.4744	24.8318	28.4201	20.5548	26.7541	25.4578	19.9858	29.3289	38.0622	33.2407	51.8138	47.2319	35.1494	39.7228	26.3371	33.5292	22.6392	27.5602	17.2571	24.3804	13.785	9.69559	17.855	22.774	16.5368	17.1518	25.7587	36.8586	22.1147
Ethyl (E)-2-octenoate	-0.283597	0.269642	0.619659	unchanged	-0.783009	0.0237168	1.06654	down	-0.301084	0.205114	0.84439	unchanged	-2.28116	1.61774e-07	1.65261	down	30.0453	29.9127	16.8786	15.4028	17.1795	19.2861	20.9993	22.932	11.234	15.2413	18.8554	16.4743	17.0883	10.5921	17.3663	14.107	6.95357	8.69006	20.5691	18.4844	17.6678	22.2798	21.9398	20.6489	27.4047	17.7714	16.4576	15.854	8.65703	12.5426	5.2126	4.89212	0.0844947
Budesonide	-1.0751	0.00627901	1.35559	down	-2.756	0.000401871	1.4501	down	-1.13437	0.366583	0.603487	unchanged	-2.94027	0.138822	0.812742	unchanged	38.9263	28.8328	19.5442	16.5887	26.5328	25.6838	10.2987	8.39085	10.079	9.63611	22.0066	13.684	8.67524	8.04815	0.779871	1.27747	2.37716	1.95149	1.51031	1.3926	0	0	0	2.67587	0	0	0	1.08307	0	1.45826	0	0	0
Cuminaldehyde	0.733334	0.0101049	1.39412	up	0.748024	0.204163	0.659462	unchanged	-0.988515	0.0926788	1.03327	unchanged	-3.23481	0.00627171	1.39159	down	22.3561	22.7043	14.9001	11.7796	22.664	18.3103	29.9357	43.2606	37.8109	28.128	21.9462	26.3036	58.2315	46.3419	29.2177	41.3586	4.27198	9.88107	39.5113	47.7386	17.7675	10.4068	22.6595	28.9925	0	3.13421	12.374	15.0492	22.7483	30.9	1.16739	2.67036	0
Azacitidine	-1.35084	1.462e-05	1.80449	down	-1.12342	2.52688e-05	1.47557	down	0.527087	0.00495692	1.64401	unchanged	0.566615	0.00808694	1.31681	unchanged	73.8504	79.7254	79.1125	94.9555	70.2758	72.0433	31.6197	32.7238	29.9173	25.1341	30.8705	33.9901	24.8918	30.8706	33.4825	28.1182	49.3765	48.9747	35.8069	29.35	32.4321	30.2466	35.7316	34.7364	56.1501	37.401	56.4804	40.305	46.1244	49.298	40.2233	42.0181	63.2204
Cortisol 21-acetate	1.99507	0.00294931	1.55614	up	2.00132	0.00190899	1.28104	up	0.117176	0.776355	0.182374	unchanged	-1.35887	0.00417284	1.30448	down	14.5872	8.22121	5.25607	1.30112	3.43483	0.993503	27.3599	19.3795	29.3548	21.3597	29.7247	7.53584	23.3981	18.2451	35.377	12.7291	26.6669	18.8836	37.4901	44.4248	26.6972	22.8571	36.7599	39.9211	80.8739	40.6659	22.9826	36.8793	18.3958	25.9642	7.52419	22.9883	6.26358
Phenylalanyl-Glutamine	-0.672084	0.439188	0.464281	unchanged	2.32377	0.00365633	1.28195	up	0.137571	0.569798	0.413621	unchanged	0.27939	0.0834549	0.898764	unchanged	1.74526	1.874	5.50531	6.10356	0	0	1.60041	2.01742	2.6937	1.68547	1.43971	0.120455	7.41547	7.32978	10.8576	12.5446	19.5727	18.518	26.2852	28.1494	25.7169	26.8224	14.1004	20.9853	35.2786	32.3672	20.5766	13.1321	30.2913	24.6269	32.2323	28.4231	26.6607
Geranylgeranyl diphosphate (Geranyl-PP)	-0.216936	0.780358	0.311565	unchanged	-3.60956	0.0230807	1.09751	down	1.14729	0.249078	0.793804	unchanged	2.44657	0.0645582	1.0133	unchanged	2.08124	0.325798	14.7179	15.508	18.2619	14.4037	0.000314343	8.32744	2.45729	10.0679	5.98111	29.3482	1.31292e-05	3.76286	0	1.58666	0	0	67.1528	24.4113	41.8001	60.6999	28.5333	34.1815	22.6183	29.4586	43.7702	173.798	255.908	43.2059	277.343	49.2067	288.999
Nalidixic acid	2.93983	0.0604728	1.13938	unchanged	2.71192	0.0192966	1.10248	up	0.0206	0.943614	0.0647869	unchanged	-0.0360954	0.837406	0.134267	unchanged	2.69561	0	0	0	0.981533	0.707403	10.6357	12.3826	5.44413	3.73256	0.550827	0.897832	3.11999	5.94116	9.88192	5.49287	1.80546	2.48577	29.0246	27.3732	23.5676	21.9264	29.2491	24.5785	47.9021	31.0222	14.9009	21.2567	17.7758	25.1012	20.0914	19.5326	34.1242
L-Lysine	-0.0419604	0.785191	0.218537	unchanged	-1.5549	0.00141839	1.34322	down	-0.0927686	0.862278	0.163809	unchanged	-5.6989	0.00143125	1.53713	down	18.472	13.5128	21.4088	18.7143	20.7732	15.7595	23.1873	16.2872	13.2536	19.3887	15.9149	17.4947	12.8528	12.6307	3.43385	4.26635	3.79222	0	12.0325	14.3021	6.62462	10.1199	4.55702	8.19723	18.844	15.5755	3.4324	8.84568	1.96832	3.69021	0	0	0
N-Acetyl-D-lactosamine	-0.166306	0.814991	0.148271	unchanged	0.206347	0.746397	0.197701	unchanged	0.18836	0.695091	0.306272	unchanged	1.19279	0.0408968	1.0698	up	0	1.10364	13.2822	13.1887	8.24873	15.6682	3.6936	2.73994	8.70096	20.6919	3.31536	6.74334	1.36394	7.96376	5.07032	8.44793	16.4446	20.1183	20.6955	18.482	32.3119	39.6368	16.4814	19.3922	5.45186	27.9636	22.442	21.679	61.1244	28.8407	30.8284	23.6268	91.5458
PG(18_2(9Z,12Z)_18_0)	-0.662202	2.28133e-07	1.81395	down	-0.476498	0.00291733	1.3155	unchanged	0.389376	0.000491324	1.81249	unchanged	0.456656	0.000710366	1.53254	unchanged	138008	152642	152328	163012	148544	151906	89918.6	90755.3	92291.7	89860.9	103449	106516	88536.5	100537	95967	96243.7	133967	136226	115763	108940	124513	115384	114282	119172	155988	135979	174746	145942	149974	151702	140142	143148	174508
1,8-Diazacyclotetradecane-2,9-dione	0.258531	0.0945654	1.01868	unchanged	1.09393	4.72238e-05	1.52103	up	-0.569641	0.000203798	1.78731	unchanged	0.353648	0.020353	1.19071	unchanged	70.638	71.5394	54.9466	67.8706	58.4591	58.2541	95.8296	86.8674	75.5755	75.865	66.9938	55.4905	157.181	123.161	133.298	157.768	117.352	126.015	63.7458	78.5426	72.0877	75.473	59.7232	66.9193	36.983	42.7714	46.7113	47.7277	50.2916	56.1405	78.7164	89.8376	74.9459
Phenylpyruvate	0.647301	0.0259766	1.11714	up	1.07456	1.72898e-05	1.54215	up	0.19183	0.202994	0.802519	unchanged	1.55419	3.66207e-08	1.67525	up	541.708	555.345	769.029	696.004	701.599	982.731	974.986	820.067	944.223	967.846	1265.55	1678.21	1454.42	1588.87	1403.21	1524.68	1514.6	1457.5	630.257	704.825	466.628	486.951	598.014	569.106	778.568	813.282	537.79	566.166	669.731	581.698	1774.9	1652.12	1756.93
Thymidine	0.00529844	0.99297	0.0284	unchanged	2.26489	0.0201045	1.15467	up	0.300637	0.506526	0.533911	unchanged	0.258189	0.470697	0.403214	unchanged	2.12446	2.14952	12.4224	14.1877	6.29651	5.84611	4.46775	5.39762	12.0147	14.9273	2.92696	3.45067	6.48569	10.7481	47.7285	48.5965	50.1894	43.0453	247.912	204.904	206.29	220.933	135.825	159.74	297.732	225.287	86.6465	109.544	505.401	223.365	406.37	342.338	113.925
Xanomeline	0.166436	0.519731	0.242206	unchanged	-0.958169	0.00210903	1.25314	down	0.901045	0.13614	0.877309	unchanged	0.942893	0.0843634	0.880235	unchanged	9.99766	12.1838	15.8207	16.835	16.1446	19.5072	12.1	19.408	9.29372	15.3325	20.5125	24.9076	7.03607	7.03513	4.15817	7.2019	11.126	10.0183	0	0.50821	9.05262	8.90643	12.2551	8.06585	3.00573	10.7061	11.6233	23.8844	10.2474	12.9668	8.48339	7.07206	19.4614
Histidinyl-Cysteine	1.27448	0.429887	0.539083	unchanged	3.7462	0.0385329	1.06092	up	-0.789089	0.100099	0.985291	unchanged	-1.53404	0.0238545	1.11799	down	0	0	5.15281	22.6993	5.33264	0	12.0573	0.978612	55.6227	1.85021	7.59573	2.17334	31.8367	16.5435	27.7565	87.3815	172.286	109.5	57.1112	107.665	112.679	35.7704	40.5923	59.441	51.4334	66.649	33.4821	24.4773	46.6589	16.4562	53.7081	52.5393	0
D-Biotin	-0.937568	0.000835959	1.61637	down	-0.755283	0.00259641	1.28603	down	0.135451	0.283452	0.754434	unchanged	0.359192	0.0943507	0.911663	unchanged	23.7169	22.8105	18.1197	29.3708	17.6937	21.1411	12.5039	14.1783	7.48803	12.0661	11.9417	11.1861	10.473	14.9839	11.0456	9.5695	14.2091	18.4249	18.7016	16.7387	15.6321	14.7769	20.296	20.4816	22.0743	20.0364	22.0119	17.7233	20.6955	14.5816	15.6962	20.0939	23.2891
Leukotriene E4	1.06381	0.164894	0.906685	unchanged	1.54936	0.00191302	1.30806	up	-1.52037	0.0230292	1.39006	down	0.0480359	0.933742	0.0712642	unchanged	18.7002	14.4469	27.4035	26.4532	7.25004	1.71435	34.07	16.0865	66.1451	62.3202	11.2478	10.7468	62.1895	27.8903	61.9576	48.8771	33.4393	46.534	60.2397	59.7942	65.3981	81.2581	23.1178	17.0303	1.58687	2.87348	35.585	29.2737	18.4222	19.2214	42.6812	43.0059	14.2884
Cortisone	-0.174621	0.210007	0.646712	unchanged	0.604136	0.00226434	1.32131	up	-0.479293	0.0018994	1.63427	unchanged	-0.905838	4.98976e-05	1.58386	down	15.5994	12.2383	12.457	13.9723	13.6663	12.1043	14.4327	10.2432	14.7212	12.3669	9.42042	9.72892	15.6494	19.046	22.2719	25.0837	21.0561	18.5554	26.39	25.6873	20.4277	19.1692	23.7852	21.284	12.7166	15.3573	16.1086	19.2388	17.1157	17.5529	10.0393	12.8177	13.0176
Loxapine	-0.26888	0.486981	0.348808	unchanged	0.267089	0.426642	0.368472	unchanged	-1.69799	0.00210144	1.77858	down	-2.21799	0.000998417	1.54083	down	867.97	823.053	536.074	785.561	298.901	257.23	818.393	304.222	625.979	458.009	502.289	253.072	913.936	727.406	807.421	970.833	471.121	403.878	269.895	343.995	168.439	195.877	167.97	219.959	56.7631	84.476	63.2292	67.6869	59.9306	88.9786	65.8869	77.9891	40.1236
Met Val Arg Tyr	-0.0166013	0.909921	0.00313815	unchanged	-0.379769	0.0609434	0.918926	unchanged	0.127791	0.770694	0.220281	unchanged	-2.14904	0.000266311	1.60421	down	495.63	345.772	353.423	391.748	358.945	284.511	442.343	400.215	376.385	328.997	374.932	281.644	376.968	307.81	349.219	262.388	213.483	204.044	562.842	536.684	418.373	291.035	405.191	426.459	1082.57	547.526	261.592	313.913	289.416	390.134	135.194	102.294	89.5004
Evoxine	-0.312669	0.176827	0.80451	unchanged	-0.815434	0.0499145	0.917644	unchanged	-0.616037	0.0623874	1.13726	unchanged	-0.837527	0.0179379	1.17053	down	96.7542	80.6898	88.0211	79.7481	137.106	142.69	86.5649	114.868	59.4296	82.7116	73.918	85.7348	111.224	93.1494	62.8999	58.5671	15.32	13.9939	111.345	98.8007	56.0359	54.0694	66.6939	69.5295	29.2917	32.425	34.8021	75.7039	62.5968	63.012	55.976	24.7809	37.9326
Enrofloxacin	0.961844	0.116998	0.881797	unchanged	-0.551655	0.215541	0.601192	unchanged	-0.726451	0.0279551	1.31238	down	-1.16771	0.00194763	1.43802	down	56.0551	102.932	116.672	99.5121	162.761	103.943	269.17	436.829	102.993	85.4682	160.236	195.546	143.563	120.333	80.0541	57.8228	18.9122	17.2256	93.6623	133.83	173.155	185.387	206.634	166.384	46.1053	59.7622	106.29	167.284	78.001	122.199	78.3416	75.1208	67.1865
Valyl-Asparagine	-0.239087	0.0734499	1.00048	unchanged	-0.394365	0.156538	0.751961	unchanged	-0.672472	0.0643096	1.11374	unchanged	-0.717873	0.0235765	1.15746	down	23.7667	29.2571	21.6946	27.8824	21.4214	24.1491	20.6999	18.1174	20.4883	26.2264	17.0951	22.9158	20.9056	25.9547	20.051	28.0777	11.5699	6.17343	6.82396	7.21784	3.68966	8.90736	5.13219	8.80232	4.00237	7.13049	0.873933	3.24288	5.71072	4.49656	3.58245	4.88443	3.67375
L-Pipecolic acid	-0.367973	0.0266688	1.26051	unchanged	-0.757437	0.00863653	1.18627	down	-0.284414	0.0732056	1.19441	unchanged	0.048634	0.651106	0.246293	unchanged	196.453	227.164	231.587	237.365	236.392	300.186	161.126	180.556	172.295	156.564	178.37	258.492	198.736	232.777	107.64	119.047	88.997	98.209	110.776	127.486	108.776	116.055	124.813	122.991	64.6955	84.1426	130.039	110.15	89.5609	105.112	101.261	98.8247	133.696
alpha-Corocalene	0.224041	0.0849094	1.03471	unchanged	0.699698	0.00884127	1.2469	up	-0.074342	0.290402	0.609876	unchanged	-0.0401458	0.661697	0.25615	unchanged	118.238	103.056	123.458	125.693	129.162	94.0024	144.868	126.014	158.007	154.471	115.992	110.786	136.891	128.767	197.165	212.236	233.408	218.07	377.234	364.66	349.108	360.635	309.628	371.782	369.755	349.598	309.688	290.926	357.13	348.818	386.359	395.531	322.698
Parthenolide	0.252809	0.0226128	1.34351	unchanged	0.661288	0.000887846	1.47398	up	-0.674425	0.190289	0.877927	unchanged	-0.326422	0.509922	0.405683	unchanged	39.8347	39.8863	38.7028	36.0349	38.2689	38.8513	38.6188	48.1409	49.0373	42.9177	54.4293	42.7881	64.813	46.8919	60.4386	60.7733	61.7285	71.5953	73.6882	102.63	19.8782	15.4287	68.2345	62.0221	18.5881	33.9544	37.085	48.0523	47.8716	28.6654	75.2492	74.3274	33.2951
Tacrolimus	-0.263664	0.250218	0.683497	unchanged	-0.645122	0.00815529	1.19824	down	-0.158527	0.426943	0.541014	unchanged	-0.648885	0.00879137	1.26127	down	109.542	82.4877	67.6349	61.8653	89.8811	71.8465	87.4526	75.7269	42.5751	41.0251	85.1909	70.5681	69.1358	57.4423	54.3187	42.5794	47.471	38.0661	65.3781	78.0405	73.6322	63.2548	111.32	89.6111	86.3313	61.5598	71.4755	95.8739	49.1193	66.7992	53.707	54.1147	48.5928
Phosphatidylethanolamine 16_1-18_1	-1.68405	0.009461	1.36584	down	-6.23993	0.002299	1.38511	down	Inf	0.260948	0.666428	unchanged	Inf	0.111694	0.868435	unchanged	42.5244	46.706	26.7342	18.6175	65.0438	62.1618	6.44308	21.322	3.19495	9.46083	6.53662	34.5127	0	3.46374	0	0	0	0	0	0	0	0	0	0	0	0.935237	2.55086	21.2322	1.16901	0	0	0	28.2861
Adynerin	0.155903	0.010574	1.35289	unchanged	0.639885	0.00675155	1.305	up	-0.0768484	0.349185	0.567945	unchanged	0.186598	0.0342245	1.06243	unchanged	738.965	725.148	692.404	719.789	773.141	656.846	840.081	857.279	802.756	775.622	803.437	718.547	922.095	767.659	1296.75	1238.19	1327.45	1157.94	1254.97	1412.72	1178.06	1342.3	1324.74	1488.31	1395.68	1325.16	1126.87	1069.65	1339.78	1328.9	1661.19	1646.89	1363.62
Piracetam	-1.54767	5.3714e-06	1.80903	down	-1.69787	2.19232e-06	1.54719	down	0.502423	0.0334563	1.32822	unchanged	0.592742	0.0248251	1.14623	up	139.011	154.91	184.051	189.746	161.181	151.731	51.6251	46.0927	54.8787	51.388	59.0417	72.4095	37.7294	56.2042	45.9508	39.3355	62.0757	60.9747	48.6982	44.0181	40.6917	31.2663	42.4699	44.0648	59.0646	39.3808	83.5949	49.7106	62.6377	61.4715	45.993	52.3791	79.4483
Tyrosyl-Asparagine	-0.771968	0.00126876	1.5709	down	-0.53679	0.00615421	1.25184	unchanged	0.158525	0.194612	0.91641	unchanged	0.163544	0.346566	0.554558	unchanged	51.3756	48.4507	46.6435	54.2624	32.238	39.6436	31.5554	27.6786	20.6787	27.0876	29.3229	23.3244	27.7481	31.5378	27.7939	28.1842	33.9877	38.6619	44.1154	37.8493	38.1251	35.9218	43.4095	50.0908	52.6745	38.2444	50.1397	40.9152	53.8541	42.6637	36.9369	41.7989	41.6361
Homatropine	-0.0835607	0.534003	0.462875	unchanged	-0.702946	0.00206463	1.26315	down	-0.761326	0.000879313	1.72784	down	-1.84586	3.97512e-08	1.67644	down	112.996	126.466	155.66	161.023	143.311	175.78	129.589	113.191	128.511	158.639	128.243	167.81	87.5089	117.06	91.4075	116.001	64.4135	61.2815	48.4947	46.4221	48.1886	52.6695	41.7341	42.4464	21.6463	42.0743	20.0619	26.0744	28.796	26.5078	17.6001	15.0519	10.8733
1-Oleoyl-sn-glycero-3-phosphocholine	-1.67519	0.188537	0.745871	unchanged	-0.717468	0.442588	0.443243	unchanged	-0.857939	0.394012	0.543642	unchanged	-2.70233	0.0296315	1.16397	down	63.8684	54.6419	9.23587	8.36892	7.67307	3.64179	10.8333	11.2786	6.10348	2.63147	8.2302	7.08695	10.4089	2.14226	31.421	17.9975	15.2818	12.4101	15.106	18.6462	5.9512	0.911851	6.61769	8.65309	24.1318	1.80431	1.35322	3.5453	0	0	4.3433	4.24329	0
Heptanoic acid, ethyl ester	-0.820238	0.00352027	1.48073	down	-0.716236	0.00340268	1.22401	down	0.602545	0.293123	0.665755	unchanged	0.494779	0.351817	0.505982	unchanged	479.36	381.889	567.108	528.37	422.975	339.584	176.118	269.644	169.624	192.898	368.728	363.05	368.516	203.019	307.423	191.413	257.539	327.274	226.487	283.904	290.233	1298.64	473.126	369.744	516.13	1113.45	817.895	407.819	1274.49	337.531	408	1136.91	796.184
Famciclovir	0.573277	0.00787467	1.38932	unchanged	0.919684	0.00421206	1.31892	up	-0.212063	0.227769	0.716749	unchanged	0.151775	0.455085	0.453464	unchanged	26.3603	19.404	27.5642	21.4946	28.6163	21.2504	29.9345	43.1167	30.4687	46.5823	32.8604	32.3213	43.3542	33.7762	64.4704	53.2013	38.5088	40.3991	46.3841	26.0248	31.2663	36.9546	42.2674	34.2041	36.6247	25.0367	23.7512	37.6296	33.218	31.1638	40.5088	38.9974	27.7165
Tobramycin	0.049962	0.926372	0.0134139	unchanged	-3.99224	0.0156853	1.15362	down	Inf	0.363217	0.596486	unchanged	0		0	unchanged	5.34297	8.97405	30.5548	16.1599	42.1	28.0497	5.2144	8.29983	20.2652	28.9211	31.7381	41.3653	0	5.8425	0	0	0.859785	1.54078	0	0	0	0	0	0	0	6.91856	0	0	0	0	0	0	0
Hycanthone	0.14877	0.447416	0.479368	unchanged	-1.08372	0.00154655	1.32812	down	-0.601608	0.0957017	1.00811	unchanged	-3.93382	0.00085428	1.57008	down	264.728	199.153	190.904	178.507	186.89	176.454	281.75	287.287	176.811	165.109	247.1	168.562	160.089	127.216	107.711	85.1808	44.3834	40.0081	168.049	165.261	85.0172	68.8802	140.716	130.517	149.154	112.058	49.2327	70.9573	46.0633	72.3616	15.8332	8.234	6.32653
Isovalerylglycine	-0.0760194	0.76322	0.253619	unchanged	-0.85936	0.0217861	1.07268	down	-0.311372	0.0790891	1.14288	unchanged	-0.42045	0.0753077	0.994976	unchanged	59.9197	60.8459	79.5049	68.2821	96.0873	133.784	67.6063	65.8516	65.6065	89.5917	73.4376	110.747	51.2242	67.1033	45.7046	43.9998	34.531	32.1671	25.3806	25.4411	25.1533	27.1215	28.9909	23.1273	10.7293	26.473	20.4859	24.6752	22.6611	20.0592	16.4405	15.7901	27.2396
Pimozide	0.689542	0.0150495	1.21223	up	-0.153873	0.557275	0.297536	unchanged	-0.233832	0.54497	0.422006	unchanged	0.0562794	0.896966	0.0632783	unchanged	39.9718	42.1603	65.224	79.3786	60.0859	44.6834	87.4972	131.595	75.0607	65.1609	87.7081	87.6182	73.1486	61.5409	51.2088	31.1541	47.9934	32.9213	139.786	214.244	501.572	622.36	384.005	340.178	137.973	246.654	385.799	465.355	368.565	268.3	216.745	195.737	681.433
Asp Val Val	-0.0567033	0.820803	0.212682	unchanged	-1.03704	0.00960075	1.18794	down	0.320659	0.175223	0.877442	unchanged	0.0449014	0.796476	0.122761	unchanged	309.791	323.387	582.757	524.966	633.229	715.267	348.33	398.488	448.763	626.861	481.061	666.824	218.836	365.426	221.029	256.555	261.337	182.363	170.424	140.492	156.869	165.161	171.822	173.035	91.7853	243.155	186.535	259.45	247.322	192.932	204.962	124.018	211.366
Ononin	2.10322	1.5075e-05	1.73409	up	0.433671	0.434781	0.40241	unchanged	0.0589407	0.859176	0.161698	unchanged	-1.0796	0.0362343	1.0057	down	13.6047	10.7747	24.972	32.0637	4.10426	3.18006	65.1159	56.1217	70.3215	62.1347	73.7512	53.6673	9.69045	7.61767	18.6305	35.4223	26.7926	21.6497	49.5325	47.7016	83.079	77.7549	27.0646	39.6685	69.136	83.8133	35.3622	28.9365	66.3238	54.7736	33.3314	28.9909	2.30585
2'-O-methylinosine	0.585636	0.541986	0.446578	unchanged	2.61128	0.0362347	1.06665	up	2.85766	0.322606	0.661929	unchanged	2.55642	0.255556	0.679923	unchanged	6.91799	3.86594	5.54701	6.9151	0.885368	0	14.9661	0.486016	15.1022	3.24318	2.38726	0.0292405	3.44843	1.97065	35.5233	41.6998	39.1587	25.653	0.524473	0	0	0	1.30636	0.667032	0	14.7223	0	0	1.81742	1.56581	3.1423	1.65689	0
N-Acetyl-beta-alanine	0.279531	0.00752741	1.31265	unchanged	0.0483869	0.74793	0.174906	unchanged	-1.24696	0.00161324	1.65756	down	-0.449418	0.0564185	0.998325	unchanged	9202.48	8812.65	8992.8	10236.1	11360.8	11489.8	13029.5	13305.8	12146.4	11610	10553.7	12297.4	13065.6	12890.6	9078.2	8081.53	8423.69	10604.8	206.518	284.411	146.74	171.814	238.024	225.912	62.1543	47.8875	173.666	128.367	69.959	54.5044	174.253	225.998	123.015
Asparaginyl-Alanine	-0.22779	0.0589821	1.07124	unchanged	-0.678149	0.00083086	1.38289	down	-0.984572	0.0438425	1.21053	down	-1.79307	0.0220943	1.11719	down	31.5682	29.3783	32.1726	33.8065	33.1501	36.1745	25.3031	22.4995	29.3569	35.4426	24.7277	30.2566	19.3775	20.0659	21.1891	28.9902	19.2214	13.8058	10.6568	1.72868	7.79956	10.277	7.42527	5.71094	3.85544	4.00039	1.64412	5.62462	3.77872	3.13018	0	0	8.75794
Prolyl-Asparagine	0.669546	0.01743	1.38291	up	-0.00865539	0.984011	0.00637522	unchanged	0.184486	0.293636	0.61699	unchanged	-0.0585536	0.876472	0.128109	unchanged	15.9979	16.0133	19.6814	21.7068	19.7235	17.5615	30.4491	38.0068	37.5823	29.1819	21.19	19.6415	38.0391	24.2173	3.68315	7.07623	22.8418	14.1649	51.6415	56.2343	36.1967	37.7642	42.2167	39.6112	31.0901	60.1001	54.3904	45.9157	51.5279	56.6075	30.5817	19.9359	70.0817
4-Hydroxycoumarin	2.28434	0.0755512	1.058	unchanged	5.30089	0.0345057	1.09331	up	0.667384	0.222855	0.891184	unchanged	1.07861	0.0730941	0.97057	unchanged	0	0.468735	0.2437	0	0	0	0.419717	0.386022	0.636124	1.48835	0	0.540355	0	0.516747	7.68818	9.81705	4.62917	5.43376	74.2303	32.2388	87.3639	83.999	36.9262	50.3709	95.7607	110.099	45.4746	44.2608	207.719	76.5805	244.985	179.747	64.1481
2'-O-methyladenosine	-0.175666	0.595671	0.250108	unchanged	0.253268	0.641034	0.208866	unchanged	-1.25572	0.0058134	1.60992	down	-1.24385	0.0119967	1.16178	down	418.633	405.76	155.465	177.23	173.066	203.358	291.102	245.446	228.048	204.75	200.654	187.708	618.25	474.225	340.423	228.864	79.0386	86.9989	34.5287	33.8029	50.6365	45.7447	25.1262	20.868	15.2914	11.8162	18.2768	20.5404	10.0796	12.2366	20.1514	17.6743	0
L-Saccharopine	-1.72319	0.000893762	1.67417	down	-1.43197	0.00137024	1.31205	down	-0.180026	0.401979	0.515392	unchanged	-0.650615	0.0927666	0.889713	unchanged	62.7853	81.6653	71.0102	90.9295	53.9577	44.0476	20.8321	23.2705	18.7281	21.2287	13.1266	25.2964	19.5875	22.8211	8.59237	11.9149	51.2309	35.7325	38.2458	33.4185	45.393	41.2501	21.3597	24.039	23.1318	31.2202	30.2321	24.1592	36.7661	34.2995	40.2932	18.9336	28.6466
DL-2-Aminooctanoic acid	0.691639	0.072181	0.946068	unchanged	-0.277897	0.585827	0.273549	unchanged	0.718317	0.0564593	1.21315	unchanged	2.28652	0.0369353	1.15674	up	449.208	492.415	280.041	226.437	748.69	694.873	895.064	1088.55	418.897	416.864	958.776	892.226	859.065	693.813	229.371	188.05	185.983	228.74	546.713	288.781	280.436	268.37	484.234	369.823	652.097	901.572	373.333	323.231	606.696	825.754	365.766	364.455	1887.88
dodecanamide	0.08141	0.501282	0.407667	unchanged	-0.149998	0.192584	0.638043	unchanged	-0.793022	0.000373174	1.75251	down	-1.64748	0.000608616	1.53715	down	66.6618	67.2383	70.447	89.6782	70.0474	63.2518	69.7962	66.031	74.115	94.5991	81.3526	66.2375	75.1774	65.8041	52.0362	60.0382	62.9489	69.1223	70.531	62.7838	71.0369	65.0197	65.1763	74.98	40.3641	41.8763	26.408	29.9111	43.2963	54.4965	48.6502	33.5394	8.25892
Threoninyl-Proline	-0.885299	0.259441	0.709735	unchanged	-1.97667	0.0916906	0.826662	unchanged	2.94141	0.297159	0.768723	unchanged	5.44282	0.0173212	1.2561	up	2.64122	8.18452	46.9546	25.0475	77.0723	89.56	14.4832	15.9653	16.612	37.1943	18.6783	32.1184	4.70714	33.9925	4.12395	4.66396	12.5594	3.33473	70.0768	9.18747	15.8518	168.08	5.9687	4.25699	0	133.349	88.5806	124.82	1651.33	102.246	1711.67	250.168	2672.75
Naphthalene	-0.270106	0.0790526	1.0816	unchanged	-1.09063	0.00129806	1.3416	down	-4.03476	0.166832	0.935469	unchanged	-2.15766	0.246027	0.621932	unchanged	31.2844	34.4325	39.061	44.4318	40.537	32.3836	25.7166	30.7387	31.3619	28.3713	26.0446	41.9705	26.6067	29.0251	15.747	14.6113	10.8021	7.51028	1.06476	0	9.87819	20.6512	0	2.95448	0	0	0	0	1.06839	1.0395	0.514048	0	0
Pristimerin	-0.245087	0.0376457	1.1492	unchanged	-1.04578	1.00364e-05	1.51794	down	-0.00564988	0.967411	0.0187271	unchanged	-0.482108	0.00477549	1.34528	unchanged	247.198	236.471	206.066	215.415	203.283	235.746	212.119	179.635	168.945	148.87	230.305	194.297	145.974	119.519	119.664	88.7191	105.692	71.5303	121.778	134.969	130.624	102.212	135.189	118.204	168.094	101.304	120.087	135.173	109.31	106.105	103.629	89.1488	114.022
LysoPE(20_3(8Z,11Z,14Z)_0_0)	-1.36959	3.41334e-07	1.79364	down	-1.36889	1.0698e-06	1.56551	down	-0.614963	0.0113586	1.36613	down	-0.60791	0.0225822	1.07942	down	96.7057	88.2048	91.7737	79.635	91.9882	76.66	41.6226	32.5992	30.9062	27.5549	36.8753	33.6053	32.5629	27.5547	36.5515	37.9364	35.1985	33.4577	37.1557	25.1798	30.782	19.5386	28.0143	27.9002	24.5023	14.498	21.2083	22.5862	13.9467	13.3261	11.959	24.7167	9.19697
2-Methoxyestrone	-0.645035	0.00150671	1.52592	down	-0.872577	0.00202283	1.31019	down	-0.850267	0.00355613	1.56561	down	-1.667	0.000277865	1.54312	down	124.009	112.838	81.3383	86.1823	111.096	101.098	60.6874	75.0394	53.1226	57.3307	63.915	84.1822	70.8671	89.5498	56.0857	51.259	33.7942	35.1922	57.8034	43.2395	32.9521	35.5215	33.5905	42.7041	18.2859	18.8046	20.8479	33.6126	27.2117	17.5844	19.5933	10.8215	8.62958
Citrulline	0.0344923	0.914832	0.0282569	unchanged	-0.350889	0.292289	0.534983	unchanged	-0.653622	0.282412	0.738948	unchanged	1.04125	0.0291661	1.06384	up	19.1011	21.7892	37.8921	40.1063	24.7456	48.4454	23.1483	23.9173	35.2511	53.1388	20.6192	40.6526	23.3622	35.7359	13.5761	15.9432	36.3768	25.6158	6.2611	5.84995	7.28586	9.56385	1.55634	1.32905	0	7.4594	5.05991	3.08458	2.19334	2.44681	13.0963	17.965	11.2243
6''-O-Acetyldaidzin	2.70128	1.42444e-05	1.70941	up	4.42995	0.00159072	1.43807	up	0.746172	0.00185453	1.64215	up	2.10692	0.0283788	1.21514	up	7.77772	3.58321	19.1222	27.173	5.43775	1.55746	71.9926	65.2406	63.213	58.6502	97.385	63.9977	176.921	100.378	194.924	289.421	306.143	325.772	113.419	95.2252	158.305	131.506	101.448	95.2434	203.564	260.454	158.168	169.359	181.475	192.977	603.585	593.499	97.7053
Ginsenoside Rg3	0.489915	0.0895556	1.0549	unchanged	0.614633	0.00152385	1.27863	up	-0.327599	0.447347	0.480296	unchanged	-1.36392	0.00034439	1.53634	down	242.554	192.78	212.537	213.755	163.293	127.43	337.467	245.287	308.368	224.067	371.938	131.188	326.343	254.674	321.536	232.039	326.185	303.664	816.405	835.555	583.981	469.201	610.902	686.646	1271.79	613.254	285.856	433.864	310.871	273.952	309.851	343.486	167.104
11-cis-Retinol	0.722481	0.00116555	1.5766	up	1.24639	0.00804787	1.27907	up	-0.154618	0.311272	0.585675	unchanged	0.0281214	0.844815	0.111769	unchanged	14.6111	10.6175	13.8766	12.4937	15.7012	9.14898	24.1165	20.3478	24.0695	23.9408	16.9776	16.6901	22.6055	14.899	43.4617	38.3282	30.7277	31.3512	44.239	36.5738	37.7331	41.7968	27.3451	33.4243	36.8663	36.2122	28.391	22.8985	38.758	35.5146	46.9057	43.4922	31.1317
2-Ethyl-4-hydroxy-5-methyl-3(2H)-furanone	-0.466577	0.00230719	1.5082	unchanged	0.773562	0.0164096	1.17252	up	-0.227842	0.126884	0.87806	unchanged	0.108769	0.497225	0.366546	unchanged	135.519	125.735	121.512	148.34	108.379	104.632	91.5429	80.8558	101.463	83.1261	96.06	85.4549	139.053	138.856	236.681	296.26	238.337	222.872	211.422	193.998	201.108	196.022	242.434	244.092	225.88	236.89	152.484	147.167	180.551	157.783	310.391	271.981	223.852
5,2'-O-dimethyluridine	-1.63435	0.0887325	1.08568	unchanged	-2.43926	0.00109619	1.36565	down	-0.35339	0.80999	0.20855	unchanged	5.02249	0.0471376	1.06937	up	1.36478	1.43765	0.782921	0.94416	0.76477	0.931935	0	0	0	0.0278065	0	1.97776	0	0.857943	0.290031	0	0	0	0	0	2.10238	10.958	0	0	2.0264	3.59044	0	2.07752	2.52853	0	0	0	169.283
1-Palmitoyl-2-oleoyl-sn-glycero-3-phosphate	0.195821	0.572207	0.27632	unchanged	-2.54298	0.00390778	1.28696	down	1.10062	0.059303	1.09018	unchanged	1.45752	0.109929	0.859523	unchanged	79.6835	86.4837	48.4829	29.9991	77.9016	123.516	88.1097	121.158	44.5413	57.2671	79.092	120.746	27.8163	32.362	10.672	5.68958	0	0	4.52533	13.6957	18.6358	37.1965	29.7946	34.3524	25.0736	35.6076	73.9763	89.3436	40.3212	32.0439	13.8171	8.80527	137.798
L-erythro-tetrahydrobiopterin	-0.584861	1.35307e-05	1.75252	unchanged	-1.23663	9.0446e-07	1.54042	down	0.178165	0.382394	0.5535	unchanged	-0.0533905	0.809318	0.148437	unchanged	212.162	199.17	215.241	219.6	241.152	193.695	138.984	158.982	129.802	138.468	130.064	157.774	109.084	120.172	72.2849	96.8018	71.3456	73.9296	88.3001	100.859	105.671	95.9947	78.4186	84.9254	52.1986	85.8537	120.153	117.428	131.947	119.43	75.819	55.8188	103.597
L-Erythro-4-Hydroxyglutamic acid	-0.938037	0.519563	0.384095	unchanged	1.36346	0.374305	0.465626	unchanged	0.631852	0.526902	0.458318	unchanged	2.55614	0.0179422	1.19628	up	0	0.577375	1.39684	1.28068	0	0	0	0	0.0107313	1.68814	0	0	0	0	0.0204419	0.888282	5.24748	2.21868	8.96731	1.55389	10.3992	31.9122	0.3499	4.30887	5.55592	15.5095	7.73818	4.41357	46.0676	9.80113	32.4264	20.4384	117.034
Diethyl decanedioate	-0.00905138	0.966672	0.00495673	unchanged	-0.16802	0.449686	0.42351	unchanged	-0.158403	0.513148	0.464744	unchanged	-0.734928	0.00215483	1.36233	down	2120.38	1778.71	1352.65	1174.72	1175.47	1482.98	1740.4	1599.74	1126.01	1123.55	2122.88	1315.52	1891.34	1519.98	1517.3	1200.29	965.814	991.428	1589.37	1500.85	992.368	1069.34	1495.78	1333.59	1895.8	946.114	1020.38	1491.83	708.007	1089.25	874.048	857.196	551.037
(-)-Naringenin	0.853159	0.019826	1.16863	up	0.126049	0.692017	0.235479	unchanged	0.366482	0.312508	0.661708	unchanged	0.508294	0.215621	0.661737	unchanged	71.1994	66.9418	65.7135	50.7831	111.761	136.155	162.084	220.363	88.4409	109.872	144.215	182.864	54.5608	68.707	89.5097	75.2127	132.902	127.545	85.508	79.907	147.918	176.436	220.656	186.673	318.188	263.928	164.161	171.711	120.241	118.314	107.187	119.557	336.691
2-Hydroxycinnamic acid	0.734085	0.0115473	1.27531	up	1.01128	5.31946e-06	1.50779	up	0.118757	0.427101	0.48765	unchanged	1.38488	2.24848e-07	1.65814	up	345.424	361.543	459.052	460.693	434.226	598.115	613.031	490.346	666.509	740.503	889.532	1023	982.385	994.016	772.591	821.361	911.45	878.062	341.527	354.488	223.988	271.096	304.243	285.602	358.147	409.889	239.272	305.809	324.937	295.693	790.886	749.98	821.559
Trihexyphenidyl N-oxide	2.40274	0.199251	0.791764	unchanged	3.96883	0.148105	0.785251	unchanged	-4.41897	0.0317881	1.40646	down	#NAME?	0.027064	1.22906	down	6.58609	0	0.453987	0	0	0	19.1359	13.0228	5.06976	0	0	0	65.1141	6.91164	24.344	13.0989	0	0.764972	35.7451	100.354	22.2763	6.01194	42.4885	36.2504	1.44923	1.19994	0	0	1.60963	7.10669	0	0	0
Adrenic Acid	0.140621	0.281784	0.592381	unchanged	-0.547338	0.0775887	0.893047	unchanged	0.192431	0.39112	0.544599	unchanged	-1.87439	8.76181e-05	1.56266	down	18.5397	19.2346	12.5132	17.8315	18.0214	18.6882	23.7674	21.5961	16.6144	16.211	18.2129	19.1591	20.4597	17.6301	11.3074	10.2086	5.08465	7.04185	15.3397	15.2204	12.1958	11.429	12.9077	8.03676	19.7843	10.77	9.14443	14.0226	14.409	17.7191	3.90893	6.62454	1.82936
Sapindoside A	2.50315	0.00452032	1.52323	up	2.81762	0.0166919	1.19344	up	0.244559	0.534187	0.360316	unchanged	0.443885	0.175208	0.696856	unchanged	3.74376	0	8.04107	0	11.0499	17.1618	49.2353	59.3513	40.492	28.8579	37.8794	10.9325	44.7794	18.5704	51.0415	12.0881	70.5251	84.9703	68.8135	91.7435	42.4821	60.4301	138.628	96.2754	89.1821	59.4538	92.6741	183.749	112.696	52.6823	75.7148	65.3272	150.472
D-Neopterin	Inf	0.000100522	1.80406	up	Inf	0.00734187	1.30475	up	1.50022	0.0794408	1.09582	unchanged	3.4242	0.069264	1.03832	unchanged	0	0	0	0	0	0	43.329	32.6063	53.8196	51.6492	36.3182	33.7714	18.5495	12.8495	23.9052	37.5812	62.9016	47.4564	3.93183	9.21431	3.95849	3.39763	0	1.04919	7.61544	18.6134	0	4.83203	14.866	15.0391	39.1669	30.0394	0
1-O-Octadecyl-sn-glyceryl-3-phosphorylcholine	-1.37892	0.0793901	0.988139	unchanged	-0.494895	0.364073	0.51483	unchanged	-1.08448	0.103363	1.00191	unchanged	-2.24166	0.00244903	1.39744	down	227.225	205.866	71.7443	66.7481	63.8396	55.7893	61.0547	51.5066	32.834	30.9866	59.7329	29.6615	67.5162	50.8104	130.597	93.5361	69.4584	78.5747	88.9301	91.7445	48.1828	35.356	58.472	45.687	102.764	18.8295	12.9408	17.8727	3.14525	18.1578	27.6498	32.1419	0
Illudin M	1.40898	0.00201011	1.41114	up	1.06302	0.0225667	1.05306	up	2.64407	0.238579	0.785602	unchanged	2.96466	0.13112	0.837922	unchanged	2.79208	6.90958	2.75553	2.67965	2.55321	8.51307	11.9924	14.2577	6.93156	8.9332	11.6501	15.817	14.748	10.4104	6.93807	10.1883	6.89559	5.56583	0.651343	2.71134	0	0	0.587315	0	16.3361	5.40194	0	0.985676	0.603544	1.36391	0.787424	0	4.13004
2-Keto-D-gluconic acid	0.251173	0.705238	0.221125	unchanged	1.79685	0.0149726	1.14101	up	0.132733	0.548507	0.477875	unchanged	-0.670156	0.0299815	1.06466	down	6.21135	5.69726	15.2175	35.11	17.5167	2.15624	11.8095	8.67262	38.0772	11.1608	11.195	16.5708	19.2297	26.3591	34.4678	73.1232	66.9004	64.5206	92.0602	62.4697	69.9689	58.1364	42.7019	47.5086	68.5992	71.4931	66.6127	43.0214	92.1452	66.9051	58.1236	41.5995	21.5642
Serinyl-Valine	-0.147183	0.601327	0.39882	unchanged	-1.25089	0.0117992	1.16882	down	0.0337109	0.909834	0.0682463	unchanged	0.685504	0.0406887	1.03493	up	17.9222	18.8569	29.0899	25.3903	33.1428	47.4299	21.9499	23.8752	22.5523	23.8184	24.8184	38.1522	7.7538	15.9491	10.3815	14.8054	15.649	7.66329	6.00157	7.49631	11.1426	13.7372	9.98905	8.56261	2.98511	13.7432	11.355	8.54875	12.4483	9.19476	11.1297	9.00506	22.1953
Valyl-Proline	0.335769	0.112482	0.967828	unchanged	1.29775	0.0274949	1.11279	up	-0.096502	0.562291	0.321502	unchanged	0.142058	0.469602	0.413908	unchanged	8.47458	4.85846	8.89708	7.35194	8.28297	6.34653	9.1622	6.21211	11.8471	11.6707	9.24168	7.66337	9.5949	8.20541	17.3761	23.5765	31.1007	18.8386	16.0979	16.0691	16.766	16.2831	21.0509	17.4211	18.941	22.1574	12.8772	10.8923	15.3674	16.744	25.9697	21.2187	14.135
Pantetheine	2.44375	0.114565	1.02873	unchanged	1.81541	0.0126506	1.19543	up	-0.678157	0.576251	0.40566	unchanged	#NAME?	0.0457007	1.08731	down	12.487	7.12371	0	2.58063	10.0767	15.3644	24.1449	7.93369	68.4244	124.189	22.0858	12.3688	21.9656	5.60589	32.1471	29.397	32.6859	45.8451	1.11871	0	2.18271	2.07043	5.72747	1.49771	0	0	0	6.74693	0	1.12574	0	0	0
Cucurbitacin B	0.657552	0.00278465	1.5322	up	1.1326	0.00723347	1.27088	up	-0.0388012	0.854201	0.0694121	unchanged	-0.18139	0.292977	0.56499	unchanged	243.394	235.227	181.121	144.406	184.706	180.779	352.658	363.625	354.131	278.046	258.625	237.897	446.891	324.76	635.582	529.433	292.612	335.188	675.422	711.611	803.267	872.512	673.054	606.169	1039.42	694.444	459.258	444.465	798.306	790.921	792.891	865.458	448.08
3-Methyl-2-oxopentanoate	-0.233335	0.0707404	1.04413	unchanged	0.310298	0.0260729	1.02027	unchanged	-1.14956	0.000650287	1.70869	down	-0.187633	0.248497	0.65401	unchanged	30.2708	37.5734	27.9904	36.4859	27.7881	38.9551	31.4565	24.148	28.6971	28.0881	25.8712	31.076	32.2236	36.8003	42.8178	46.7752	43.8874	44.3276	45.8877	49.0329	41.8222	56.3813	35.4306	30.7642	26.0064	20.3327	10.1495	13.7943	27.5252	19.083	37.2766	39.5714	41.0523
3-Hydroxy-8,9-methylenedioxypterocarp-6a-ene	0.192942	0.323812	0.562625	unchanged	-0.0786672	0.765833	0.154578	unchanged	-1.39022	0.023964	1.28866	down	-0.346725	0.325981	0.575676	unchanged	4.51049	6.54458	5.2468	5.78513	5.55837	8.74983	5.98655	4.68431	7.77827	8.19422	6.68356	8.27619	8.29898	8.34354	4.55325	5.62675	3.8115	3.82977	3.4162	3.65952	2.77584	1.26571	2.37547	1.62448	1.60535	2.13723	2.02476	0	0	0	2.74347	1.10471	2.52046
D-erythro-Sphingosine-1-phosphate	-0.842653	4.48369e-05	1.7586	down	-0.78418	4.396e-05	1.45184	down	0.252144	0.0191235	1.39298	unchanged	0.119219	0.208845	0.652954	unchanged	152.28	162.858	162.029	187.378	158.721	135.809	85.1294	86.1724	93.1911	83.6837	100.681	85.9396	84.647	83.1625	76.8311	83.508	117.639	111.13	90.1178	78.0065	81.9394	86.7762	91.0051	96.1336	114.231	98.5301	117.963	106.939	102.366	84.0159	102.017	89.1399	109.732
Berberine	0.696466	0.0795198	1.10948	unchanged	2.38514	0.0205768	1.16668	up	-0.200229	0.732696	0.175903	unchanged	1.50536	0.0577584	1.04977	unchanged	113.394	88.0545	130.859	137.118	80.9609	61.3831	153.974	154.492	253.985	232.978	130.232	65.7277	165.54	141.897	622.11	751.241	927.182	587.88	171.573	158.071	133.336	145.453	169.892	473.937	131.937	429.043	62.2232	67.2116	181.143	218.429	738.449	614.38	252.935
5-Oxo-ETE	0.137206	0.00745407	1.38859	unchanged	0.627187	0.00560024	1.32619	up	-0.0330381	0.579401	0.323821	unchanged	0.253275	0.00225531	1.39969	unchanged	3072.03	3066.18	2828.83	3027.14	3193.18	2841.94	3464.79	3476.38	3406.09	3195.51	3202.68	3082.68	3728.07	3334.72	5281.02	5307.47	5234.11	4961.75	5220.85	5575.79	4990.71	5363.87	5228.73	5783.82	5662.98	5413.3	4859.18	4561.05	5389.66	5549.42	6862.71	6757.02	5895.63
fumagillin	1.91248	0.224521	0.835842	unchanged	1.85275	0.038301	1.03576	up	-2.63405	0.0449597	1.32517	down	-0.0212539	0.973697	0.0283733	unchanged	27.6972	16.7865	69.0433	67.8169	4.63988	0.770432	63.8969	21.2379	366.556	238.611	7.32623	5.42075	250.352	61.9196	127.631	86.5703	69.4424	78.6203	48.568	70.0399	144.194	264.524	54.9428	67.996	2.06874	13.9848	22.5428	21.7519	13.1152	31.2887	72.6177	68.1667	187.028
Atorvastatin	0.296397	0.23533	0.623631	unchanged	-1.01858	0.00682289	1.17422	down	-0.00901793	0.987382	0.0309008	unchanged	-1.00716	0.0939346	0.89548	unchanged	41.2466	59.8092	74.1863	59.6437	65.2734	98.8754	54.9301	62.3492	74.5435	103.126	83.8617	111.234	38.7191	57.1944	25.2308	34.221	21.9802	19.6194	2.94152	3.34036	5.83726	5.02009	6.80965	6.52858	2.04674	13.137	1.50315	6.9194	2.48367	4.19757	1.91756	0	7.3743
Methylephedrine	-0.46557	0.0601092	1.0462	unchanged	-0.727433	0.0173067	1.14257	down	0.183803	0.465309	0.505042	unchanged	-0.248789	0.0384452	1.00301	unchanged	72.6779	58.0252	37.4011	42.0763	42.5933	41.0912	35.1223	37.8338	30.114	33.2027	43.2402	33.2996	38.4431	39.5553	31.0047	23.749	27.1042	17.6316	30.0002	21.5863	30.401	24.5708	30.4626	27.5091	49.3393	19.0785	25.066	39.4768	26.1012	27.8236	23.8408	24.8239	20.3544
Ile Val Thr	-0.32459	0.0157951	1.28093	unchanged	-0.721013	0.000327015	1.36699	down	0.319539	0.218016	0.793241	unchanged	-1.07611	6.29421e-06	1.61693	down	798.685	640.163	899.959	892.928	953.953	809.15	749.522	746.399	578.146	606.667	727.736	580.034	615.593	565.361	558.399	528.322	387.003	375.545	818.807	853.07	699.652	641.522	726.345	748.562	1467.04	1139.46	731.987	902.702	615.371	744.1	433.435	324.356	383.463
Pantothenate	0.230457	0.611378	0.382555	unchanged	2.01366	0.0144749	1.20102	up	-1.36508	0.00673247	1.47862	down	-0.827915	0.0614072	0.958101	unchanged	13.2759	8.11155	13.1242	17.0048	6.10868	2.77892	12.4385	7.40473	16.2701	20.2817	11.5619	2.90954	20.2525	9.56022	44.0897	54.1844	58.2902	57.5373	21.6734	20.7312	10.0012	11.208	13.237	12.762	7.97156	12.4169	3.69448	4.55052	6.15537	0	16.4864	11.7196	1.4398
Vincamine	1.59299	0.0462125	1.17033	up	1.26388	0.132959	0.775749	unchanged	-0.54174	0.311148	0.63348	unchanged	-2.20285	0.00637314	1.30392	down	7.1026	2.32714	6.15902	5.46685	1.64665	1.41326	18.726	16.428	12.8226	1.35915	18.993	4.42147	19.6811	8.33194	17.6396	6.92959	0.014093	5.31499	7.3444	16.519	14.0594	8.0113	25.5105	17.5071	24.416	13.2752	10.5964	6.83113	0.609707	5.37628	0	5.66604	0.554171
4-Pyridoxic acid	0.246177	0.00746315	1.42302	unchanged	-0.156124	0.253383	0.581252	unchanged	-1.0114	0.0147168	1.33209	down	-1.24931	0.00173136	1.37264	down	24.1063	26.5459	27.9273	25.3637	23.7589	25.1549	27.6436	26.5333	32.1555	33.688	32.0299	29.2471	26.1579	23.1385	26.8036	27.2221	16.4297	17.4269	12.6191	7.23257	11.5633	17.0745	15.6185	14.0732	0	10.1377	5.35399	4.17788	11.3438	7.76968	4.02524	7.38078	4.36189
2-Methylguanosine	0.104814	0.616289	0.209257	unchanged	-0.956011	0.000577681	1.39709	down	0.338668	0.0336212	1.25938	unchanged	0.826821	0.00338202	1.36354	up	137.148	131.535	131.954	116.488	152.366	192.556	112.337	186.41	97.518	142.631	185.95	202.161	72.4574	99.4653	57.7941	70.5666	70.6119	73.473	105.457	106.714	156.183	142.944	161.993	175.693	148.542	197.081	174.046	207.275	186.068	160.602	231.062	168.033	342.752
Methyl 3-methyl-1-butenyl disulfide	0.356151	0.491452	0.407504	unchanged	1.59533	0.00932604	1.17977	up	-0.102788	0.533489	0.335746	unchanged	-0.660995	0.00968137	1.2177	down	58.0743	52.6642	140.938	264.267	138.569	37.3686	124.137	105.492	289.005	109.678	128.922	128.379	168.141	227.937	266.597	496.379	498.277	433.281	471.935	356.245	417.805	310.809	315.447	373.565	294.262	475.327	394.926	286.145	350.023	290.68	351.277	322.228	177.766
Verapamil	-1.11781	6.26409e-08	1.82941	down	-0.873694	1.63864e-05	1.53433	down	0.053233	0.758215	0.189626	unchanged	0.145212	0.158902	0.789631	unchanged	172.331	183.664	192.047	183.949	168.122	175.735	83.686	81.6514	76.4543	85.7301	87.2743	80.948	79.2453	110.373	79.3889	87.0914	118.817	112.226	79.2588	77.847	94.5787	82.843	73.4289	80.9782	78.1968	56.0311	114.851	104.782	85.4408	68.0107	73.4437	87.4703	86.8059
Deoxycoformycin	0.392547	0.289109	0.673994	unchanged	1.62166	0.00543059	1.26667	up	-0.0919439	0.734026	0.188025	unchanged	-0.240862	0.472371	0.414193	unchanged	6.99017	1.91594	4.8469	4.53565	4.455	1.96271	7.29065	3.92868	5.65392	8.33701	3.98478	3.23724	7.13196	7.18457	14.316	19.3431	15.1471	12.9061	18.8928	14.8936	9.22518	8.16582	22.8132	21.6348	13.6862	19.1319	11.9991	16.8751	15.345	12.6838	20.7494	11.2617	15.0869
Prolyl-Glutamine	0.240208	0.56326	0.264536	unchanged	-1.6995	0.0174858	1.11389	down	-0.290451	0.720054	0.170948	unchanged	#NAME?	0.00513568	1.40424	down	26.3672	32.6585	84.4106	69.104	68.4675	114.763	40.3156	60.8637	70.0831	117.103	50.8706	128.234	15.5646	44.0222	13.1523	25.3109	14.7376	9.06735	3.46748	1.57949	2.81852	6.80865	5.61463	7.68617	0	0	1.75001	5.08021	13.3443	2.6991	0	0	0
Fluvoxamine	-0.614634	0.0499199	1.14889	down	-0.474718	0.117912	0.767218	unchanged	-0.605182	0.0447042	1.16867	down	-0.148625	0.608626	0.286716	unchanged	73.5213	64.748	57.8639	51.8438	120.077	90.4913	49.3034	45.0636	41.9479	44.6142	55.9797	62.5647	33.6796	64.2152	77.2058	53.3419	62.9854	38.5446	114.455	83.4281	49.8473	72.505	75.2426	72.0969	80.3895	58.6058	28.7865	53.9894	54.4472	31.1603	118.717	81.5669	47.7406
Androstendione	0.156209	0.576402	0.380084	unchanged	0.422311	0.17127	0.653205	unchanged	-0.32202	0.334995	0.608662	unchanged	-1.06655	0.0100869	1.24758	down	18.797	14.9295	9.78497	11.4243	9.24131	6.02039	17.5267	8.66279	14.451	15.2117	9.69248	12.6803	20.0362	11.6882	23.0009	12.9613	15.1098	11.2733	17.0255	9.56323	7.8611	10.752	8.91405	8.17557	13.7247	5.29015	3.6987	9.20719	7.1651	10.7441	6.81588	3.99798	6.92181
Metaxalone	0.0976136	0.508593	0.31418	unchanged	-0.413812	0.0166579	1.07987	unchanged	-0.847466	0.023849	1.41311	down	-0.234981	0.448255	0.463084	unchanged	212.943	228.233	259.356	243.559	239.734	323.032	241.07	212.423	259.88	307.511	244.445	347.011	197.549	245.43	193.242	194.039	167.587	133.256	64.8885	68.2426	52.9496	67.835	72.8977	74.9777	13.0879	75.4423	21.6254	37.8882	23.7377	51.518	24.0265	38.685	105.362
Maltopentaose	Inf	0.00223525	1.67891	up	Inf	0.0864518	0.899827	unchanged	3.54244	0.0531859	1.26262	unchanged	2.85179	0.0494359	1.10411	up	0	0	0	0	0	0	33.7446	30.1938	38.8098	51.4277	29.5756	9.49963	0	0	5.32278	23.4756	55.2657	28.7724	9.95855	4.21004	6.80079	5.17318	0	0	69.1643	126.383	4.99425	8.83882	36.2255	58.9948	40.8558	37.5178	0
Leukotriene F4	0.226805	0.360866	0.428801	unchanged	-0.386346	0.234783	0.587925	unchanged	0.839568	0.000671218	1.73886	up	1.33736	0.0158915	1.26194	up	373.291	333.863	359.326	323.466	447.549	601.891	412.376	597.343	317.601	422.447	408.022	696.879	208.292	311.717	164.6	193.521	509.279	478.88	658.329	579.29	800.512	763.02	855.228	702.88	1027.45	1470.78	1453.1	1551.22	1211.87	1086.55	1001.22	901.712	2823.27
Praziquantel	0.0361208	0.898846	0.0180035	unchanged	-0.7237	0.0145067	1.11882	down	-0.420159	0.0224673	1.31353	unchanged	-0.485726	0.0141394	1.20566	unchanged	78.6184	69.4276	64.4001	50.7246	58.9967	43.2626	60.073	99.4374	38.4036	29.4357	70.5415	76.8036	36.0824	32.8044	28.5956	17.1499	61.455	45.196	116.472	109.13	109.498	91.7227	159.069	123.513	101.943	100.47	75.8854	95.0014	76.8626	80.0066	66.1005	86.1276	110.49
Histidinyl-Valine	4.22409	0.0189044	1.31685	up	6.01898	0.000500575	1.48019	up	0.854582	0.00387085	1.49871	up	1.43146	0.000475176	1.50413	up	0	0	0	0	1.29206	0	0	2.36753	6.59276	4.89692	2.98976	7.29995	8.00004	12.1095	10.7554	17.0423	19.0957	16.7842	11.3433	10.0263	17.8506	21.8703	17.5274	26.8433	24.3524	27.1235	34.047	40.2813	26.242	38.6524	38.0539	40.0979	48.1836
Leu Glu Leu	0.15424	0.440134	0.374942	unchanged	-0.590811	0.0116445	1.1333	down	-0.110481	0.446295	0.55957	unchanged	-0.0636512	0.758316	0.191277	unchanged	357.873	402.322	418.594	410.568	534.983	621.579	374.322	428.26	506.053	548.705	474.181	724.233	288.87	422.347	245.269	291.161	304.142	271.417	135.068	128.241	131.384	176.011	139.346	152.257	90.5886	169.786	148.283	139.299	116.79	133.992	96.2981	97.0385	197.577
Dextrorphan	0.684503	0.40465	0.589428	unchanged	1.18246	0.0990876	0.777914	unchanged	-0.50232	0.0485276	1.17615	unchanged	-1.32766	0.00183308	1.36068	down	14.4849	8.35842	0	0.851235	0	0.847837	10.0642	5.55157	9.11431	3.57227	9.26784	1.87304	6.94864	5.45428	13.7744	8.63767	11.8451	9.04206	15.0621	12.3425	18.6834	18.6506	17.7356	21.5164	15.7229	11.6687	14.0284	17.7599	7.53628	6.69818	7.88331	13.6091	3.08217
1,3,5(10)-Estratrien-3,17.beta.-diol 17-glucosiduronate	-0.0860647	0.678574	0.285373	unchanged	-1.62695	0.000479944	1.38368	down	0.183306	0.783967	0.139768	unchanged	-3.08161	0.0358353	1.12876	down	49.5599	55.4102	36.7496	32.2709	37.4139	60.0392	45.1756	54.8209	30.9332	36.4526	35.4601	52.8818	19.8364	27.5762	15.9659	15.1102	5.77172	3.62524	11.7294	20.0388	17.744	16.0206	69.9486	49.2154	0	9.87652	49.3488	74.4168	28.1728	47.9051	1.02841	1.07734	1.89839
Lariciresinol	0.694924	0.254053	0.627553	unchanged	-1.27885	0.03383	0.963235	unchanged	-0.432717	0.165691	0.930626	unchanged	-1.28966	0.000199483	1.56252	down	16.9705	30.545	64.1141	51.8537	78.7849	41.4599	85.4816	177.391	36.0571	35.1618	60.441	64.7668	40.0309	34.0294	20.7962	13.9003	3.76787	4.40641	62.6958	72.9052	98.674	96.1866	96.3081	74.9385	34.4915	29.9842	68.7259	116.21	60.2423	62.0441	45.9024	37.7197	31.8469
2E-Eicosenoic acid	0.151835	0.093763	0.929933	unchanged	0.0352075	0.807801	0.127644	unchanged	-0.221208	0.0336333	1.35411	unchanged	-0.670672	1.307e-05	1.60425	down	1478.1	1657.81	1610.49	1468.3	1781.83	1890.96	1756.75	1875.99	1569.77	2015.19	2020.78	1746.35	2131.05	2139.09	1619.91	1453.03	1331.36	1457.31	1945.09	2184.34	1998.72	2202.44	2192.98	2177.93	1804.5	1438.82	1934.31	2214.8	1736.06	1767.46	1524.05	1390.03	1068.15
Dihydroergotamine	-0.500388	0.0192054	1.25596	unchanged	-2.7233	6.96691e-06	1.52293	down	#NAME?	0.363217	0.56165	unchanged	#NAME?	0.363217	0.488607	unchanged	19.1949	14.5722	18.8255	15.909	20.2071	19.4944	15.8103	18.6043	10.5247	11.9221	7.97465	11.6545	4.98724	8.29731	2.13606	0.964341	0	0	0	0	0	0	0	0.759371	0	0	0	0	0	0	0	0	0
9(S)-HOTrE	0.0338911	0.892313	0.118323	unchanged	-0.452971	0.288244	0.574041	unchanged	-0.332852	0.508428	0.502393	unchanged	-1.56179	0.00347637	1.32551	down	10.9972	15.7167	8.7159	7.23463	10.6315	11.4548	10.147	15.963	13.0701	9.62399	5.68069	11.8051	9.77053	14.9166	7.52021	12.1077	1.45877	1.52899	12.0058	13.6782	8.68827	6.80991	7.33767	6.45675	0.886157	2.49573	5.66411	17.6319	8.74316	8.22857	6.1824	0.599682	0
PG(18:2(9Z,12Z)/0:0)	0.0209027	0.935984	0.0639439	unchanged	-1.16557	0.0305473	1.00932	down	-0.38181	0.611315	0.300853	unchanged	-2.86548	0.0471171	1.06234	down	48.8391	51.3589	81.5012	62.1665	102.991	81.8037	54.2292	95.6109	47.909	57.3455	77.7993	102.023	55.0572	82.6153	14.2705	29.3178	5.48901	4.34248	88.8486	79.712	10.7208	0	32.1321	64.705	0	1.28777	30.3207	32.8095	83.9935	63.5023	0	0	2.66024
Dopamine	-0.237883	0.0353521	1.18784	unchanged	-0.676178	0.00244981	1.30563	down	-0.801311	0.0265186	1.32924	down	-1.88525	0.000331815	1.5118	down	77.4444	93.2626	87.4915	99.7016	81.5707	101.378	76.5493	69.9327	73.3586	86.5898	63.2876	88.9153	57.8562	78.9539	59.0314	67.3583	39.9882	35.2864	17.2669	21.6881	11.241	19.0214	16.9071	11.9976	3.04098	17.3556	6.26611	9.58449	12.8311	7.22691	4.45616	6.28772	10.477
Famotidine	0.265123	0.104197	0.861245	unchanged	-0.726381	3.20571e-05	1.46416	down	0.581496	0.0660456	1.18269	unchanged	0.0716525	0.618778	0.308049	unchanged	46.0367	43.9959	46.765	46.3559	55.7975	49.6375	50.4088	60.3145	50.1179	43.3715	72.2602	70.3349	30.2474	34.6634	23.8721	33.12	30.02	22.5052	25.6209	21.6462	27.7769	20.8231	21.362	18.2451	34.9415	56.7197	26.6382	25.8588	29.1406	29.4249	25.0594	21.4074	22.3553
Actinonin	1.5595	0.0125682	1.42753	up	1.96328	0.000249494	1.46245	up	0.033945	0.961808	0.0785401	unchanged	-1.26792	0.00515636	1.28565	down	7.66812	3.25373	5.43339	4.05276	3.20437	4.96447	20.0696	16.9072	11.8711	10.6464	20.1543	4.58189	16.7125	15.9778	27.1786	16.0251	16.5953	18.9452	20.2689	12.8735	15.2	6.59419	16.1584	17.3211	48.5339	9.95422	10.8826	9.7133	4.97432	6.4628	3.57079	12.7943	5.00323
Celastrol	0.211716	0.373942	0.64265	unchanged	1.29654	0.00416512	1.32248	up	-0.127224	0.518371	0.388176	unchanged	-0.0600191	0.715775	0.211491	unchanged	25.7792	21.4947	19.0554	20.8981	17.4489	13.0601	23.7835	17.9933	31.3434	30.2652	17.7794	15.1816	34.0133	25.6993	58.651	61.2461	57.6537	51.943	110.707	106.79	93.3825	109.113	68.8866	85.5516	120.336	99.6721	56.603	62.1345	99.6584	87.5397	119.936	111.667	76.7233
Lucidenic acid G	0.391467	0.21242	0.730959	unchanged	0.713466	0.039714	0.940197	unchanged	-0.591374	0.0361734	1.23176	down	-0.457738	0.0327401	1.04522	unchanged	274.65	238.079	115.208	102.69	135.095	109.949	230.047	292.155	167.819	134.534	236.805	218.454	190.748	168.452	366.358	245.306	320.905	308.078	506.187	529.858	427.632	365.828	592.633	550.561	586.726	366.132	269.032	319.457	196.994	234.671	371.651	480.38	239.695
Methyl acetoacetate	1.47886	0.0229559	1.29418	up	-1.90144	0.0108983	1.14632	down	0.423657	0.382806	0.541635	unchanged	0.241569	0.520073	0.379964	unchanged	7.32843	6.51195	4.91814	2.43403	4.90126	10.3084	18.9658	31.6233	9.18064	15.7556	17.157	8.78091	3.52742	5.20752	0.380582	0.628459	0	0	18.2506	9.82822	10.3472	9.9703	23.8142	17.6418	6.327	10.0277	27.2765	39.1709	22.6498	15.069	10.4899	8.26339	17.6549
Alternariol	0.672261	0.00313476	1.46387	up	0.614559	0.00158882	1.32843	up	-0.547198	0.0315443	1.30751	unchanged	-0.207096	0.300554	0.566409	unchanged	7.39297	8.64935	11.8814	11.0087	10.9471	9.32052	16.5846	17.6426	16.7566	18.0918	9.96304	15.3006	19.3318	15.4867	14.8333	14.8847	12.3741	13.7298	27.9549	29.4824	19.5065	23.4495	17.6634	17.6313	13.9554	11.4457	23.0433	18.7985	14.7457	10.8692	15.824	14.3268	19.3917
17alpha-Hydroxyprogesterone	-0.99482	0.0424758	1.14041	down	-0.410919	0.328454	0.520046	unchanged	-0.453244	0.124125	0.978693	unchanged	-0.336407	0.189459	0.717201	unchanged	125.843	150.605	89.7682	95.9656	52.2561	40.9451	50.0659	37.6059	56.2275	55.8941	37.1945	41.7028	53.7006	32.5327	49.5193	58.0785	125.687	98.2109	78.1813	92.5456	127.247	155.215	73.7153	78.5071	45.4025	84.5619	88.2049	50.951	77.7176	95.3535	84.3911	97.4963	73.3369
Ascorbyl stearate	0.590344	0.14615	0.938796	unchanged	1.49981	0.00126365	1.2916	up	-0.341663	0.379687	0.515088	unchanged	-0.954631	0.0028348	1.35183	down	24.3355	12.1891	10.3112	8.63003	6.00924	5.1178	18.8147	15.0894	23.6834	19.6934	13.7895	9.1922	21.4827	20.906	39.7018	31.4157	40.2475	34.5749	36.3518	36.8515	30.8088	20.5275	29.0571	22.1379	34.4098	41.1317	3.73343	8.33874	27.7225	23.3416	18.284	19.4766	11.279
Suberylglycine	-0.94957	0.0121545	1.37424	down	-0.806817	0.0468015	0.970206	unchanged	-0.933199	0.029917	1.33485	down	-3.30365	0.00136363	1.47085	down	120.785	86.7847	64.5471	64.3944	76.6361	52.7236	45.3097	43.7348	39.6335	35.4482	39.3008	37.795	80.2563	69.0383	43.8314	41.2967	17.4858	14.403	17.6843	20.4102	8.80183	6.92598	12.4298	12.3633	4.39667	4.44756	8.41331	7.85802	9.32797	6.72701	6.02152	1.94025	0
1-Oleoyl Lysophosphatidic Acid	-0.0936798	0.40509	0.471236	unchanged	0.0206846	0.840969	0.0890363	unchanged	-0.929621	0.000495497	1.70035	down	-1.29163	0.000219103	1.49679	down	47.0946	49.9494	43.7238	39.3574	36.6619	46.5676	51.2144	38.1317	38.5304	43.2668	33.8975	41.7568	50.4148	46.3419	44.3751	50.0022	36.5638	39.4602	27.0761	23.373	17.2215	19.5744	17.9044	21.2088	7.88898	15.6611	9.62232	9.649	13.8242	9.69195	12.629	12.0854	3.95617
Fastigilin B	2.45467	0.0394263	1.23754	up	1.36187	0.219031	0.612036	unchanged	-1.31386	0.0607546	1.14684	unchanged	-3.93049	0.0108079	1.3272	down	12.0926	3.02952	3.14785	1.10565	4.92439	4.58536	30.5883	60.4843	23.3775	27.0875	9.43429	7.37356	29.9787	26.2767	8.59131	9.39409	0	0	53.1074	44.1036	11.4168	10.8095	25.517	28.5138	3.13188	0.684922	10.708	13.3075	21.9306	20.0136	0.189313	0.750222	0
Histidinyl-Arginine	0.690533	0.0978176	0.87297	unchanged	-1.37228	0.0705371	0.878438	unchanged	0.605784	0.0481583	1.12248	up	0.561855	0.171378	0.695193	unchanged	5.93179	5.2208	8.02442	3.8219	18.4318	17.0213	9.36732	20.036	11.8578	13.7185	17.904	21.4509	2.72497	4.58905	2.9037	0.860283	7.17315	4.3277	4.91972	7.37394	7.25631	16.0243	16.3719	10.6911	19.6342	13.9176	17.0103	19.4076	12.2701	13.0818	13.4637	8.05347	25.8363
Prednisone	-1.56588	0.178667	0.757648	unchanged	0.207337	0.770679	0.118855	unchanged	-1.70043	2.00535e-05	1.88154	down	-1.99962	2.43669e-05	1.57456	down	12.5146	7.21375	1.77213e-05	4.13324	2.72821	0.751583	2.30835	0.0175668	1.04309	2.88089	2.33382	0.651434	3.88239	0.236791	7.00461	4.09814	10.0821	6.2631	25.4129	31.1766	32.274	25.3185	39.0332	31.5046	4.7442	9.10873	11.8023	13.0741	10.2614	7.84654	6.07119	1.90305	9.75868
Helenalin	0.0899315	0.725099	0.11324	unchanged	-1.50654	0.00234042	1.33999	down	0.523843	0.0258395	1.23532	unchanged	0.462312	0.142827	0.760772	unchanged	32.6753	34.0876	43.8841	32.8612	60.5661	58.3548	37.7354	62.4403	29.278	37.2083	50.1362	62.5101	13.8251	16.913	10.3842	13.4501	18.9705	18.8201	23.9969	28.5715	44.9662	58.5565	54.0745	44.017	53.5124	59.4068	66.8349	78.9322	51.7983	54.9741	40.1696	37.6454	91.7638
Tryptophanol	2.75836	0.0244694	1.3167	up	1.51729	0.112809	0.792138	unchanged	-0.665343	0.0503042	1.2073	unchanged	-1.13266	0.013337	1.17055	down	20.3446	7.09287	1.46122	0.975656	7.52027	8.16872	86.5679	100.799	40.5363	32.3618	32.0941	15.9341	53.3056	29.0752	15.2694	2.66094	14.3606	15.7545	64.6024	67.4456	40.6164	37.164	80.859	65.3523	31.3946	25.4998	50.0829	64.4906	17.3145	35.7146	10.9049	25.987	13.5749
Prolyl-Aspartate	-0.29576	0.210674	0.660553	unchanged	1.07736	0.0308993	1.07294	up	-0.12119	0.536416	0.37581	unchanged	0.111153	0.60009	0.287575	unchanged	17.3069	14.989	15.5217	18.6274	12.2412	8.00137	12.896	9.60909	16.7572	13.0126	9.27306	9.07153	15.2015	14.1155	29.8489	38.6414	46.3685	38.75	34.1506	30.4679	17.5493	17.9845	24.6119	26.3695	24.3167	29.005	18.8243	18.9487	25.172	22.69	32.6479	32.4978	20.5315
Phenylalanyl-Glutamate	0.830939	0.11484	0.975683	unchanged	2.23156	3.38093e-05	1.51927	up	-0.937062	0.0042696	1.59855	down	-0.813947	0.0349182	1.04889	down	101.343	64.8456	93.7347	167.877	104.97	53.9387	212.691	104.922	351.514	128.396	125.96	120.18	519.206	402.67	315.43	496.933	551.611	469.577	462.745	685.583	674.009	392.201	393.479	502.784	249.246	294.71	329.429	263.707	308.974	178.689	565.297	418.662	86.5715
delta-Tocotrienol	-0.537013	0.000222741	1.64512	unchanged	-0.73607	5.2606e-05	1.5051	down	0.163181	0.449826	0.513732	unchanged	-0.0557108	0.665666	0.217576	unchanged	64.8375	57.9716	47.415	58.972	58.0798	52.6889	42.1297	36.212	34.213	36.2374	44.2587	41.2517	37.0933	33.0315	28.8264	33.7871	36.6207	34.7466	38.2126	26.0722	32.9944	29.3127	39.1496	39.1161	58.327	33.04	35.9389	39.8085	24.361	37.9145	38.0733	24.9844	34.381
Glycyl-Arginine	1.1155	0.00261873	1.40718	up	0.959453	0.0369496	1.03505	up	1.82762	0.0106051	1.52659	up	2.02558	0.00572893	1.38889	up	60.9104	58.5038	64.8163	54.1389	111.534	128.581	146.987	134.26	130.367	167.693	226.856	230.569	90.4255	107.463	123.914	156.605	183.428	268.611	27.0606	29.8743	22.7214	19.9297	32.7019	31.3771	31.5913	56.75	132.033	138.897	105.726	115.933	62.2935	74.586	165.564
3-Prenyl-4-Hydroxyacetophenone	0.38918	0.295131	0.497496	unchanged	-1.23288	0.0341137	1.00969	down	-0.0529428	0.840477	0.147955	unchanged	0.420382	0.147168	0.804384	unchanged	10.2758	12.1161	7.06126	8.46364	12.4273	17.2607	14.2593	18.1555	8.26517	9.12761	12.4173	26.3138	8.8879	13.2819	1.54782	3.87608	1.16999	0	10.6052	9.31876	17.7225	16.1968	18.8899	18.9134	8.44323	13.717	20.7813	20.5282	11.7513	13.1233	14.6481	12.7463	21.0618
Asparaginyl-Proline	0.250003	0.179093	0.676706	unchanged	-1.01969	0.000730378	1.36674	down	-0.077673	0.697572	0.217513	unchanged	-0.320666	0.119556	0.786127	unchanged	122.349	139.917	129.392	137.033	142.968	171.211	146.795	155.388	122.489	144.611	210.514	222.553	107.505	101.737	52.7461	65.302	41.8175	46.6149	104.335	109.96	159.185	145.612	131.811	97.5757	108.525	105.039	99.9419	88.0348	132.722	174.985	77.8576	99.5244	104.15
Venlafaxine	0.55836	0.185755	0.806962	unchanged	0.541152	0.170094	0.65304	unchanged	-0.178092	0.567599	0.414389	unchanged	-0.620905	0.0073048	1.25283	down	324.65	352.516	127.267	95.6946	139.242	110.246	298.317	480.45	240.835	198.371	276.766	198.179	293.003	228.82	427.295	308.978	228.591	186.158	217.466	304.717	220.728	208.047	276.593	240.062	408.658	215.583	136.148	258.499	106.97	171.324	196.107	196.255	101.932
N-Palmitoylsphingosine	-0.536921	0.0153842	1.40876	unchanged	-0.364192	0.0951572	0.773984	unchanged	0.838813	4.47445e-05	1.84498	up	1.26682	1.03658e-05	1.61272	up	780.153	796.303	938.968	1291.42	1174.98	1210.92	751.368	759.225	672.318	604.742	740.026	740.611	571.643	699.261	736.034	695.373	971.076	1137.78	1162.8	1396.86	1627.19	1634.62	2036.95	2081.01	2894.31	2505	3169.31	2927.92	3040.61	3240.3	3356.5	3462.52	4463.06
3-Acetyl-11-keto-.beta.-boswellic acid	0.151468	0.742356	0.105941	unchanged	-2.55733	0.0124599	1.1882	down	0.25162	0.227489	0.668586	unchanged	-0.572508	0.0244669	1.11439	unchanged	757.05	751.247	880.976	560.289	1404.55	2129.47	762.988	1905.63	579.216	737.808	1156.74	2058.93	227.613	443.435	119.393	134.142	87.9396	88.9725	152.283	173.54	221.572	306.42	224.46	203.401	190.771	216.45	257.676	351.357	233.774	275.861	129.834	115.607	159.834
1,2-Didecanoyl-sn-glycerol	0.555127	0.021712	1.29016	unchanged	0.325749	0.194227	0.613331	unchanged	-1.01248	0.00669594	1.50894	down	-3.4534	1.66494e-06	1.67014	down	43.4749	43.5435	26.8555	18.096	27.5189	27.2455	41.8325	50.3342	51.3306	56.0963	34.7127	40.0618	43.4017	47.0671	37.9812	46.9983	22.1814	36.407	26.8404	32.0981	24.4183	24.8202	30.2772	35.1911	2.22225	9.70638	17.0769	9.90244	23.9531	23.2138	4.88943	3.1442	5.56764
Ile Pro Ala Leu	1.67549	0.0670126	1.12686	unchanged	3.2506	0.014007	1.18043	up	-0.0272833	0.94113	0.0136331	unchanged	-0.131177	0.740226	0.180968	unchanged	3.90924	0.919645	0.66371	0	0	0	2.25758	3.99314	5.33553	2.295	3.66365	0	4.44748	3.75872	17.3916	12.6041	7.8363	6.23828	28.3409	27.341	33.0871	36.4432	27.3821	23.8703	53.6935	30.6515	7.47922	12.117	35.8863	33.3313	43.115	51.1803	6.96113
Oxyphencyclimine	0.361482	0.288688	0.706159	unchanged	0.957059	0.0105366	1.13465	up	-0.610481	0.114672	1.01079	unchanged	-1.39245	0.00103327	1.42891	down	72.1559	55.9145	39.0925	34.7066	29.4994	22.0365	66.3754	54.1013	64.1096	34.6733	76.6738	29.6279	79.624	46.0856	118.829	95.7998	71.9574	79.652	71.2259	78.0362	49.1031	53.4044	62.8651	51.1747	89.429	43.073	30.3576	37.7419	19.6026	19.3932	36.2327	45.6726	8.87599
Oxethazaine	2.09853	0.00117921	1.68406	up	2.38975	0.000871283	1.42496	up	0.174977	0.505897	0.453008	unchanged	0.512286	0.0289306	1.09169	unchanged	3.91066	6.21003	9.44651	4.30774	5.13086	3.6381	16.6708	23.8339	34.2377	27.997	22.1529	14.9127	26.3249	31.3758	42.7123	29.8685	23.39	17.4044	64.3165	70.18	70.9423	97.6119	53.807	50.3459	101.505	61.4136	41.3433	60.7462	105.838	88.8642	119.296	95.1468	86.3863
Maltitol	0.623267	0.0289879	1.20428	up	0.271715	0.463677	0.392796	unchanged	-0.26397	0.563389	0.448301	unchanged	-0.0930329	0.775907	0.123842	unchanged	53.3868	52.7301	46.2595	43.6951	79.5692	64.3323	124.434	108.252	86.7151	71.3258	59.6618	73.2922	123.885	94.6563	62.4275	54.1932	33.3797	41.888	137.763	172.559	219.304	217.313	107.205	134.763	77.1893	77.0421	314.932	203.7	62.1904	88.5018	79.1433	80.5454	143.97
Nisoldipine	-0.702955	0.475738	0.396279	unchanged	3.09028	0.0368536	1.0741	up	0.340883	0.523447	0.503595	unchanged	0.236489	0.642313	0.257189	unchanged	0.81426	0	6.03571	4.83723	2.98483	0	1.28553	0	4.38414	2.55625	0.787297	0	0	0.852778	28.5967	34.2392	33.2455	28.0216	92.0477	84.2999	67.4017	63.5718	38.1676	46.1501	139.059	84.8544	13.3685	26.0329	162.321	70.3878	152.317	130.892	18.8013
(卤)5-HETE methyl ester	-0.617874	0.000496969	1.63546	down	-0.612265	0.00194355	1.25025	down	0.312925	0.000511487	1.75216	unchanged	0.342412	0.0021504	1.41312	unchanged	30.1622	35.1696	40.8899	42.7075	40.016	33.4489	21.6276	21.0466	23.5144	22.095	28.4723	28.1629	22.1781	18.7876	20.545	21.1173	31.8578	30.9974	26.6169	25.8222	29.8163	26.1521	25.8736	25.8954	35.9203	31.0691	35.6366	30.8011	30.9995	34.5483	28.3747	33.0607	38.1535
O-Phosphotyrosine	0.327144	0.168442	0.760858	unchanged	0.0341459	0.900664	0.109029	unchanged	-1.88621	0.000787206	1.77259	down	-0.920518	0.0146092	1.2158	down	3.78804	2.39112	4.30757	4.55384	7.53758	5.53106	7.11955	5.34996	5.82862	5.50076	5.05519	6.4097	6.79193	4.96289	5.23983	4.76585	3.92041	3.10152	75.9111	134.227	61.8945	98.0986	123.733	81.673	17.0699	16.3542	55.9445	31.9797	19.4663	14.8774	64.9881	80.3196	57.7348
Clarithromycin	0.186629	0.572516	0.432601	unchanged	0.756732	0.0137601	1.09071	up	-0.49713	0.0476022	1.21332	unchanged	-0.784533	0.00454132	1.32502	down	260.182	223.43	125.087	137.458	107.63	81.5439	220.955	191.098	199.956	131.701	234.167	86.625	246.913	186.162	343.286	265.301	260.274	278.456	258.15	285.47	209.22	206.276	287.058	261.518	302.464	171.975	162.239	188.008	108.545	134.992	165.883	243.74	91.17
Glycolithocholic acid	-0.591009	1.43438e-05	1.71344	down	-0.725166	3.42845e-06	1.53748	down	0.238567	0.0531014	1.16951	unchanged	0.188626	0.106988	0.856701	unchanged	50.4807	44.9851	39.7491	42.6859	44.2674	44.6346	31.9049	27.1966	27.8924	25.9369	33.2815	30.9122	27.2544	29.3714	23.671	23.4803	28.9429	28.6763	31.8381	24.6965	35.4971	30.3923	34.1438	35.0357	44.2184	34.167	36.8244	42.7832	31.458	36.6067	32.0946	34.8054	38.8149
N1-Acetylspermidine	0.601611	0.0515854	1.20618	unchanged	1.53858	0.0180711	1.18872	up	-0.10627	0.632488	0.300046	unchanged	-0.049011	0.831648	0.132263	unchanged	27.1322	20.1942	23.8084	25.8855	18.0113	17.3035	32.6766	26.0863	48.8204	44.801	26.2999	22.1224	36.6045	22.414	91.6181	98.6465	70.4297	64.7318	95.4514	93.2382	67.0209	75.7048	50.3419	59.5384	63.3475	84.1083	46.4275	47.3982	86.5733	82.103	100.427	93.4118	48.8949
Nitrobenzene	0.700272	0.00473514	1.51011	up	0.99117	0.00471971	1.32833	up	-0.434248	0.0178915	1.4969	unchanged	-0.480593	0.0630837	0.964849	unchanged	32.4619	31.6025	33.1106	22.2098	34.9878	31.5079	65.4251	59.0513	50.092	48.872	41.1358	37.4445	64.7197	42.908	85.9017	73.5784	50.3958	51.989	45.6954	64.8337	39.7583	47.251	41.0491	48.1248	35.6806	35.5036	40.1279	33.447	29.8449	37.5859	48.2156	49.958	16.7783
Fumonisin B1	-1.2041	0.0226928	1.24224	down	-2.10177	0.00536985	1.29527	down	0.0916035	0.71502	0.246587	unchanged	0.317363	0.569772	0.355858	unchanged	80.5744	103.337	51.1349	113.803	39.4971	47.9844	60.0139	44.9046	21.7092	17.8226	24.175	20.7599	18.7866	41.6132	17.8104	12.7951	7.27746	3.37057	29.4821	16.5415	20.844	26.9335	17.2121	28.3707	28.9756	15.0796	35.9965	20.2267	18.4155	29.827	28.3337	15.8351	11.131
Threoninyl-Arginine	0.797699	0.00936997	1.3993	up	0.691298	0.0107884	1.0948	up	-0.412523	0.198543	0.763122	unchanged	1.24253	0.0036487	1.42742	up	21.2588	15.799	11.1987	18.8248	12.1676	9.94298	27.2354	16.0873	35.3508	28.1478	27.835	20.3882	24.6354	24.1537	34.2606	20.7788	21.4451	18.7477	22.2954	17.5917	22.1507	24.5558	15.6252	18.7227	16.3252	13.4927	2.17782	13.5168	26.2549	19.097	31.9054	30.315	62.453
Isopentenyladenosine	-0.0657527	0.706947	0.28675	unchanged	-0.704769	0.00236447	1.29075	down	-0.0828633	0.690315	0.299574	unchanged	-0.410179	0.0485353	1.05879	unchanged	182.41	205.56	248.887	223.77	252.662	310.133	169.281	170.148	226.526	258.994	239.033	296.023	135.822	193.654	132.162	147.938	139.117	124.636	50.1528	46.1553	44.0892	51.5741	50.1511	57.115	27.3937	73.8566	47.2685	44.8744	37.4822	51.6592	27.9012	29.7732	54.9167
Pyridoxine 5-phosphate	1.28501	0.356725	0.620048	unchanged	3.51651	0.0204002	1.16627	up	-0.657104	0.135504	0.907842	unchanged	-1.48352	0.0237626	1.12238	down	0	0	1.86976	7.15317	3.14254	0	6.24192	1.54926	17.6539	0.515979	3.68422	0	14.6842	5.71684	9.79432	34.6051	45.658	28.7619	23.5835	43.821	43.1115	12.1422	16.2288	27.1224	21.8746	24.737	19.8396	10.5572	19.0517	9.21481	19.2764	21.6702	0.802083
Fructose 1-phosphate	1.14189	0.00443199	1.43156	up	0.367089	0.200354	0.677109	unchanged	1.28128	0.00382373	1.55277	up	1.58707	0.00377027	1.372	up	181.215	152.309	237.099	293.242	390.049	324.101	479.469	344.096	556.419	636.389	858.982	606.844	206.768	263.855	311.992	344.944	423.84	483.843	91.1833	70.2653	200.133	212.383	134.369	93.0139	242.695	508.363	237.097	349.543	281.763	328.245	263.859	225.795	609.642
Bosentan	3.97651	0.0165047	1.28705	up	2.19814	0.211849	0.621695	unchanged	0.0829065	0.924523	0.0534961	unchanged	2.79703	0.0790301	0.941172	unchanged	0	0	0	0	0	1.7723	3.92192	9.25559	1.64836	1.12088	5.71774	6.23427	3.04148	3.93992	0	0	0	1.15147	1.96771	3.10561	7.37787	6.64579	33.7346	9.63471	0	1.05561	10.6679	16.8476	10.5621	27.028	3.90757	1.85942	182.02
[truncated: 3 more columns]
