# Supplementary material for: Transcriptome and Metabolome Analyses Reveal Molecular Responses of Two Pepper (Capsicum annuum L.) Cultivars to Cold Stress
Source: Front Plant Sci. 2022 Mar 22;13:819630. doi: 10.3389/fpls.2022.819630 (PMC8981722; doi:10.3389/fpls.2022.819630)
Supplement: Supplementary file 11 [file Table_11.xlsx]

## Sheet: Sheet1
Supplementary Table 11. List of DEMs in negative ion model.
	XS (0 h VS 6 h)				XS (0 h VS 24 h)				GZ (0 h VS 6 h)				GZ (0 h VS 24 h)				XS 0 h						XS 6 h						XS 24 h						GZ 0 h						GZ 6 h						GZ 24 h
Name	log2FC	Pvalue	VIP	Regulated	log2FC	Pvalue	VIP	Regulated	log2FC	Pvalue	VIP	Regulated	log2FC	Pvalue	VIP	Regulated	xs0-pos-1-1	xs0-pos-1-2	xs0-pos-2-1	xs0-pos-2-2	xs0-pos-3-1	xs0-pos-3-2	xs6-pos-1-1	xs6-pos-1-2	xs6-pos-2-1	xs6-pos-2-2	xs6-pos-3-1	xs6-pos-3-2	xs24-pos-1-1	xs24-pos-1-2	xs24-pos-2-1	xs24-pos-2-2	xs24-pos-3-1	xs24-pos-3-2	GZ0-pos-1-1	GZ0-pos-1-2	GZ0-pos-2-1	GZ0-pos-2-2	GZ0-pos-3-1	GZ0-pos-3-2	GZ6-pos-1-1	GZ6-pos-1-2	GZ6-pos-2-1	GZ6-pos-2-2	GZ6-pos-3-1	GZ6-pos-3-2	GZ24-pos-1-1	GZ24-pos-1-2	GZ24-pos-2-1
D-Tryptophan	0.821703	0.00308832	1.59946	up	1.0458	6.33914e-05	1.51669	up	-1.10376	0.0232017	1.26261	down	-0.312082	0.35837	0.542281	unchanged	43.3135	46.7233	68.8106	64.4997	49.3227	63.5619	89.9161	62.9365	105.988	125.816	96.0121	113.617	116.319	113.406	88.3945	109.549	129.409	137.077	316.464	372.607	148.464	163.119	200.891	168.845	192.054	136.637	59.5749	85.4406	90.8108	73.1269	221.247	188.126	118.978
Hydromorphone	0.325368	0.170341	0.870988	unchanged	-0.803887	0.00254034	1.35729	down	-0.0679819	0.61569	0.358042	unchanged	-1.19607	1.50945e-05	1.67703	down	339.668	367.975	591.319	521.725	511.009	512.457	361.167	419.521	595.103	732.613	692.263	763.012	306.375	385.144	237.292	282.37	216.496	201.466	304.913	338.237	327.057	335.159	336.17	322.01	254.814	428.912	251.852	280.305	305.318	351.964	190.411	183.699	106.128
G-418	-0.340355	0.0270546	1.30061	unchanged	0.236468	0.24952	0.579491	unchanged	0.56903	0.0386044	1.16993	unchanged	0.807655	0.00268608	1.34695	up	179.021	176.693	174.338	174.569	135.12	158.771	125.132	117.782	113.688	102.324	158.879	170.865	114.268	146.172	206.299	224.698	255.765	229.15	136.327	150.222	119.173	111.71	202.926	192.979	150.755	226.279	184.908	230.524	336.908	225.586	221.507	220.775	253.028
Metronidazole	2.03939	0.000586183	1.75844	up	2.02858	6.65412e-06	1.6094	up	-0.250076	0.477829	0.490562	unchanged	-0.650829	0.115408	0.839831	unchanged	11.8188	9.8566	13.6802	23.4519	7.51696	20.2059	65.8504	63.5321	63.145	81.8074	46.231	35.1364	63.1135	44.0097	59.3704	52.7747	62.3326	71.4466	56.5705	82.9236	139.264	172.734	67.9397	78.1247	129.679	78.3197	59.0713	67.2752	83.9703	84.1417	66.413	64.9998	44.3497
Tobramycin	2.39372	0.0283342	1.19239	up	4.19492	0.0103919	1.35635	up	-1.60952	0.0885619	1.00864	unchanged	-2.07167	0.0174979	1.2431	down	21.9563	1.11249	2.28722	0.807142	0	0	45.5425	25.6314	26.735	7.33573	26.4072	5.83891	70.7258	39.1706	165.443	97.4845	41.7689	64.5743	17.9389	45.0394	8.62674	27.5937	17.4173	20.1742	38.8124	2.59395	1.66773	0	0	1.75311	5.67378	16.3421	0
Undecanedioic acid	-1.07275	0.00910123	1.38236	down	-1.66695	0.00215821	1.40916	down	-7.00314e-07	0.999998	0.0493808	unchanged	-0.284583	0.290486	0.506541	unchanged	16.6899	22.2619	31.9292	36.7474	38.2358	44.0299	12.1161	14.7675	10.8595	17.8203	12.5594	22.1548	13.4377	19.6688	7.20254	8.15637	6.73693	4.59861	8.67282	5.49259	6.90203	9.19648	4.74227	5.91113	4.30729	2.47336	6.69792	8.85058	8.55385	10.0343	7.38887	3.10945	7.50544
3-(2-Hydroxyethyl)indole	0.159324	0.393071	0.55006	unchanged	0.611112	0.0172184	1.11422	up	0.162011	0.153176	0.814241	unchanged	0.0333148	0.59882	0.302454	unchanged	18.3053	18.289	25.2017	30.3467	22.0716	20.7312	20.9831	18.2263	29.9697	30.0773	30.0857	21.3599	25.9267	24.9441	30.0929	38.4732	43.4454	43.2379	33.7714	37.2699	32.7986	34.6732	28.9063	34.2472	30.1478	44.6687	34.2109	36.4636	43.2688	36.874	37.3399	32.3623	33.2598
2,3-Dinor-TXB2	0.162689	0.41199	0.519122	unchanged	-0.223351	0.656555	0.170093	unchanged	-0.806693	0.109245	0.977438	unchanged	-3.41847	0.00347094	1.50197	down	194.854	165.842	111.592	95.0007	175.301	185.774	189.299	225.534	148.048	154.255	137.944	184.105	295.714	219.891	105.125	130.481	20.6858	23.315	125.056	168.607	66.088	51.4266	80.0172	105.066	6.21215	20.8953	67.5917	63.6753	60.252	122.25	9.718	5.07652	9.39141
L-Glutamic acid	0.861986	0.147769	0.870828	unchanged	-0.28776	0.668694	0.23276	unchanged	-0.627349	0.0080872	1.30931	down	1.94466	2.0535e-05	1.59171	up	1.39941	1.34066	1.42501	0.819935	1.13011	1.00607	3.06621	4.24232	1.90574	0.756876	0.632606	2.33928	0.698181	0	1.36563	0	0.726758	3.04291	31.7924	27.4195	17.2406	13.5782	26.1279	23.6315	11.6974	17.6128	6.9776	6.55508	10.8508	2.4016	32.1845	25.5079	44.8715
1-Palmitoyl Lysophosphatidic Acid	0.508484	0.00159426	1.54537	unchanged	0.797179	0.0554271	1.06797	unchanged	-0.145896	0.603117	0.329978	unchanged	-0.910319	0.00655071	1.37254	down	6214.62	6059.14	4359.48	3745.97	5144.65	4872.54	6982.14	8100.28	7877.57	6627.14	6332.44	7320.95	12156.9	13433.5	7974.17	9832.65	4820.55	4602.02	4775.65	5917.82	3705.55	2646.41	4318.76	5668.81	3079.97	2517.44	4260.28	2867.55	5264.02	6443.65	2509.93	2057.81	2580.86
Trimethoprim	-0.12654	0.639116	0.245089	unchanged	-0.706073	0.033626	1.15064	down	0.158567	0.559341	0.371899	unchanged	0.0669282	0.758524	0.211351	unchanged	15.0831	14.3156	31.3925	25.8162	31.6043	30.5597	16.4427	16.1655	19.3321	23.3769	28.0249	32.9363	10.8268	20.8995	15.606	16.3785	16.368	11.1161	41.4389	30.6348	26.7301	26.2159	27.5306	20.1914	29.9454	27.1881	20.8102	48.2548	44.2073	22.4048	44.1574	28.4796	19.6734
Lysyl-Asparagine	0.381004	0.117827	0.921253	unchanged	-0.607603	0.0471195	1.11584	down	0.753285	0.0148996	1.27669	up	0.619663	0.0258745	1.11554	up	15.0991	17.6656	27.1016	20.5752	33.3936	29.7083	23.7901	34.5463	22.6408	28.4704	36.1328	41.3485	9.73416	17.7579	10.4636	15.1203	22.0804	19.0491	12.9866	14.5739	22.7696	32.8227	26.5436	21.1572	31.5442	53.2929	29.6566	43.3839	35.0082	27.6843	25.5757	28.6092	48.0734
(+)-Citramailc acid	0.691406	0.00805588	1.49554	up	0.293291	0.034155	1.00038	unchanged	-0.408935	0.0245305	1.281	unchanged	0.179767	0.393571	0.494928	unchanged	122.95	114.214	149.439	131.635	149.015	171.431	198.024	316.934	176.603	226.149	186.967	249.675	184.388	190.873	142.014	197.974	165.605	146.895	386.966	358.991	487.84	459.826	412.162	341.53	180.242	310.947	337.312	401.586	293.147	320.034	317.609	307.075	598.03
Etodolac	0.104746	0.636139	0.389498	unchanged	-0.881464	0.0062968	1.29102	down	-0.562907	0.101137	1.02383	unchanged	-1.82934	0.000121491	1.56243	down	25.8416	28.8539	44.2504	33.7296	41.7212	51.4798	30.3601	32.3186	34.77	48.308	40.3336	56.796	23.0835	29.7916	19.3658	23.5781	14.54	12.2506	10.3451	9.61201	8.40846	13.7528	10.5002	7.34088	1.84715	12.5381	4.57981	7.97376	5.46517	8.18479	4.01858	1.79252	1.10094
Salinomycin	1.18117	0.00402963	1.63241	up	1.16681	0.159812	0.833133	unchanged	-0.931384	0.0214636	1.3037	down	-2.45485	0.000593972	1.60567	down	176.277	169.849	163.818	122.627	179.459	135.712	340.759	367.858	490.595	435.489	198.425	315.982	706.533	706.14	243.495	337.226	64.5118	69.9128	292.642	356.935	202.166	212.722	178.242	233.826	26.8836	55.1655	115.648	142.38	197.72	236.431	39.7857	36.0148	37.0477
Phenylalanyl-Valine	0.469591	0.0914621	1.06023	unchanged	1.68941	0.0077775	1.35314	up	-0.488876	0.0294983	1.29816	unchanged	0.156081	0.503187	0.384302	unchanged	6.47775	7.69254	12.582	13.3301	9.28924	8.89575	11.0521	11.7064	17.8377	19.209	9.87914	10.9994	21.5486	21.4407	46.0024	48.3652	21.7465	28.8237	48.5414	45.3581	50.798	67.4838	43.9414	32.8223	32.8974	27.6632	34.44	36.9596	42.3703	31.5659	42.7029	43.5335	40.8663
Fexofenadine	0.120551	0.705323	0.182584	unchanged	-0.557661	0.112755	0.782154	unchanged	0.149986	0.499495	0.397408	unchanged	-0.794312	0.0168454	1.24017	down	308.216	280.679	152.374	106.938	253.225	279.114	263.709	208.734	190.962	168.258	435.436	233.763	256.8	210.001	147.33	107.63	125.272	90.9136	159.922	166.223	121.892	140.526	128.15	154.281	203.121	110.016	164.278	237.655	111.406	139.943	107.612	132.267	38.2693
Threoninyl-Tryptophan	-0.464558	0.10512	0.895557	unchanged	-0.663049	0.0332749	1.1362	down	0.235136	0.514154	0.442422	unchanged	0.370782	0.382223	0.537215	unchanged	46.3935	45.4484	79.449	81.3294	102.865	81.5682	38.0827	38.0928	44.7675	73.7237	54.7002	67.3625	30.6792	56.3173	57.7571	51.7742	38.5511	40.9387	82.3782	37.4601	36.0766	40.6086	45.5049	36.334	46.6873	40.0808	27.9166	82.8604	84.8135	45.2789	105.509	54.161	51.4737
6-Hydroxymelatonin	1.03623	0.0148165	1.43512	up	1.07496	0.00262557	1.4255	up	0.477616	0.0720654	0.990362	unchanged	0.223556	0.382762	0.493695	unchanged	12.7169	13.3973	20.2395	26.1985	18.8779	15.8413	38.8628	27.7763	52.7658	50.9556	28.0153	21.6231	54.7317	35.9272	33.7454	38.8668	24.8523	37.8618	23.0898	24.4797	28.7112	20.6247	12.4257	11.7142	25.1069	34.95	23.3762	20.7169	26.4121	37.9863	24.056	23.4504	20.1373
Teniposide	-1.05183	6.36134e-05	1.84244	down	-0.981329	4.15678e-05	1.5603	down	0.276675	0.00321174	1.51167	unchanged	0.345879	0.00649627	1.32034	unchanged	467.426	558.847	529.224	458.464	410.335	402.157	215.296	227.763	197.891	204.605	258.644	259.164	180.905	215.875	223.168	235.735	288.131	287.822	332.298	308.938	386.305	336.399	367.977	376.455	419.549	420.949	485.455	392.186	389.887	446.056	394.117	376.935	525.583
Uracil	0.192767	0.126642	0.920619	unchanged	1.05117	0.000454288	1.44934	up	0.128234	0.480279	0.439247	unchanged	0.687199	0.0178765	1.20625	up	13.826	13.8972	18.3672	16.0985	21.8162	16.3882	21.2121	17.8098	17.6142	20.2382	17.6761	20.1944	26.0716	27.256	36.3642	36.8405	40.6467	40.8562	22.3847	21.1804	15.3772	16.2563	14.1275	12.4162	19.7648	20.8073	21.6692	20.66	14.315	13.9835	27.2159	27.8505	34.2854
Atropine	0.199743	0.162057	0.931978	unchanged	-0.277012	0.059405	0.965821	unchanged	-0.172273	0.232362	0.8438	unchanged	-0.982715	0.000636928	1.50881	down	39.4656	41.1222	47.998	45.1761	45.3254	52.5821	43.3394	41.1025	50.367	61.5996	50.9593	64.6429	40.2905	49.7498	33.8637	39.866	31.0033	29.4351	18.6976	23.3127	19.48	23.637	19.396	22.0856	12.7525	21.3078	19.3775	20.563	15.2576	23.0999	12.2541	8.76351	17.3203
Norgestrel	0.0341684	0.924275	0.0252967	unchanged	0.00515955	0.987613	0.111239	unchanged	-0.347279	0.257254	0.697207	unchanged	-0.669418	0.0300816	1.14761	down	220.425	187.822	99.4663	72.8182	87.7793	99.4351	202.704	166.204	99.0456	70.2558	123.156	124.781	142.142	110.357	183.729	144.45	88.2824	101.537	79.7997	139.174	112.278	106.456	104.738	113.1	157.748	87.3247	95.4547	46.4608	39.7683	88.5442	63.9261	99.5954	46.5513
PGD3	0.402309	0.0182084	1.24511	unchanged	0.71963	0.0170328	1.15563	up	-0.0749322	0.511499	0.369957	unchanged	-0.0203812	0.883208	0.0848843	unchanged	90.6628	80.6428	64.0707	63.3768	50.2267	54.859	90.8197	86.5016	93.8008	82.0169	103.38	77.2032	74.0663	74.3318	126.264	123.485	152.503	114.376	107.486	117.477	120.927	120.447	119.034	135.048	140.971	106.911	89.991	104.573	134.71	106.8	145.199	144.7	90.3841
Ethyl -D-glucuronide	-0.566498	0.0469639	1.12114	unchanged	-1.11245	0.0177917	1.15441	down	-0.427057	0.51035	0.37103	unchanged	-4.14901	0.0179554	1.27896	down	36.93	39.0875	66.7325	38.4754	68.3544	48.9731	26.2733	30.305	32.8664	34.2225	27.0597	50.8723	32.8525	53.6447	14.738	21.9745	8.1163	6.75686	42.3595	29.4859	9.92887	5.11945	14.4112	21.2915	0	3.90282	13.6686	17.3164	35.8486	20.4481	0	0	1.46133
1-Palmitoyl-2-oleoyl-sn-glycero-3-phosphoethanolamine	-4.75869	2.00839e-09	1.90311	down	-6.75181	4.43554e-07	1.67828	down	0.311265	0.0202369	1.23582	unchanged	1.12432	0.000117023	1.61245	up	75779.8	70906.2	65490.9	73055.6	81576.6	75337.3	9368.01	1951.39	1444.04	1285.98	1134.88	1148.36	557.062	534.106	468.874	552.993	1041.09	948.575	721.214	725.788	510.836	696.1	616.398	637.283	797.362	629.596	898.55	734.218	888.913	899.917	1143.18	1472.69	1706.17
Hexadecanedioic acid	-0.18784	0.447947	0.534492	unchanged	-1.08629	0.0136156	1.1109	down	-0.890921	0.000198122	1.71529	down	-2.49359	9.15822e-06	1.69038	down	138.377	124.003	88.3441	77.043	98.0176	86.2272	126.367	120.24	61.2231	67.6125	60.7357	101.119	97.7764	85.3481	41.3291	34.9569	15.1431	13.6854	45.2532	54.3806	65.7201	67.713	61.4002	60.5752	21.0323	28.2233	38.0113	43.0328	25.5698	35.5941	6.83208	8.06454	12.9249
L-Tryptophan	-0.269846	0.392246	0.436639	unchanged	-0.966347	0.0289351	1.14846	down	-0.791825	0.425013	0.431552	unchanged	0.832393	0.2727	0.637822	unchanged	10.9656	10.2025	21.917	20.1193	28.4181	27.9224	12.6558	10.366	14.9397	21.2556	17.9652	21.9691	9.94489	13.1703	14.4843	10.2343	5.71319	7.63611	10.8264	4.0274	1.75033	1.38604	2.69452	1.4066	2.89692	0	1.55396	7.30168	0.971241	0.0363902	13.0086	7.96305	9.41352
Glutamyl-Lysine	0.0388668	0.927205	0.0337408	unchanged	-0.380035	0.519474	0.221242	unchanged	Inf	0.0142734	1.48317	down	Inf	0.0142734	1.32144	down	11.6608	13.3752	9.91326	10.4549	2.81301	1.70677	11.58	6.91709	10.908	8.36303	10.8618	2.65729	13.8488	7.3624	5.94583	9.67193	1.53357	0	3.20509	3.53078	0	3.38433	1.09707	1.78948	0	0	0	0	0	0	0	0	0
2'-Deoxycytidine 5'-monophosphate (dCMP)	0.39516	0.215586	0.773572	unchanged	0.850132	0.00261863	1.37248	up	-0.090221	0.548718	0.339518	unchanged	0.378293	0.0105638	1.21265	unchanged	74.5385	71.7582	82.2778	105.147	57.133	65.5932	163.429	108.618	93.2165	114.512	47.4058	73.0885	162.648	136.387	96.6829	107.338	147.087	172.68	48.5824	57.642	66.784	63.3253	67.4943	70.0239	79.5103	55.7263	65.7307	50.4354	44.179	55.6068	64.7591	77.0639	81.3445
Chlorogenate	0.575785	0.00984405	1.41889	unchanged	1.06483	0.00975744	1.26556	up	-0.0342079	0.934846	0.0493477	unchanged	1.29725	0.0213877	1.16809	up	853.28	983.015	1144.35	1129.05	1303.44	1304.64	1162.9	1582.82	1467.81	1684.9	2071.35	2042.99	1245.36	1573.2	3041.96	3014.09	2579.56	2598.95	1345.19	777.385	1938.07	1230.37	3218.7	2045.63	367.82	1476.73	2356.15	2830.47	1470.51	1806.32	2007.07	2272.99	5582.52
Hydrocortisone	0.122722	0.869146	0.0343774	unchanged	2.51604	0.00261902	1.39175	up	-0.113085	0.628967	0.293218	unchanged	-0.431491	0.148577	0.8126	unchanged	31.6707	22.3005	0	10.6368	3.40222	2.9886	25.1634	15.9079	15.5529	7.69765	12.8536	0.127145	41.6114	27.6674	99.9358	74.5646	82.505	79.8345	51.4448	75.8105	50.058	52.2556	63.0978	65.8296	89.3393	58.9826	54.2513	52.3765	30.6918	45.8273	70.2141	69.78	22.5957
Lysyl-Tryptophan	-0.0933113	0.400305	0.516949	unchanged	0.117791	0.56905	0.346948	unchanged	-0.414617	0.196325	0.745515	unchanged	-1.07458	0.00505915	1.38128	down	1649.95	1810.09	1890.55	1586.33	1773.76	1425.04	1552.38	1346.2	1931.6	1750.27	1301.96	1618.49	2141.78	2627.45	1607.87	2132.86	1257.66	1230.37	2650.37	2570.59	1493.09	1273.39	1694.99	2156.38	886.809	1111.23	1267.65	1105.28	2622.78	1887.95	1239.95	1134.95	545.4
N-Benzyloxycarbonylglycine	0.387507	0.00368299	1.48265	unchanged	0.794818	0.000189179	1.53994	up	-0.987425	9.26983e-05	1.77883	down	-0.53669	0.158752	0.795739	unchanged	11.6932	12.0872	11.3886	14.9776	10.1164	11.0283	15.7475	15.3447	17.787	15.8465	12.5179	16.0145	24.9886	20.2979	18.132	17.0547	21.0068	22.2	19.9258	21.8932	17.0375	16.4268	16.6716	15.3422	7.70314	10.8942	8.97768	7.88863	9.14017	9.51441	18.7097	16.4582	4.469
8-Hydroxy-2'-deoxyguanosine	2.22946	0.0409914	1.21427	up	0.798959	0.506638	0.372561	unchanged	0		0	unchanged	0		0	unchanged	0	3.78824	3.52732	1.24312	7.53464	10.8463	22.5538	45.5671	5.461	10.6456	12.1831	29.9244	19.2556	23.836	3.77908	0	0	0	0	0	0	0	0	0	0	0	0	0	0	0	0	0	0
Withaferin A	-2.17552	0.198097	0.879495	unchanged	-0.176113	0.847775	0.0587111	unchanged	-0.718578	0.332624	0.543075	unchanged	-1.82702	0.00834114	1.31272	down	85.6101	70.5003	8.52738	4.32581	7.5873	1.11169	14.3598	10.7225	2.82042	3.97881	7.44639	0	10.9045	2.63205	48.015	20.3549	40.0096	35.3303	36.0842	38.4402	12.2513	14.4511	25.4715	21.7898	55.9213	7.36501	8.70723	9.06911	0.616926	8.55607	8.43539	17.9658	2.7156
1-Oleoyl-L-.alpha.-lysophosphatidic acid	1.06725	0.00205179	1.62514	up	1.24831	0.0139862	1.23418	up	0.148819	0.709093	0.221093	unchanged	-1.83422	0.0018291	1.43536	down	6.43718	8.01694	4.96598	1.87626	4.62104	11.1816	13.1905	15.4709	12.2794	12.2119	13.7873	10.7987	21.4837	19.9777	14.5414	16.2137	7.67514	8.24212	4.81873	3.73048	5.91972	2.42873	4.72816	6.94424	3.48665	2.22426	4.7362	6.48707	4.3728	10.3675	2.09913	2.41536	0
N-Acetyl-DL-methionine	0.00623085	0.978556	0.00883039	unchanged	0.647452	0.0407036	1.03927	up	1.46067	0.0553436	1.1216	unchanged	1.69239	0.0373957	1.1084	up	38.7352	41.9742	51.3268	54.6248	33.3923	26.9104	38.0957	21.0964	51.7694	53.7614	38.9488	44.3607	36.9331	46.8164	80.8666	92.3075	65.0747	64.8453	8.57158	6.66214	9.16949	6.93074	21.0291	7.26537	9.30974	45.2242	11.1935	17.5573	32.5332	48.3009	16.3422	13.1305	59.2375
Valyl-Threonine	-0.0660709	0.654555	0.174369	unchanged	-0.0278234	0.853829	0.203965	unchanged	0.249447	0.194338	0.691081	unchanged	0.703223	0.0256414	1.18513	up	22.3782	21.5682	26.2849	24.8843	27.6083	32.2421	18.2016	23.67	22.8627	26.9569	23.8773	32.4606	26.2699	30.0421	17.5315	21.2999	30.5205	26.3421	16.5271	18.5455	19.3879	23.8827	20.2319	21.2955	13.4908	22.029	27.3669	29.9966	22.4056	27.2076	20.3166	20.4853	44.4562
Etomidate	0.0945664	0.458915	0.467177	unchanged	0.66096	0.000130289	1.49759	up	-0.313963	0.0466056	1.12713	unchanged	0.00438244	0.975097	0.00926674	unchanged	12.085	12.4742	17.3393	18.7973	15.9921	16.5897	16.8142	13.5145	17.3466	15.3522	19.2322	17.3369	23.0826	23.6376	28.6352	25.838	21.4834	24.8077	17.6332	19.4758	20.9556	20.7762	26.1301	26.8033	16.0552	12.8268	19.4065	19.4354	19.3571	18.922	26.5219	24.7363	18.2588
Deoxycoformycin	0.287607	0.461237	0.449233	unchanged	1.7344	0.0164328	1.2086	up	-0.036004	0.915091	0.0414398	unchanged	0.862913	0.201492	0.730493	unchanged	41.4905	36.0441	43.6897	48.035	17.1654	13.8099	46.373	20.019	58.8919	59.9368	42.0251	17.1634	46.4205	36.6388	133.125	157.632	153.772	138.675	72.9831	65.681	53.4523	49.3867	117.632	86.0217	38.0472	98.4183	39.2141	55.113	112.746	90.6456	287.017	221.882	56.3529
Prolyl-Glutamine	-0.490558	0.195345	0.84243	unchanged	0.106212	0.810789	0.261556	unchanged	-1.64205	0.00820948	1.48158	down	-5.02701	0.00199851	1.51432	down	39.0381	37.8166	29.8637	22.8845	12.0344	15.1168	30.5379	16.7621	17.9326	19.2272	14.8737	12.2362	39.6955	29.0083	46.4149	36.7229	8.73128	8.15677	7.92594	8.0993	2.27997	6.95765	4.70615	4.0481	1.63656	0	2.42822	3.16129	1.47879	2.19427	1.04332	0	0
Ubiquinone (Q2)	-1.04698	0.440833	0.560351	unchanged	-0.61287	0.601469	0.215767	unchanged	-2.80796	0.00193462	1.68069	down	-1.14034	0.0444723	1.03728	down	111.935	117.692	0	1.29986	0	4.02613	25.8277	33.9773	13.7529	8.84491	13.1659	18.1439	27.5709	17.9661	48.6178	24.922	15.0831	19.4743	13.4797	27.3011	31.2305	24.6884	13.1617	14.9641	3.91791	2.97012	6.92052	2.86071	0	1.15554	2.65602	22.8028	2.16073
Xanthylic acid (XMP)	0.855238	0.0201147	1.30123	up	-0.0608276	0.87475	0.0117255	unchanged	0.641468	0.344942	0.506483	unchanged	2.23782	0.0156706	1.284	up	8.72038	6.93455	4.72245	4.49101	4.64018	9.97705	13.4854	15.7794	6.20102	10.3422	9.55916	16.0645	11.557	7.99531	7.36856	5.17515	3.03641	2.72295	10.7644	9.76141	10.4784	16.6383	12.8266	6.21356	0	7.42812	13.4012	18.117	23.7306	41.3425	27.0474	20.1866	48.2375
Arginyl-Tyrosine	0.086883	0.574593	0.433839	unchanged	-0.760695	0.00310939	1.28283	down	-1.87479	0.0680388	1.20047	unchanged	-1.08205	0.276927	0.614495	unchanged	8.97561	9.80505	12.1753	10.7524	7.47571	11.2551	10.0622	9.27888	9.02607	13.6639	9.32464	12.8352	5.53375	8.93845	7.4241	5.88876	3.79731	4.08955	0	3.59371	0.953685	1.77295	1.5322	1.51467	0	1.04153	0	0.89127	0.621333	0	3.1789	0	0
Procaterol	0.0240277	0.929173	0.0558359	unchanged	1.19017	0.0230123	1.13018	up	-0.26048	0.21135	0.717631	unchanged	-0.0752296	0.789523	0.141528	unchanged	36.1747	32.8415	45.8765	47.2309	29.3526	19.9553	38.3015	28.4337	50.9826	47.3729	30.8884	19.0031	43.2263	35.6687	80.2273	96.3744	123.627	103.319	82.7673	85.8679	66.2639	56.6884	55.6834	63.2157	60.7201	75.2948	35.5098	39.3313	68.4024	63.4199	106.867	90.6483	38.0281
Alpha-N-Phenylacetyl-L-glutamine	0.0320905	0.817305	0.201764	unchanged	-0.360587	0.0232495	1.05896	unchanged	-0.41689	0.00200661	1.58737	unchanged	-0.657325	9.51934e-05	1.60384	down	332.835	331.706	408.575	434.642	338.789	357.68	306.261	277.294	409.842	451.827	363.685	444.896	348.773	361.032	246.744	295.457	244.918	219.833	145.632	179.8	153.782	185.637	146.144	165.628	101.071	143.239	125.611	110.059	112.115	139.432	104.554	99.269	113.463
5-Aminopentanamide	0.849041	0.00946351	1.44285	up	0.62196	0.315284	0.603189	unchanged	-0.895918	0.0267578	1.27314	down	-2.74776	0.000468388	1.58639	down	24.921	27.695	23.5582	19.9754	38.2519	36.7592	56.6244	70.9265	55.0161	43.7793	28.0216	53.9446	78.0593	81.5014	40.0408	51.8688	6.16817	5.77204	50.5108	69.3701	32.116	37.913	36.6612	48.7106	5.10315	11.4211	25.0273	26.7485	34.2287	45.409	9.13254	4.71979	4.76619
Zearalenone	0.188459	0.847379	0.175065	unchanged	3.09103	0.0216657	1.16113	up	0.179966	0.672265	0.341546	unchanged	0.00871545	0.979295	0.0426169	unchanged	3.36669	1.41198	8.49555	1.95786	0	0.491836	3.39149	0	6.06816	7.68339	0.775076	0	5.11517	2.82483	28.0089	34.9028	37.1213	26.011	17.9428	12.1993	16.4706	12.0748	10.101	12.8629	20.2249	30.2428	5.7253	4.93257	17.2642	14.1094	21.1602	18.6534	6.42577
Sinapyl alcohol	0.184	0.0259568	1.35893	unchanged	0.836597	4.79459e-05	1.59177	up	-0.142086	0.252409	0.763959	unchanged	-0.00696809	0.948413	0.00933685	unchanged	40.9405	39.6201	37.7689	46.1044	39.6088	49.3965	48.1425	43.6061	48.8031	50.9003	48.2555	48.2071	90.2315	79.1876	70.865	64.6297	72.9793	74.7073	40.2367	38.5326	45.2938	43.1754	34.8506	31.5242	30.0691	30.1194	34.9971	43.5843	33.8544	39.0778	37.243	38.1715	47.3432
Swainsonine	1.31178	6.08361e-05	1.75694	up	-0.0112411	0.971064	0.0311702	unchanged	1.04836	0.00167056	1.16617	up	0.459193	0.381455	0.455644	unchanged	4.8908	3.55105	9.53878	7.9264	3.7804	5.42485	12.383	16.8348	15.1733	15.7882	11.4528	15.5331	6.3734	8.44898	6.79835	5.15319	3.33576	4.73006	13.5395	9.82335	34.8551	21.9992		45.3055		44.8455	43.1039	57.8738	49.9171	63.8727	35.7107	40.1108	36.4039
Cyclohexylsulfamate	0.441206	0.0999633	0.96435	unchanged	0.523501	0.0800877	0.845355	unchanged	1.07818	0.00463053	1.52078	up	1.32696	0.00318025	1.45392	up	358.151	350.438	506.162	597.606	437.91	409.262	441.335	373.437	583.457	660.1	891.995	660.623	426.684	440.488	541.003	632.658	927.641	854.438	365.365	324.44	331.359	388.972	481.175	517.1	377.345	1023.84	867.937	937.743	995.915	882.284	892.855	838.129	1591.25
Lysyl-Aspartate	2.08186	0.234204	0.813282	unchanged	2.7852	0.0195705	1.27436	up	-3.19262	0.0423002	1.2574	down	-1.3137	0.180871	0.691437	unchanged	0.524913	1.1126	0	4.19449	0	0	2.33205	0	12.0006	10.3573	0	0	11.8558	3.67679	9.18141	9.98851	1.00663	4.49269	18.0243	13.6582	13.7265	20.2659	0	0	0	0	3.02081	4.16249	0	0	3.38608	5.97384	0
fumagillin	0.45069	0.373995	0.56252	unchanged	-1.40173	0.0588291	0.985021	unchanged	-2.58217	0.0122124	1.406	down	-1.91104	0.0244353	1.13201	down	132.231	171.309	49.2635	52.1013	101.98	256.176	169.471	221.547	52.9129	113.221	159.043	326.676	75.589	97.3008	47.1826	23.4594	23.9614	21.3074	0.450569	0.690695	0.757307	1.84438	1.44937	2.06141	0	0.4509	0	0.760401	0	0	0.709476	0	0.0667989
Cytochalasin B	1.44812	0.000211321	1.68313	up	0.954104	0.0024993	1.34648	up	-0.108152	0.485443	0.486539	unchanged	-0.849895	0.00464529	1.37738	down	37.4689	20.9175	15.5593	14.4818	25.1599	24.1564	69.2468	64.4896	53.8426	56.2895	84.6242	47.3446	48.7403	41.5079	51.8965	26.6547	43.5495	54.5129	63.1602	72.5876	70.3033	82.6176	79.213	60.7247	79.7324	65.7577	71.3055	81.4125	41.4283	58.0143	30.6294	55.9946	24.0261
Isoleucyl-Tryptophan	-0.0739545	0.641447	0.319101	unchanged	0.120539	0.262225	0.664516	unchanged	-0.711299	0.0108364	1.43557	down	-0.558362	0.0200015	1.25896	unchanged	20.2557	23.4758	18.1174	20.9221	19.6728	18.1124	12.4339	14.6966	21.2501	21.7202	24.7216	19.7096	21.8821	25.0255	23.5955	22.5868	16.355	21.6166	14.992	16.8225	17.3879	15.8929	17.3379	17.5097	15.8489	14.0005	5.3573	8.31872	6.85598	10.6606	8.79043	11.0946	10.3884
Val Ile Asp Lys	0.539304	0.204682	0.786824	unchanged	-1.01302	0.0792322	1.02712	unchanged	1.26057	0.00241746	1.54298	up	1.59938	0.00751582	1.35456	up	100.752	90.7755	353.855	247.744	459.849	322.112	147.093	332.138	273.726	475.427	500.941	559.703	82.0018	104.193	91.1829	117.373	196.895	188.823	361.626	360.831	635.593	530.771	758.001	778.51	623.26	1572.64	1656.56	1604.08	1314.49	1435.75	953.489	786.86	2393.64
Resolvin D2	2.69877	0.0620341	1.14197	unchanged	2.66865	0.136273	0.882936	unchanged	1.16695	0.230355	0.806713	unchanged	1.46541	0.049567	1.07703	up	1.39326	0.731999	0	0	0	0	3.37236	0	2.20354	3.26512	0	4.95716	7.07909	3.04258	0.67159	0.75158	1.96823	0	58.7998	63.829	36.2329	31.4023	39.9765	35.9829	292.068	66.2239	29.131	29.4834	106.297	74.5636	174.629	141.959	22.247
Leukotriene F4	1.06379	2.57566e-05	1.77849	up	0.779977	0.017883	1.18529	up	-0.748273	0.038246	1.23793	down	-0.0280583	0.854612	0.135294	unchanged	84.0462	76.4246	51.1512	48.4126	97.7227	91.6168	169.085	161.967	161.055	143.718	130.113	173.44	168.398	177.827	126.256	124.173	83.1036	91.8641	35.4459	44.2174	27.2861	29.2086	30.5583	30.0613	8.83225	17.3193	31.6913	34.429	6.71546	18.1576	36.714	40.3119	29.7534
7-Keto-8-aminopelargonic acid	0.71461	0.37696	0.50581	unchanged	0.938648	0.371734	0.61153	unchanged	-3.72856	0.0374811	1.31416	down	Inf	0.0289668	1.16319	down	10.7741	5.80111	0.510943	2.36013	1.97346	0	12.6895	7.2485	7.93846	5.24916	0.573464	1.45148	19.9841	7.84965	8.50328	4.71878	0	0	4.39979	5.79227	15.2974	22.8711	4.58503	4.61855	2.49994	0	0	0.970886	0	0.87171	0	0	0
Solanine	0.287441	0.379621	0.474656	unchanged	-0.315604	0.327585	0.447569	unchanged	0.0166116	0.984843	0.0710122	unchanged	-2.20735	0.002317	1.45052	down	63.606	40.7764	34.9498	21.2552	27.1856	37.9331	55.4399	44.5633	35.7333	30.072	74.368	35.2918	35.1831	33.6207	44.6339	23.4169	26.4084	18.0951	21.6363	24.7242	11.9218	8.73761	14.8407	14.1779	59.4619	11.813	13.1387	12.7371	0	0	4.73337	8.68238	0
Hematoporphyrin	0.56922	0.00838344	1.50442	unchanged	1.03522	1.29096e-05	1.58422	up	-0.0494411	0.78606	0.194025	unchanged	0.0921857	0.390969	0.495813	unchanged	650.654	596.497	571.337	576.96	750.912	739.543	857.566	735.829	835.066	1260.41	987.529	1089.2	1181.14	1392.38	1269.68	1390.36	1170.53	1559.77	2018.39	1943.11	2355.13	2334.35	1729.19	1770.1	1216.72	2056.22	1986.22	1751.67	2847.37	1882.73	1778.3	2126.26	2120.5
Colforsin	0.646019	0.0863805	1.01508	unchanged	-0.0124537	0.95406	0.0175759	unchanged	-0.385563	0.144291	0.8318	unchanged	-0.676617	0.0047478	1.38896	down	169.009	136.488	153.279	142.294	212.646	229.569	350.912	441.804	156.7	155.442	254.136	273.585	198.715	207.489	236.94	142.517	131.573	117.084	212.312	277.689	257.16	244.585	377.408	304.592	363.617	184.758	215.317	231.754	138.539	147.236	172.677	177.115	167.066
Isoleucyl-Tyrosine	Inf	0.000381694	1.80344	up	0		0	unchanged	Inf	0.363217	0.519615	unchanged	0		0	unchanged	0	0	0	0	0	0	13.0263	24.8957	12.4394	20.5178	13.7241	18.6859	0	0	0	0	0	0	0	0	0	0	0	0	0	0	0	0	0	3.54397	0	0	0
5(S)-HpETE	-0.28481	0.132764	0.836397	unchanged	-1.04203	0.00157606	1.436	down	-0.0632103	0.878989	0.109788	unchanged	-0.496723	0.473791	0.367896	unchanged	9.77231	12.8063	12.7886	15.2786	18.2527	16.8275	13.7042	9.13979	10.327	13.472	9.82327	13.9019	3.18178	8.08918	5.06433	9.8205	10.0578	5.41885	10.4622	10.0192	6.44929	10.2467	4.81071	6.73505	3.45646	15.5668	4.85842	9.02104	10.4687	3.2631	18.3432	8.82952	0.834342
2-Deoxy-D-glucose 6-phosphate	0.393114	0.385208	0.519907	unchanged	1.42975	0.00389994	1.2664	up	-0.152203	0.474829	0.40355	unchanged	-0.439699	0.0904231	0.896742	unchanged	8.19779	4.63103	14.5434	21.9809	13.8913	4.39505	14.0292	9.0196	27.7018	13.8333	13.6638	10.5783	23.9132	19.8615	21.5585	38.4702	43.9467	34.4704	26.9174	35.5333	35.8421	20.2836	25.5782	26.5907	27.5883	38.4343	22.9363	21.9946	25.2443	17.4515	30.2461	28.3778	9.42573
11-Deoxycortisol	0.313127	0.544144	0.272333	unchanged	0.880567	0.058062	1.02146	unchanged	-0.310786	0.312894	0.597032	unchanged	-1.04387	0.0206209	1.17198	down	36.14	39.0342	10.0166	11.3836	8.37488	4.83158	31.0188	23.2788	25.7715	14.1777	30.0836	12.0612	26.8506	26.9865	45.649	31.5302	36.4119	34.6892	34.7539	37.7031	26.106	33.1651	22.4016	22.1514	44.2781	24.1496	25.318	18.134	12.5976	17.6408	13.4012	32.0163	1.56593
Nicotinamide adenine dinucleotide (NAD)	Inf	0.363217	0.580264	unchanged	Inf	0.363217	0.51628	unchanged	1.04598	0.0979239	0.943063	unchanged	2.52786	0.00948328	1.30289	up	0	0	0.757045	0	0	0	0	0	0	0	0	0	0	0	0	0	0	0	0	0	6.49946	5.58566	24.393	17.3632	4.74245	13.3461	26.2341	24.9024	21.1783	20.7665	27.1403	14.7493	88.3523
Isoleucyl-Aspartate	-0.0846757	0.698636	0.195111	unchanged	-1.50791	0.0228224	1.14237	down	-2.06073	0.0540369	1.10344	unchanged	Inf	0.0201052	1.27414	down	7.20348	10.5509	9.899	6.00105	9.57069	7.86923	7.76626	5.84267	10.1787	11.6515	6.90615	5.83651	7.04538	9.61768	0	1.30275	0	0	7.52592	7.26161	2.43889	2.2932	0	5.90559	0	0	0	0.886482	3.86655	1.34125	0	0	0
Fungichromin	0.578431	0.0116656	1.30944	unchanged	0.722898	0.0139746	1.14059	up	-0.0193468	0.923492	0.0381257	unchanged	-0.706021	0.00217959	1.42566	down	16.3203	22.7354	11.4795	16.0649	9.42568	12.4323	25.1676	20.244	23.8376	18.7672	24.3794	19.6919	18.4142	18.1374	22.307	23.454	32.1105	31.5763	39.4226	54.469	49.0793	44.3228	46.6716	43.8262	68.8301	51.2883	31.9587	40.7933	50.0761	31.1449	30.8511	42.7564	24.9466
1-Palmitoyl-sn-glycero-3-phosphocholine	0.815729	0.00578738	1.4535	up	0.471262	0.0924998	0.741212	unchanged	0.543652	0.0837668	1.0185	unchanged	0.695495	0.00202874	1.41037	up	3088.95	3371.71	4398.25	3687.51	6443.45	6485.51	6418.16	6088.37	7140.29	8183.51	9837.63	10693.8	4353.39	5239.55	5473.95	6073.35	8078.27	8871.18	5115.61	5077.69	3637.14	3861.79	4220.71	5198.21	4009.57	3991.44	9480.36	8871.31	6959.46	6206.67	5687.52	5762.46	8274.34
Isoleucyl-Proline	1.60704	0.0995526	1.06332	unchanged	1.8726	0.000686261	1.46622	up	-1.44209	0.117709	1.02503	unchanged	-1.424	0.120189	0.819011	unchanged	3.28035	5.97825	7.14679	10.9353	0.787644	2.32173	16.6365	3.34812	29.4762	30.6114	10.7299	1.95682	28.0767	15.4887	12.6261	17.7017	20.7213	16.891	34.2223	46.6933	65.4567	111.853	13.7159	10.628	6.58773	13.0865	44.1703	20.4284	10.3585	9.36393	23.9468	32.6229	2.37594
Bergenin	0.360396	0.00290012	1.59541	unchanged	0.78276	5.11122e-05	1.6165	up	0.0766805	0.636128	0.183627	unchanged	0.51071	0.0071961	1.29332	unchanged	6100.3	6661.22	7107.28	7862.71	6838.14	7288.58	8070.47	8204.84	9658.23	10611.2	8382.36	8809.58	13293	11144.3	13175.4	11904.7	9955.1	12541.1	9878.18	10844.6	12071.6	13724.5	9414.79	9571	7883.99	9201.97	14112.7	13423.5	12004.5	12453.9	13511.6	13844.4	15620.6
Omeprazole	-0.0199865	0.932948	0.0153524	unchanged	-0.867496	0.00416247	1.35969	down	-0.612943	0.236557	0.73064	unchanged	-0.111726	0.837461	0.134519	unchanged	7.90656	8.84462	8.89952	6.93987	11.0985	8.91437	5.98962	12.2632	7.80509	12.7622	5.80887	7.25084	4.77757	7.73833	2.91767	2.19186	4.65182	6.55457	2.84302	3.76826	6.62261	6.2476	9.63321	5.24325	4.69323	3.25203	4.55295	8.60697	0	1.36017	0	0	8.42122
Adenosine	-0.256822	0.120049	0.900226	unchanged	-0.822668	0.00280513	1.34923	down	-0.0127002	0.90369	0.132889	unchanged	-0.19196	0.0714654	0.976668	unchanged	939.179	1026.01	1215.06	1047.68	1273.23	1360.11	975.933	1198.05	761.038	712.015	889.587	1205.79	865.669	1040.84	547.81	449.846	468.372	506.799	585.293	637.805	674.06	580.405	747.248	662	485.336	597.128	699.426	710.441	627.566	732.847	457.465	495.971	636.734
Histidinyl-Arginine	0.0784611	0.789183	0.264807	unchanged	-1.2684	0.00655467	1.25974	down	0.052816	0.909277	0.0259318	unchanged	-2.65015	0.00715182	1.34487	down	15.859	14.4425	24.6054	17.5178	25.7919	32.6885	15.1665	17.1382	17.4576	29.2219	22.9937	36.2436	12.6078	16.9211	9.12082	10.2921	2.82062	2.57886	0.907081	2.74318	4.43369	6.75141	4.59066	5.14406	0	6.94764	3.49922	5.0276	3.79116	6.22063	1.0172	0	0
Tyrosyl-Proline	-1.83417	2.99508e-05	1.822	down	-1.89649	9.14099e-05	1.46811	down	-1.50226	0.0117765	1.32238	down	-2.08172	0.00458847	1.36664	down	29.359	25.8622	26.7263	19.7573	19.8784	19.9036	6.16365	7.28471	5.1063	3.99738	6.15455	10.9739	8.66765	11.9385	8.29709	9.09951	0	0	9.83102	8.68558	4.28478	3.34543	5.88459	4.91309	2.89211	0.855402	1.84787	0	2.66997	4.77606	2.05047	1.11128	2.29649
Quinate	0.771275	3.51818e-05	1.77555	up	0.697767	0.0919282	0.934698	unchanged	0.0119381	0.96884	0.0672588	unchanged	0.435166	0.136767	0.819438	unchanged	58.5558	58.8338	65.3271	51.6138	57.1844	78.8544	96.7492	126.314	99.1122	96.3819	109.73	103.85	81.2753	45.4615	131.946	172.689	89.6462	79.7175	45.488	49.827	74.0132	76.1832	75.2069	50.3822	24.3044	60.9501	39.2293	71.7969	76.7169	101.186	105.613	93.1484	38.7492
Donepezil	0.542842	0.230979	0.642108	unchanged	0.87526	0.0790176	0.973296	unchanged	-0.316254	0.3189	0.604749	unchanged	-1.20174	0.00148686	1.45444	down	366.987	285.026	96.8478	102.166	93.7763	82.8779	369.485	328.334	224.168	164.086	245.918	165.175	302.353	215.577	554.703	355.023	209.746	247.713	149.449	230.684	148.69	150.358	178.12	174.34	269.962	133.99	135.6	127.386	61.8559	99.7718	57.6277	139.215	47.3095
Galactosylsphingosine	0.461665	0.11593	0.949289	unchanged	-0.492209	0.133843	0.909097	unchanged	0.805851	0.0248237	1.16542	up	0.71359	0.048077	1.00968	up	1012.02	1116.46	1501.52	1148.74	2196.11	2451.14	1897.36	2487.48	1412.74	1810.99	2315.41	3056.84	975.523	1204.62	881.827	978.983	1279.25	1381.06	423.824	546.249	1187.37	1475.45	1352.41	1147.65	1003.89	1532.19	2265.22	2539.21	1550.71	1830.25	1003.41	1104.83	2434.25
Histidinyl-Serine	Inf	0.000665747	1.7956	up	Inf	0.00722034	1.35495	up	0.645512	0.0353928	1.16229	up	0.9922	0.230104	0.66748	unchanged	0	0	0	0	0	0	9.74747	9.19494	9.04275	10.6489	3.82498	5.86029	4.50823	0	8.04125	9.40108	9.33054	7.89023	8.40191	10.8438	18.1505	14.4744	18.7139	17.6691	15.9806	31.5212	14.8393	20.5955	26.6377	28.4804	28.2524	33.9308	0
Histidinyl-Tryptophan	-1.27058	0.00147271	1.55583	down	-1.31427	0.000735946	1.49695	down	1.32675	0.4292	0.490076	unchanged	1.89715	0.118343	0.824756	unchanged	27.4283	31.9963	23.3244	21.2394	20.2049	34.0432	6.5294	10.8314	6.05617	5.66076	22.3121	14.198	12.2125	7.42003	11.0325	10.4856	11.1004	11.3803	0	1.28561	0	0	1.72129	0	4.77889	0	0	2.76351	0	0	1.71187	3.155	4.29518
Taurodeoxycholic acid	1.04011	0.00312639	1.51157	up	0.981085	0.0208429	1.02714	up	0.930325	0.0210979	1.25169	up	1.2346	0.000413355	1.45803	up	7.19043	7.59734	12.6049	7.84078	17.6076	20.7089	22.2454	18.6978	23.0762	22.5202	30.8774	33.8296	14.1294	19.9016	19.2119	23.5984	30.3649	37.9775	11.429	15.331	3.99448	6.98367	8.85279	13.4972	12.0186	12.2409	28.628	17.98	24.6697	18.9731	17.9521	21.0546	29.3338
L-Norvaline	-1.0418	0.0213269	1.42556	down	-0.960925	0.0259162	1.12202	down	0.888347	0.00297304	1.52508	up	1.23015	0.0762877	0.987071	unchanged	193.128	372.88	460.726	420.205	218.057	207.691	168.876	160.469	125.943	143.891	153.04	157.382	91.8124	213.124	156.605	98.779	158.785	242.946	137.551	110.024	205.237	154.348	161.997	249.85	311.668	209.957	412.429	258.772	338.935	354.478	174.749	373.422	642.765
p-Salicylic acid	0.968447	0.00781835	1.44435	up	0.344165	0.125518	0.76151	unchanged	-0.133193	0.550748	0.416315	unchanged	0.277429	0.393517	0.467362	unchanged	40.6642	39.9561	48.0732	50.4094	71.3629	84.8437	112.219	163.94	75.7549	87.7284	90.7521	125.717	84.2437	85.6864	66.22	57.71	60.1642	71.6228	55.7582	70.0615	99.1701	101.915	94.4426	73.6622	83.0799	73.0854	90.3215	104.105	45.3685	55.3947	45.5839	45.6165	112.404
Albuterol	-0.047905	0.920849	0.169761	unchanged	-2.47634	0.0191144	1.18414	down	-1.70439	0.000626876	1.65641	down	-4.42631	6.58827e-05	1.6368	down	22.0537	18.7318	7.59961	5.62795	8.72658	7.28698	14.8723	18.1822	5.72393	2.32514	12.6765	13.9596	3.41826	2.089	2.2582	1.47735	1.81013	1.53086	9.74625	8.96329	9.21655	15.4903	10.4623	10.054	1.311	3.37398	2.13431	5.28481	0	7.51368	1.28801	1.68552	0
Apigenin 7-glucoside	1.40606	0.027329	1.26921	up	-0.775428	0.148564	0.813446	unchanged	0		0	unchanged	Inf	0.363217	0.526501	unchanged	6.74567	9.98061	4.42451	2.85012	10.4643	14.8621	30.9014	35.6483	10.1823	13.6202	12.6467	27.725	3.33419	7.93645	7.07607	0	4.54708	5.92398	0	0	0	0	0	0	0	0	0	0	0	0	0	0	0
Novobiocin	0.342289	0.19001	0.848815	unchanged	1.08255	0.00831855	1.30154	up	0.043089	0.82194	0.185588	unchanged	0.0566864	0.689703	0.175445	unchanged	26.7426	24.6127	33.6175	35.5367	27.0054	20.5708	34.3328	25.4759	48.0611	51.013	24.9269	29.2835	40.8112	34.4773	65.1947	86.2335	63.4728	65.7791	52.609	57.8818	39.4661	32.0232	49.419	57.2931	50.7717	68.2016	36.8913	37.9981	49.944	53.6379	53.2078	43.5988	54.5259
1-Methyladenosine	1.68206	0.0432413	1.12256	up	6.65074	0.19525	0.763896	unchanged	-0.350325	0.868871	0.125746	unchanged	1.25948	0.60844	0.283643	unchanged	0.925077	0.239852	0	0	0	0	0.861708	0.95078	0.362287	0.623603	0.37199	0.567736	1.26517	0.564382	75.6817	39.539	0	0	0	0	0	0	0.175141	0	0	0	0	0.137382	0	0	0	0	0
Methyldopa	0.373655	0.237737	0.702109	unchanged	-0.227474	0.425697	0.557027	unchanged	0.33321	0.193318	0.785096	unchanged	0.740633	0.00821366	1.29847	up	113.045	104.165	110.487	106.285	166.43	175.191	123.524	176.625	96.1451	119.727	241.185	247.689	87.3415	125.473	55.9562	73.8569	167.469	152.369	31.1099	27.8841	32.5358	29.8538	47.8488	35.6778	40.6732	43.4714	46.0756	66.8558	32.408	28.6647	54.526	36.4852	77.4294
Felbamate	0.607951	0.15386	0.888985	unchanged	1.13583	0.00166877	1.348	up	0.102895	0.688198	0.193049	unchanged	0.0277699	0.94131	0.0779233	unchanged	5.15095	4.61881	9.96974	11.4098	8.01514	4.71645	10.5706	5.56318	17.3358	16.326	12.0036	5.0794	15.4176	9.90444	13.6492	17.4958	19.6136	20.3454	26.4645	31.5587	44.9748	39.6726	16.5623	17.4822	26.8347	41.9521	32.6367	29.289	29.7759	29.2906	45.4771	47.7885	8.84416
Kaempferol 3-O-rutinoside	-0.0681722	0.34927	0.515401	unchanged	0.015789	0.901419	0.0738882	unchanged	-0.819077	0.0150393	1.31905	down	-0.0829935	0.719505	0.261243	unchanged	74843.5	77469.9	86762.5	90705	94196.2	88970.9	80017.3	74747.4	85589	82347.4	75668.6	90903.5	106059	103454	73810.8	69818.7	73248.7	92201.5	1472.52	1765.63	1022.9	963.785	1391.24	1409.75	492.013	421.999	1248.37	1218.48	637.189	531.028	1146.59	1714.06	794.976
1-Oleoyl-sn-glycero-3-phosphocholine	0.340853	0.193007	0.809488	unchanged	-0.467223	0.106367	0.960277	unchanged	0.730283	0.0217461	1.1886	up	0.705614	0.031064	1.08252	up	8354.58	8889.61	11328.7	9584.51	16166.9	18024.2	13433.1	17268.4	10281.4	12931.6	16343.7	21371.7	7512.44	9212.82	7000.07	7779.25	10000.1	10829.1	4028.95	4735.22	9475.59	11279.6	10623.9	9345.52	8450.65	11811.1	16969.5	18880.6	12204.2	13784	8570.52	9119.73	18786.1
L-Anserine	0.312717	0.521276	0.469447	unchanged	0.585499	0.0371906	1.10979	up	-0.599784	0.0104462	1.40876	down	-0.441134	0.172971	0.729677	unchanged	38.4834	39.9401	57.2806	60.0533	21.399	28.5037	38.5361	26.5108	91.6473	93.1724	30.8874	24.3669	71.8923	40.7597	77.4339	71.0674	53.7196	53.7544	63.1594	60.086	40.4174	51.718	40.7308	39.1687	25.9641	26.0774	37.3573	41.1782	34.3407	29.924	59.1248	47.9895	19.2288
Diosmetin	0.0485451	0.798379	0.263585	unchanged	-1.20576	0.00590331	1.27572	down	0		0	unchanged	0		0	unchanged	766.685	878.847	1134.19	1125.05	1456.82	1503.31	938.474	1293.09	1137.77	1315.29	950.948	1464.26	759.713	1075.44	322.239	246.774	249.925	322.123	0	0	0	0	0	0	0	0	0	0	0	0	0	0	0
Dulcin	0.17823	0.559954	0.35608	unchanged	1.29685	0.0090534	1.24906	up	0.943998	0.0619557	1.17763	unchanged	1.02222	0.0286224	1.20395	up	110.183	110.883	119.894	165.346	83.1454	63.1134	131.308	63.9403	188.379	155.723	118.365	80.6579	166.587	158.339	249.479	267.734	386.153	375.011	313.256	300.854	287.161	312.543	300.247	332.542	585.632	1077.69	309.656	296.971	728.38	554.262	814.765	814.428	332.036
Lipoamide	-1.65357	0.0664462	1.03826	unchanged	-2.48597	0.0370375	1.17939	down	1.02892	0.102606	1.01014	unchanged	1.59384	0.0918235	0.970117	unchanged	23.9476	20.5534	132.863	104.008	183.344	218.76	17.3558	23.5356	22.7427	39.9917	50.4842	63.1353	17.9968	34.6377	17.6141	16.1333	19.0398	16.5813	35.3787	19.8346	25.9906	29.6086	30.6163	32.8413	47.2633	33.8513	29.8968	101.845	110.759	31.9839	94.9858	35.3508	104.303
Histidinyl-Histidine	-1.10292	0.214085	0.775636	unchanged	-4.75036	0.048907	1.10706	down	0.457017	0.532434	0.395708	unchanged	-0.158141	0.845262	0.0740986	unchanged	0	0	66.7676	43.1503	54.6962	21.502	8.87579	10.7621	12.1978	17.2023	13.1732	24.4397	0	6.91488	0	0	0	0	55.5259	15.2728	66.013	45.3723	25.4258	37.2544	0	29.1502	28.257	77.2401	150.959	50.5184	15.3794	0	74.3083
Aldosterone	0.101396	0.577977	0.446601	unchanged	-0.993418	0.0143938	1.18831	down	-1.88928	0.24819	0.639629	unchanged	-3.8218	0.132999	0.87004	unchanged	13.9743	11.7173	14.5261	13.0587	15.8727	17.9175	13.8489	16.2051	13.9338	17.6783	10.1641	21.5758	10.1545	13.9917	7.93142	8.75467	1.62376	1.27629	0	0	0.69602	0	1.53989	2.16619	0	0	1.18831	0	0	0	0.311303	0	0
15-keto-Prostaglandin E2	0.664409	0.00509246	1.47839	up	1.39021	0.00107511	1.52639	up	0.0874741	0.763606	0.221546	unchanged	0.118559	0.481198	0.353487	unchanged	852.408	711.119	623.829	608.647	762.507	724.555	1384.14	1036.66	1167.71	851.433	1406.64	941.725	1698.42	1580.5	2735.87	1895.43	1728.25	1588.15	1274.51	1510.65	1015.64	1148.74	1214.83	1256.86	2444.27	1096.52	1283.97	1187.86	789.017	1083.47	1399.8	1598.02	904.977
E-64	0.672893	0.000753842	1.60509	up	0.571862	0.000857111	1.38787	unchanged	-0.112076	0.563358	0.388572	unchanged	-0.301261	0.152653	0.749802	unchanged	50.0822	55.8579	40.5593	48.3383	45.2495	35.8152	68.9546	57.9318	83.5985	74.976	66.883	87.518	66.4524	61.2772	64.0936	60.0981	83.1196	75.0719	122.45	118.951	105.667	117.905	80.9982	97.5033	77.6115	98.8467	88.8694	65.0904	126.223	138.736	118.124	121.685	59.8623
beta-D-Glucosamine	0.269729	0.0553264	1.19763	unchanged	0.470945	0.00865658	1.28598	unchanged	0.677877	0.00521253	1.52945	up	0.968629	0.00786356	1.37259	up	464.425	502.124	461.846	488.92	443.616	486.426	487.537	419.551	663.425	631.238	626.976	603.994	498.435	548.663	710.831	678.039	742.058	768.46	1171.4	1163.01	949.593	1217.19	1118.51	1165.36	1625.18	1993.89	1394.85	1459.05	2109.73	2271.94	1506.51	1529.4	3053.21
Cinnavalininate	1.1582	0.172907	0.838571	unchanged	2.47782	0.00377918	1.34679	up	-0.194798	0.459133	0.420559	unchanged	-0.793672	0.0262752	1.11765	down	46.2738	27.3497	144.381	237.905	116.744	41.4624	221.271	79.5944	593.818	136.67	201.374	137.845	461.709	317.297	338.446	830.638	868.387	604.48	538.872	812.094	808.973	405.233	528.718	657.474	571.511	893.281	483.038	373.935	567.537	388.245	607.586	537.953	125.024
9(S)-HOTrE	0.636227	0.0150092	1.34798	up	0.550323	0.318591	0.628168	unchanged	-0.843886	0.0578518	1.10918	unchanged	-2.31897	0.00315323	1.50389	down	1782.78	1589.48	1255.71	1063.18	1778.8	1604.44	2848.43	3095.23	2429.97	1850.84	1554.97	2324.51	4312.12	3516.02	1933.55	2443.03	499.12	584.819	2585.25	3377.4	1570.19	1170.81	1772.18	2065.54	338.497	543.087	1404.34	1002.01	1417.86	2281.52	320.116	322.805	432.758
Desacetylvindoline	0.687174	0.252993	0.590903	unchanged	-0.554446	0.506644	0.258391	unchanged	-0.953644	0.289475	0.683422	unchanged	-3.20589	0.0318706	1.19292	down	24.5114	16.5464	5.54969	3.07273	4.16716	2.5463	22.6122	19.477	13.3683	5.22601	21.4437	8.67365	13.1758	7.53851	12.2934	1.98928	3.40245	0	1.11737	8.33352	1.47516	4.03746	6.59407	2.14401	7.49054	0	3.2366	1.51063	0	0	0	2.56867	0
Mupirocin	0.0462345	0.888604	0.00816442	unchanged	0.243535	0.473513	0.507162	unchanged	-1.07052	0.0109268	1.34771	down	-0.503103	0.282692	0.56804	unchanged	96.5722	77.2726	37.4048	37.4968	38.0378	49.4657	84.7307	66.2375	41.1923	34.7837	65.2222	55.0338	92.7503	57.96	94.5062	64.8719	47.5296	40.4649	24.3686	27.127	42.4579	39.9279	26.2853	21.682	25.2509	9.5731	3.16192	14.7164	24.7338	9.15083	39.872	40.7388	4.5212
Salvinorin A	0.166014	0.395586	0.585215	unchanged	0.13937	0.610001	0.342898	unchanged	-2.46239	0.00138814	1.57087	down	-2.21778	0.00905767	1.25169	down	21.3844	26.6123	19.2373	27.0281	13.96	32.8523	25.8803	24.2472	19.4914	29.4472	30.5109	28.7022	25.3615	24.4194	42.0708	17.234	18.9631	27.3338	0.541395	0.813878	0.475684	0.356411	0.415721	0.852085	0.322704	0	0	0.21145	0	0.0927714	0.664029	0	0
Minoxidil	-0.0189777	0.887549	0.0105767	unchanged	0.71116	0.00303445	1.3508	up	-0.242069	0.608731	0.391206	unchanged	0.823189	0.285589	0.587978	unchanged	356.248	382.922	539.497	485.26	504.292	444.02	427.288	374.38	528.51	530.949	377.538	438.13	647.039	506.067	917.252	757.077	776.801	836.023	1307.47	1371.3	1270.81	1079.2	378.343	275.195	236.218	293.112	1250.74	1316.13	709.891	998.48	764.662	696.816	848.962
Isoleucyl-Isoleucine	0.853635	0.106137	0.970999	unchanged	1.06472	0.0625182	1.08341	unchanged	-1.85396	3.4067e-07	1.85958	down	-2.52237	2.08497e-06	1.71852	down	26.5762	23.6262	16.1624	23.8432	15.3519	15.6137	68.1818	51.863	34.4826	26.1962	12.9904	25.2524	74.9764	61.1262	42.5377	37.2209	20.5468	17.059	88.3563	101.953	84.9553	85.7404	75.1658	89.7789	14.6707	14.1937	21.377	23.6545	35.2736	36.325	14.8728	14.5432	13.862
Phenylalanyl-Glutamine	0.0735561	0.86108	0.228072	unchanged	-1.24226	0.0183065	1.21772	down	-0.0974108	0.662932	0.321252	unchanged	-1.69633	0.000118247	1.53657	down	254.321	289.486	749.267	685.483	514.422	754.685	225.703	293.548	612.76	1024.49	436.338	824.707	171.578	372.436	79.8222	134.398	336.359	278.227	188.647	273.497	342.289	319.501	231.453	299.531	183.91	389.516	222.003	187.982	255.443	308.013	129.799	163.084	34.72
Glycitin	4.06359	0.000527807	1.79624	up	3.74111	0.0152549	1.21501	up	0.955064	0.0155672	1.37051	up	1.29764	0.137173	0.831791	unchanged	19.6436	14.9835	38.0249	40.5332	11.7879	6.80846	390.49	313.003	503.935	470.499	315.708	209.884	168.507	82.3308	196.376	285.95	550.897	478.08	175.28	172.108	198.471	202.655	114.155	122.215	298.959	475.013	193.525	205.729	363.149	372.983	350.425	396.125	47.6169
9-OxoODE	0.985332	0.340054	0.522356	unchanged	1.5622	0.240737	0.759614	unchanged	-2.51369	0.0281035	1.34887	down	-5.15239	0.0160394	1.35327	down	393.725	207.812	13.4742	9.44215	22.8974	13.2698	539.357	422.594	141.031	50.3909	86.0833	68.4203	1051.78	205.446	351.621	265.762	29.8161	46.4035	345.469	1009.98	272.925	130.898	467.841	502.637	49.219	38.0904	123.534	34.9303	19.8873	212.338	2.24537	29.6684	5.46213
1,2-Diacetylhydrazine	0		0	unchanged	Inf	0.0276666	1.14515	up	-0.310167	0.487392	0.365157	unchanged	0.646844	0.00322535	1.35769	up	0	0	0	0	0	0	0	0	0	0	0	0	0	0	5.44905	3.79131	4.58899	4.10396	21.0698	15.9571	22.9143	19.3656	15.7441	11.4265	31.8405	22.6059	4.67136	6.54197	10.6267	9.59263	24.5664	31.6768	28.7553
Tyrosyl-Lysine	-0.919103	1.75295e-05	1.81907	down	-0.414834	0.0265803	1.02945	unchanged	-1.17769	0.00479526	1.43111	down	-0.386811	0.356958	0.547781	unchanged	24.9821	26.1282	29.753	25.7396	22.2146	22.1355	12.8236	16.4309	11.3438	13.139	12.0005	14.0918	22.947	23.4235	23.1121	13.3272	13.1973	17.2235	12.1233	14.0868	6.84026	6.19265	10.5864	10.2055	6.1832	2.93543	6.96859	4.50394	4.37663	1.57107	9.98006	8.64414	1.21584
N-Acetyl-D-lactosamine	5.1169	0.00769545	1.59191	up	4.62339	0.0287855	1.11388	up	1.23663	0.00121916	1.56295	up	0.98948	0.251618	0.643097	unchanged	2.27853	0.433555	15.6265	20.7467	0	0	180.395	136.024	393.624	371.254	179.704	95.2897	99.5876	45.9663	85.2131	94.912	305.804	331.888	47.7863	51.0543	55.4807	53.4638	24.6174	22.657	91.0938	120.964	62.6798	86.2528	109.106	130.944	76.5314	77.8479	1.46937
Grayanotoxin I	0.167575	0.564538	0.392034	unchanged	1.02322	0.0133052	1.16537	up	0.00419647	0.98055	0.0542636	unchanged	-0.0829312	0.618112	0.265196	unchanged	15.4121	13.9694	26.2726	24.6844	12.3896	13.4696	20.4796	14.4455	27.1731	26.8393	19.5355	10.8048	22.5172	22.3804	33.2817	37.9956	50.8697	48.7973	27.7665	26.4813	29.756	23.0982	27.0728	25.5361	28.9459	36.7099	15.6029	22.4889	26.8865	29.542	34.9184	28.352	19.8925
Ginkgolic Acid	-0.360044	0.0199283	1.25747	unchanged	-1.01988	7.65735e-05	1.48429	down	0.181931	0.405279	0.447828	unchanged	-0.174596	0.468481	0.39513	unchanged	147.251	194.301	160.717	147.804	151.907	191.514	97.7324	140.753	106.131	122.961	150.477	156.018	112.387	97.9935	83.2883	86.2264	48.4693	61.5856	61.8193	79.2559	75.0714	88.8893	79.9206	68.973	78.9518	55.4776	128.304	80.6522	67.6852	103.868	80.0757	86.6269	74.2643
13(S)-HpODE	0.452408	0.692981	0.184338	unchanged	0.959866	0.449701	0.542118	unchanged	-3.21587	0.0229745	1.3995	down	-14.727	0.0157552	1.35674	down	70.8504	33.4186	0.0106957	0.0269131	0.816042	0.160234	60.563	52.4824	14.9211	3.16882	8.53342	4.39224	115.525	19.7076	37.9338	26.5141	0.241396	4.86676	31.962	111.907	27.5426	18.8087	51.887	53.135	0.670162	1.5286	9.61709	0.890053	0	19.0706	0	0	0
Tyrosyl-Glycine	-0.145162	0.586675	0.344078	unchanged	1.20382	0.0600862	1.07751	unchanged	-3.01617	2.29583e-07	1.87424	down	-2.30519	0.000105588	1.59206	down	30.1709	31.8414	25.8737	26.7259	13.79	16.3737	27.5447	16.3851	28.1172	28.4696	14.7605	15.6402	50.5654	43.2084	98.0968	90.9625	24.0457	26.6101	21.4461	23.1621	18.0331	20.7251	16.7097	17.6279	1.22182	0	2.11873	4.80152	1.69073	4.71622	5.3762	12.7475	1.42095
PGG2	0.58615	0.000844179	1.63314	up	0.223752	0.151045	0.774353	unchanged	-0.143306	0.278227	0.764336	unchanged	-0.190826	0.301371	0.596024	unchanged	58.8258	54.6074	49.263	44.8335	55.1115	66.0286	83.102	95.071	73.6388	72.9159	72.1206	96.5625	76.0424	82.3948	57.7374	58.4185	52.4892	56.7272	46.0258	54.0434	55.3603	60.7004	62.7917	50.9298	35.0833	49.9539	56.3615	54.9576	43.224	59.0808	31.4615	37.3229	70.8331
Ascorbyl stearate	-0.0480349	0.774609	0.224119	unchanged	0.689398	0.0498847	0.996343	unchanged	0.619871	0.0623797	1.07926	unchanged	0.818272	0.0112873	1.21399	up	24.8631	23.8944	25.8159	31.1052	19.3589	23.9824	21.4797	18.4393	25.757	18.095	28.7744	31.5945	18.0573	25.8192	44.0831	49.1596	52.7856	50.4063	27.7247	32.2725	29.3469	26.7031	52.9178	41.7536	38.2234	52.8621	37.4218	55.4356	88.5625	51.3137	46.6968	47.9909	56.9446
Ethynodiol diacetate	-0.027136	0.942174	0.0334451	unchanged	-1.30818	0.0257763	1.11812	down	0.673719	0.46266	0.469526	unchanged	1.5316	0.00149483	1.45212	up	31.9144	9.73063	41.3307	36.9191	48.2288	48.4043	15.2229	17.0143	32.2227	47.1225	44.81	56.1009	8.82514	42.3041	10.9106	14.034	8.47535	2.89105	40.5648	14.4624	12.7423	21.896	10.4678	12.5141	10.4427	13.5741	6.37808	56.2725	85.3554	7.66998	78.9725	38.6757	54.0439
Lobeline	0.387626	0.590617	0.278055	unchanged	0.0344502	0.969909	0.120776	unchanged	-1.45478	0.0132496	1.28515	down	-0.0963014	0.85955	0.131329	unchanged	35.607	29.4072	15.5647	0	0	0	22.0955	10.6394	24.6993	18.9079	24.4089	4.66538	30.4074	25.2433	17.0716	0	0	9.80381	32.8477	33.1789	12.4257	16.2394	41.017	34.1749	25.7853	2.5012	9.19549	13.2837	0	11.2096	39.3322	34.1321	0.00805072
2-METHYLMALEATE	0.787979	0.000721952	1.62148	up	0.995654	0.000560033	1.42575	up	0.0460164	0.691576	0.278455	unchanged	0.550225	0.000631111	1.03266	up	27.1409	27.3099	26.441	37.5097	35.7727	46.0023	56.579	66.7097	43.1059	52.0862	58.8998	68.2548	50.8496	50.4733	72.6275	81.1155	73.1906	70.8921	81.2511	86.1327	104.384	88.9554	110.359	98.7492	110.451	117.206	94.9985	98.018	76.0527	91.5736	121.77	110.57	156.08
Triamcinolone Diacetate	0.0975195	0.577382	0.311444	unchanged	0.310075	0.402529	0.565505	unchanged	-0.661257	0.00201401	1.63982	down	-0.733927	0.00327226	1.32727	down	2766.03	2525.4	1450.19	1496.92	1708.53	1924.51	2428.66	2180.37	1962.19	2004.32	2010.28	2115.96	4124.95	3182	2959.13	2119.79	1138.37	1193.82	601.783	643.179	653.805	668.217	469.401	443.499	417.736	331.914	343.38	414.219	323.991	369.183	425.971	366.594	205.456
Atenolol	0.532338	0.337877	0.631427	unchanged	0.644648	0.482528	0.430738	unchanged	-0.916168	0.0759165	1.10554	unchanged	-1.04409	0.0374724	1.10305	down	2.94688	1.73197	5.5608	4.16282	0	0.941406	2.5485	2.63358	4.86604	6.90568	2.12416	3.11345	6.86354	11.3062	2.68853	2.23418	0.895482	0	5.32138	7.96474	5.19333	7.67313	7.11634	9.70122	0.794238	1.40547	1.6885	2.53212	6.54216	9.808	3.12987	7.27113	0
Diethylcarbamazine	-0.869307	0.0530984	1.22342	unchanged	-1.12473	0.0305403	1.11144	down	0.999771	0.00755654	1.46432	up	1.42289	0.0831413	0.970713	unchanged	7.66393	22.1525	28.1548	23.3773	12.9234	12.7845	11.6839	10.155	6.92507	9.08855	12.0705	8.68063	3.37821	13.2006	6.98693	3.48776	9.423	12.6182	7.49788	6.32766	12.3338	9.60604	9.57915	14.992	22.1692	12.8119	25.9298	12.1514	24.2367	23.3547	10.8303	23.334	44.0782
Gemcitabine	0.153878	0.469428	0.557245	unchanged	-1.3406	0.00556665	1.2773	down	0.324007	0.669957	0.308821	unchanged	-0.143283	0.886698	0.0901379	unchanged	48.8522	57.3221	74.5162	73.4118	94.8116	104.554	64.3736	91.6159	81.2929	97.0907	63.3559	106.78	48.9436	69.0879	18.2729	13.8118	11.8196	17.1192	0.185504	0.0454677	0.0031548	0.11567	0.217407	0.0130586	0.111101	0.293389	0.12445	0.0056851	0.038208	0.15354	0.0226282	0.0178459	0
15-keto-PGE1	0.0560458	0.732916	0.17832	unchanged	0.406793	0.0983159	0.981682	unchanged	-0.820691	0.000756271	1.63185	down	-1.24883	0.000725319	1.4718	down	22.7235	23.9982	19.3364	23.1021	16.6324	16.805	25.6965	25.9134	19.557	23.7197	17.859	14.7084	33.9913	25.35	28.255	37.4981	16.9177	20.5199	15.7746	20.7181	21.1634	15.7341	17.1183	14.48	7.05045	11.6063	10.0196	8.34559	8.05778	14.3617	11.4153	13.2426	2.6956
Prolyl-Tyrosine	0.649177	0.0441213	1.20781	up	1.08358	0.00582354	1.27485	up	-0.227823	0.353728	0.583538	unchanged	0.309086	0.222485	0.660765	unchanged	14.8132	8.34906	30.8836	24.7916	22.4835	18.6619	25.2055	27.0587	38.0888	46.9269	26.1639	24.7223	30.4566	30.7596	57.2167	58.9634	38.4495	38.4326	35.8258	37.4238	38.9909	29.9172	47.4698	31.0896	10.9944	39.0479	28.4335	32.9934	45.6501	31.3559	29.4689	34.2493	68.1837
Leukotriene C4	0.29507	0.169929	0.903314	unchanged	0.489456	0.438753	0.546387	unchanged	-2.77324	0.051941	1.12805	unchanged	Inf	0.0311607	1.17404	down	8.44485	6.77519	4.48215	4.71137	3.91348	7.9469	7.37568	8.02266	6.08311	9.26008	6.96368	6.80092	18.9328	9.53181	14.0433	3.64544	1.62999	3.14226	2.34565	1.62314	5.17507	3.09686	0	7.70829	0	0	1.82439	1.09367	0	0	0	0	0
Fastigilin B	0.139465	0.529773	0.407109	unchanged	0.113691	0.581924	0.20196	unchanged	0.429417	0.168426	0.799224	unchanged	0.694102	0.0336535	1.09041	up	349.352	392.779	618.141	683.94	589.858	523.861	444.721	367.782	625.617	679.016	780.184	581.131	450.349	520.459	472.668	502.013	722.634	748.736	444.696	457.061	359.188	402.089	714.969	612.841	289.342	525.382	673.676	781.789	1002.62	754.923	812.726	758.431	1290.92
Tacrolimus	-0.552234	0.00513988	1.48683	unchanged	-1.01441	5.85854e-06	1.58122	down	-0.0452933	0.84605	0.05091	unchanged	-0.0386301	0.829036	0.146346	unchanged	234.943	224.755	206.561	202.071	224.835	259.879	214.753	183.807	138.916	114.175	156.973	114.103	106.133	108.489	156.088	84.5807	113.618	100.888	156.689	142.12	92.574	91.7036	152.302	151.927	192.606	86.7406	131.972	148.277	99.355	104.032	158.382	119.368	132.758
Mepivacaine	0.858039	0.00996887	1.46734	up	0.77049	0.0758367	1.00714	unchanged	-0.226843	0.470509	0.418456	unchanged	0.546346	0.0142257	1.2842	unchanged	12.6853	11.5544	11.5924	12.2569	10.1813	9.27791	12.1978	29.5469	22.5491	18.1496	20.3632	19.6295	13.5902	15.1906	35.4926	22.7729	14.973	13.2077	24.7305	29.03	50.5525	59.0339	45.03	53.049	55.3821	45.5052	20.946	16.4594	47.2159	37.8806	69.0458	64.5153	61.196
L-Phenylalanine	0.459703	0.0134858	1.4419	unchanged	0.840391	0.00191374	1.42941	up	-0.339191	0.0782051	1.04138	unchanged	-0.10759	0.530249	0.39052	unchanged	33.1677	30.9223	30.288	37.496	31.3871	31.6616	40.9553	34.5351	55.309	50.3409	49.5422	37.3867	51.7988	46.6095	47.903	66.9265	73.8401	61.938	51.5734	54.5123	32.6347	33.563	35.7845	41.4766	29.24	37.0806	31.6469	27.7844	33.0852	38.4238	38.2891	44.5122	40.1285
5'-Phosphoribosyl-5-amino-4-imidazolecarboxamide (AICAR)	0.0810385	0.824858	0.0393803	unchanged	-1.616	0.0113943	1.13978	down	-1.33986	0.247995	0.789603	unchanged	-4.56144	0.0812183	1.0375	unchanged	622.679	704.599	540.766	519.152	449.586	321.436	702.499	1084.12	325.824	303.931	492.222	432.102	571.917	330.121	61.8367	36.4299	10.1302	19.9016	25.1339	64.2964	1.15059	5.66943	15.8154	14.7155	1.44095	0	14.9722	24.2186	0	9.45436	0.293576	0	3.30962
Lisinopril	-0.164563	0.531174	0.428802	unchanged	0.63551	0.02769	1.07443	up	-0.520957	0.0071902	1.35935	unchanged	-0.100303	0.5596	0.336479	unchanged	73.3432	65.5395	62.1468	78.7577	46.0563	27.1419	53.123	43.0072	67.7662	70.0571	47.5608	33.4189	68.6967	55.5291	99.3137	100.858	118.607	105.354	74.0519	79.6534	64.9774	54.1788	70.2622	56.5903	57.1715	61.9943	37.0411	35.8262	42.1042	44.4271	83.1146	70.0406	55.5317
Isoleucyl-Phenylalanine	0.118463	0.579339	0.429301	unchanged	1.20487	0.0324198	1.07015	up	0.362973	0.044706	1.15029	unchanged	0.43662	0.00545314	1.29573	unchanged	8.01579	7.62494	10.2987	12.5604	6.99406	8.91572	9.63573	7.02602	11.8787	13.9181	8.02218	8.58502	13.3976	12.7296	14.5679	17.6242	33.902	33.2021	16.0181	18.9949	23.7905	22.0316	22.1073	18.525	24.9571	35.3281	23.9447	20.1851	27.9875	23.8134	23.6686	24.0319	27.0922
APGPR Enterostatin	0.117172	0.660333	0.215321	unchanged	1.40767	0.0289654	1.09948	up	-0.0463799	0.908661	0.0294371	unchanged	-0.363817	0.25211	0.635475	unchanged	16.7144	15.8102	13.0505	13.7348	6.20547	7.63891	14.371	11.2494	14.0501	15.1657	17.2795	7.22776	11.9303	13.5022	33.2597	41.708	52.8482	40.8364	37.8221	38.0185	18.9476	18.2828	24.9344	26.7036	32.5891	48.0034	2.85849	18.6104	35.7461	21.6905	34.6363	26.4746	10.5682
Butabarbital	-0.196361	0.370597	0.612421	unchanged	0.332746	0.178359	0.656867	unchanged	0.377223	0.385916	0.61652	unchanged	-0.77651	0.0201302	1.16598	down	116.473	136.696	158.934	182.172	103.717	89.1242	101.359	82.2797	125.97	121.646	155.609	100.093	137.812	152.571	122.929	134.624	233.302	210.063	56.5063	40.5765	43.6834	44.1628	60.1076	47.6555	96.2689	118.335	23.0931	33.2815	61.2795	47.9021	47.9988	45.7516	19.1143
Histidinyl-Glutamine	-0.0154109	0.923154	0.0514273	unchanged	-1.06385	0.0106073	1.24141	down	-1.86141	0.076166	1.15306	unchanged	-1.75568	0.08309	0.923872	unchanged	629.683	735.517	579.881	524.901	607.827	672.333	461.14	752.275	564.476	591.547	505.668	835.19	490.927	619.236	232.381	223.59	120.965	106.794	81.4883	78.1825	187.325	408.288	98.2811	110.328	1.91028	21.6711	52.9604	45.994	68.1893	74.5448	46.0897	43.1701	21.7112
9(S)-HpOTrE	0.825254	0.00558011	1.49012	up	0.809043	0.161264	0.834877	unchanged	-0.833356	0.0331035	1.22534	down	-2.0228	0.00140281	1.5691	down	912.542	949.308	627.905	560.951	950.334	817.793	1608.54	1859.52	1597.34	1233.1	855.134	1384.59	2425.12	2266.92	1294.23	1703.27	337.924	415.377	1626.01	2187.88	1154.02	1022.56	1174.75	1526.85	231.666	447.326	863.937	764.076	1027.33	1543.85	322.795	345.386	274.626
Sapindoside A	0.327874	0.66012	0.215046	unchanged	0.719189	0.293337	0.623221	unchanged	-1.12273	0.000416614	1.64883	down	-1.42657	7.10379e-05	1.56423	down	64.317	55.6627	1.83567	2.98744	2.34734	8.60974	40.9966	38.2197	27.7261	19.0842	21.2878	23.0863	35.0088	18.0118	46.3936	33.3934	50.3107	40.3774	67.3922	89.7014	102.835	102.106	78.4495	71.1592	40.5038	62.981	51.3626	25.5025	24.1421	30.4673	31.417	41.8092	17.166
4-Androsten-17.beta.-ol-3-one glucosiduronate	-1.30033	0.0392256	1.24092	down	-0.930475	0.0895733	0.854773	unchanged	-1.62083	0.00294678	1.62826	down	-1.58033	0.00283859	1.36349	down	41.1173	40.3797	22.8272	19.4565	16.6111	9.82813	19.2788	15.4646	11.1785	10.6732	0	4.39917	11.2384	3.6006	8.3718	13.3983	27.2609	14.9482	34.3638	52.0935	68.6607	66.4926	36.0267	34.1417	9.55019	15.2535	19.2168	7.62093	21.152	22.0779	26.9745	27.9494	7.72493
Glycyrrhizic Acid	0.994054	0.0355853	1.15771	up	0.5819	0.120092	0.797013	unchanged	0.167707	0.576283	0.406626	unchanged	0.0243325	0.906388	0.0311421	unchanged	38.9111	15.2789	205.811	198.934	183.436	148.506	218.069	202.725	284.837	201.731	458.453	209.434	179.296	234.884	236.694	192.102	170.666	170.16	287.16	269.729	200.971	198.874	223.125	245.968	474.048	283.26	223.242	289.034	141.458	190.55	203.111	348.439	174.401
N-Acetyl-L-phenylalanine	0.717673	0.036057	1.21522	up	1.65066	0.0114809	1.32411	up	1.07681	0.206754	0.773008	unchanged	1.75393	0.0987509	0.891313	unchanged	57.3993	62.1655	77.0343	78.2004	42.6139	40.8789	130.656	57.6729	139.197	106.362	68.7711	86.5627	135.498	132.359	316.421	265.079	132.699	142.899	24.7999	20.2582	38.4523	26.122	115.283	59.7617	18.7728	246.88	43.4421	48.407	97.7733	145.212	39.192	38.9873	200.037
20-hydroxy-PGF2a	3.11516	0.000320016	1.80926	up	-0.37638	0.111401	0.823482	unchanged	2.67378	0.00142552	1.70156	up	-1.7222	0.00521054	1.29245	down	134.642	115.749	75.5031	99.694	119.481	149.137	761.633	785.51	1179.21	1004.3	875.744	1408.75	81.5105	41.1818	87.0555	101.933	106.507	116.606	70.9293	90.5966	109.169	123.222	49.1387	46.6871	772.674	640.009	361.621	305.158	480.09	565.48	56.0614	29.4435	15.3849
Prolyl-Glutamate	1.17728	0.281179	0.678858	unchanged	1.90925	0.000757249	1.43538	up	-0.600595	0.277405	0.617256	unchanged	-0.895758	0.167709	0.737726	unchanged	0.940897	1.17527	0	0	0	0.941658	0	0.731697	1.0406	2.00851	3.13446	0	1.72888	2.33128	2.26039	1.37239	1.62519	2.16748	3.55858	4.21951	8.23045	4.06189	2.98541	6.17948	0.943699	4.8764	2.97101	1.20992	8.25794	1.02118	1.69566	2.73336	8.35743
Valsartan	-1.6151	0.228119	0.830519	unchanged	-0.0133477	0.98674	0.047769	unchanged	-0.381723	0.580781	0.29809	unchanged	-1.59974	0.0118678	1.24094	down	2478.3	2399.26	197.68	209.261	260.967	196.253	460.268	302.019	296.599	235.731	362.999	216.726	481.751	256.514	1625.54	1194.98	1010.96	1119.1	459.517	531.113	226.622	237.34	216.634	261.369	819.662	231.857	127.873	118.154	54.6706	131.088	154.047	270.757	11.0685
11(Z),14(Z)-Eicosadienoic Acid	0.255877	0.303083	0.629038	unchanged	-1.78546	0.0011084	1.40667	down	0.488032	0.395968	0.455581	unchanged	-1.41064	0.00344968	1.38832	down	1426.77	1718.5	963.723	1095.96	1732.02	2203.75	1427.86	2105.5	1506.79	1280.44	2079.7	2514.28	706.918	985.362	216.807	355.119	161.55	225.822	1000.75	1315.46	779.641	470.793	1212.88	1020.54	311.83	584.257	1443.24	1785.38	946.551	3063.51	173.355	261.31	444.362
9-cis-Retinal	1.23214	0.361942	0.578672	unchanged	2.07493	0.298145	0.629208	unchanged	-0.699679	0.0283683	1.21163	down	0.851912	0.273727	0.604303	unchanged	0.278991	0	0	0.0171056	0	0	0	0.253805	0	0.238466	0	0.203306	0	0	0.660922	0.586602	0	0	20.3901	21.4719	15.7995	16.6773	12.8325	9.15904	13.1935	13.3843	9.68926	11.5896	7.04763	4.40712	17.1831	17.144	8.55119
Glycocholic acid	0.878408	0.277036	0.717143	unchanged	2.28564	0.0856802	0.868515	unchanged	-1.46164	0.00399557	1.45638	down	-0.663979	0.138715	0.765266	unchanged	1.1016	0.678464	0	1.08621	0	2.51821	3.76851	1.20972	0.850681	2.04941	2.02021	0	2.17668	0.51623	0	6.8078	9.41171	7.34132	9.53586	8.14476	12.2448	11.326	6.09996	7.4507	2.19419	4.11016	0	1.80857	8.66082	3.12374	9.76427	11.9142	1.16235
11(Z),14(Z),17(Z)-Eicosatrienoic Acid	-0.00691393	0.995337	0.0610609	unchanged	0.173927	0.879723	0.208406	unchanged	-3.484	0.0225981	1.3771	down	Inf	0.0168958	1.34005	down	33.3699	17.4665	0	0	0	0	17.2119	21.1431	6.26268	1.52581	1.49101	2.95891	25.8909	7.30311	10.9711	13.1848	0	0	12.6342	30.6319	8.39963	3.28321	10.3889	15.3758	0	0	1.01682	0	0	6.19689	0	0	0
Xanthohumol	0.209609	0.248919	0.737453	unchanged	0.59845	0.00369772	1.26224	up	0.70469	0.0427268	1.15122	up	0.654765	0.0447133	1.06841	up	18.5632	20.9762	29.1985	34.5758	25.8588	26.0938	26.9437	21.8907	30.2769	38.0755	34.371	27.9881	36.6443	35.9598	36.7095	33.2418	41.3147	51.2169	12.7452	11.3106	17.3546	18.081	7.83032	9.69733	21.3777	34.5545	15.906	20.9335	17.113	15.6407	24.705	13.4014	24.3911
Tylosin	-0.43141	0.0691434	1.08304	unchanged	-0.359452	0.128705	0.661076	unchanged	-0.837564	0.221017	0.685781	unchanged	-3.00138	0.0342155	1.17902	down	22.6933	21.8574	14.4998	17.1085	13.9669	17.3476	10.8026	12.8184	11.7231	12.8971	21.5137	9.94067	17.567	9.35485	20.0217	12.9109	8.59427	15.3227	18.9233	15.0608	1.87001	0	15.6826	10.9665	10.0464	6.10109	4.27705	7.84738	2.53414	4.16999	0	0	0
Jasmonic acid	-0.464211	0.242409	0.624867	unchanged	-1.9329	0.00623587	1.40512	down	1.02214	0.0404499	1.18554	up	1.38902	0.0487221	1.08916	up	26.2042	28.2758	65.6741	46.5551	67.1375	76.0389	18.7741	36.8593	30.6596	38.2373	28.2714	71.8243	15.0465	21.998	7.68734	12.1245	13.0913	11.2124	19.2218	16.9822	27.5797	31.9609	25.1802	26.9205	10.2658	39.5878	73.7137	60.1593	65.4674	51.0699	24.4439	24.1252	123.567
L-Lysine	0.627001	0.00774336	1.0645	up	-0.131045	0.617297	0.292464	unchanged	-0.714903	0.488559	0.433034	unchanged	Inf	0.0425129	1.14479	down	6.22	5.83	6.84	6.53	6	8.94	10.69	10.74	8.96	10.65	10.77	10.52	7.08375	10.8031	4.61652	4.25165	5.05776	5.03436	0	0.402463	1.19031	0	0.80414	0.79187	0	0.764844	0	1.17791	0	0	0	0	0
17-beta-Estradiol-3-glucuronide	1.40873	0.0153003	1.37793	up	2.72795	0.0417092	1.16818	up	-2.05791	0.0439745	1.26219	down	-0.68619	0.27892	0.557176	unchanged	4.02295	4.04551	0.761102	1.13502	0	2.9781	3.67025	5.20402	8.91652	8.47269	3.78769	4.31206	16.3956	8.04804	31.0407	21.6194	0.886582	7.7564	22.027	30.9401	49.6955	65.0309	10.0914	11.2239	2.12835	0	18.1189	13.905	8.16407	3.07687	28.4414	38.3879	13.2935
Phenytoin	1.82679	0.00321268	1.61679	up	0.14518	0.805697	0.197317	unchanged	-1.78989	0.0498165	1.24876	down	-2.07125	0.0385949	1.08297	down	5.94219	3.37597	3.61597	3.45381	5.37623	7.23213	16.4435	28.3237	11.989	15.4943	12.3367	18.2765	11.4383	10.4382	4.31022	1.92538	1.20683e-06	3.95399	0	3.03638	2.16206	4.54821	4.05119	1.6219	0	0.638008	0	1.41711	0	2.40416	0	0	2.32747
Adenosine 2'-3'-cyclic monophosphate sodium salt	2.11253	0.00340084	1.58577	up	1.23599	0.00348663	1.35144	up	0.490613	0.335302	0.56671	unchanged	1.90898	0.0238394	1.16785	up	29.2929	30.5634	24.9459	18.7123	30.8253	51.8627	139.554	211.585	101.047	62.7898	137.216	153.039	90.9795	105.3	72.2548	47.2316	55.1217	67.6987	54.5448	67.8206	197.111	209.702	574.847	342.478	155.834	256.569	502.543	456.864	281.93	378.657	272.846	332.446	1599.29
Isoleucyl-Glutamine	-0.0204659	0.938229	0.0640309	unchanged	-0.75849	0.0244446	1.16883	down	-0.336655	0.243222	0.7292	unchanged	0.137717	0.769486	0.16973	unchanged	31.9537	38.7076	66.4405	64.1346	61.6322	79.7351	42.0951	42.8996	51.3742	72.7434	46.6241	82.0415	34.2218	51.2221	25.7495	33.1819	31.2215	26.9213	8.07218	6.7422	8.49881	14.0985	12.8165	13.0279	2.61576	10.5695	7.88618	8.76324	10.7025	9.55387	5.1408	4.23465	25.5958
6.alpha.-Methylprednisolone	1.7044	0.00444295	1.49509	up	0.700235	0.299629	0.602449	unchanged	-0.361621	0.228132	0.722997	unchanged	0.210244	0.762005	0.153218	unchanged	2.64651	1.31014	0	0	0.994132	1.95321	4.10198	1.66626	3.22803	5.58992	4.63671	3.2767	3.02431	2.97799	1.49116	2.61998	1.10395	0	96.0637	75.5098	86.7661	43.9779	64.0609	57.7659	30.3261	31.3388	59.1467	76.5749	47.726	84.9947	32.2353	26.997	37.3975
Astemizole	0.762668	0.014596	1.31927	up	1.29134	0.0123317	1.2591	up	-0.349189	0.0522104	1.09754	unchanged	-0.460225	0.0304977	1.12253	unchanged	42.1941	33.8718	28.2417	27.7466	25.008	15.2538	60.9177	44.79	63.2395	56.2861	35.4253	31.6973	43.1476	36.8535	92.7425	105.898	80.257	62.8535	228.613	216.717	195.288	191.206	185.419	221.702	137.115	202.213	131.686	111.549	219.176	170.863	224.452	188.336	111.313
1,3-Dicaffeoylquinic acid	0.262524	0.265519	0.731851	unchanged	0.926224	0.00233873	1.27706	up	0.0842237	0.54456	0.364968	unchanged	0.230545	0.340365	0.546834	unchanged	3132.73	4268.63	7293	8754.57	7238.17	5844.8	6547.67	6304.37	8924.31	8987.61	5823.05	7235.76	8751.05	10452.4	10200.7	11168.1	12943.5	15905.7	6063.18	6943.57	6674.11	6533.13	5589.21	5791.94	6359.31	6874.83	6171.1	4616.19	8721.39	7112.42	5818.08	5522.31	8548.53
Arbutin	0.408004	0.0143703	1.36365	unchanged	0.962954	5.20214e-06	1.61628	up	-0.299543	0.00517087	1.46052	unchanged	0.131287	0.472048	0.381001	unchanged	2492.91	2711.39	3086.36	3525.15	2627.68	2525.45	4015.47	3760.74	4328.53	4376.97	3181.66	2851.85	5215.91	5002.68	6292.11	5858.62	4876.27	5831.93	4177.71	4194.39	4422.15	4993.74	5361.48	4954.81	3767.71	4297.74	3839.52	3886.71	3462.67	3580.64	3383.64	3735.14	5762.63
2-hydroxyhexadecanoic acid	-0.064432	0.774215	0.0941958	unchanged	-0.930797	0.0136822	1.18872	down	-0.0263066	0.802917	0.192626	unchanged	-0.531701	0.000100655	1.54671	unchanged	586.27	593.614	784.149	732.65	1060.43	1180.24	804.754	933.689	525.817	811.071	669.372	976.995	492.336	760.5	448.923	452.012	191.501	244.708	586.992	605.791	676.937	697.768	740.779	721.376	525.8	664.073	588.27	649.603	796.482	732.604	525.96	453.204	482.511
Roxithromycin	0.30351	0.126857	0.823057	unchanged	0.0140388	0.944642	0.143956	unchanged	-0.378153	0.105033	0.97216	unchanged	-1.15602	0.000207579	1.57288	down	132.987	110.875	91.4774	70.7255	80.5093	90.5943	149.047	132.236	105.207	88.8373	138.323	98.6568	111.411	85.0501	135.945	95.9473	83.0688	71.3905	112.041	142.066	108.434	125.719	133.37	117.922	159.074	88.0786	90.8497	100.365	65.137	65.5226	67.0056	86.3683	26.2741
D-FRUCTOSE	0.915381	3.66694e-05	1.80409	up	1.28698	1.11232e-05	1.56331	up	0.0998423	0.77931	0.0885135	unchanged	0.589008	0.00173734	1.20555	up	5.79136	5.82457	6.0355	7.33251	5.29369	9.50655	13.4424	11.3954	12.3892	13.0779	13.8177	10.9131	15.2096	13.5885	15.9814	14.6646	19.0947	18.541	22.5271	25.2664	37.3972	30.412	26.4588	26.4896	29.9344	17.243	25.5989	37.064	36.1399	54.6487	32.91	35.68	44.35
Ile-Ala-Arg	0.545811	0.0495014	1.08614	unchanged	0.449103	0.159333	0.752922	unchanged	-0.552947	0.0120663	1.37388	unchanged	-0.792666	0.000258843	1.51808	down	28.6519	24.1362	13.8687	8.70766	16.1974	23.5935	35.6693	32.3897	27.0507	18.4202	29.5366	25.0421	30.8415	30.1614	34.1105	15.8252	31.1729	15.0977	36.8197	42.8921	46.4164	47.1754	53.7463	46.2053	31.1952	22.1857	40.1501	42.6787	31.4822	18.566	28.8114	24.0427	17.1496
(4Z,7Z,10Z,13Z,16Z,19Z)-4,7,10,13,1 6,19-Docosahexaenoic acid	0.845264	0.0726062	1.06077	unchanged	0.193905	0.780203	0.220352	unchanged	-1.98903	0.00671317	1.46511	down	-5.75448	0.00248741	1.5291	down	9.00408	6.76035	5.54635	3.35788	10.662	10.3524	19.4438	22.7058	10.8212	7.7069	6.90313	14.4932	22.0656	15.2432	5.84897	9.09708	0	0	14.4969	21.089	7.96212	9.18841	7.31469	11.9792	0	0	5.68505	1.25378	2.8277	8.37852	0	0	0
Oleic Acid ethyl ester	0.241349	0.434269	0.611471	unchanged	-5.31376	0.00310016	1.4547	down	Inf	0.0208675	1.3138	up	0		0	unchanged	3.71044	4.97771	4.63415	2.69834	3.21174	8.55968	3.28505	5.47391	6.92766	5.52417	4.71479	6.92737	0	0.698745	0	0	0	0	0	0	0	0	0	0	0	0.837023	1.45826	2.55735	1.20964	3.02641	0	0	0
Hexanoylglycine	0.690472	0.0243277	1.33449	up	1.42586	0.000951946	1.46261	up	-0.278501	0.226592	0.657635	unchanged	0.20415	0.233768	0.640637	unchanged	17.9808	14.7178	30.8818	28.5442	23.0465	27.2675	43.2308	49.5787	42.4536	44.8643	19.7322	30.0093	43.4854	50.5039	85.0065	79.3026	62.9769	61.4205	388.746	351.6	453.539	330.159	432.401	352.297	489.772	422.833	207.959	218.625	270.744	293.502	304.942	381.657	546.305
Budesonide	0.348292	0.452638	0.474092	unchanged	-0.562409	0.282235	0.66122	unchanged	0.634451	0.0404612	1.23936	up	0.684821	0.0416568	1.12172	up	87.4266	54.8835	544.265	476.22	536.054	559.042	338.519	328.667	407.689	350.008	882.216	567.316	194.002	417.51	260.351	207.924	254.005	195.184	573.604	391.098	445.74	478.249	388.158	436.426	878.813	709.83	556.612	1029.84	626.841	410.012	598.632	606.732	781.427
Carnosol	0.37801	0.0475	1.21794	unchanged	0.0446973	0.856566	0.122173	unchanged	-0.766036	0.02391	1.24672	down	-0.640233	0.0655757	0.964896	unchanged	15.9714	17.4043	23.3374	21.181	16.0846	21.1803	21.2137	19.0607	24.5261	34.1843	25.414	25.256	14.3602	21.0568	25.4272	30.8182	13.5886	13.5318	16.1195	22.3885	13.2986	13.0023	11.251	11.7377	13.1305	12.3122	3.57707	5.97789	8.30874	8.32138	15.5223	11.3178	5.18446
Glycyl-Methionine	0.206275	0.708739	0.317658	unchanged	-2.58822	0.0544665	1.07987	unchanged	0.913262	0.0269551	1.28087	up	1.23203	0.110169	0.905746	unchanged	0	0	49.5421	41.5158	46.2816	68.1193	18.7178	31.8762	27.7589	42.0221	46.0236	70.6405	4.85705	17.8844	3.18572	4.51628	1.87251	1.85004	27.3665	16.6984	32.9611	25.2687	35.111	35.7456	36.3128	50.4448	38.5908	83.6446	76.003	41.0999	33.2774	24.189	137.424
Prednisolone Acetate	-0.216371	0.504191	0.426434	unchanged	1.25165	0.039373	1.02739	up	-0.558658	0.0745285	1.08567	unchanged	-0.302405	0.287849	0.548938	unchanged	158.137	121.92	263.717	304.141	155.427	113.954	189.779	107.575	202.165	191.718	171.304	99.1476	177.473	154.594	469.015	530.155	689.629	639.574	294.489	291.377	340.008	249.233	160.845	122.854	187.139	180.686	116.263	189.343	169.274	147.728	279.584	230.116	150.319
5-Oxo-ETE	0.29276	0.00898711	1.47182	unchanged	0.00750797	0.956214	0.0882783	unchanged	0.178719	0.477497	0.390181	unchanged	0.600517	0.0169532	1.23287	up	13.421	13.1647	13.28	12.8841	15.2184	17.6727	16.7458	14.9202	17.8218	19.5169	17.9176	17.9862	11.6471	14.1219	12.497	12.7451	16.768	18.3086	11.8064	11.1685	12.7615	15.2781	15.2473	16.0691	8.31764	10.6627	20.8315	22.4078	15.734	15.2349	18.3642	16.6585	29.6996
Oxytetracycline	-1.37494	0.000488068	1.64493	down	-2.54707	9.85037e-06	1.58483	down	-0.292365	0.163149	0.858803	unchanged	-0.259717	0.237381	0.657987	unchanged	92.0018	97.178	74.6113	55.8996	78.6535	86.7814	28.6938	64.2083	14.0424	19.8053	21.1288	39.1708	18.1687	22.8212	17.3903	19.9319	3.38975	1.30415	42.1739	54.125	59.0923	68.7651	76.315	57.9342	58.7254	48.0316	49.9245	34.2644	34.0349	67.6799	36.3476	44.2174	48.7527
D-gluconate	0.670459	0.177992	0.80911	unchanged	2.34811	0.0224782	1.14516	up	-0.83556	0.0121987	1.31724	down	0.105887	0.776898	0.164487	unchanged	6.70339	4.21141	1.58992	1.37746	1.83782	1.59581	4.87289	5.2716	6.81444	5.16644	1.03006	4.40409	6.6106	6.14955	11.749	12.6833	22.3096	28.6627	10.3649	9.80339	15.884	19.5043	18.1743	14.2211	7.41793	13.0256	9.3108	4.38403	9.93245	5.21439	6.92257	4.42486	23.9124
Threoninyl-Proline	0.884065	0.00107273	1.5937	up	1.59935	0.00253881	1.47064	up	0.63951	0.0912842	1.06324	unchanged	0.300245	0.0936462	0.847007	unchanged	989.617	1009.41	609.885	571.297	601.706	975.554	1918.12	1531.81	1602.86	1311.96	1253.5	1161.98	2520.27	2261.7	3029.27	3430.26	1544.43	1629.57	917.731	1202.46	784.451	890.2	957.335	1039.7	2373.02	2128.98	1019.16	813.215	1152.63	1535.58	1124.19	1501.68	952.9
Apiin	0.217485	0.514013	0.392197	unchanged	1.98437	0.00617118	1.34712	up	-0.383936	0.100449	0.946186	unchanged	-0.311709	0.146272	0.819862	unchanged	677.832	636.367	816.352	963.002	403.788	315.169	975.668	541.229	1042.89	932.265	597.217	343.553	1311.27	1063.34	3240.16	3462.45	3003.7	3004.75	1564.53	1667.52	1448.15	1422.2	1315.41	1508.32	1667.35	1621.6	783.387	705.566	1153.54	909.044	1484.23	1635.58	650.976
11-cis-Retinol	-0.258375	0.632498	0.264516	unchanged	-3.96327	0.0093541	1.37193	down	0.36109	0.399796	0.502976	unchanged	-1.68792	0.00911626	1.24422	down	9.54236	12.7159	29.9784	19.6312	45.5972	42.1563	15.077	42.8682	4.77524	14.0434	16.5875	40.0967	3.06994	7.16367	0	0	0	0	5.20051	7.03084	12.2027	9.32532	13.6744	10.7812	5.08248	8.56961	18.031	18.9524	18.8065	5.32912	0.982214	0	7.61439
Gabapentin	1.63328	0.0492842	1.09039	up	0.970729	0.411677	0.508615	unchanged	-3.76843	0.0360375	1.24165	down	Inf	0.028391	1.2305	down	4.06434	2.58101	0	0	1.06844	0.990982	6.46303	8.57365	4.09308	1.09093	1.88807	4.89505	7.15548	7.38346	0	2.52094	0	0	5.73208	6.08304	1.85802	0	2.44658	1.84903	0	0	0	1.31858	0	0	0	0	0
Scopoletin	0.632425	0.0017142	1.61869	up	1.0012	5.64806e-05	1.55393	up	-0.56812	0.0154298	1.36381	unchanged	-0.328692	0.245232	0.659407	unchanged	23.2131	16.8527	27.441	24.494	19.4147	24.2054	32.3131	25.9043	36.7907	42.8384	34.8017	37.5872	51.9894	40.1298	37.9027	40.8189	50.9967	49.6306	34.9311	39.9269	23.1347	22.9575	28.6175	27.7142	15.1195	23.0386	16.8777	19.7367	21.3226	23.4809	32.956	33.5642	13.9869
Maltitol	0.373421	0.0546985	1.08396	unchanged	0.610068	0.0112048	1.1885	up	0.772331	3.93177e-05	1.74305	up	0.844221	0.00116229	1.4987	up	12.2567	12.4942	17.1146	20.7023	17.4568	15.2024	19.0859	14.8384	19.5319	22.7898	27.1709	19.9421	21.9476	14.6367	26.3839	24.6727	28.5764	29.1306	14.2846	12.4948	14.1381	14.2666	13.4219	18.962	19.9357	28.2594	24.9241	24.9984	25.1892	26.2615	27.2504	23.4342	33.1669
Metanephrine	-0.788285	0.00752445	1.39662	down	-0.70678	0.0108204	1.24399	down	0.3221	0.0515036	1.07759	unchanged	0.231918	0.333294	0.557808	unchanged	36.855	30.3614	41.3297	56.6659	31.1511	46.5996	18.7919	32.9423	16.8923	17.2579	26.0725	28.7262	28.9768	23.8931	20.7506	23.9864	23.7031	27.5498	21.6851	25.3792	27.4249	35.4252	23.0859	26.5408	33.3229	39.2062	38.7164	28.467	34.4817	25.256	26.017	21.9046	44.0594
Honokiol	-0.159558	0.289659	0.538525	unchanged	-1.02075	0.00015096	1.50677	down	0.139973	0.469109	0.344214	unchanged	0.101438	0.707713	0.227622	unchanged	83.4656	95.022	85.0082	85.6304	96.8947	123.729	73.0881	80.7718	77.4972	91.9401	73.1902	113.609	53.7617	67.7889	34.2472	47.1558	37.8237	40.0303	23.7018	24.8708	34.17	44.3227	28.25	28.7903	20.2246	34.581	37.4025	37.3928	36.3291	36.9329	18.7109	22.4601	45.3313
Enkephalin L	-0.458425	0.0638382	1.08942	unchanged	-0.781093	0.0190479	1.15681	down	-0.360654	0.39682	0.450997	unchanged	0.555863	0.313581	0.601221	unchanged	133.772	93.5452	123.806	114.208	203.174	160.612	98.3304	90.5968	89.9806	98.4879	106.34	119.68	65.2059	123.743	102.546	95.8736	56.4907	38.6259	105.959	61.5938	39.6442	41.1127	69.7304	62.5592	35.5917	37.8994	22.5799	69.009	101.936	29.3991	212.797	86.4518	59.5504
Glutathione	0.663339	0.00230312	1.11202	up	0.985418	0.0980672	0.882829	unchanged	-1.20365	0.000242412	1.72167	down	-0.474924	0.00983693	1.25985	unchanged	92.7647	85.1529	50.9459	90.207	68.0636	71.2912	133.14	159.8	114.3	106.7	105.74	106.34	224.788	120.464	100.952	104.956	167.573	149.299	1261.34	1631.46	1815.66	2027.87	1528.2	1372.37	289.98	502.909	949.26	797.875	606.933	1037.14	1012.86	1320.73	1209.68
3-O-Mycarosylerythronolide B	0.163654	0.540734	0.415116	unchanged	-1.12859	0.0125508	1.33608	down	0.506849	0.0131314	1.28148	unchanged	0.406217	0.158032	0.764408	unchanged	81.2607	86.4215	117.717	87.0374	169.154	174.051	108.77	151.292	95.5683	110.317	145.45	190.206	53.9061	72.5245	42.0896	47.444	56.4077	54.9353	63.1677	80.796	109.201	142.775	108.953	120.931	119.759	167.624	163.463	163.408	147.069	127.936	88.5176	99.1254	207.457
Cyanidin 3-glucoside cation	-0.202734	0.34796	0.589409	unchanged	-0.727401	0.0102722	1.28462	down	0.584088	0.0477478	1.16435	unchanged	0.594297	0.176174	0.751215	unchanged	87.5681	119.219	100.232	76.4289	121.037	127.668	92.5407	110.226	52.8514	72.1582	90.9906	130.512	43.3144	57.9994	54.1115	38.8072	100.441	87.1409	54.2869	44.8197	104.624	89.5303	102.018	102.787	172.317	162.441	119.367	110.839	82.1802	99.5019	62.3116	66.0586	211.297
Estrone	0.457522	0.16078	0.78079	unchanged	1.40407	0.000538856	1.50949	up	-0.482124	0.0106987	1.39587	unchanged	1.09689	0.000683616	1.532	up	50.4422	43.9761	28.3438	39.1705	19.623	33.573	78.9109	61.1988	34.7867	30.6633	40.8011	49.0497	89.4709	57.2171	115.152	92.1462	96.0566	119.288	85.4598	103.823	91.217	123.455	88.6907	82.53	86.187	47.5804	82.6017	72.5928	64.5339	58.2852	152.386	164.408	209.061
Norethindrone	0.25199	0.474644	0.518903	unchanged	-1.01448	0.0250945	1.22681	down	0.0926047	0.869783	0.0247068	unchanged	-1.46542	0.167394	0.768729	unchanged	7.01815	7.4884	12.7926	10.3857	18.1991	17.695	7.8926	7.11377	15.344	19.0732	16.2782	21.9196	5.2158	8.32675	6.06278	5.99291	7.12646	3.69728	0	1.9795	2.22358	1.50554	2.13552	1.56788	0	3.73354	1.53432	1.22278	1.18009	2.36525	0	0	3.40838
Cyclizine	-0.571968	0.00527478	1.45699	unchanged	-0.931497	0.0141769	1.18112	down	-0.0732953	0.668079	0.262414	unchanged	-0.537238	0.0452347	1.04222	unchanged	54.2622	53.9583	70.7136	64.7891	79.7471	82.9081	50.0199	44.5687	35.3435	48.4919	48.0924	46.8539	62.7682	63.3473	27.9591	24.9041	21.3123	12.779	29.9028	23.2917	22.904	25.6099	27.8716	26.8992	17.3157	17.6132	27.4681	31.9818	31.3478	23.0012	27.6217	19.8519	16.8059
Serinyl-Threonine	-0.0619142	0.763013	0.196684	unchanged	0.0585552	0.833246	0.0445805	unchanged	1.06582	0.00800746	1.47171	up	0.832866	0.00153995	1.40869	up	381.305	389.415	490.406	587.802	422.128	366.501	364.389	235.777	488.805	503.009	558.758	376.021	271.158	278.68	393.576	442.338	709.567	651.492	225.955	175.428	179.604	147.467	285.109	264.97	233.077	644.178	384.562	437.269	548.353	428.991	401.252	374.632	508.218
5,10-methylene-THF	-0.572364	0.000293992	1.71022	unchanged	-0.836781	0.00638822	1.27273	down	-0.757259	0.00222233	1.52756	down	-1.59594	7.38417e-05	1.58734	down	1423.87	1451.48	1243.95	1199.81	1225.91	1283.37	972.631	1084.58	724.319	714.102	813.708	955.371	970.077	989.208	838.454	959.514	311.191	314.616	976.476	958.722	636.946	621.854	804.841	733.351	495.854	459.015	365.105	416.132	413.988	649.561	344.228	433.567	150.528
D-Erythronic acid .gamma.-lactone	-0.260109	0.0640209	1.03813	unchanged	-0.730408	0.0410321	1.03859	down	0.97068	0.0128051	1.33897	up	0.11313	0.703655	0.24614	unchanged	5.57733	6.87161	7.33639	7.48516	7.4993	7.86329	5.54042	4.15747	5.53804	6.30764	6.99652	7.05958	2.87939	3.33878	7.81137	6.89956	1.17782	3.58945	34.0711	30.6307	68.067	73.7073	47.3362	42.9696	112.67	57.0797	80.3399	71.0766	127.949	132.508	35.9784	31.7347	79.5882
Fludrocortisone acetate	0.412534	0.00693089	1.57144	unchanged	1.05724	0.00392696	1.45191	up	-0.395969	0.0378066	1.19877	unchanged	-0.423775	0.0808211	0.925966	unchanged	81.9908	81.85	89.0655	92.9673	92.0388	93.0651	122.863	101.132	140.317	131.153	96.7865	114.49	183.161	160.42	212.277	262.71	136.55	149.816	283.303	305.897	354.21	339.998	248.801	251.41	231.89	134.402	302.519	266.178	210.284	210.24	206.49	200.084	156.126
Serinyl-Leucine	0.0207259	0.907701	0.15959	unchanged	-0.0749569	0.626585	0.272674	unchanged	-1.02689	0.00201644	1.47623	down	-0.885754	0.00106412	1.40278	down	13.756	16.1638	22.4937	24.6875	15.8823	20.9646	15.8245	16.3704	17.9329	25.4501	18.436	21.5829	16.0904	16.343	19.0197	19.3722	17.6246	19.7289	17.1546	13.0179	13.8496	12.2177	11.8629	10.3519	10.6451	9.45205	2.4179	5.88501	5.1244	4.97839	7.78287	9.47276	7.44611
Uridine 5'-monophosphate (UMP)	4.06217	0.0317165	1.25679	up	2.0733	0.198771	0.751657	unchanged	0.485884	0.478465	0.404594	unchanged	1.33561	0.0395446	1.01922	up	0.96122	0	0.964813	0	0	0	6.78144	12.353	3.21234	0	3.65634	6.17051	2.865	3.83526	1.40539	0	0	0	0.992848	1.20555	9.88145	9.92036	38.4905	16.5086	5.62343	10.081	24.7551	31.132	13.0879	23.1539	13.4798	14.7856	46.7079
Estradiol Cypionate	0.979339	4.10171e-06	1.84854	up	1.40823	0.00294771	1.45717	up	0.426507	0.124923	0.906224	unchanged	-0.128866	0.565401	0.368505	unchanged	997.104	928.385	763.293	675.024	926.074	1001.07	1719.56	1818.6	1971.23	1834.19	1481.51	1606.35	2571.26	3012.34	2190.2	3119.28	1472.63	1677.11	1025.11	1140.12	640.257	560.902	924.284	1178.33	1004.62	1146.58	1063.42	783.357	1598.86	1753.37	723.347	796.234	875.614
Dioscin	1.73792	0.00194236	1.5757	up	1.17507	0.0529449	1.10434	unchanged	-0.702966	0.114454	0.947829	unchanged	-2.62711	0.00093052	1.48763	down	16.7301	9.8153	8.64459	6.11422	6.22131	7.93714	39.2817	41.6013	26.794	18.9393	37.4356	20.9456	35.3311	26.6005	30.5239	10.2996	10.0952	12.3866	16.8586	34.7595	39.9602	43.3072	21.2696	26.6785	38.3829	25.6573	20.9859	16.8131	2.81669	7.66015	0	12.3065	0
Oleandomycin triacetate	1.57973	5.05483e-05	1.7454	up	1.86245	2.75413e-05	1.5365	up	0.0350563	0.849274	0.154971	unchanged	-0.166527	0.470965	0.445811	unchanged	14.1684	2.94333	10.5511	7.78701	11.6863	16.6631	35.8467	26.6082	32.0535	24.4384	40.1359	31.6227	33.0719	42.5483	44.4158	29.4314	47.56	34.9635	27.1437	36.8716	28.2089	36.2787	43.1332	43.2388	45.3388	43.7302	41.2096	28.8617	37.0356	23.9844	25.1857	44.3806	22.1279
Isostevioside	2.5989	3.25994e-07	1.87603	up	2.47598	0.00115316	1.44736	up	-0.255968	0.332404	0.521304	unchanged	0.647869	0.0324688	1.08318	up	2.26286	1.02593	2.51465	1.02748	0	3.78054	10.3215	12.0204	11.9902	9.31112	9.31487	11.3288	5.45988	5.78249	12.9278	11.9441	10.6406	12.2814	17.482	15.4347	11.4244	10.2271	19.898	11.9891	9.25214	13.7784	14.0013	6.21932	18.0621	11.0866	20.3361	12.0351	30.4777
Phorbol 12,13-dibutanoate	0.519069	0.347573	0.59375	unchanged	0.320439	0.469355	0.388473	unchanged	0.304491	0.628445	0.244925	unchanged	-1.62959	0.0333692	1.09905	down	7.81582	9.58076	15.1919	4.37062	5.12478	1.24189	8.68881	3.19466	13.6796	20.0606	5.5371	10.9264	9.14451	14.57	9.0699	5.54294	9.59262	6.18139	1.93948	7.0111	4.63143	4.62351	1.8523	7.18797	0	4.21351	4.88845	3.22399	13.5146	7.80756	1.61598	4.92278	0
Glycyl-Arginine	1.73912	0.0190502	1.35139	up	0.236892	0.757516	0.257854	unchanged	1.27147	0.235218	0.634656	unchanged	3.05384	0.206982	0.704336	unchanged	2.26126	1.61165	1.69611	0.867562	0.723421	3.60574	3.17923	8.79369	2.08144	4.83272	7.45881	9.59363	5.97613	3.34757	1.20227	1.56254	0	0.598399	0	0	1.06486	1.34507	0	0.926396	0	0.997113	1.17532	2.61962	0	3.26209	0	0	3.90291
N-Desmethylselegiline	1.62971	0.0220091	1.25022	up	2.05581	0.00210924	1.29434	up	Inf	0.218772	0.844409	unchanged	Inf	0.218772	0.655945	unchanged	0	0.878493	3.15083	0	2.00949	0	3.1021	2.17184	4.19903	4.52828	3.80096	0.884934	3.76502	2.38547	5.10877	3.87136	6.3312	3.64616	0	0	1.08279	2.6529	0	0	0	0	0	0	0	0	0	0	0
Aspartyl-Tyrosine	0.17022	0.852918	0.165357	unchanged	0.870535	0.307213	0.492867	unchanged	1.79244	0.120418	0.956867	unchanged	2.01346	0.00664353	1.33992	up	1.98662	0	6.88997	3.78716	1.63084	0	0.732201	1.33905	4.1916	7.62328	2.12006	0.0785024	0.421594	0	4.56866	5.20254	9.41164	6.53094	16.2853	0.820347	21.1043	43.0827	1.51583	6.27276	24.4021	74.4941	27.7565	17.2475	137.898	26.78	98.6149	37.9464	42.8731
1-Salicylate glucuronide	0.381128	0.194735	0.781761	unchanged	0.943989	0.0085897	1.2206	up	0.51761	0.0412725	1.23132	unchanged	0.305621	0.0626474	0.985227	unchanged	235.515	229.796	364.498	395.615	283.261	199.436	341.203	191.439	521.194	444.802	461.137	264.814	397.529	349.958	539.111	531.256	740.517	727.783	310.659	250.959	236.668	210.85	264.262	235.049	324.665	550.675	271.877	327.533	323.335	361.382	353.923	336.285	325.719
Tryptophyl-Glutamine	0.247227	0.355225	0.643709	unchanged	-1.41465	0.000456891	1.46408	down	2.30623	0.463543	0.47546	unchanged	Inf	0.176811	0.829442	unchanged	42.6035	51.5774	78.8719	63.1597	70.1725	78.0661	44.425	54.6227	74.3446	97.7009	71.262	113.959	27.9953	45.382	17.5819	24.813	15.1062	13.3297	0	0.833357	0	0	0	0.996891	0	9.05221	0	0	0	0	0	0	0
2'-Deoxyguanosine 5'-monophosphate (dGMP)	-1.14398	0.633286	0.264494	unchanged	Inf	0.363217	0.51628	unchanged	0.975321	0.537902	0.339182	unchanged	2.94193	0.0268723	1.17647	up	0	0	1.4175	0	0	0	0	0	0	0.641436	0	0	0	0	0	0	0	0	0	0	4.67969	27.7044	0	0	0	5.36773	4.14624	3.60915	44.1002	6.4463	22.8926	5.12844	70.59
Fluvoxamine	-0.611947	0.134813	0.809193	unchanged	-1.51799	0.0152228	1.19569	down	-1.43871	0.024072	1.33065	down	-1.63421	0.0175411	1.21418	down	31.3374	42.6156	57.7634	48.254	81.6645	102.107	31.7213	53.6104	20.7308	37.7943	30.3978	63.7465	32.7353	52.769	14.3161	16.4508	5.29597	5.44151	9.72638	8.91187	15.5399	28.1752	10.6812	15.1971	0	3.20629	9.01422	9.78473	4.47827	6.06497	3.11518	4.09748	1.50086
Arachidonic acid	-0.173658	0.395972	0.433806	unchanged	-0.626597	0.0211104	1.19128	down	0.146422	0.332981	0.591086	unchanged	-0.184694	0.174264	0.757344	unchanged	21.124	24.7858	29.1978	30.4209	38.8178	42.6415	27.3363	29.7755	21.3921	29.3179	22.5732	35.3869	21.0486	27.1691	16.3919	17.964	15.7366	22.8022	25.3401	26.4621	26.9132	25.8631	28.6292	28.133	27.4381	22.8209	26.4544	26.3274	39.5374	35.997	26.5178	24.0614	20.7359
Virginiamycin S1	3.21238	1.13503e-05	1.77765	up	2.71001	0.045261	1.12815	up	1.03521	0.0362167	1.18307	up	0.473095	0.146614	0.795909	unchanged	1.70855	0.823699	0.780809	0	0	0	6.32978	6.2982	4.7584	3.84078	5.24845	4.23241	4.59458	5.6467	5.42441	6.01253	0	0	5.98109	3.94269	11.3697	12.1548	9.25103	3.99716	17.5847	23.1467	4.01583	11.8393	18.2853	20.8285	7.13043	12.8176	10.9377
Maltotriose	1.51337	0.00326608	1.63614	up	1.69529	0.0261282	1.24446	up	-0.498839	0.151799	0.9236	unchanged	0.231235	0.351029	0.540796	unchanged	6.569	4.43006	8.48914	2.63041	4.48083	7.31147	13.6323	17.4196	21.2696	22.9969	11.461	10.0278	30.238	13.7698	30.5984	17.8616	9.585	7.76493	25.1578	28.8635	19.3903	27.195	12.0706	15.1305	3.22002	13.6983	24.143	19.9179	14.0296	15.4376	30.4674	24.4168	25.6287
Glycylproline	0.0960753	0.79615	0.163581	unchanged	-1.89452	0.00121317	1.51421	down	0.897339	0.669782	0.249544	unchanged	Inf	0.0808012	1.01739	unchanged	8.99659	11.1896	16.4008	14.7562	21.7101	15.8518	7.03248	10.3713	14.7227	14.7236	17.2917	30.8853	4.68345	6.50702	3.44314	3.0626	3.92993	2.28594	0	0.84862	0	0.79295	0.579343	0	0	4.13673	0	0	0	0	0	0	0
Apigenin 7-O-neohesperidoside	0.623975	0.00199672	1.6746	up	0.236887	0.173924	0.755331	unchanged	0		0	unchanged	0		0	unchanged	71.1976	72.0072	75.6234	67.2455	83.4488	71.7592	124.99	105.899	131.181	126.113	83.589	108.295	102.265	109.473	86.5312	59.3405	66.6227	95.7946	0	0	0	0	0	0	0	0	0	0	0	0	0	0	0
Irbesartan	-0.40711	0.0026389	1.45044	unchanged	-0.609867	0.00257948	1.33808	down	-0.524673	0.0206575	1.30017	unchanged	-1.54721	7.3652e-05	1.62218	down	30.8395	30.5725	35.1252	30.717	38.1744	38.7275	25.1231	29.3684	20.5993	27.6015	22.8837	28.3847	26.3957	28.7699	25.1972	22.4365	16.9219	14.0536	20.3217	20.5395	17.8463	18.8264	22.4682	20.4756	22.5569	11.5882	10.0571	15.5893	11.7863	12.1681	11.802	10.5723	6.56498
11beta-hydroxyandrost-4-ene-3,17-dione	0.144276	0.578426	0.285307	unchanged	0.0366498	0.882027	0.111791	unchanged	-1.45482	0.0217402	1.29215	down	-0.60581	0.159233	0.789132	unchanged	21.2985	30.6101	12.21	17.0933	17.9021	21.3331	16.912	25.4884	20.8593	14.6028	22.214	33.0386	21.8884	29.8256	18.1573	21.577	12.8483	19.2494	8.31359	10.686	3.77908	4.72854	6.93208	7.00782	0	4.3482	0	7.67698	0.579311	2.51544	2.91145	1.54633	7.80164
N2-Acetyl-L-ornithine	0.0735855	0.701406	0.249708	unchanged	0.366934	0.211039	0.589507	unchanged	0.847314	0.0049979	1.48325	up	0.924022	0.000920826	1.46812	up	6960.53	7546.75	9694.89	11308.6	9203.7	8727.57	7197.35	5935.67	9921.47	10809.5	12564.7	9809.94	7546.73	8477.54	8895.76	10258.1	17123	16618.3	7540.05	6460.85	6420.54	6570.95	10357.9	9521.97	7414.59	17204.1	14220.9	15054.2	16249.3	14187	14061.7	13493.7	20420.4
Alanyl-Histidine	-0.262698	0.0644787	1.09413	unchanged	-0.634324	0.0833564	0.847409	unchanged	-0.731689	0.000108674	1.71774	down	-1.80164	3.13606e-06	1.68839	down	382.737	383.402	296.974	286.177	312.354	341.435	307.346	343.687	211.192	243.181	255.094	309.122	405.047	342.223	209.413	167.17	82.7382	83.8773	160.612	174.489	194.142	223.596	189.141	196.455	135.935	101.187	114.289	143.309	91.2287	99.6163	60.8243	55.0392	44.1442
6-Keto-PGF1a	-0.286679	0.391122	0.600912	unchanged	0.796535	0.047308	1.0564	up	-1.07371	0.00847555	1.37564	down	-1.54168	0.00237372	1.3872	down	40.3389	42.1063	28.4628	40.9714	17.7219	13.7258	34.5133	16.6977	31.0477	28.1136	25.7839	14.1331	41.6787	35.8477	67.0754	87.7674	42.25	43.8064	28.2336	23.3254	15.8316	14.2379	15.4011	14.0946	10.2298	6.68682	2.43168	8.73982	11.4084	13.2982	10.2015	11.3148	1.941
Mirtazapine	1.56838	0.00225185	1.53937	up	1.83852	0.00427239	1.34881	up	-1.29924	0.0115686	1.43234	down	-1.4465	0.00676684	1.29112	down	2.61093	0.947668	5.53389	1.47359	1.14963	1.11591	7.9846	5.18836	8.29696	7.61318	4.55854	4.41329	9.61019	11.2672	9.09201	7.64072	4.41228	3.8691	5.78182	10.711	9.45065	12.8176	6.74377	4.87	0	2.19517	4.66856	2.36333	6.73763	4.50462	5.24959	4.62191	0
Vanylglycol	0.363694	0.331693	0.572442	unchanged	0.837683	0.0760928	0.87725	unchanged	-0.978787	0.0414384	1.16982	down	-0.0231992	0.953262	0.0569006	unchanged	7.33379	3.79005	11.4428	13.6114	7.44361	3.40321	11.2181	5.54493	12.7186	12.6427	12.763	5.62039	5.63996	8.06843	17.4509	13.2203	17.3531	22.309	760.321	1183.86	371.356	674.725	866.098	1346.35	222.747	96.7612	851.428	524.964	397.258	546.728	1524.46	1236.15	405.822
4-O-.beta.-Galactopyranosyl-D-mannopyranose	0.9526	0.0159455	1.27495	up	0.905179	0.0937976	0.986973	unchanged	Inf	0.363217	0.68197	unchanged	Inf	0.363217	0.585955	unchanged	35.2055	25.4382	15.6885	16.5887	11.8185	14.8518	62.5185	39.5754	37.9287	31.6693	33.4863	26.2735	74.1135	43.2181	37.7968	21.6731	22.147	25.0191	0	1.0958	0	0	0	0	0	0	0	0	0	0	0	0	0
1-methylguanosine	0.799639	0.0473173	1.27107	up	1.47308	0.00511415	1.31782	up	-1.4055	0.00431701	1.52854	down	-1.64922	0.00300321	1.47894	down	5.16746	7.04115	8.84263	9.10073	8.44547	8.95619	13.3872	11.4567	22.3863	18.0202	7.33972	10.1848	13.7085	15.0426	19.8883	23.2437	33.6025	26.5296	32.6864	30.5518	17.3521	13.5777	26.3309	19.5804	4.54873	7.1952	10.6046	8.46446	10.5228	11.5425	6.25329	7.57571	7.29288
5-Hydroxyindoleacetate	2.84707	0.000890723	1.67533	up	0.739041	0.314655	0.561371	unchanged	-0.423617	0.0732514	1.02034	unchanged	-0.403942	0.26061	0.63501	unchanged	0	0	12.425	8.97575	11.4076	9.23594	65.7949	74.7687	33.6051	34.0246	46.6132	47.7171	20.1852	23.2615	12.7199	11.234	1.43427	1.33976	43.3444	44.5868	61.7429	46.4359	78.1132	67.2453	29.4244	52.9016	43.3917	53.6166	32.5134	42.7352	21.7641	28.9389	89.8122
Vincamine	0.419113	0.118	0.955781	unchanged	0.676925	0.0016659	1.32592	up	-0.67785	0.19852	0.679939	unchanged	-0.262327	0.451311	0.425987	unchanged	7.4284	6.49199	8.19183	8.11376	5.86769	4.33721	7.0884	6.99484	8.42035	14.4672	9.05385	8.0357	9.2125	12.2546	8.30986	10.3246	12.3402	12.1963	5.24192	4.80072	5.31822	2.15959	6.6654	4.04029	6.1195	6.40938	1.3806	1.41972	2.31486	0	6.28786	5.24994	1.88505
Cefuroxime	1.96675	0.0106055	1.40319	up	0.724102	0.343457	0.534178	unchanged	0.220746	0.624509	0.235493	unchanged	2.11362	0.0279802	1.17206	up	3.80085	4.17153	2.53313	0	2.14641	9.30324	13.6163	24.9668	8.40816	5.73724	15.3065	17.7849	9.21273	13.947	5.75145	3.98651	0	3.36939	1.41324	6.24961	12.6933	13.939	19.3643	6.97028	11.7223	6.93909	17.401	17.0162	5.69315	11.8823	11.2891	13.106	82.3728
Alternariol	1.98009	0.0111118	1.41824	up	1.25269	0.0537478	0.876994	unchanged	-2.05747	0.352938	0.566025	unchanged	2.07444	0.105148	0.860028	unchanged	3.73635	4.24435	4.03532	0	8.41617	13.2806	20.951	33.7149	7.49062	17.0169	18.022	35.8073	6.29595	8.27612	12.0981	9.06347	22.8435	21.7555	0	0	0.933631	0.491232	27.7456	7.93976	0	0	1.49778	7.41748	0	0	1.15838	0	63.0154
Oxytocin	-1.03563	0.00465503	1.53975	down	-1.57693	0.000997456	1.37179	down	-0.274266	0.411146	0.544299	unchanged	0.352461	0.341176	0.509502	unchanged	28.355	25.382	15.8111	15.7455	20.1199	15.5065	14.4564	12.6598	8.30377	3.53379	9.68693	10.3444	9.81257	13.1574	3.53492	7.37149	4.35369	2.30144	29.1788	36.0819	23.3578	25.617	20.5092	22.3774	21.3629	17.0087	36.0546	34.6487	10.2386	10.6062	17.8341	11.3851	38.1607
Cellobiose	4.42567	6.17043e-07	1.90216	up	3.75595	0.00136896	1.48389	up	0.9133	0.00228644	1.58142	up	1.10673	0.123904	0.8609	unchanged	21.7654	10.7758	42.5325	66.2882	18.325	10.8618	581.182	684.166	664.235	638.184	508.09	589.438	307.758	148.756	374.473	470.94	523.571	478.604	558.33	578.414	616.025	621.916	389.879	502.893	1071.91	1344.53	743.531	899.412	881.465	1212.91	1172.26	1642.48	153.568
2,3-dinor Prostaglandin E1	-0.694539	0.0974233	0.944246	unchanged	-3.71476	0.000932456	1.55331	down	0.377078	0.272063	0.633642	unchanged	-0.975775	0.0262502	1.10986	down	827.461	839.697	1553.09	1121.64	1895.32	1635.49	530.167	1456.99	248.033	570.627	651.14	1407.64	145.349	269.143	39.3966	46.7587	58.9387	40.0257	323.447	289.479	536.156	486.982	482.241	532.779	220.524	397.337	744.479	900.084	679.577	500.985	102.353	63.3457	363.997
Tyrosyl-Phenylalanine	0.221715	0.223102	0.88163	unchanged	0.629334	0.0189696	1.16806	up	-0.201769	0.423876	0.513342	unchanged	0.10986	0.676384	0.264704	unchanged	12.2744	11.3197	12.4888	12.8404	13.2661	14.7274	13.3133	10.9146	16.7808	21.2751	12.7925	14.6178	14.4606	14.1975	17.5616	25.7511	22.4321	24.5759	86.5252	70.4268	119.042	98.4257	79.0084	63.8006	57.9696	45.9164	89.2922	116.128	82.9605	57.455	109.713	114.258	49.6835
Repaglinide	1.1727	0.0739836	0.993054	unchanged	2.03909	0.00227658	1.38238	up	-0.629757	0.173435	0.838365	unchanged	-2.2696	0.000428557	1.53921	down	23.3305	12.1148	0	0	6.61224	12.4799	35.4455	16.5806	18.2723	12.1904	31.7172	8.73915	41.0951	16.4225	52.575	25.78	42.16	46.1083	23.4748	61.8437	42.8479	41.7347	55.0024	43.7645	68.3627	17.6333	35.7733	19.3174	2.66631	29.8832	1.81119	22.0794	0
Geranylgeranyl diphosphate (Geranyl-PP)	-0.333862	0.15903	0.875213	unchanged	0.677014	0.0117652	1.26028	up	-0.779988	0.0155886	1.38392	down	-1.8615	0.00294927	1.33719	down	28.6191	28.6649	24.9476	36.285	18.3067	17.3391	19.9735	16.6062	27.4321	23.1997	19.9193	15.1833	41.617	39.4702	45.1801	57.024	28.8284	34.3594	25.5944	26.5078	19.2297	21.3312	12.2579	14.2132	10.3385	14.4948	10.5828	9.45116	9.26635	15.2466	14.4454	13.9984	0.769607
16-hydroxy hexadecanoic acid	-2.05823	0.045221	1.1984	down	-2.35665	0.0379241	1.15478	down	0.333322	0.84329	0.191839	unchanged	-0.118269	0.942224	0.00612204	unchanged	11.6256	22.7456	28.5333	18.8832	72.9975	30.3452	1.29459	3.65815	7.14737	14.3207	3.56202	14.4689	0.36618	23.333	0.583147	1.36182	10.5015	0	14.2429	0	0	0	0	0	0	0	0	9.37863	8.56609	0	4.4458	1.38906	0.973129
Gentiobiose	0.35124	0.1211	0.960244	unchanged	0.537945	0.000353876	1.5071	unchanged	-1.55767	0.00804713	1.46003	down	-1.51911	0.00882043	1.37567	down	90.7779	91.5375	93.9992	101.849	75.8383	86.1005	132.007	136.298	149.826	86.1143	66.0157	118.725	127.719	122.765	136.504	153.476	133.834	109.88	438.835	457.715	185.638	149.081	360.18	364.062	51.7551	59.3413	142.764	139.719	125.349	145.356	134.32	144.308	69.5638
Butorphanol	0.35498	0.132701	0.968695	unchanged	-0.699153	0.00734955	1.29231	down	-0.667927	0.0126061	1.36036	down	-0.514924	0.0231749	1.12307	unchanged	29.7208	32.6203	43.5723	41.0682	46.2159	54.7746	37.087	43.7922	47.33	62.4056	49.9771	76.5565	26.2441	37.82	18.4272	24.2536	24.6678	21.3217	13.5419	13.9634	18.4528	23.9322	19.0383	20.2091	4.54274	13.7702	15.507	12.1225	10.7783	11.9716	8.20906	13.395	13.2282
norpropoxyphene	-0.0544287	0.877331	0.161221	unchanged	-0.267243	0.522068	0.271339	unchanged	-1.53345	0.00539658	1.43585	down	0.0206411	0.967415	0.0285459	unchanged	86.8734	88.3005	25.7329	27.5486	48.6455	55.0208	67.7838	69.6329	38.6446	32.6422	50.4442	60.6774	66.4617	66.767	58.295	39.7573	20.5951	24.0856	8.74201	19.9376	13.0507	8.20279	18.9276	14.6274	10.1355	7.80989	2.3838	5.3132	3.19862	0	14.0813	19.3447	1.04193
1-Phenylethylamine	-1.02187	0.352564	0.580236	unchanged	4.12354	0.0577221	0.9673	unchanged	2.33934	0.0989227	1.06151	unchanged	2.25605	0.0331085	1.15716	up	7.32205	1.8389	1.9366	7.66607	0	0	2.30297	0	4.15224	2.78546	0	0	0	0	42.5152	85.6223	131.67	67.2517	10.7644	12.9024	15.2241	14.5822	0	0	89.9902	105.157	7.08166	0	44.6604	23.7215	58.3613	40.7183	14.9582
Acebutolol	1.33024	0.00988808	1.4319	up	1.99268	3.27926e-05	1.62883	up	-0.0387065	0.8764	0.0663128	unchanged	-0.0740424	0.750742	0.239308	unchanged	95.9989	75.3992	94.819	112.767	125.802	68.4127	342.69	239.132	288.018	142.907	305.781	122.748	393.51	327.163	498.323	342.746	362.705	356.745	403.758	536.885	330.774	403.577	550.481	579.916	755.46	453.782	435.589	395.304	276.72	414.27	410.129	598.115	260.526
11-trans-LTD4	0.114249	0.58066	0.356587	unchanged	0.444485	0.266949	0.51864	unchanged	-0.0570032	0.817465	0.129051	unchanged	0.726818	0.0255193	1.10666	up	550.706	562.066	693.136	700.617	635.182	752.33	580.488	530.512	608.495	623.48	773.923	1098.05	456.449	581.224	634.983	704.43	1498.76	1423.27	561.473	536.327	242.395	266.3	381.084	347.914	237.581	438.556	416.07	386.467	434.655	331.683	515.134	490.672	967.813
Arginyl-Methionine	0.292559	0.23977	0.817891	unchanged	0.773957	0.0223552	1.08114	up	0.135334	0.512419	0.32124	unchanged	0.977082	0.00857653	1.33715	up	42.123	47.8778	64.4259	65.6047	49.083	59.4787	50.0767	45.4226	75.8358	98.4522	51.148	81.5292	68.4387	99.313	57.1132	86.0955	138.346	112.572	31.9641	36.1628	40.8912	55.1401	36.4572	39.4689	21.9246	52.156	52.3195	40.4179	48.8967	47.9814	55.2727	54.3431	112.761
Oleandrin	-1.18993	3.24547e-05	1.76631	down	-0.367174	0.256332	0.73659	unchanged	0.0261794	0.973739	0.0842844	unchanged	1.1122	0.165033	0.793838	unchanged	18.6265	17.4192	13.2076	18.157	20.1055	17.2906	8.50608	3.61972	5.93568	8.16209	9.90305	9.81261	4.12858	17.1327	8.46735	15.2854	24.9952	11.2471	27.7412	14.9064	1.89942	3.80231	16.0545	12.8226	4.21327	12.7406	6.86481	11.9295	40.8731	2.01916	68.4166	19.8861	17.0489
Jasmine lactone	-0.713757	0.411661	0.370133	unchanged	-3.232	0.0474943	1.11431	down	0		0	unchanged	Inf	0.363217	0.560654	unchanged	0.553819	0.556778	5.51846	2.34424	2.91118	7.08861	0	0	0.693038	5.10385	1.15674	4.61483	0	0.730262	0	0	1.28907	0	0	0	0	0	0	0	0	0	0	0	0	0	5.43991	0	0
Phenolphthalein	1.14682	0.0826637	1.06156	unchanged	0.776795	0.11664	0.874066	unchanged	-1.64088	0.0152562	1.34036	down	-0.596419	0.232211	0.648966	unchanged	1768.6	1703.83	1032.33	1034.22	1247.93	2878.28	7603.67	4466.84	2850.38	2179.08	1639.49	2661.67	4902.94	3933.37	2252.77	1178.57	1605.37	2686.54	24.9832	22.0557	13.946	16.222	8.89181	6.30407	6.30092	3.1783	10.9407	6.90341	0.499334	1.80734	3.93828	14.6326	20.1572
Estrone 3-glucuronide	0.41183	0.183895	0.867368	unchanged	-0.867439	0.0287322	1.15884	down	0.689429	0.0444283	1.14977	up	0.824055	0.100129	0.911264	unchanged	38.3808	33.8442	68.8336	59.2749	77.5613	75.583	37.7504	57.0141	75.5683	104.458	88.8955	106.57	18.3112	37.3969	15.8405	18.07	50.7354	53.3939	20.4793	11.6914	31.9078	25.3333	27.514	26.046	23.3698	56.7119	39.7817	49.6036	25.5235	35.5723	19.1946	16.0397	74.9519
Trandolapril	-0.493301	0.036853	1.2307	unchanged	-0.415402	0.0157861	1.10645	unchanged	-1.57868	0.000748745	1.70099	down	-1.5567	0.00052509	1.55017	down	707.781	685.62	528.853	459.456	587.911	524.235	598.136	575.372	316.632	295.88	312.105	383.901	469.154	326.539	534.899	394.747	439.239	455.151	1304.36	1474.61	1810.9	1688.31	2559.14	1808.9	752	508.076	719.839	622.458	425.399	536.46	477.294	475.666	541.716
Flurazepam	0.358744	0.413781	0.604952	unchanged	0.588317	0.0454469	1.06933	up	-0.424328	0.140168	0.868335	unchanged	-0.149358	0.490624	0.432466	unchanged	5.28491	5.08586	6.93698	5.8234	4.0957	4.1402	5.13712	5.64889	9.80602	12.8485	1.72591	5.05577	6.03839	5.37446	10.8113	10.8406	6.40781	7.68752	18.6266	17.2287	11.6665	7.25061	15.937	11.7529	5.79719	9.67059	9.27078	15.2647	9.44611	12.0003	11.7391	13.0927	9.96677
Tryptophyl-Isoleucine	0.2956	0.173792	0.76744	unchanged	0.709608	0.024128	1.11561	up	-0.669241	0.0205341	1.24743	down	-0.722299	0.0222111	1.15078	down	11.5056	12.1229	8.52544	6.51464	8.7286	4.91991	9.7523	12.1397	11.4249	12.8563	8.37876	9.66184	12.54	19.1839	15.696	18.0773	11.7597	8.30023	21.0831	19.7846	12.2763	19.1363	17.5989	22.8051	10.1797	12.219	5.47399	11.072	20.5841	11.3313	13.7377	20.5715	5.78383
11-deoxy-PGE2	2.99335	0.0298724	1.24087	up	3.34479	0.0224741	1.14256	up	1.26774	0.324246	0.640684	unchanged	-0.905162	0.524035	0.320866	unchanged	0.433884	0.839984	0	0	0	0	2.293	0.975328	1.70314	1.56687	3.60572	0	2.18811	1.19166	1.02773	2.26082	4.98382	1.29001	0.947621	0.836136	0	0.610249	0	0	2.89811	1.82857	0	1.03769	0	0	1.27833	0	0
Lysyl-Serine	0.555905	0.309885	0.674802	unchanged	-2.37018	0.0569801	1.07298	unchanged	-0.653339	0.228112	0.621812	unchanged	-2.20096	0.0031274	1.34514	down	10.8874	16.329	15.4898	6.53691	40.8144	55.842	25.4506	50.6866	21.252	26.0206	26.9479	64.1278	7.61509	13.7788	2.74775	0.559223	2.26667	1.25264	5.25211	2.18938	3.52887	2.33031	2.23152	2.6083	4.84656	0.783162	2.47244	1.16476	0	2.26694	0	0	1.31936
Arginyl-Threonine	0.18663	0.62707	0.250076	unchanged	0.349269	0.502208	0.330329	unchanged	-0.662641	0.00838761	1.42889	down	-0.158018	0.509875	0.357531	unchanged	45.5975	50.4484	20.3605	19.2813	13.9424	12.4705	31.065	30.6913	42.5979	31.7107	23.2076	25.2147	21.9064	20.2149	22.1738	24.9819	69.4045	47.8208	94.1696	102.483	120.751	131.101	82.1924	86.4413	28.3573	71.7643	64.9029	59.071	88.3068	77.4572	97.318	123.167	60.4728
Simvastatin	-0.10038	0.575379	0.480234	unchanged	-0.635948	0.00391975	1.29764	down	-0.0364503	0.787054	0.149307	unchanged	-0.46699	0.00935656	1.21901	unchanged	46.8026	46.0864	42.6695	30.871	36.5518	31.1564	41.3169	36.1427	32.8299	24.2721	49.3809	34.4581	24.6194	26.158	27.7995	16.9571	32.6364	22.5014	49.2447	43.765	44.2897	63.9894	54.2373	46.494	62.9408	45.6472	43.833	46.7458	53.8305	41.4877	40.6914	41.1127	28.0367
Valyl-Tryptophan	1.15502	0.138873	0.922621	unchanged	2.7045	0.0396531	1.07234	up	1.0136	0.195352	0.830586	unchanged	-0.213849	0.705496	0.208938	unchanged	5.3156	0.631974	4.13848	6.08841	0	0	6.33922	1.80808	11.2062	10.6704	3.17913	2.81533	1.90383	0	24.5551	30.5055	27.2795	21.1861	11.5529	26.1664	22.0339	16.1004	9.07595	9.93889	73.9403	53.9847	11.1844	10.6412	21.2327	20.5505	28.5882	28.2274	3.88286
Histidinyl-Valine	0.153313	0.483127	0.464995	unchanged	-0.892278	0.0223511	1.03935	down	Inf	0.176589	0.886554	unchanged	-0.911421	0.584867	0.237961	unchanged	12.802	11.3507	13.198	19.6186	11.8583	11.2959	17.05	12.0123	12.2774	21.8447	12.3546	13.5681	7.80143	10.5552	10.6823	10.85	0.878114	2.40054	0	0	1.33423	1.12622	0	0	0	0	0	0	0	0	1.30812	0	0
Confertifoline	0.261721	0.0577878	1.10955	unchanged	0.156903	0.47778	0.393034	unchanged	-0.580508	0.00912776	1.38661	unchanged	-0.752092	0.00247934	1.44029	down	106.012	96.9329	101.192	85.4689	129.871	121.237	140.305	155.288	120.949	120.299	103.285	128.031	125.873	166.433	124.369	145.258	78.7967	73.595	178.748	206.968	132.443	141.296	126.387	153.829	104.223	88.2556	90.5973	79.9881	140.139	125.182	108.846	109.498	87.6194
trans-EKODE-(E)-Ib	0.0831968	0.883268	0.0395482	unchanged	0.605206	0.434406	0.551311	unchanged	-1.82854	0.0100158	1.47277	down	-3.09059	0.00506515	1.48367	down	299.02	176.392	54.4082	53.5732	89.9665	82.3524	242.5	207.874	113.732	68.0585	65.6033	102.805	501.937	182.708	209.805	180.871	32.9707	41.2943	267.768	472.587	180.416	126.251	242.999	265.646	32.3837	29.882	84.0409	62.2426	77.3985	152.049	24.6077	25.0831	24.7471
Dyphylline	0.464951	0.0323465	1.24677	unchanged	1.09065	0.00163259	1.39419	up	-0.0104706	0.929429	0.0581307	unchanged	0.0171607	0.833363	0.108802	unchanged	88.17	92.8679	123.028	159.66	95.7389	109.852	143.093	129.261	178.722	203.584	150.753	118.424	184.258	162.231	243.87	240.928	281.989	312.172	211.205	233.104	281.578	243.36	242.595	238.469	228.389	276.679	195.75	191.112	284.43	263.463	230.417	235.597	239.028
Scytalone	-0.308819	0.236898	0.79052	unchanged	-1.35936	1.22025e-05	1.56028	down	-0.583284	0.00536105	1.4502	unchanged	-1.53543	0.000111689	1.54823	down	85.0967	94.6329	97.1917	85.8808	76.1827	85.0304	83.7558	94.6685	53.1255	35.1834	45.461	110.845	39.1136	40.1248	45.5374	42.071	20.2542	17.1366	135.043	110.558	94.0288	82.5781	114.912	131.289	72.644	77.4012	81.0059	71.152	62.184	81.738	51.8172	72.8056	15.6195
Pimozide	-0.537606	0.203779	0.637209	unchanged	-2.05154	0.00438349	1.33413	down	-0.572537	0.0295388	1.23936	unchanged	-1.25757	0.00125421	1.45482	down	1170.29	2170.1	3212.04	3037.09	2173.3	4357.32	879.508	1126.63	2238.73	2638	899.839	3322.67	548.174	2021.94	237.732	383.326	340.723	356.695	161.683	149.349	179.157	276.895	166.889	222.374	62.9575	153.28	155.818	115.75	150.74	139.021	77.182	84.6518	99.3779
Beauvericin	-0.33853	0.485086	0.533353	unchanged	2.80005	6.27942e-05	1.62132	up	-0.319147	0.327798	0.557199	unchanged	1.18776	0.0343385	1.14186	up	128.783	97.7968	57.172	64.6116	55.998	36.0901	70.5232	35.0465	64.1786	27.2213	127.832	23.5283	477.168	388.906	675.14	472.206	459.014	595.166	165.312	177.214	102.001	105.347	123.896	129.542	200.533	117.561	100.127	113.902	40.1779	71.5886	388.205	509.307	122.78
Phenylalanyl-Arginine	1.56421	0.119339	0.929369	unchanged	1.25417	0.080492	0.973565	unchanged	-0.192804	0.438729	0.552986	unchanged	1.01145	0.0152408	1.24281	up	16.5566	13.6935	0	1.79329	8.56388	25.4623	65.5855	64.2608	5.45156	5.8918	16.8842	37.3035	53.6756	28.9647	33.8015	12.4367	12.8026	15.9145	21.6176	39.2699	36.6719	42.2395	36.9342	31.6517	39.0883	17.6906	44.3675	31.8368	17.8322	31.5013	43.1245	54.4337	70.0698
Boldine	0.400821	0.0221905	1.23815	unchanged	-0.501315	0.0674224	0.885714	unchanged	-0.345686	0.136833	0.792144	unchanged	-0.712429	0.0344713	1.05622	down	46.3924	31.4903	42.8892	31.6053	52.078	44.002	66.0916	61.1341	40.6192	51.8137	53.4792	54.8901	38.7738	36.6324	39.9727	30.6661	15.3105	14.17	64.7154	53.2793	38.0915	31.6485	54.9569	46.9502	52.586	30.3243	24.9866	38.7009	44.3476	36.9834	54.7412	34.2826	23.1573
Vindoline	0.176876	0.483651	0.418391	unchanged	0.0123712	0.97449	0.137695	unchanged	-3.95984	0.00758682	1.55325	down	-4.55859	0.00741758	1.38277	down	12.6272	12.633	12.8153	8.50589	4.6692	6.37081	11.7376	8.48336	13.6861	12.6837	9.27597	9.2704	11.0904	9.97503	15.9003	13.3474	2.435	5.36943	3.61277	6.7026	6.55384	6.23373	4.93736	0	0	0	1.80199	0	0	0	0	1.1899	0
Acetohexamide	0.300486	0.0835608	1.00526	unchanged	0.865431	0.00509841	1.33918	up	-0.135192	0.275552	0.60729	unchanged	-0.11326	0.387566	0.475443	unchanged	35.0013	31.2848	40.3572	46.3624	35.3362	25.0017	41.4189	38.6541	51.3157	52.6891	33.2819	45.3854	51.5991	46.1908	79.9935	87.8813	63.625	59.3976	59.0332	61.5282	69.5281	54.1948	53.6161	65.4297	57.8741	72.561	52.9993	47.2017	46.6252	53.5684	67.574	58.2448	45.6061
GDP-L-Fucose	2.77242	0.0115678	1.42595	up	1.25775	0.226677	0.661819	unchanged	-0.57608	0.453406	0.48261	unchanged	0.625554	0.32598	0.514141	unchanged	2.86756	1.91083	1.25409	0	1.13033	6.62912	19.682	29.0235	7.49625	5.17715	15.0705	17.7847	8.99911	14.4622	5.28497	0	2.77068	1.46263	0	1.14275	6.02993	10.795	22.4749	14.9057	1.19084	3.65044	10.5003	7.24817	4.74648	9.79055	3.25234	6.36398	23.9846
Leukotriene D4-d5	0.882741	0.00334992	1.55623	up	1.76712	0.0230151	1.17516	up	-0.711212	0.0310214	1.21667	down	-0.448998	0.262222	0.638393	unchanged	19.369	14.2564	14.5096	16.6404	12.8166	11.2891	31.3467	25.3711	29.1654	33.4795	29.0358	15.487	21.4109	16.8775	58.0999	84.3561	72.197	49.5865	47.6502	42.6868	46.1949	41.7957	39.354	37.4615	46.6883	39.8314	13.0415	17.1786	19.2725	19.8308	42.0238	43.249	4.39374
L-erythro-tetrahydrobiopterin	0.0966604	0.575435	0.281089	unchanged	-0.0327911	0.923114	0.0604938	unchanged	-1.10468	0.0450933	1.13476	down	-3.7862	0.00536018	1.45278	down	67.0513	44.5804	45.8656	39.6441	46.6059	45.9066	61.439	63.3743	39.5084	39.7197	56.0301	49.6542	77.8826	63.1728	54.9378	51.8233	13.8361	21.4919	54.8941	51.6857	21.3551	8.55659	47.0677	45.5448	13.3494	6.02423	13.3644	22.9049	22.7122	28.1798	7.69176	2.15444	1.94788
5-Methylcytidine	-1.12371	0.088368	0.969784	unchanged	-1.66455	0.0430512	1.12861	down	0.451508	0.568912	0.394973	unchanged	1.85904	0.0704881	1.03339	unchanged	16.4082	16.1555	41.5032	41.0198	85.0704	70.3537	10.0222	12.0449	20.6575	26.1522	21.2852	33.9785	3.16075	35.5848	12.0023	14.1697	15.1151	5.29791	30.783	7.32353	5.47922	7.51785	9.76963	9.73597	5.8739	3.59065	8.34628	28.7161	40.9785	9.05043	100.656	24.4869	26.757
Xanomeline	1.13292	0.0144087	1.33926	up	1.60121	0.00292672	1.46405	up	-1.5767	0.000119403	1.74579	down	-1.21448	0.000325767	1.51309	down	8.77286	8.58111	4.75646	4.67002	3.97439	3.42577	17.7939	15.1542	16.6274	10.5987	8.20009	6.58468	26.1064	18.2717	19.1806	17.02	8.67394	14.4502	10.814	18.4299	15.5738	14.0986	13.1848	12.1265	5.90009	4.54558	0	5.46414	4.45437	7.87287	7.21745	9.00364	2.32181
Threoninyl-Isoleucine	0.114602	0.58041	0.320243	unchanged	-0.00375824	0.987682	0.112991	unchanged	-1.22095	0.00821747	1.51761	down	-3.42143	6.68999e-07	1.6667	down	17.1888	23.7882	18.2891	18.6195	13.2228	11.2476	15.0132	14.6014	22.9727	24.1657	16.2305	17.8349	23.5518	18.0913	18.436	20.4618	9.75121	11.7975	5.86616	7.20539	6.03967	6.50815	6.25874	4.72521	1.30058	4.75231	1.16483	3.26959	0	5.21552	2.03724	1.37915	0
Primaquine	0.429652	0.398745	0.521073	unchanged	-2.09584	0.0215973	1.26626	down	3.06649	0.00458415	1.56044	up	3.3506	0.0199383	1.26036	up	7.99898	12.1442	21.0065	9.03633	32.696	31.0085	14.1098	22.3452	12.5293	18.1757	36.901	49.3393	0.788878	3.6789	2.6814	4.466	5.44687	9.58059	0.952699	0.771728	0	2.6506	2.26533	2.03189	6.49884	11.3266	17.3812	18.9973	12.8725	5.57377	8.074	7.15504	30.1224
Tetrahydrofolate	1.75869	0.0486074	1.16652	up	2.65916	4.48373e-05	1.59573	up	-1.12075	0.000495563	1.69369	down	-0.173958	0.347689	0.549452	unchanged	5.55638	2.30673	2.09627	5.64275	0.265563	0.694454	14.1096	17.0765	11.9335	8.20907	3.83709	0.878912	17.1743	10.5568	19.8002	21.9857	16.2277	18.8725	28.5819	52.0257	50.7048	54.4192	48.1115	48.0247	12.6637	12.7154	27.3099	20.896	24.5127	31.52	29.1692	37.3935	56.4284
2,3-Dinor-11b-PGF2a	0.706926	0.0221693	1.16233	up	1.31418	0.00402805	1.39706	up	-0.564909	0.065633	1.03904	unchanged	-1.20677	0.00255066	1.40562	down	207.177	241.809	122.681	138.902	102.973	85.3494	304.035	286.619	258.871	186.713	275.989	155.052	390.946	266.65	580.789	413.828	274.254	308.718	225.819	336.074	188.333	165.36	236.517	236.641	272.62	159.994	166.176	145.618	71.2097	123.17	81.7615	182.492	46.5786
Nname,Clomipramine	-1.41085	0.211161	0.853263	unchanged	-0.177831	0.809032	0.098245	unchanged	-1.15584	0.00202795	1.57919	down	-0.514769	0.109058	0.839208	unchanged	112.559	120.838	17.8079	18.4568	15.0721	10.9386	25.4207	16.8515	27.2529	18.1872	11.4464	12.0407	31.8281	19.2042	47.0257	41.4023	74.1676	47.756	98.9482	125.462	133.829	169.657	90.8992	92.6713	49.6075	87.3277	45.2543	26.327	63.0745	47.7196	83.3183	133.356	37.7701
Threoninyl-Serine	-0.0372752	0.929077	0.0767582	unchanged	2.93598	0.0477166	1.01032	up	1.12605	0.351308	0.665541	unchanged	0.170477	0.816959	0.152631	unchanged	36.0579	24.2316	15.8534	17.5014	11.5228	6.53255	20.9004	11.0955	24.5596	27.7316	14.1757	10.3879	16.75	11.379	140.728	195.37	318.68	171.905	125.942	78.7206	75.9613	33.2458	71.0585	96.6002	596.895	268.358	34.2063	41.7333	56.9421	52.852	222.767	208.273	19.8662
Tryptophyl-Glutamate	1.15368	0.0118812	1.48971	up	1.05223	0.011314	1.30188	up	-1.23986	0.190255	0.892267	unchanged	0.885327	0.135047	0.813203	unchanged	24.4742	24.3027	37.8036	39.6435	28.7056	27.4659	64.7124	38.1576	88.5312	100.237	70.2052	43.9521	101.677	61.9723	42.0626	46.2886	59.9648	66.2749	24.2061	33.0457	152.108	267.498	56.7699	74.6583	10.2251	28.4152	43.9049	52.9431	42.3922	79.6764	158.933	230.25	154.502
Allopurinol riboside	-1.22708	6.50789e-05	1.81095	down	-1.83874	5.3856e-06	1.59203	down	0.241104	0.439671	0.433766	unchanged	0.262632	0.294891	0.547778	unchanged	64.1272	64.108	82.8727	52.7605	69.0713	61.1609	28.5001	29.3538	26.0167	20.214	30.239	34.0284	23.9024	30.0408	17.6933	15.0959	8.90696	14.538	16.3651	15.7091	6.57224	9.03173	15.9449	10.7819	7.58263	9.9572	19.1627	14.5442	14.6325	22.0597	16.661	15.1375	19.531
N1,N12-Diacetylspermine	-0.427069	0.0353744	1.22363	unchanged	-0.486045	0.226871	0.617204	unchanged	-1.30249	0.00272957	1.58815	down	-2.79528	0.000523099	1.59871	down	43.3245	40.7062	40.401	34.7162	54.5182	33.4441	34.1669	35.2013	24.6005	27.3061	21.2941	41.2246	48.7605	55.6039	29.0331	28.4155	8.689	5.92982	36.9144	47.4765	20.343	26.2967	28.4566	32.79	6.85184	8.53723	12.2519	15.0523	16.2954	18.9654	3.13626	5.36674	0
Methionyl-Valine	-1.10138	0.00158945	1.7132	down	-0.871751	0.00256953	1.32841	down	0.746267	0.000602323	1.59834	up	0.67957	0.00515415	1.32033	up	49.3892	48.4207	38.4771	39.547	27.2723	32.3397	19.0156	16.7531	15.7762	18.0317	18.4845	21.6735	15.2033	16.363	19.4032	21.3984	29.2547	27.0448	11.9936	15.5776	15.7812	13.1149	18.4127	10.341	26.0121	25.0791	18.2367	25.961	27.3701	20.2946	21.9446	14.2924	26.102
Pterolactam	3.35153	0.0134809	1.49609	up	4.70514	0.000393454	1.59555	up	-3.63217	0.108758	1.06265	unchanged	0.118173	0.931159	0.0115001	unchanged	0.279566	0.913798	2.06838	1.72345	0.0254463	0	9.13363	9.83265	14.3583	12.9519	2.10397	2.7648	30.6645	27.3699	20.6079	15.7306	14.6976	21.6314	0.00235619	0.926847	0.631876	0	0.0884514	0.32503	0.0475681	0	0	0.0564833	0.0551987	0	0.148761	0.215802	0
RU-0211	0.28751	0.105095	1.01026	unchanged	0.503679	0.0138764	1.14566	unchanged	0.176709	0.56021	0.394812	unchanged	0.652458	0.0293881	1.06016	up	12.2676	16.3847	14.1606	16.7508	9.89813	15.7692	13.3697	14.6378	19.1566	22.2612	18.927	15.6747	16.8257	15.981	20.7613	22.1273	26.6031	18.5442	20.2518	19.3631	17.2799	17.9223	33.4659	39.2052	23.7321	43.3401	24.0245	34.0838	20.3314	21.1944	31.8103	26.4853	49.6455
2'-O-methylinosine	-0.384057	0.50611	0.330856	unchanged	-4.17663	0.0202627	1.27083	down	1.47439	0.00175719	1.65245	up	1.03937	0.0254852	1.22713	up	1.31333	1.88301	14.0592	10.5843	14.8659	18.0031	1.1131	7.19404	4.55472	9.20508	10.5236	13.9294	0	1.51085	0.115443	1.66932	0.0614648	0	18.0253	10.4117	16.7298	15.7979	14.8885	10.5707	27.9915	45.3817	33.9908	44.0395	57.6029	31.1358	37.3503	11.7091	34.2221
Amrinone	2.81915	0.0179636	1.31111	up	4.55866	0.0199909	1.21894	up	-0.831312	0.107308	0.941877	unchanged	-0.479684	0.149204	0.839034	unchanged	0	0	0	0.75582	0.102047	0	0.731377	0.831138	1.93152	0.561128	1.63327	0.365921	1.16893	0.575947	4.84624	6.96671	3.54035	3.11868	56.3203	67.5128	29.7276	25.9595	59.5983	68.4364	0	11.6339	68.6472	44.3798	21.9333	26.2573	29.3521	29.3735	33.1514
Zidovudine	0.128769	0.703928	0.282869	unchanged	0.932917	0.0312346	1.0016	up	1.05394	0.0286715	1.28881	up	1.11667	0.0671541	1.03667	unchanged	100.541	122.818	327.128	362.629	274.032	202.991	192.926	163.277	348.05	348.865	270.922	195.884	235.582	272.386	410.996	493.856	577.694	663.446	129.911	157.65	213.352	222.067	256.772	192.699	364.692	533.046	238.363	177.538	579.881	540.721	725.011	679.233	206.779
Phentolamine	-1.13114	0.280479	0.748606	unchanged	0.698583	0.295743	0.672493	unchanged	-1.6902	0.0225854	1.3266	down	-3.09005	0.00820481	1.39677	down	60.8989	44.0201	6.90759	8.85026	9.64709	3.27276	20.8062	9.23244	12.8989	4.47605	8.08662	5.4941	51.5589	19.8836	53.1621	55.1416	14.1225	22.9467	24.8371	41.3567	15.8212	6.17688	23.7073	20.1519	10.2758	7.91703	10.3656	5.13034	0	7.23177	1.28748	8.9232	0
Miglitol	0.18358	0.520335	0.345115	unchanged	1.69525	0.10013	0.9354	unchanged	-0.706036	0.139271	0.859526	unchanged	-1.41048	0.0278869	1.15507	down	12.6733	11.5214	19.3675	20.2314	10.6881	4.52588	18.5285	13.5259	16.2277	17.1748	12.2623	12.0096	17.8664	13.1161	102.616	70.2372	26.8034	25.2133	52.1869	52.0182	21.6682	18.9898	22.0535	23.0082	28.7672	28.6688	10.1197	12.8347	11.1225	24.9113	18.6283	18.1714	0
Nicotinic acid adenine dinucleotide (NAAD)	-0.908891	5.63921e-05	1.80308	down	-0.717202	0.000128716	1.50772	down	0.0611813	0.712238	0.217338	unchanged	0.150796	0.273975	0.595869	unchanged	40.5403	49.0681	58.9137	51.8762	49.1242	48.1996	28.4577	25.0395	24.417	26.8694	23.4272	30.3543	33.0229	31.9112	26.1231	23.3685	29.1757	37.4957	33.1016	37.0736	37.6517	33.8835	37.1991	36.1698	33.4757	29.2569	56.0092	36.3636	31.8198	37.4713	31.6247	36.1257	47.7552
Histidinyl-Phenylalanine	1.16597	0.00656302	1.55043	up	0.0489793	0.930446	0.00834382	unchanged	0.313078	0.315856	0.515047	unchanged	0.993351	0.109696	0.881433	unchanged	8.32819	8.84371	92.3646	94.1068	94.7522	140.313	141.049	151.439	164.528	192.494	136.569	198.315	118.033	142.458	33.9001	42.1613	56.7739	60.532	63.2528	76.2641	126.134	194.164	107.871	102.52	56.3299	146.721	147.81	147.801	180.738	153.234	57.2959	69.5535	391.429
(卤)12,13-DiHOME	-0.021719	0.963871	0.011262	unchanged	-2.98077	0.0104186	1.32558	down	-0.199547	0.526544	0.415634	unchanged	-2.27113	0.00193536	1.39074	down	24.8152	28.5066	20.9264	20.3893	50.4634	68.5353	34.2057	59.8106	9.88505	18.946	30.4213	57.1756	9.15987	12.0511	2.14222	3.70967	0	0	8.08111	8.16274	10.4701	6.1549	14.8194	8.18818	3.6575	5.70992	10.736	11.8284	6.28869	10.438	0	0	4.40034
Trimethobenzamide	0.102601	0.496254	0.493163	unchanged	-0.484534	0.171733	0.689964	unchanged	-1.35409	0.017514	1.366	down	-4.10749	0.00230162	1.51396	down	23.4989	22.4804	24.6071	18.8136	26.3667	32.6179	22.9921	24.0834	23.8206	25.892	27.9304	34.603	25.3644	27.5908	19.388	24.1461	3.99635	5.56879	1.54519	7.16024	5.92789	7.554	8.13191	4.59227	2.21815	2.32475	0.776981	0	4.24884	4.08799	0	0	0
Spectinomycin	0.120204	0.724445	0.219901	unchanged	1.95315	0.00407282	1.38596	up	-1.18853	0.000610567	1.64944	down	-0.574978	0.0770796	0.945426	unchanged	115.861	102.648	102.751	125.307	65.294	44.4562	113.97	69.045	145.657	150.859	87.1751	37.9486	213.841	185.848	370.106	535.913	430.545	417.919	251.863	268.937	171.117	159.147	188.939	234.769	104.497	112.293	63.6666	69.0405	113.542	96.2678	224.193	218.283	62.1555
Nicotinate D-ribonucleotide	1.6256	0.00186678	1.60795	up	0.924125	0.106685	0.904479	unchanged	0.231087	0.491779	0.407584	unchanged	1.73596	0.0390858	1.1075	up	20.4274	16.3797	16.3481	6.60546	13.164	27.2203	49.628	79.662	39.9767	34.523	47.6788	57.5485	55.5063	54.3254	25.1416	20.9785	15.1644	18.9121	20.7934	19.842	47.2674	54.9316	88.7409	62.2729	45.4138	48.0827	69.6264	67.591	47.1404	67.0407	49.4877	40.4303	298.084
3-Dehydroshikimic acid	-0.171889	0.422086	0.508626	unchanged	-0.368119	0.280259	0.586335	unchanged	1.00928	0.0203356	1.31074	up	0.0780575	0.761997	0.209275	unchanged	2.85656	3.55135	6.28902	6.05981	6.12216	4.69303	4.95417	3.76723	5.07868	3.64143	4.34732	4.46159	2.43195	2.12718	6.96991	5.01701	3.64668	2.71939	23.2016	22.234	48.6775	44.1851	36.9534	32.3549	80.9231	44.94	50.8532	43.9936	96.833	100.348	33.8187	25.8565	43.3547
Prolyl-Histidine	0.118442	0.604043	0.320654	unchanged	1.12321	0.027063	1.10968	up	0.602655	0.0710357	1.1324	unchanged	0.5762	0.0166596	1.2345	unchanged	154.446	134.501	181.45	197.572	121.779	86.9732	141.654	122.633	199.019	215.948	154.432	118.048	166.387	134.897	330.365	381.649	467.698	428.781	301.181	261.962	251.662	230.178	173.489	212.637	487.194	525.031	213.985	216.912	391.713	338.315	502.608	401.802	288.367
20-hydroxy LTB4	0.174327	0.574204	0.38774	unchanged	-1.45798	0.00411441	1.3934	down	0.657498	0.0436155	1.10767	up	0.565637	0.0394018	1.03223	unchanged	148.027	145.915	268.604	227.575	332.82	315.239	134.038	297.781	170.683	295.117	315.101	410.177	118.591	139.825	64.7793	72.8395	61.6689	65.797	103.01	106.055	166.824	156.067	203.697	224.208	102.463	313.809	256.799	314.265	227.213	299.482	175.333	145.151	297.57
Dacarbazine	-0.02327	0.940678	0.0628402	unchanged	1.40786	0.0195353	1.15938	up	-0.395899	0.270949	0.649816	unchanged	-0.0746863	0.829028	0.113422	unchanged	23.8205	20.1949	29.1866	36.9108	23.5323	13.2174	20.7541	15.1791	32.794	33.0505	31.4738	11.2612	33.2906	27.0992	63.3973	74.2044	97.1914	94.5068	64.888	66.804	38.0754	39.7935	21.8441	33.0447	49.7171	45.9527	16.0291	23.7291	32.0147	33.5433	64.9511	54.3825	26.0869
Estradiol Benzoate	0.667587	0.0238054	1.18497	up	2.62592	0.0347299	1.1549	up	Inf	0.0159272	1.42778	down	-2.77635	0.0282506	1.11783	down	12.4989	11.3362	6.66267	7.30621	5.35823	5.17948	10.2627	14.762	15.4978	11.6727	15.9845	8.60683	26.2223	14.1038	90.1262	98.0288	41.7635	28.157	1.10611	0.66867	1.59503	1.4982	2.41753	0	0	0	0	0	0	0	0	1.0634	0
Megestrol acetate	2.90569	0.00026177	1.70016	up	2.62169	9.09425e-05	1.46521	up	0.213693	0.294648	0.639333	unchanged	-0.780416	0.00253032	1.39955	down	0	0.458736	0.534948	0.57164	9.48236	10.3112	22.5109	19.235	27.6343	23.0973	41.8483	25.7328	18.7364	30.0989	24.077	15.2628	19.6535	23.6292	33.5647	33.9461	28.1018	40.4097	33.4011	39.4362	58.8414	25.821	37.1032	42.9195	34.3855	43.134	18.2893	32.637	16.5719
Cucurbitacin B	0.960736	0.010534	1.36855	up	0.187298	0.550021	0.169206	unchanged	0.673525	0.149197	0.853933	unchanged	0.68541	0.0150822	1.15653	up	5.87403	8.47373	11.3155	5.74301	18.2233	13.5558	15.0383	13.1384	19.0949	21.7252	25.0877	28.8934	7.2235	13.114	9.86278	11.8866	15.7698	14.0879	7.41746	8.82114	4.95823	4.39899	7.80838	10.0394	6.34458	2.97868	17.6843	17.3803	14.5102	10.3929	9.54107	8.09702	13.6106
Terazosin	0.277531	0.122719	0.985814	unchanged	-0.596357	0.0150323	1.2143	down	-0.112028	0.747749	0.27702	unchanged	0.350757	0.258645	0.632439	unchanged	15.2516	19.0836	18.162	21.5737	18.9206	21.2257	16.1181	20.4688	24.8077	25.597	20.5603	30.8928	12.6203	20.9371	8.51205	10.3468	9.76685	13.3626	8.38123	7.44354	14.4752	17.4353	11.557	10.3978	1.57369	11.2549	15.5433	12.4071	8.56605	15.1382	8.34946	8.29309	17.4589
1,2-dioleoyl-sn-Glycero-3-Phosphate	1.5711	0.016121	1.27116	up	1.84951	0.0278426	1.18771	up	-0.392442	0.196546	0.838014	unchanged	-1.21398	0.00491713	1.41721	down	27.958	23.8155	11.3224	2.91308	7.00367	5.88999	60.5329	61.6146	30.0301	22.3718	38.531	21.363	47.3784	31.2914	95.403	60.3761	31.8967	18.0018	20.3055	49.0634	29.3798	39.6728	51.9596	37.9718	45.6229	15.4221	29.2295	29.1581	19.8113	34.7243	14.6605	25.5007	10.4976
Folate	2.25041	0.00809139	1.49833	up	-0.506561	0.673975	0.229044	unchanged	0		0	unchanged	0		0	unchanged	1.48382	0.493015	0.653643	0.985615	0	3.71046	8.31212	9.26672	5.61419	5.32162	1.34298	5.00336	1.28992	3.86723	0	0	0	0	0	0	0	0	0	0	0	0	0	0	0	0	0	0	0
isocarboxazid	0.07244	0.675106	0.210845	unchanged	0.830556	0.000930183	1.42451	up	-0.472827	0.00100083	1.54519	unchanged	-0.707552	0.000583779	1.48782	down	138.253	117.178	117.09	116.377	85.9141	68.5965	125.935	107.121	129.075	127.35	105.091	81.9679	162.28	136.744	216.436	196.93	205.492	226.337	149.978	156.53	128.084	112.445	144.781	138.335	116.048	113.374	90.3371	89.8341	90.004	98.5705	105.682	102.666	59.2242
Leukotriene E4	0.193527	0.190503	0.772988	unchanged	-0.0963943	0.794995	0.0327669	unchanged	-2.00238	0.00232706	1.6588	down	-4.14814	0.00103338	1.54441	down	117.613	119.722	102.777	112.486	65.7514	78.7002	107.998	118.975	115.514	127.687	108.208	104.376	143.751	149.593	104.601	104.221	24.4461	31.8489	44.0221	42.7495	46.4974	61.6454	24.815	24.7935	2.91681	11.2069	7.93228	10.8595	15.7426	12.3718	1.79533	2.01087	2.94739
Nicotinuric acid	0.272621	0.130231	0.895605	unchanged	0.745245	0.00279384	1.33467	up	0.173775	0.333322	0.56853	unchanged	-0.0370782	0.844628	0.0783968	unchanged	36.7371	41.404	53.1903	62.0997	35.9845	35.192	51.6572	44.6834	61.725	61.7785	55.0137	44.7883	61.7322	53.7447	86.4709	76.1228	73.5951	91.885	79.0475	87.6449	103.407	95.9414	57.6316	53.6963	113.733	94.9419	83.0463	74.1776	86.6835	85.893	88.5112	81.2101	58.7924
Taurolithocholic acid	0.104132	0.776212	0.150311	unchanged	-0.91864	0.0619488	0.912317	unchanged	-0.528412	0.133191	0.915248	unchanged	-2.19157	0.000268148	1.57603	down	90.2947	60.0396	38.2488	23.7525	69.011	87.3454	94.3005	62.7661	40.887	35.6266	104.608	58.0998	61.5128	50.2945	34.6818	10.0015	24.6176	13.9327	38.801	67.1084	49.4918	58.8252	84.4903	72.8264	69.0886	21.7785	47.1473	68.127	14.6096	36.8463	24.6433	12.2971	8.55401
Pantetheine	1.15286	0.124232	1.05816	unchanged	0.935704	0.0153386	1.16	up	-0.526659	0.24407	0.758024	unchanged	-3.57671	0.000433229	1.52848	down	9.41918	7.48548	5.50518	8.71954	12.0366	13.9945	14.1204	8.93418	26.757	50.1233	14.0281	13.1354	14.1707	10.6217	19.9352	17.707	18.3712	28.532	4.76346	6.50359	9.31439	11.9208	9.52933	12.5403	3.11285	0	9.17376	12.9239	7.09008	5.58104	3.72028	0.853448	0
5.alpha.-Androstan-17.beta.-ol-3-one	1.01179	0.0244815	1.2917	up	0.564952	0.334233	0.592049	unchanged	-1.0172	0.00930906	1.42074	down	-1.89538	0.00123314	1.57414	down	425.027	427.527	237.279	208.739	459.234	467.778	955.042	1208.45	676.069	494.333	415.207	738.598	1037.97	960.662	452.839	600.016	93.2376	147.668	796.067	1188.33	588.288	589.189	697.272	789.112	131.991	223.477	423.877	380.293	429.764	707.187	147.685	180.428	167.522
Coproporphyrin I	-0.6148	0.0013218	1.51024	down	-0.0251037	0.89728	0.0448527	unchanged	-0.774774	0.0375826	1.12878	down	0.426778	0.278407	0.659674	unchanged	56.215	46.4657	40.6004	58.3253	46.0052	58.0394	25.0795	27.5134	39.1784	36.4801	32.0608	39.2841	66.5701	49.5701	68.1273	42.2597	39.2689	34.5823	17.5473	10.5726	13.4467	19.3366	11.206	19.0493	5.84086	10.3309	2.85724	10.1536	17.4124	6.6853	39.3869	20.1275	14.2279
Daidzein	-0.692675	0.00512742	1.46101	down	-1.36389	0.00026719	1.47338	down	0.55099	0.00997761	1.4595	unchanged	0.244345	0.164881	0.766099	unchanged	105.84	153.909	164.797	197.167	143.505	156.402	86.292	106.268	65.4691	72.2104	100.056	139.916	23.7226	21.212	73.8704	91.0701	72.4732	75.7319	206.517	214.47	180.028	154.943	196.155	186.139	283.435	360.762	319.767	258.129	206.714	238.835	257.056	249.624	209.005
Methionyl-Glutamate	2.25158	0.000142901	1.7751	up	0.547251	0.48459	0.326205	unchanged	3.47281	0.238039	0.796763	unchanged	1.34558	0.491209	0.410298	unchanged	4.93717	2.21453	3.14715	1.6276	0.865816	2.83703	11.5863	9.54331	9.20168	16.9453	14.3771	12.7738	0	0	3.37352	3.76506	9.71681	5.98366	0	0	1.91	2.42873	0	0	31.6918	16.479	0	0	0	0	0.623728	0	8.99187
Estriol 16.alpha.-(.beta.-D-glucuronide)	-2.00963	0.205323	0.855554	unchanged	-0.977448	0.387345	0.407174	unchanged	-0.769533	0.0204668	1.22481	down	-1.48786	0.000263797	1.5215	down	1565.81	1069.28	121.213	96.381	113.25	94.0889	167.468	125.269	110.975	114.843	141.249	100.111	253.548	135.818	405	331.598	224.03	204.12	194.16	218.146	163.532	119.298	157.032	139.421	188.586	108.877	67.2481	75.8271	59.5048	81.6303	94.6047	90.4872	26.34
Coenzyme A (CoA)	1.29063	0.0143278	1.34484	up	0.947983	0.00287809	1.29898	up	0.566989	0.0598259	1.073	unchanged	1.84336	0.0239952	1.2109	up	7.8593	8.2521	7.39301	1.3705	4.68561	9.75925	14.703	23.5442	8.55335	9.38386	16.6152	23.3902	10.7409	15.3408	12.785	9.88775	13.5497	13.5505	5.93825	4.90013	16.3351	17.8068	17.5909	11.2697	16.4938	19.6262	17.0898	22.8763	18.7707	14.533	19.563	22.1202	83.9054
Almotriptan	1.09178	0.0514841	1.22235	unchanged	-3.39953	0.00550385	1.39422	down	0.130322	0.823525	0.115677	unchanged	1.81738	0.0604106	1.00492	unchanged	1.00465	2.79395	3.98351	1.04201	3.51143	3.81215	4.98788	8.3959	6.13299	9.1978	1.22695	4.47524	0	1.20153	0.328678	0	0	0	3.7333	0.865551	19.3356	14.1207	35.8887	21.9671	0	19.7961	14.2278	24.8907	18.6281	27.4353	28.7932	26.0395	54.4368
Biocytin	-0.917564	0.0585603	1.07076	unchanged	-1.38966	0.0212224	1.22009	down	-0.127087	0.881316	0.0124097	unchanged	0.693324	0.519042	0.420361	unchanged	41.5638	36.9755	61.9091	67.5785	124.087	71.8753	17.3794	27.8728	38.0101	54.7426	25.0542	50.8137	5.41697	55.0504	23.1542	25.9387	26.6957	17.9282	71.943	10.3565	19.5012	15.5124	6.84426	16.3136	10.6351	12.8798	5.30348	45.0299	49.4097	5.36831	130.091	31.0443	15.5872
Histidinyl-Threonine	1.12362	0.0340151	1.14089	up	2.384	0.010849	1.36601	up	-0.767231	0.0384276	1.16709	down	-1.05613	0.0134494	1.24952	down	17.6318	9.24029	6.1308	4.14447	3.2073	3.15651	20.3541	23.6782	20.1035	9.84682	12.7925	8.03261	55.3315	23.7374	61.016	49.1465	15.2903	22.5983	19.7983	30.74	23.34	18.6015	19.4515	22.4866	29.0133	11.3543	11.6321	10.5269	6.98836	9.46135	16.0014	21.7226	2.38013
2-Methoxyestrone	0.459	0.000952823	1.66345	unchanged	0.599281	0.0153189	1.22246	up	0.042557	0.93298	0.00510011	unchanged	0.444931	0.211208	0.65455	unchanged	44.3124	49.8562	59.8344	57.6625	58.7973	68.4915	77.6053	82.9777	79.0219	84.8791	64.1002	77.3386	114.662	105.845	74.1259	65.5184	68.9343	84.4178	106.425	132.932	45.3616	41.7948	82.199	93.1852	2.62056	30.542	139.725	160.795	82.8111	100.43	136.781	133.694	114.618
Icariin	0.496638	0.136919	0.781723	unchanged	-0.278149	0.606798	0.167916	unchanged	-1.66732	0.090192	1.0557	unchanged	-3.72661	0.0363717	1.19275	down	6259.35	4930.68	2498.79	2042.84	2716.32	2560.53	6032.83	5819.95	3586.97	3260.73	6494.41	4446.51	6591.24	4299.29	2926.66	1969.54	626.705	911.203	1752.97	2508.11	534.36	294.31	814.72	582.63	610.041	213.338	379.141	467.756	117.715	254.386	104.345	124.548	49.133
.gamma.-L-Glu-.epsilon.-L-Lys	-0.368073	0.185576	0.853353	unchanged	0.102047	0.675545	0.369446	unchanged	-0.975384	0.026605	1.25492	down	-1.07074	0.0220962	1.16226	down	41.6603	37.127	31.3176	27.3397	19.7489	17.1057	25.8633	18.0785	29.1849	24.8308	22.867	14.2255	42.7454	27.5508	35.2756	33.1711	23.3908	24.9407	66.3516	79.7989	45.2968	35.3163	40.517	41.8361	8.74016	7.02723	41.1447	43.9322	21.4904	34.8834	9.50177	11.178	12.9936
Phenylalanyl-Cysteine	0.541268	0.755703	0.168457	unchanged	-0.484861	0.728795	0.189594	unchanged	-0.0424867	0.959755	0.0177413	unchanged	1.09741	0.00530946	1.30666	up	0	0	5.82625	9.22646	0	0	2.74688	19.1586	0	0	0	0	0	5.72926	0	0	0	5.0269	80.1852	23.7195	29.0919	22.2696	37.1616	29.1655	7.06632	0	30.2595	120.893	47.9494	8.99445	75.5903	93.1799	65.0841
Oxprenolol	0.348546	0.197954	0.759142	unchanged	0.922067	0.0302155	1.10844	up	-0.12411	0.467537	0.440498	unchanged	0.12981	0.401973	0.461605	unchanged	10.1366	10.0266	6.3009	8.58236	4.69086	4.6335	10.695	7.2976	11.4267	12.7446	7.8987	6.43368	6.42801	9.97248	18.1615	21.3906	12.9949	15.1275	20.673	19.8421	15.0589	14.778	18.5205	19.2204	11.9636	15.3673	15.3379	13.4733	21.3678	21.673	23.7246	24.7158	17.8861
Nadolol	-0.412339	0.058582	1.08796	unchanged	-1.36041	0.000691859	1.42725	down	0.593346	0.0960815	1.07521	unchanged	-1.15677	2.83407e-05	1.63551	down	45.4955	36.3729	66.5605	63.2576	73.2113	63.6828	50.3442	49.1676	30.4786	40.953	48.1257	42.8557	34.2992	31.8584	26.8952	19.0921	11.2335	12.3842	39.9604	42.7407	46.693	39.6507	45.9745	43.9409	113.112	74.8143	51.1571	61.73	41.0074	48.8836	21.0817	14.3596	21.7097
Quinic acid	0.869279	0.650568	0.369363	unchanged	3.16729	0.22988	0.575338	unchanged	2.19641	0.0885319	1.05239	unchanged	3.03633	0.00390607	1.46133	up	5.30107	3.45667	126.834	72.0503	10.3408	12.5409	3.3915	0.114281	20.1359	386.979	7.34405	3.14442	0.0766077	2.09095	24.8025	108.748	1376.55	558.664	214.768	20.87	384.075	646.526	36.3955	114.007	505.614	1689.76	477.713	318.422	2807.35	694.156	2698.62	1462.89	2328.19
L-Abrine	-1.23812	0.384549	0.604508	unchanged	0.34678	0.725878	0.322384	unchanged	-1.43606	0.0347672	1.15191	down	Inf	0.00532133	1.45283	down	69.6924	49.0364	3.39346	0.950664	0	2.09823	17.0549	13.2546	9.69427	6.65624	5.75398	0.64903	67.8218	6.21214	36.9296	24.4574	6.5678	17.1939	2.85271	4.25055	4.55275	0.808983	1.91395	2.16904	1.14582	2.31312	1.47859	0	1.1782	0	0	0	0
Streptomycin	0.779454	0.0247531	1.22672	up	0.025253	0.96718	0.091017	unchanged	-0.603626	0.347637	0.631139	unchanged	-1.33951	0.00693545	1.27653	down	58.139	33.0863	32.8239	14.026	59.3615	36.662	94.6385	83.213	68.1541	62.1027	48.0996	45.6179	89.5717	71.1598	41.0652	32.1348	0	4.30089	53.6737	62.6586	73.4889	67.7594	29.9965	31.0527	12.9017	9.1161	93.1147	78.6636	0	15.8935	13.6944	13.1571	10.3438
Threoninyl-Tyrosine	-0.311209	0.320511	0.658459	unchanged	-0.228835	0.624823	0.148121	unchanged	-1.14481	8.25522e-05	1.75744	down	-1.78467	3.54571e-06	1.68181	down	39.7759	39.4753	26.674	21.0494	18.4627	15.9883	25.6653	19.9545	26.4909	26.2818	20.8064	10.9045	47.7354	33.923	24.406	17.0952	5.35298	9.23568	44.3285	52.9472	51.9415	58.9615	47.9355	61.825	21.574	23.5934	15.0908	38.5359	16.8318	28.1619	19.4859	11.9856	18.77
Serinyl-Glutamine	-0.50624	0.80393	0.134998	unchanged	-5.03844	0.344086	0.533643	unchanged	0.828346	0.0264703	1.26856	up	0.977902	0.141355	0.778926	unchanged	0.0133492	0	0.203046	0	0	0	0	4.14153e-05	0.150403	0	0.00190919	0	0	0.00658454	0	0	0	0	29.1689	25.7765	64.2846	29.0721	90.0789	96.5072	104.237	111.573	62.3163	79.7473	128.093	108.677	56.0582	55.0884	87.4452
3-Amino-3-(4-hydroxyphenyl)propanoate	-0.901706	2.69778e-05	1.817	down	-0.492601	0.00086899	1.3799	unchanged	-0.425605	0.00370598	1.50179	unchanged	0.131109	0.498197	0.369288	unchanged	94.9219	100.459	102.374	84.5693	82.6602	76.1077	51.3075	58.9469	44.5679	45.8983	39.2102	49.6905	72.6221	74.3936	59.5551	54.3016	59.7604	63.944	94.2118	85.4564	93.2737	86.04	95.8155	77.7156	48.7972	57.8209	83.9409	69.0165	67.9402	68.9544	72.1711	76.3263	88.4645
Sulfadiazine	1.35396	0.00955866	1.45564	up	1.61127	0.00293631	1.38121	up	-0.257328	0.325772	0.55819	unchanged	0.63424	0.0404322	1.02237	up	68.3732	66.8022	49.0583	51.8794	64.1674	110.208	239.155	271.656	115.561	115.736	135.308	171.847	122.51	139.936	275.558	198.383	231.786	285.957	287.989	324.098	484.263	539.038	646.148	672.968	586.959	437.493	430.22	372.917	310.667	333.59	480.779	599.087	773.448
9(S)-HpODE	1.07999	0.0165061	1.35029	up	0.630496	0.326562	0.596795	unchanged	-0.948761	0.0529218	1.15012	unchanged	-2.13808	0.00761007	1.4276	down	293.994	268.733	157.338	125.712	302.009	340.594	661	834.576	469.03	335.772	325.395	520.704	761.695	712.819	296.274	378.084	68.1522	87.1318	546.691	796.727	327.678	221.893	377.587	449.123	78.9446	116.378	264.184	250.899	260.38	438.228	77.9453	76.7753	87.9037
Sildenafil	0.394873	0.265687	0.773753	unchanged	1.42075	0.00827087	1.20741	up	-0.31836	0.214933	0.733057	unchanged	0.516568	0.231321	0.652137	unchanged	4.65175	6.21546	17.2752	21.3359	13.4296	15.9993	14.5247	14.6871	20.663	27.2406	13.1717	13.4624	18.4106	22.1535	34.6704	35.3901	49.265	51.3643	67.2211	59.2942	48.7707	40.3585	70.6175	72.0988	22.321	39.2641	50.2369	75.1241	55.4343	45.018	84.5431	76.8769	56.1472
(+)-Abscisic acid	-0.741588	1.48833e-05	1.79651	down	-0.569248	0.00351553	1.38474	unchanged	0.603297	0.00126028	1.65028	up	0.370983	0.128681	0.876576	unchanged	348.623	425.273	375.245	444.518	369.973	397.057	209.088	214.38	215.396	216.792	289.331	266.896	220.064	233.138	216.463	220.459	361.614	339.291	245.1	225.285	248.192	253.386	243.913	220.231	302.151	309.388	371.175	325.326	319.502	271.749	272.666	277.521	409.529
Neohesperidin	3.72583	2.68661e-05	1.84961	up	2.81762	0.000520776	1.53187	up	0.131851	0.226461	0.617093	unchanged	-0.232625	0.54158	0.367489	unchanged	7.25988	3.99982	12.783	15.6153	3.5453	1.24781	105.643	124.705	95.7791	97.0335	67.9188	97.0461	44.4762	26.2219	65.4404	70.6962	52.538	54.0072	66.7978	85.1699	84.3691	77.5387	70.5192	60.5544	88.0129	80.2377	79.6541	84.8077	64.6035	90.2146	60.4891	71.5829	17.3248
Nobiletin	0.187877	0.305566	0.735292	unchanged	0.498997	0.0900452	0.771252	unchanged	-1.08261	6.56119e-05	1.74216	down	-0.337597	0.0225676	1.16532	unchanged	26.2978	33.8192	36.5631	37.6695	45.8944	57.8312	46.3128	52.11	38.5947	47.2912	38.0757	48.8037	28.2917	41.7848	57.344	64.6504	75.6728	68.7114	399.011	520.179	355.007	443.875	507.886	431.163	173.46	198.98	317.324	236.827	177.063	150.968	338.383	391.111	422.424
Ethylmorphine	-0.151922	0.589127	0.456602	unchanged	-0.84728	0.0169849	1.15237	down	-0.497338	0.00313307	1.42467	unchanged	-0.522922	0.00154084	1.47404	unchanged	174.327	167.652	94.6304	98.4391	110.07	88.4846	112.505	157.139	81.3135	52.7628	127.305	129.256	63.5057	58.8258	67.6631	41.7599	107.366	68.64	227.496	222.012	204.557	177.463	269.627	224.627	176.265	197.001	140.462	163.4	136.464	125.609	144.005	167.236	145.476
Histidinyl-Glutamate	0.504608	0.169522	0.832897	unchanged	-2.00565	0.00219104	1.44548	down	0		0	unchanged	0		0	unchanged	13.9593	12.8037	10.7339	8.56733	12.2738	22.1704	13.1091	22.9442	10.7591	12.7518	24.9016	29.7545	2.40862	1.37576	2.33405	3.21184	6.14263	4.57553	0	0	0	0	0	0	0	0	0	0	0	0	0	0	0
DL-2-Aminoadipic acid	0.0962549	0.73985	0.195915	unchanged	1.93389	0.0198983	1.21588	up	0.392462	0.180097	0.789951	unchanged	0.289521	0.464708	0.430814	unchanged	12.7719	11.7879	18.8233	20.0212	8.79334	7.07317	14.1349	11.2513	21.2058	15.4059	10.9515	11.7907	20.9083	16.2226	84.2562	73.5653	53.5083	54.4205	38.1731	37.1322	31.462	28.0491	18.1042	15.2965	43.2412	41.283	18.3979	27.3372	47.8453	42.7025	56.9743	51.9125	15.2601
Colchicine	0.147945	0.533239	0.344185	unchanged	0.706266	0.022161	1.0819	up	-1.52139	0.000757493	1.68546	down	-2.92307	8.18684e-05	1.58828	down	51.1875	52.715	68.4936	86.8282	41.2924	33.7211	59.5957	48.2955	66.914	73.4188	74.6402	47.4681	80.1402	64.4194	66.8493	94.4137	124.081	115.431	86.8608	111.396	66.7223	65.5189	57.0563	72.8945	27.372	35.8699	14.4213	20.7416	23.9694	38.0238	23.5738	29.968	0
PGDM	-0.156904	0.793586	0.176469	unchanged	1.70017	0.000192365	1.56019	up	-0.702048	0.165925	0.870272	unchanged	0.838924	0.0317562	1.0541	up	6.15676	7.2868	1.44346	4.1901	0	3.21301	5.2181	1.83289	5.65651	3.64234	3.64324	0	14.0864	11.4992	13.1308	13.5192	9.92023	10.2733	1.93023	4.3475	5.83737	7.17523	12.0272	9.57263	1.23112	2.75638	3.53471	7.44234	5.38326	4.78736	10.7621	10.1755	16.066
Nilutamide	1.64583	0.00175178	1.63069	up	0.822115	0.0843071	0.930996	unchanged	0.383036	0.274791	0.618945	unchanged	1.86618	0.0430556	1.09873	up	17.8701	19.9044	19.6533	13.3232	23.4864	31.6609	68.7308	97.7313	50.9964	40.5102	69.7581	66.2442	56.3391	63.6022	28.4872	22.2982	21.7775	30.0835	36.2606	38.6098	69.7207	73.8162	141.156	83.8094	56.053	79.0688	118.04	121.24	81.2354	122.557	81.2182	67.804	533.127
D-(+)-Melibiose	0.0889238	0.77378	0.20229	unchanged	0.802143	0.0368604	1.01101	up	0.0412352	0.872524	1.56194	unchanged	1.45489	0.00428	1.46187	up	268.933	294.051	431.861	406.966	228.708	183.916	340.089	258.569	510.416	418.064	191.489	211.164	369.589	313.178	430.395	541.031	794.029	715.591	60.7208	103.471	200.174	163.69	221.678	200.662	197.288	150.971	138.517	155.423	212.531	199.241	677.428	623.931	347.122
Loratadine	0.619823	0.0424727	1.1394	up	1.51325	0.0141364	1.20777	up	1.00732	0.0239786	1.35659	up	1.13224	0.00115801	1.55345	up	13.0823	11.4047	18.6232	23.2293	12.8203	10.4186	24.6154	11.7261	28.3528	26.947	28.0462	17.9665	22.7745	18.7119	42.9396	46.5225	63.7306	61.0249	15.2985	16.7247	13.8128	13.9952	16.3971	17.5461	25.0232	53.9978	20.9123	23.5857	34.8696	30.1141	43.888	35.669	38.6126
Menaquinone 4	0.203473	0.0491617	1.16185	unchanged	0.729273	0.012584	1.22039	up	0.0793725	0.526607	0.45811	unchanged	0.175198	0.366508	0.54391	unchanged	36.2262	35.0821	33.6616	41.5339	30.2226	42.3998	42.9654	35.8776	40.0272	43.5939	47.0917	42.7608	38.2489	43.1684	68.4351	64.4915	75.2667	73.6574	52.0518	47.3558	45.0028	46.9821	49.0886	39.331	53.5463	59.3949	44.3922	44.2986	57.0163	36.9896	65.8655	60.3395	51.5141
Apigenin	-0.00486111	0.982785	0.0519437	unchanged	-0.706449	0.0141198	1.28386	down	0.291995	0.408402	0.521692	unchanged	0.0777883	0.867367	0.11174	unchanged	9638.75	11881.6	12118.6	11548.8	15569.5	19458.5	9835.69	16156.7	9176.45	12815.2	13827.8	18134.1	7756.32	10496.7	7534.22	6650.53	7795.95	8924.65	3093.05	2486.96	7996.45	10247.4	8363.1	6947.25	11572.3	11134.8	7410.86	7282.81	5285.23	5227.31	2783.99	3726.78	11716.6
Prednisone	0.243081	0.789114	0.108217	unchanged	0.544408	0.506741	0.448138	unchanged	-1.3513	0.00414879	1.47662	down	-2.54302	4.94607e-05	1.60539	down	18.3421	8.44847	0	0	1.12845	1.40852	10.597	7.44752	5.01077	2.27363	5.70579	3.67495	8.0677	7.563	11.3576	6.67811	6.00478	3.10071	16.0066	21.6699	16.1304	13.3767	20.6049	15.2834	16.5342	8.91178	4.24909	5.36342	0	5.33923	0	9.57362	0
Baccatin III	-2.43826	0.0652906	1.1136	unchanged	-8.98117	0.0344912	1.18005	down	2.64583	0.167322	0.863275	unchanged	1.97414	0.349179	0.543905	unchanged	0	0	27.0738	21.1637	27.8884	13.48	0	0	1.48555	2.81502	3.81233	8.41996	0.00634093	0.0597985	0.00502125	0.0689585	0	0.0371911	12.7069	0	0	0.0370782	0.0802602	6.55468	0	3.86143	4.37142	31.8409	66.8094	14.4002	0	0.0347202	22.1323
Sulpiride	0.75546	0.00349259	1.52991	up	1.3186	0.00283693	1.39862	up	0.131293	0.126611	0.947142	unchanged	0.123455	0.632034	0.275723	unchanged	29.7419	28.5137	32.7061	41.8485	23.9438	22.4342	47.5367	40.8425	58.965	67.6363	43.1922	44.3272	55.7963	40.6995	82.2812	81.5442	92.5895	94.0281	76.6819	72.1859	72.8166	69.1874	68.9211	64.6715	84.0398	88.1589	67.6521	68.7118	73.6748	82.6679	95.8717	74.8899	39.5083
Myricetin	-0.0628771	0.82423	0.146225	unchanged	0.755229	0.0279573	1.02866	up	0.0114206	0.947432	0.0761829	unchanged	-0.363516	0.0668381	0.961248	unchanged	58.3876	52.9713	84.6888	118.798	74.1449	56.3008	73.0615	44.9786	112.635	64.057	74.1816	57.3877	103.573	91.4612	88.7054	130.73	193.664	143.474	98.5598	134.622	125.281	82.1884	90.0018	103.403	129.255	134.951	101.371	81.2772	109.293	82.9482	107.455	100.887	54.9262
Rutin	1.15991	0.0219894	1.34262	up	-0.264572	0.600841	0.247359	unchanged	-1.55984	0.0360202	1.29981	down	-2.28826	0.0178613	1.21601	down	11.6172	10.3489	10.014	8.3105	10.3242	18.1491	24.1761	43.2095	16.8752	17.8472	17.6779	33.8624	17.9974	20.4183	8.42505	5.59737	2.53544	2.26877	2.63988	4.28196	7.41712	13.5512	5.19113	6.64517	2.62929	2.60149	0	3.8418	2.12052	2.28168	2.34512	0	1.63922
Asn Ile Thr Glu	0.208967	0.539474	0.432647	unchanged	-1.40699	0.00389159	1.40735	down	0.896359	0.0456607	1.15696	up	0.180439	0.704788	0.236745	unchanged	99.6065	111.569	206.89	145.509	207.79	223.387	96.4513	120.453	159.872	223.371	227.071	322.576	71.4687	100.874	51.6963	58.6868	47.9321	44.4621	13.3846	11.7036	16.5146	22.2767	12.8915	14.2587	12.0503	49.1756	25.4668	31.4455	27.1689	24.1322	9.64652	3.67869	35.2694
Ethyl (E)-2-octenoate	0.924504	0.0171507	1.31748	up	0.752273	0.3254	0.606518	unchanged	-1.4866	0.013903	1.32884	down	-5.40925	0.00152596	1.55641	down	8.45067	8.436	3.19864	1.81598	4.996	7.78762	13.4423	14.6924	12.9643	10.1254	5.63642	8.97225	18.7853	18.9354	7.83408	12.87	0	0	11.548	13.5221	6.73436	5.86226	5.15891	11.3795	0	0	1.3297	4.36885	6.94183	6.70292	0	0	0
Isoleucyl-Alanine	0.0394896	0.962508	0.0288031	unchanged	1.63928	0.0714617	0.994838	unchanged	-0.471594	0.499121	0.354005	unchanged	-1.46433	0.00328267	1.40964	down	10.1011	6.5226	2.05181	2.19726	0.601701	0.0531758	9.40831	3.56181	4.4231	2.9364	1.7954	0	7.16701	0.855413	23.4973	16.7842	8.99533	9.76167	33.7229	35.8129	19.5681	14.0967	26.5865	22.9634	60.1166	28.1386	4.84671	0	3.90335	13.1535	14.6352	13.297	4.2703
Actinonin	-0.0370842	0.839938	0.237096	unchanged	0.233003	0.548853	0.445119	unchanged	-0.755607	0.00134517	1.63468	down	-1.57435	3.20239e-05	1.60215	down	279.854	291.134	208.091	202.072	160.566	164.122	261.271	219.933	206.106	175.699	230.858	178.833	440.269	357.098	269.586	269.163	91.9843	106.626	63.1984	96.6527	71.0438	79.9785	71.0252	70.5691	44.7117	45.7891	36.0513	52.5635	26.5157	62.364	33.3016	42.0939	17.2801
12-oxo-ETE	-0.160432	0.61392	0.40378	unchanged	0.12189	0.689347	0.274715	unchanged	-0.448025	0.071738	1.05042	unchanged	-1.26849	0.00283422	1.34906	down	87.9961	106.329	110.428	167.663	59.4786	43.8682	101.461	71.9089	101.028	75.5951	98.6895	66.4843	128.042	130.98	66.0887	96.0286	95.9484	109.434	27.7703	28.6403	35.4688	32.0604	41.7082	21.3984	19.4855	12.832	23.0649	19.2148	32.2678	30.2487	23.622	21.1198	7.33216
Methionyl-Cysteine	0.101142	0.598339	0.327429	unchanged	0.601593	0.0138964	1.19418	up	0.215356	0.597705	0.285589	unchanged	0.914249	0.0153862	1.16463	up	14.5571	14.8311	21.8113	20.053	20.4129	18.5535	24.0831	10.4885	23.928	17.3896	21.4478	20.8865	20.7197	22.651	39.0643	29.0472	26.1483	29.6149	52.2042	75.7903	18.9554	12.2678	40.8195	33.6598	18.3308	49.7891	43.0832	38.9179	61.3132	59.8857	88.8304	81.611	85.4541
Alfuzosin	0.363692	0.286411	0.724783	unchanged	-1.10139	0.0096303	1.31078	down	0.18934	0.457844	0.387205	unchanged	0.270245	0.414027	0.451424	unchanged	52.0471	57.3788	108.632	88.037	94.5318	129.623	52.5205	70.8979	120.75	130.929	127.381	179.802	39.1647	66.1623	32.1216	35.407	39.7027	34.5741	13.852	20.8874	18.8246	27.3299	21.3433	17.817	11.9357	33.3437	25.6113	17.1593	27.0965	21.7444	14.3067	8.09344	35.2855
3-Furancarboxylic acid	0.780065	0.000422895	1.65789	up	1.14491	0.000614512	1.46369	up	0.0139325	0.88065	0.138365	unchanged	0.408719	0.0316815	1.17216	unchanged	1000.96	1016.16	892.565	1274.88	1169.86	1511.31	1916.48	2158.4	1474.57	1821.09	2080.94	2338.44	1946.37	1801.15	2722.64	3019.93	2908.74	2783.53	3152.67	3243.81	3565.07	3425.37	3505.44	3520.56	3897.51	4148.15	3353.34	3187.53	2857.22	3167.25	3786.19	4129.36	5651.25
Caproic acid	0.0931063	0.596011	0.431736	unchanged	-0.68617	0.00240529	1.39011	down	0.164906	0.526651	0.307218	unchanged	0.312605	0.371416	0.513098	unchanged	47.66	48.5577	56.8614	62.5894	66.7096	74.3062	46.9067	53.7464	58.7291	78.4338	59.5711	83.0752	36.8136	50.1109	25.0242	33.8636	42.3102	33.5573	18.883	20.216	31.453	43.0236	27.3047	26.0442	14.0365	30.8281	37.6434	34.2848	38.9457	31.3992	19.2443	20.4716	55.347
Leu Ile Thr Arg	0.0770988	0.743073	0.122613	unchanged	-0.135533	0.761448	0.0416286	unchanged	-0.321116	0.366529	0.603491	unchanged	-1.53678	0.00142003	1.42914	down	69.0475	52.7058	40.9354	43.6562	32.4722	41.0955	62.4331	56.7749	33.7604	39.3768	64.5525	38.3804	88.4525	61.4803	43.077	39.3936	10.4053	12.0051	9.50559	15.4998	11.6234	14.0269	19.461	17.913	17.2205	9.7339	3.84581	13.6165	5.70759	20.3392	7.26617	6.81062	4.0388
Glutathione, oxidized	1.00366	0.00215362	1.57715	up	0.119143	0.697558	0.21156	unchanged	0.321296	0.0267392	1.17344	unchanged	0.863777	0.0245818	1.19458	up	866.001	921.355	1044.74	779.491	1159.72	1447.15	1820.34	2645.65	1546.52	1580.47	2290.72	2584.84	1697.46	1770.3	740.883	740.147	778.661	1026.35	2071.33	2269.06	2869.41	2910.3	3014.47	3024.56	2522.11	3911.51	3584.84	3367.04	3202.49	3602.07	2851.17	2732.85	6986.3
Val Glu Thr Glu	-0.111123	0.692586	0.234016	unchanged	0.890181	0.011394	1.21695	up	-0.619734	0.190383	0.800199	unchanged	-0.291337	0.509289	0.373598	unchanged	19.135	17.1124	18.6296	28.4392	14.236	14.3124	19.5596	10.4999	23.2488	23.0944	19.0832	8.0858	21.51	21.0329	42.0759	41.8106	42.6278	38.2736	27.756	29.1397	19.7441	13.6882	6.07737	9.67099	10.4465	19.2296	8.39876	13.4477	9.70625	7.80471	16.1674	15.3233	8.61073
Thr Ile Lys Glu	0.0833335	0.612613	0.250027	unchanged	0.125081	0.594176	0.430782	unchanged	-0.978093	0.000503759	1.63009	down	-1.44195	9.64405e-06	1.64138	down	77.7948	73.4663	61.7915	59.6425	45.4685	41.9254	74.3473	63.8462	70.4221	64.2854	53.6154	54.9846	90.7796	69.4128	82.5017	61.5592	42.2762	46.1725	52.9558	56.5003	44.6857	36.9853	47.0274	50.6524	22.1768	28.626	17.853	22.0187	15.8124	40.1261	23.5789	23.8254	11.725
Guanidylic acid (guanosine monophosphate)	1.18591	0.0073192	1.47202	up	0.598174	0.0266155	1.07066	up	0.413972	0.208731	0.734299	unchanged	0.839816	0.0337887	1.04602	up	85.3962	84.8267	106.698	70.953	115.058	155.696	216.303	340.194	157.11	151.73	229.772	312.314	181.487	217.667	159.168	141.287	110.661	126.209	158.934	206.68	328.286	362.022	677.241	487.479	289.609	458.33	598.044	575.007	529.787	507.893	380.656	401.783	870.265
His Thr Lys Lys	1.00648	0.168599	0.795605	unchanged	-2.23803	0.0445904	1.04254	down	Inf	0.288053	0.749351	unchanged	-2.14264	0.41049	0.428783	unchanged	5.12758	6.18994	1.07201	0	4.03042	6.72099	6.15787	12.0467	4.67986	0	7.72572	15.88	0.699171	3.54293	0	0.663215	0	0	0	0	0.709225	4.29594	0	0	0	0	0	0	0	0	0	0	0
Raffinose	2.10448	0.00082497	1.74986	up	1.28911	0.000200515	1.52632	up	1.90624	0.000858695	1.66519	up	1.26381	0.379805	0.537869	up	125.346	146.552	155.959	167.107	80.8123	95.6418	533.095	692.215	735.592	593.469	334.3	428.746	389.095	316.903	256.8	228.776	358.03	335.562	88.0792	129.703	177.385	212.832	206.079	270.385	266.387	313.136	124.901	123.02	444.665	420.7	321.245	427.663	304.19
Methylgingerol	0.166693	0.598196	0.265693	unchanged	0.360802	0.2927	0.655336	unchanged	-1.48355	3.59148e-06	1.85408	down	-2.13859	8.15585e-10	1.72487	down	524.553	488.299	362.189	456.862	308.175	258.756	748.618	577.319	415.138	337.62	202.016	411.938	778.435	792.562	463.392	432.226	334.556	279.267	1101.38	1160.82	1075.94	1054.69	980.584	1131.44	247.099	267.964	355.083	388.771	541.616	525.651	230.624	224.099	215.102
N-Acetyl-L-leucine	0.139652	0.649152	0.390247	unchanged	-0.658066	0.0332235	1.11204	down	0.255284	0.551613	0.347611	unchanged	0.216426	0.563289	0.31442	unchanged	14.5585	18.4734	27.3049	25.6541	23.1304	32.5543	12.56	14.3854	30.1509	36.4003	25.2889	37.2899	13.3438	24.2077	8.66885	12.0562	19.1318	12.3753	3.55096	2.94638	7.89405	7.77373	11.5345	10.7617	0.694005	11.0075	13.7003	10.4532	7.80552	9.40716	4.42539	6.64991	11.8463
Phe Arg Thr Glu	-0.0349913	0.94994	0.0669984	unchanged	-0.0457397	0.954279	0.12207	unchanged	-0.278397	0.183379	0.710915	unchanged	-1.65337	0.00072708	1.45093	down	1.78303	0	8.94291	7.00493	6.72944	7.10944	0.84413	3.77272	4.46114	10.7684	5.0392	5.92768	3.49492	2.26914	0	0	12.1984	12.6221	19.8456	17.9795	25.946	14.857	22.5886	30.8987	17.9528	20.4507	16.5283	13.359	20.1759	20.4632	13.4442	12.6045	1.69035
Ile Asp Lys Lys	0.328022	0.448293	0.428522	unchanged	1.06929	0.0716982	0.897248	unchanged	0.156378	0.702341	0.264699	unchanged	-1.81561	0.00295253	1.33427	down	5.56773	5.22736	5.33951	9.65621	4.24579	1.94958	8.66899	1.44617	9.06553	8.59569	9.01786	3.35775	8.67176	6.10446	6.86915	7.95392	21.6332	15.8875	8.34441	8.5082	9.76738	11.9782	5.26395	6.26555	9.97779	18.4174	9.57587	4.39305	10.1543	3.34819	2.33699	7.74701	2.00022
Adenosine 3'-monophosphate	0.629347	0.0403135	1.16296	up	0.132065	0.652118	0.141212	unchanged	0.891412	0.0129468	1.29229	up	1.29788	0.0126284	1.21768	up	14.7496	13.7151	33.3591	19.6752	36.039	36.3621	34.0101	50.6302	35.7616	26.1785	40.2747	51.2076	25.9113	40.2261	22.3849	20.7964	27.3879	31.9467	28.0996	36.4487	41.4394	47.1	106.541	67.4288	60.4809	88.8323	124.621	125.17	102.683	104.902	77.9088	61.5148	172.393
6-Ketoprostaglandin E1	0.884044	0.00398473	1.56018	up	1.04757	0.00105218	1.38347	up	0.0707731	0.676948	0.131146	unchanged	0.0836233	0.596526	0.323005	unchanged	42.5558	46.1767	22.7706	12.3673	23.3436	31.291	52.702	55.3248	51.6762	54.1455	62.0012	53.5886	53.3963	51.0983	71.2735	50.2792	69.2318	73.6997	69.4684	82.7947	83.2193	129.233	90.4061	81.4858	84.6699	69.8374	105.633	104.557	90.2053	108.685	108.227	90.1567	89.4273
Glycyl-Phenylalanine	-0.187376	0.472814	0.345166	unchanged	-0.72713	0.0407753	1.09551	down	-0.189847	0.511806	0.358997	unchanged	-1.56379	0.0156856	1.19818	down	20.4402	17.2115	40.6847	30.4936	39.9168	43.2791	20.8188	23.9707	23.8277	35.2616	31.0164	33.7422	18.4098	28.4424	18.7065	19.6136	20.9797	9.85169	9.43883	7.00495	5.32928	5.81585	7.648	5.28885	7.4055	7.55564	1.04491	6.61174	7.34816	5.56294	7.32619	1.43198	0
Methoprene (S)	5.0208	0.218104	0.766746	unchanged	4.56918	0.00997415	1.31068	up	-2.72258	0.228103	0.833945	unchanged	-0.956331	0.485385	0.354455	unchanged	0	0	1.1791	0	0	0	27.7232	3.51703	0.656471	6.3822	0	0	3.90667	8.53889	7.31646	3.51355	3.63881	1.07607	8.37383	6.78877	41.0302	161.656	11.711	11.8359	1.2256	7.65742	2.47167	2.94888	11.6948	10.5739	22.6993	58.0848	6.20759
3-Guanidinopropanoate	-0.22092	0.394194	0.398897	unchanged	-1.38722	0.001907	1.44627	down	0.696439	0.379018	0.463881	unchanged	1.25569	0.151539	0.802724	unchanged	15.4954	18.4264	24.1174	21.0543	24.5237	34.5546	12.9598	16.3396	17.8324	24.4361	17.375	29.6111	7.35892	14.6925	5.96211	6.92752	7.52695	10.3554	0.995593	0.304001	4.86574	9.34607	1.84278	2.19243	0.841336	2.90184	10.537	10.5287	3.64969	3.21675	2.80441	2.86199	16.6403
Cyclic adenosine diphosphate ribose	3.39918	0.202711	0.786216	unchanged	2.9895	0.342436	0.42498	unchanged	1.04053	0.0403328	1.12877	up	2.07583	0.00593253	1.33563	up	0	0	0	0	0.98368	0	0.485267	0	1.14445	1.03823	0.73152	6.9784	0	0	0	0	6.60087	1.21151	24.7357	17.2009	77.548	71.7157	212.049	168.205	78.0645	170.622	269.545	255.542	193.311	208.387	215.691	181.402	646.06
IBMX	0.330152	0.199988	0.830506	unchanged	-0.329253	0.291821	0.565378	unchanged	-0.510724	0.0140814	1.44108	unchanged	-0.77019	0.00249494	1.41889	down	15.5332	15.4286	18.6469	17.5153	22.6683	31.4905	25.26	33.2887	18.7729	21.7169	19.0163	34.4152	21.8179	26.3746	15.242	12.9997	8.98998	11.1107	10.8103	16.4032	16.1222	21.0037	16.0743	15.8632	10.4275	12.277	8.8447	13.0045	9.46484	13.5552	11.2742	10.909	8.12374
PE(18_1(9Z)_0_0)	1.12059	0.00425641	1.49706	up	0.833994	0.0546684	0.879311	unchanged	2.05511	0.00793663	1.48	up	2.26372	0.00545505	1.42563	up	39.5064	45.8164	58.656	43.752	87.504	115.169	119.234	100.291	108.4	145.722	174.65	200.579	67.4162	84.5534	87.6124	115.763	146.866	193.727	15.5662	19.1361	13.5304	20.8802	18.6112	24.1855	29.0085	45.4422	114.877	106.704	79.3697	89.6682	49.0661	57.8764	136.209
5-Methoxydimethyltryptamine	0.703835	0.000329338	1.78279	up	0.709698	0.00525983	1.34673	up	0.469914	0.200974	0.802988	unchanged	0.278225	0.116985	0.898092	unchanged	251.58	259.15	278.638	285.645	278.229	282.7	474.187	525.208	452.533	436.017	396.874	379.851	324.422	334.922	483.563	510.304	528.336	493.972	1636.65	1447.53	1801.01	1908.23	1072.16	980.916	2867.58	2907.47	933.842	916.281	2388.79	2238.68	1949.16	2040.36	1623.11
Sulfamerazine	0.488985	0.0323312	1.26432	unchanged	0.680854	0.0106425	1.1825	up	-0.633208	0.00703038	1.45623	down	-0.090916	0.537373	0.378325	unchanged	40.2785	48.8847	89.4618	91.432	79.6233	79.3539	91.6328	101.427	118.476	118.12	69.5091	102.967	136.436	152.907	96.4932	96.7698	88.4133	116.761	172.154	202.769	151.642	173.906	156.225	127.719	82.2868	75.3134	157.95	135.051	94.0607	90.0299	113.636	125.169	166.466
Valyl-Isoleucine	0.0727151	0.68838	0.318953	unchanged	-0.75376	0.00700085	1.30797	down	0.890073	0.00324472	1.55097	up	0.206704	0.200776	0.691254	unchanged	879.521	916.585	1201.03	1247.91	1551.71	1507.62	939.306	1226.73	1105.18	1435.85	1356.68	1618.22	822.716	941.304	441.02	485.338	839.825	801.696	636.618	573.103	752.716	754.134	837.283	789.968	903.869	1317.64	1539.98	1805.01	1214.49	1269.29	628.878	628.859	1013.04
Oxyphencyclimine	0.0955214	0.498331	0.545656	unchanged	-0.465749	0.203201	0.613033	unchanged	-1.69762	0.126397	0.908207	unchanged	-2.6529	0.0300922	1.10139	down	13.5042	11.1682	15.3549	15.8358	10.749	17.6172	14.5657	11.4079	16.1914	16.5963	15.019	16.2143	13.4654	15.6623	12.5493	14.6822	2.17036	2.4603	0.74909	0.646106	0	1.76946	0.922623	0.981872	0	1.56279	0	0	0	0	0	0	0
Codeine	0.332253	0.195285	0.862664	unchanged	-0.25979	0.259994	0.678136	unchanged	0.216874	0.57795	0.32936	unchanged	-1.37363	0.0406413	1.02747	down	9.90887	11.8796	21.067	20.078	19.6645	23.1068	14.5082	17.147	22.6339	27.9315	20.9341	29.9253	14.3509	18.8634	13.5272	13.9893	13.9779	13.577	3.61696	2.5216	3.27972	5.42035	2.55919	2.84168	3.08477	7.74976	3.7581	3.46305	1.6694	3.79754	0	0	4.27836
Mestranol	0.231711	0.38261	0.600051	unchanged	-1.39896	5.88381e-05	1.54094	down	-0.498613	0.684553	0.285384	unchanged	Inf	0.0930261	0.91644	unchanged	31.3666	37.8836	49.6161	45.0979	47.1049	51.0605	29.6821	33.0674	50.3541	63.6909	52.4068	78.5983	18.9248	26.1898	14.3196	19.395	10.3515	10.2193	0	0	2.40717	4.36763	2.55004	0	0	4.93256	0	0	0.758049	0.909398	0	0	0
Famciclovir	2.09542	0.00834283	1.53243	up	1.26029	0.11537	0.821889	unchanged	2.07819	0.0525983	1.16113	unchanged	2.62659	0.11758	0.869092	unchanged	11.0411	10.4797	11.7205	10.8697	4.88943	1.66051	34.2322	34.1992	57.4326	51.9567	26.0267	12.6526	14.1794	2.34457	14.3141	13.3515	35.8964	41.2689	3.65364	8.97007	3.41335	5.10346	1.24545	2.23486	21.1771	36.513	0.921813	6.66223	14.3553	24.3385	21.2437	13.5499	0
4-Nitroquinoline-1-oxide	0.0331985	0.884143	0.0865873	unchanged	0.645458	0.0133016	1.10566	up	-0.0107632	0.938934	0.0452862	unchanged	-0.16288	0.299734	0.59256	unchanged	10.9296	12.5255	15.9261	23.9475	19.7456	16.2867	18.3492	11.9132	23.6521	13.3201	17.7564	16.6831	22.9585	20.5832	19.1243	29.7535	33.9401	29.0644	28.8041	38.3727	33.3678	22.3852	24.7349	29.4637	28.202	34.7837	30.7025	24.2646	30.5688	27.2903	31.738	29.5821	22.1011
Pentamidine	0.822971	0.0062825	1.45128	up	0.175349	0.545163	0.348801	unchanged	0.193608	0.375627	0.583555	unchanged	0.108919	0.58687	0.329653	unchanged	39.8153	25.567	38.737	38.7255	53.3245	44.5868	55.4121	67.0829	62.1349	64.6182	105.941	70.7196	67.3712	67.5354	42.7851	31.2454	35.2789	27.6549	62.2235	45.9134	43.6553	56.1399	58.3476	70.1292	77.6011	57.9847	47.857	92.8287	64.1816	44.2709	87.2428	60.6584	40.268
Sulfamethazine	0.112615	0.20639	0.839349	unchanged	0.0587569	0.712454	0.22433	unchanged	-4.07412	0.00245027	1.58565	down	-2.20745	0.00477945	1.3441	down	168.067	178.612	203.204	223.423	230.158	223.871	225.639	207.237	234.137	224.136	201.631	234.199	277.237	260.904	189.972	169.559	162.281	218.399	1.18053	1.03289	0.51945	0.408425	0.604982	1.20025	0	0	0.212762	0	0.0809147	0	0.513446	0.279975	0.277586
[truncated: 3 more columns]
