# Supplementary material for: Transcriptome and Metabolome Analyses Reveal Molecular Responses of Two Pepper (Capsicum annuum L.) Cultivars to Cold Stress
Source: Front Plant Sci. 2022 Mar 22;13:819630. doi: 10.3389/fpls.2022.819630 (PMC8981722; doi:10.3389/fpls.2022.819630)
Supplement: Supplementary file 12 [file Table_12.xlsx]

## Sheet: Sheet1
Supplementary Table 12. List of KEGG pathways for all DEMs in the positive ion mode.
Pathway	out (116)	All (189)	Pvalue	Qvalue	ko-term	Metabolite
Biosynthesis of secondary metabolites	48	67	0.0223792	0.978863	ko01110	meta_6;meta_8;meta_12;meta_20;meta_24;meta_56;meta_59;meta_64;meta_83;meta_111;meta_141;meta_199;meta_238;meta_245;meta_286;meta_420;meta_445;meta_510;meta_512;meta_513;meta_522;meta_536;meta_538;meta_561;meta_563;meta_598;meta_602;meta_636;meta_650;meta_673;meta_688;meta_690;meta_775;meta_780;meta_831;meta_844;meta_853;meta_859;meta_881;meta_892;meta_934;meta_961;meta_1015;meta_1032;meta_1061;me…
Tropane, piperidine and pyridine alkaloid biosynthesis	9	10	0.0507237	0.978863	ko00960	meta_8;meta_420;meta_493;meta_512;meta_690;meta_775;meta_780;meta_1001;meta_1071
Lysine degradation	5	5	0.0841804	0.978863	ko00310	meta_8;meta_620;meta_736;meta_775;meta_831
Tryptophan metabolism	5	5	0.0841804	0.978863	ko00380	meta_1018;meta_1026;meta_1032;meta_1061;meta_1094
alpha-Linolenic acid metabolism	5	5	0.0841804	0.978863	ko00592	meta_24;meta_245;meta_561;meta_563;meta_929
Biotin metabolism	4	4	0.139048	0.978863	ko00780	meta_597;meta_605;meta_775;meta_786
Stilbenoid, diarylheptanoid and gingerol biosynthesis	4	4	0.139048	0.978863	ko00945	meta_199;meta_513;meta_536;meta_1015
Phenylpropanoid biosynthesis	6	7	0.172328	0.978863	ko00940	meta_56;meta_83;meta_199;meta_510;meta_602;meta_1015
Flavonoid biosynthesis	6	7	0.172328	0.978863	ko00941	meta_59;meta_111;meta_199;meta_522;meta_859;meta_1015
Vitamin B6 metabolism	3	3	0.228876	0.978863	ko00750	meta_668;meta_896;meta_993
Zeatin biosynthesis	3	3	0.228876	0.978863	ko00908	meta_4;meta_238;meta_1073
Isoflavonoid biosynthesis	3	3	0.228876	0.978863	ko00943	meta_59;meta_823;meta_859
Metabolic pathways	79	125	0.286228	0.978863	ko01100	meta_4;meta_6;meta_8;meta_12;meta_19;meta_20;meta_24;meta_25;meta_32;meta_59;meta_83;meta_111;meta_148;meta_166;meta_237;meta_238;meta_286;meta_417;meta_420;meta_433;meta_495;meta_510;meta_522;meta_538;meta_563;meta_571;meta_572;meta_576;meta_579;meta_597;meta_602;meta_605;meta_607;meta_650;meta_667;meta_668;meta_688;meta_691;meta_701;meta_703;meta_717;meta_742;meta_755;meta_757;meta_763;meta_775…
Biosynthesis of amino acids	10	14	0.308178	0.978863	ko01230	meta_6;meta_12;meta_20;meta_420;meta_775;meta_780;meta_831;meta_844;meta_1061;meta_1073
Arginine and proline metabolism	6	8	0.340622	0.978863	ko00330	meta_6;meta_12;meta_25;meta_126;meta_223;meta_1073
Biosynthesis of unsaturated fatty acids	4	5	0.358519	0.978863	ko01040	meta_24;meta_763;meta_861;meta_1033
Lysine biosynthesis	2	2	0.375436	0.978863	ko00300	meta_775;meta_831
Plant hormone signal transduction	2	2	0.375436	0.978863	ko04075	meta_538;meta_563
Arginine biosynthesis	3	4	0.498358	0.978863	ko00220	meta_12;meta_20;meta_844
Carbapenem biosynthesis	3	4	0.498358	0.978863	ko00332	meta_6;meta_12;meta_875
Phenylalanine, tyrosine and tryptophan biosynthesis	3	4	0.498358	0.978863	ko00400	meta_780;meta_1032;meta_1061
Flavone and flavonol biosynthesis	3	4	0.498358	0.978863	ko00944	meta_59;meta_111;meta_522
Glucosinolate biosynthesis	3	4	0.498358	0.978863	ko00966	meta_141;meta_420;meta_1061
2-Oxocarboxylic acid metabolism	6	9	0.516665	0.978863	ko01210	meta_12;meta_141;meta_420;meta_775;meta_780;meta_1061
Glycerophospholipid metabolism	7	11	0.571739	0.978863	ko00564	meta_32;meta_286;meta_287;meta_495;meta_572;meta_811;meta_853
ABC transporters	7	11	0.571739	0.978863	ko02010	meta_6;meta_12;meta_420;meta_620;meta_775;meta_786;meta_1020
Linoleic acid metabolism	4	6	0.573218	0.978863	ko00591	meta_244;meta_533;meta_763;meta_1033
Pentose phosphate pathway	1	1	0.613757	0.978863	ko00030	meta_868
Pentose and glucuronate interconversions	1	1	0.613757	0.978863	ko00040	meta_1021
Ascorbate and aldarate metabolism	1	1	0.613757	0.978863	ko00053	meta_1021
Fatty acid degradation	1	1	0.613757	0.978863	ko00071	meta_676
Oxidative phosphorylation	1	1	0.613757	0.978863	ko00190	meta_238
Photosynthesis	1	1	0.613757	0.978863	ko00195	meta_238
Caffeine metabolism	1	1	0.613757	0.978863	ko00232	meta_688
Monobactam biosynthesis	1	1	0.613757	0.978863	ko00261	meta_1073
Valine, leucine and isoleucine degradation	1	1	0.613757	0.978863	ko00280	meta_420
Valine, leucine and isoleucine biosynthesis	1	1	0.613757	0.978863	ko00290	meta_420
Benzoxazinoid biosynthesis	1	1	0.613757	0.978863	ko00402	meta_1032
Cyanoamino acid metabolism	1	1	0.613757	0.978863	ko00460	meta_420
Starch and sucrose metabolism	1	1	0.613757	0.978863	ko00500	meta_1020
Glycerolipid metabolism	1	1	0.613757	0.978863	ko00561	meta_853
Inositol phosphate metabolism	1	1	0.613757	0.978863	ko00562	meta_1021
Monoterpenoid biosynthesis	1	1	0.613757	0.978863	ko00902	meta_598
Betalain biosynthesis	1	1	0.613757	0.978863	ko00965	meta_934
Phosphatidylinositol signaling system	1	1	0.613757	0.978863	ko04070	meta_853
Sulfur relay system	1	1	0.613757	0.978863	ko04122	meta_1073
Aminoacyl-tRNA biosynthesis	5	8	0.627682	0.978863	ko00970	meta_6;meta_12;meta_420;meta_775;meta_1061
beta-Alanine metabolism	2	3	0.668558	0.978863	ko00410	meta_825;meta_892
Amino sugar and nucleotide sugar metabolism	2	3	0.668558	0.978863	ko00520	meta_1014;meta_1021
Pantothenate and CoA biosynthesis	2	3	0.668558	0.978863	ko00770	meta_875;meta_892
Indole alkaloid biosynthesis	2	3	0.668558	0.978863	ko00901	meta_673;meta_1061
Carotenoid biosynthesis	2	3	0.668558	0.978863	ko00906	meta_417;meta_538
Phenylalanine metabolism	3	5	0.708117	0.978863	ko00360	meta_510;meta_571;meta_780
Folate biosynthesis	3	5	0.708117	0.978863	ko00790	meta_757;meta_854;meta_863
Porphyrin and chlorophyll metabolism	3	5	0.708117	0.978863	ko00860	meta_12;meta_650;meta_1063
Isoquinoline alkaloid biosynthesis	3	5	0.708117	0.978863	ko00950	meta_510;meta_881;meta_934
Sphingolipid metabolism	4	7	0.739815	0.978863	ko00600	meta_495;meta_579;meta_967;meta_1062
Alanine, aspartate and glutamate metabolism	2	4	0.838757	0.978863	ko00250	meta_12;meta_1014
Tyrosine metabolism	2	4	0.838757	0.978863	ko00350	meta_510;meta_934
Purine metabolism	3	6	0.843017	0.978863	ko00230	meta_4;meta_238;meta_688
Galactose metabolism	1	2	0.852077	0.978863	ko00052	meta_1020
Glycine, serine and threonine metabolism	1	2	0.852077	0.978863	ko00260	meta_1061
Glycosylphosphatidylinositol(GPI)-anchor biosynthesis	1	2	0.852077	0.978863	ko00563	meta_286
Butanoate metabolism	1	2	0.852077	0.978863	ko00650	meta_12
C5-Branched dibasic acid metabolism	1	2	0.852077	0.978863	ko00660	meta_12
Nitrogen metabolism	1	2	0.852077	0.978863	ko00910	meta_12
Autophagy - other eukaryotes	1	2	0.852077	0.978863	ko04136	meta_286
Arachidonic acid metabolism	7	14	0.882749	0.978863	ko00590	meta_576;meta_607;meta_667;meta_755;meta_787;meta_916;meta_1033
Fatty acid biosynthesis	1	3	0.943837	0.978863	ko00061	meta_701
Cysteine and methionine metabolism	1	3	0.943837	0.978863	ko00270	meta_1073
Histidine metabolism	1	3	0.943837	0.978863	ko00340	meta_12
Taurine and hypotaurine metabolism	1	3	0.943837	0.978863	ko00430	meta_12
Glutathione metabolism	1	3	0.943837	0.978863	ko00480	meta_12
Limonene and pinene degradation	1	3	0.943837	0.978863	ko00903	meta_598
Ubiquinone and other terpenoid-quinone biosynthesis	2	6	0.967267	0.978863	ko00130	meta_510;meta_961
Pyrimidine metabolism	2	6	0.967267	0.978863	ko00240	meta_782;meta_1083
Glyoxylate and dicarboxylate metabolism	1	4	0.978863	0.978863	ko00630	meta_12
Carbon metabolism	1	4	0.978863	0.978863	ko01200	meta_12
