# Supplementary material for: Transcriptome and Metabolome Analyses Reveal Molecular Responses of Two Pepper (Capsicum annuum L.) Cultivars to Cold Stress
Source: Front Plant Sci. 2022 Mar 22;13:819630. doi: 10.3389/fpls.2022.819630 (PMC8981722; doi:10.3389/fpls.2022.819630)
Supplement: Supplementary file 13 [file Table_13.xlsx]

## Sheet: Sheet1
Supplementary Table 13. List of KEGG pathways for all DEMs in the negative ion mode.
Pathway	out (91)	All (135)	Pvalue	Qvalue	ko-term	Metabolite
Tryptophan metabolism	5	5	0.134134	0.960914	ko00380	meta_13;meta_106;meta_119;meta_219;meta_392
Tropane, piperidine and pyridine alkaloid biosynthesis	5	5	0.134134	0.960914	ko00960	meta_26;meta_123;meta_159;meta_244;meta_295
2-Oxocarboxylic acid metabolism	7	8	0.19916	0.960914	ko01210	meta_11;meta_13;meta_26;meta_246;meta_295;meta_380;meta_538
Phenylalanine metabolism	4	4	0.201973	0.960914	ko00360	meta_20;meta_26;meta_28;meta_152
Phenylalanine, tyrosine and tryptophan biosynthesis	4	4	0.201973	0.960914	ko00400	meta_13;meta_26;meta_52;meta_192
Glycerophospholipid metabolism	4	4	0.201973	0.960914	ko00564	meta_127;meta_182;meta_208;meta_494
Folate biosynthesis	4	4	0.201973	0.960914	ko00790	meta_20;meta_450;meta_458;meta_495
Carbon metabolism	4	4	0.201973	0.960914	ko01200	meta_11;meta_327;meta_350;meta_458
Biosynthesis of amino acids	6	7	0.270332	0.960914	ko01230	meta_11;meta_13;meta_26;meta_295;meta_380;meta_538
Glycine, serine and threonine metabolism	3	3	0.302959	0.960914	ko00260	meta_13;meta_350;meta_458
Lysine degradation	3	3	0.302959	0.960914	ko00310	meta_155;meta_295;meta_538
One carbon pool by folate	3	3	0.302959	0.960914	ko00670	meta_350;meta_458;meta_495
Indole alkaloid biosynthesis	3	3	0.302959	0.960914	ko00901	meta_13;meta_223;meta_446
Isoflavonoid biosynthesis	3	3	0.302959	0.960914	ko00943	meta_55;meta_232;meta_503
Aminoacyl-tRNA biosynthesis	5	6	0.361131	0.960914	ko00970	meta_11;meta_13;meta_26;meta_295;meta_458
Fructose and mannose metabolism	2	2	0.452736	0.960914	ko00051	meta_311;meta_448
Arginine biosynthesis	2	2	0.452736	0.960914	ko00220	meta_11;meta_380
Lysine biosynthesis	2	2	0.452736	0.960914	ko00300	meta_295;meta_538
Carbapenem biosynthesis	2	2	0.452736	0.960914	ko00332	meta_5;meta_11
Isoquinoline alkaloid biosynthesis	2	2	0.452736	0.960914	ko00950	meta_93;meta_539
Glucosinolate biosynthesis	2	2	0.452736	0.960914	ko00966	meta_13;meta_26
Plant hormone signal transduction	2	2	0.452736	0.960914	ko04075	meta_294;meta_532
Linoleic acid metabolism	4	5	0.473325	0.960914	ko00591	meta_24;meta_53;meta_233;meta_371
Phenylpropanoid biosynthesis	4	5	0.473325	0.960914	ko00940	meta_26;meta_132;meta_157;meta_335
Flavonoid biosynthesis	6	8	0.483851	0.960914	ko00941	meta_55;meta_132;meta_290;meta_533;meta_534;meta_557
Flavone and flavonol biosynthesis	6	8	0.483851	0.960914	ko00944	meta_33;meta_55;meta_201;meta_376;meta_557;meta_558
Arachidonic acid metabolism	9	13	0.576151	0.960914	ko00590	meta_171;meta_177;meta_241;meta_256;meta_371;meta_382;meta_486;meta_497;meta_565
ABC transporters	9	13	0.576151	0.960914	ko02010	meta_4;meta_11;meta_26;meta_34;meta_68;meta_295;meta_311;meta_374;meta_541
Biotin metabolism	3	4	0.605918	0.960914	ko00780	meta_172;meta_295;meta_509
Glycolysis / Gluconeogenesis	1	1	0.674074	0.960914	ko00010	meta_307
Pentose phosphate pathway	1	1	0.674074	0.960914	ko00030	meta_327
Ubiquinone and other terpenoid-quinone biosynthesis	1	1	0.674074	0.960914	ko00130	meta_20
Alanine, aspartate and glutamate metabolism	1	1	0.674074	0.960914	ko00250	meta_11
Valine, leucine and isoleucine biosynthesis	1	1	0.674074	0.960914	ko00290	meta_246
Penicillin and cephalosporin biosynthesis	1	1	0.674074	0.960914	ko00311	meta_538
Arginine and proline metabolism	1	1	0.674074	0.960914	ko00330	meta_11
Cyanoamino acid metabolism	1	1	0.674074	0.960914	ko00460	meta_26
Glycerolipid metabolism	1	1	0.674074	0.960914	ko00561	meta_494
Glycosylphosphatidylinositol(GPI)-anchor biosynthesis	1	1	0.674074	0.960914	ko00563	meta_127
Sphingolipid metabolism	1	1	0.674074	0.960914	ko00600	meta_195
Diterpenoid biosynthesis	1	1	0.674074	0.960914	ko00904	meta_551
Carotenoid biosynthesis	1	1	0.674074	0.960914	ko00906	meta_532
Nitrogen metabolism	1	1	0.674074	0.960914	ko00910	meta_11
Stilbenoid, diarylheptanoid and gingerol biosynthesis	1	1	0.674074	0.960914	ko00945	meta_132
Biosynthesis of unsaturated fatty acids	1	1	0.674074	0.960914	ko01040	meta_371
Phosphatidylinositol signaling system	1	1	0.674074	0.960914	ko04070	meta_494
Autophagy - other eukaryotes	1	1	0.674074	0.960914	ko04136	meta_127
Glutathione metabolism	2	3	0.752291	0.969298	ko00480	meta_11;meta_34
C5-Branched dibasic acid metabolism	2	3	0.752291	0.969298	ko00660	meta_11;meta_246
Nicotinate and nicotinamide metabolism	2	3	0.752291	0.969298	ko00760	meta_483;meta_498
Pantothenate and CoA biosynthesis	2	3	0.752291	0.969298	ko00770	meta_5;meta_122
Porphyrin and chlorophyll metabolism	2	3	0.752291	0.969298	ko00860	meta_11;meta_502
Galactose metabolism	3	5	0.804807	0.971138	ko00052	meta_68;meta_311;meta_541
alpha-Linolenic acid metabolism	3	5	0.804807	0.971138	ko00592	meta_22;meta_27;meta_294
Biosynthesis of secondary metabolites	28	45	0.864856	0.971138	ko01110	meta_11;meta_13;meta_20;meta_26;meta_27;meta_55;meta_93;meta_123;meta_127;meta_132;meta_157;meta_223;meta_244;meta_294;meta_295;meta_327;meta_335;meta_380;meta_446;meta_494;meta_502;meta_503;meta_532;meta_538;meta_539;meta_551;meta_557;meta_558
Cysteine and methionine metabolism	1	2	0.895412	0.971138	ko00270	meta_34
Tyrosine metabolism	1	2	0.895412	0.971138	ko00350	meta_527
Amino sugar and nucleotide sugar metabolism	1	2	0.895412	0.971138	ko00520	meta_448
Glyoxylate and dicarboxylate metabolism	1	2	0.895412	0.971138	ko00630	meta_11
Histidine metabolism	2	4	0.898665	0.971138	ko00340	meta_11;meta_209
beta-Alanine metabolism	2	4	0.898665	0.971138	ko00410	meta_122;meta_209
Starch and sucrose metabolism	2	4	0.898665	0.971138	ko00500	meta_4;meta_311
Purine metabolism	2	5	0.961236	0.981623	ko00230	meta_19;meta_74
Pyrimidine metabolism	1	3	0.966972	0.981623	ko00240	meta_122
Taurine and hypotaurine metabolism	1	3	0.966972	0.981623	ko00430	meta_11
Butanoate metabolism	1	3	0.966972	0.981623	ko00650	meta_11
Metabolic pathways	50	84	0.99707	0.99707	ko01100	meta_4;meta_11;meta_13;meta_19;meta_20;meta_24;meta_26;meta_34;meta_53;meta_55;meta_93;meta_122;meta_127;meta_135;meta_157;meta_171;meta_172;meta_177;meta_179;meta_209;meta_214;meta_241;meta_246;meta_256;meta_285;meta_294;meta_295;meta_311;meta_327;meta_331;meta_345;meta_350;meta_352;meta_371;meta_380;meta_382;meta_392;meta_448;meta_450;meta_458;meta_483;meta_494;meta_495;meta_497;meta_502;meta_5…
