# Supplementary material for: Transcriptome and Metabolome Analyses Reveal Molecular Responses of Two Pepper (Capsicum annuum L.) Cultivars to Cold Stress
Source: Front Plant Sci. 2022 Mar 22;13:819630. doi: 10.3389/fpls.2022.819630 (PMC8981722; doi:10.3389/fpls.2022.819630)
Supplement: Supplementary file 14 [file Table_14.xlsx]

## Sheet: Sheet1
Supplementary Table 14. Transcriptional changes of the genes in XS and GZ under cold stress.
Name	Functional annotation	XS (0 h VS 6 h)			XS (0 h VS 24 h)			GZ (0 h VS 6 h)			GZ (0 h VS 24 h)			XS 0 h			XS 6 h		XS 24 h			GZ 0 h			GZ 6 h			GZ 24 h			GO_annotation	KEGG_annotation	KOG_class_annotation	Pfam_annotation	Swiss_Prot_annotation	eggNOG_class_annotation	NR_annotation	GO_second_level_annotation
		FDR	Log2FC	Regulated	FDR	Log2FC	Regulated	FDR	Log2FC	Regulated	FDR	Log2FC	Regulated	XS01	XS02	XS03	XS61	XS63	XS241	XS242	XS243	GZ01	GZ02	GZ03	GZ61	GZ62	GZ63	GZ241	GZ242	GZ243
Capsicum_annuum_newGene_12956	CML	--	--	--	--	--	--	0.668173	-0.286673	normal	6.49e-05	-1.96084	down	1.45067	0.640702	0.704619	0.83783	0.525473	0.361867	0.078259	0.106688	1.96292	2.13363	3.56759	1.07755	2.05144	2.91168	0.462791	0.711935	0.545247	--	--	--	--	--	--	putative calcium-binding protein CML22 [Capsicum chinense]	--
Capsicum_annuum_newGene_20486		0.266652	-0.616874	normal	0.000404407	-1.4619	down	0.00317383	-1.36983	down	1.2e-08	-2.63643	down	7.719	7.23021	13.9005	7.21082	5.37178	3.35966	3.30288	5.11398	10.9631	5.84925	18.5015	3.69543	5.10675	3.48036	2.00752	1.13078	1.7524	Molecular Function: calcium ion binding (GO:0005509);;	--	Signal transduction mechanisms	EF hand;; EF hand;; EF-hand domain;; EF-hand domain pair;; EF-hand domain pair	Probable calcium-binding protein CML26 OS=Arabidopsis thaliana OX=3702 GN=CML26 PE=1 SV=1	Function unknown	hypothetical protein T459_29972 [Capsicum annuum]	molecular function: binding (GO:0005488)
Capsicum_annuum_newGene_4114		--	--	--	0.000705028	1.6172	up	--	--	--	0.701889	0.226877	normal	2.27915	1.23201	1.69678	2.09976	1.10442	6.50731	6.01234	6.40507	2.32339	2.29737	3.75052	1.67352	1.03626	0.581083	3.54934	2.58148	3.2163	--	--	Signal transduction mechanisms	EF hand;; EF hand;; EF-hand domain;; EF-hand domain pair	Probable calcium-binding protein CML26 OS=Arabidopsis thaliana OX=3702 GN=CML26 PE=1 SV=1	Function unknown	hypothetical protein T459_13081 [Capsicum annuum]	--
gene-LOC107840288		0.332122	0.321554	normal	4.29e-30	2.18871	up	0.0170623	-0.744081	normal	1.52e-13	1.78556	up	26.8642	25.8614	27.464	41.4926	28.1256	169.585	116.966	134.249	27.8565	30.3558	51.882	19.4721	25.3876	17.5652	97.7565	129.022	136.867	Molecular Function: calcium ion binding (GO:0005509);; Cellular Component: mitochondrion (GO:0005739);;	K13448|9.58319e-129|spen:107005592|K13448 calcium-binding protein CML | (RefSeq) calmodulin-like protein 1	Signal transduction mechanisms	EF hand;; EF hand;; EF-hand domain;; EF-hand domain pair;; EF-hand domain pair;; Secreted protein acidic and rich in cysteine Ca binding region;; Cytoskeletal-regulatory complex EF hand	Calmodulin-like protein 1 OS=Arabidopsis thaliana OX=3702 GN=CML1 PE=2 SV=1	Cell cycle control, cell division, chromosome partitioning;; Signal transduction mechanisms;; Cytoskeleton	PREDICTED: calmodulin-like protein 1 [Capsicum annuum]	molecular function: binding (GO:0005488);; cellular component: cell (GO:0005623);; cellular component: organelle (GO:0043226);; cellular component: cell part (GO:0044464)
gene-LOC107843851		7.21e-61	5.50068	up	5.52e-174	8.10257	up	2.08e-147	7.54949	up	1.25e-147	8.13366	up	0.77972	0.433131	0.743532	30.1631	51.1011	225.58	165.455	272.358	0.72162	0.605016	0.527541	154.052	138.99	111.386	208.65	141.542	224.774	--	K13448|5.988e-125|spen:107002660|K13448 calcium-binding protein CML | (RefSeq) probable calcium-binding protein CML49	Signal transduction mechanisms	EF hand;; EF-hand domain;; EF-hand domain pair;; EF hand	Probable calcium-binding protein CML49 OS=Arabidopsis thaliana OX=3702 GN=CML49 PE=2 SV=1	Function unknown	PREDICTED: probable calcium-binding protein CML49 [Capsicum annuum]	--
gene-LOC107843864		1.05e-16	1.89199	up	8.84e-16	2.48548	up	2.83e-22	2.32094	up	6.5e-30	3.1259	up	12.5666	11.9744	13.95	43.7134	59.3336	111.569	89.7528	50.7041	18.0568	11.6741	18.6065	75.7847	70.8386	99.0117	160.747	158.295	100.916	--	K13448|3.1606e-71|sly:101249692|K13448 calcium-binding protein CML | (RefSeq) probable calcium-binding protein CML36	Signal transduction mechanisms	EF hand;; EF-hand domain pair;; EF hand;; EF-hand domain;; EF-hand domain pair;; Secreted protein acidic and rich in cysteine Ca binding region	Probable calcium-binding protein CML35 OS=Arabidopsis thaliana OX=3702 GN=CML35 PE=2 SV=2	Cell cycle control, cell division, chromosome partitioning;; Signal transduction mechanisms;; Cytoskeleton	PREDICTED: probable calcium-binding protein CML36 [Capsicum annuum]	--
gene-LOC107847695		0.253805	0.850648	normal	0.00168664	3.97853	up	--	--	--	7.85e-49	7.8152	up	0	0	0.276346	5.2574	6.6561	30.0871	10.5348	7.86278	0	0.248276	0.144397	1.49427	0.938509	1.35937	50.1312	38.0222	26.6551	Molecular Function: calcium ion binding (GO:0005509);;	K13448|4.4229e-67|sot:102603669|K13448 calcium-binding protein CML | (RefSeq) putative calcium-binding protein CML19	Signal transduction mechanisms	EF-hand domain pair;; EF hand;; EF-hand domain pair;; EF-hand domain;; EF hand;; Cytoskeletal-regulatory complex EF hand	Putative calcium-binding protein CML19 OS=Oryza sativa subsp. japonica OX=39947 GN=CML19 PE=3 SV=1	Cell cycle control, cell division, chromosome partitioning;; Signal transduction mechanisms;; Cytoskeleton	PREDICTED: putative calcium-binding protein CML19 [Capsicum annuum]	molecular function: binding (GO:0005488)
gene-LOC107848657		0.228739	0.912816	normal	4.72e-05	3.87376	up	2.08e-12	4.20183	up	6.73e-14	4.70143	up	0.208295	0	0	3.19879	2.93617	3.35709	0.933897	1.39667	0.092441	0.143502	0.055827	2.37138	1.75695	3.69184	3.10543	2.05258	4.45006	Molecular Function: calcium ion binding (GO:0005509);;	K13448|1.39073e-62|sot:102603669|K13448 calcium-binding protein CML | (RefSeq) putative calcium-binding protein CML19	Signal transduction mechanisms	EF-hand domain pair;; EF hand;; EF-hand domain pair;; EF-hand domain;; EF hand;; Cytoskeletal-regulatory complex EF hand	Probable calcium-binding protein CML31 OS=Oryza sativa subsp. japonica OX=39947 GN=CML31 PE=2 SV=1	Cell cycle control, cell division, chromosome partitioning;; Signal transduction mechanisms;; Cytoskeleton	PREDICTED: putative calcium-binding protein CML19 [Capsicum annuum]	molecular function: binding (GO:0005488)
gene-LOC107848688		1.02e-09	4.10304	up	--	--	--	--	--	--	0.000341726	3.34527	up	0	0	0	1.74449	1.37166	4.9436	0.664761	1.95608	0	0.801143	0.198234	0.86058	0	0	6.8808	3.79423	5.403	--	K13448|7.47418e-68|sot:102603669|K13448 calcium-binding protein CML | (RefSeq) putative calcium-binding protein CML19	Signal transduction mechanisms	EF-hand domain pair;; EF hand;; EF-hand domain pair;; EF-hand domain;; EF hand;; Cytoskeletal-regulatory complex EF hand	Probable calcium-binding protein CML31 OS=Oryza sativa subsp. japonica OX=39947 GN=CML31 PE=2 SV=1	Cell cycle control, cell division, chromosome partitioning;; Signal transduction mechanisms;; Cytoskeleton	PREDICTED: putative calcium-binding protein CML19 [Capsicum annuum]	--
gene-LOC107848913		0.150462	-0.802792	normal	0.00200774	-1.26671	down	--	--	--	--	--	--	5.30645	5.08654	7.55563	4.16175	2.43126	3.2445	2.26663	2.85018	3.17926	0	0	1.71341	1.76858	4.31125	0.990816	2.48644	1.27006	--	--	Signal transduction mechanisms	EF hand;; EF hand;; EF-hand domain;; EF-hand domain pair	Probable calcium-binding protein CML27 OS=Arabidopsis thaliana OX=3702 GN=CML27 PE=1 SV=1	--	PREDICTED: uncharacterized protein LOC107848913 [Capsicum annuum]	--
gene-LOC107854299		0.654832	0.236712	normal	2.93e-08	-2.12686	down	0.607514	-0.341223	normal	5.79e-07	-2.50374	down	2.22783	2.57173	2.95286	2.78718	3.63902	0.794329	0.689342	0.449816	6.22335	6.95437	3.38373	5.17706	2.23329	5.99587	0.586935	0.902679	1.23955	Molecular Function: calcium ion binding (GO:0005509);;	--	Signal transduction mechanisms	EF hand;; EF-hand domain pair;; EF-hand domain;; EF hand;; EF-hand domain pair;; Secreted protein acidic and rich in cysteine Ca binding region	Probable calcium-binding protein CML10 OS=Oryza sativa subsp. japonica OX=39947 GN=CML10 PE=2 SV=1	Cell cycle control, cell division, chromosome partitioning;; Signal transduction mechanisms;; Cytoskeleton	PREDICTED: probable calcium-binding protein CML23 [Capsicum annuum]	molecular function: binding (GO:0005488)
gene-LOC107854436		0.646936	0.352029	normal	1.24e-08	2.41925	up	0.000305155	1.69807	up	9e-09	2.57821	up	3.07121	2.41753	6.01124	4.39329	6.4164	28.463	15.462	32.0184	2.30775	2.52501	1.51072	5.26306	6.41934	10.991	9.87335	10.5892	19.6842	Molecular Function: calcium ion binding (GO:0005509);;	K13448|1.01067e-82|sot:102592778|K13448 calcium-binding protein CML | (RefSeq) probable calcium-binding protein CML44	Signal transduction mechanisms	EF hand;; EF hand;; EF-hand domain;; EF-hand domain pair;; EF-hand domain pair	Probable calcium-binding protein CML44 OS=Arabidopsis thaliana OX=3702 GN=CML44 PE=2 SV=2	Cell cycle control, cell division, chromosome partitioning;; Signal transduction mechanisms;; Cytoskeleton	PREDICTED: probable calcium-binding protein CML44 [Capsicum annuum]	molecular function: binding (GO:0005488)
gene-LOC107856505		1.29e-15	1.30945	up	4.99e-41	2.39459	up	0.284559	0.442035	normal	1.28e-27	3.03966	up	20.5819	23.3537	21.7644	52.9677	61.0034	148.359	106.683	142.063	19.3579	16.9358	41.0793	24.9014	38.1109	37.9615	212.923	202.182	194.552	Molecular Function: calcium ion binding (GO:0005509);;	--	Signal transduction mechanisms	EF hand;; EF-hand domain pair;; EF hand;; EF-hand domain;; EF-hand domain pair;; Secreted protein acidic and rich in cysteine Ca binding region;; Cytoskeletal-regulatory complex EF hand	Calmodulin-like protein 7 OS=Arabidopsis thaliana OX=3702 GN=CML7 PE=2 SV=1	Cell cycle control, cell division, chromosome partitioning;; Signal transduction mechanisms;; Cytoskeleton	PREDICTED: calmodulin-like protein 7 [Capsicum annuum]	molecular function: binding (GO:0005488)
gene-LOC107860115		1.29e-74	3.21145	up	1.71e-60	2.97663	up	0.000118548	1.73835	up	3.94e-19	3.40933	up	9.60127	8.94295	8.79973	81.0768	101.256	96.0602	69.5029	82.387	7.05885	6.35119	19.8732	28.2683	48.0589	33.6532	137.495	102.892	102.945	Molecular Function: calcium ion binding (GO:0005509);;	K13448|8.21622e-98|spen:107011246|K13448 calcium-binding protein CML | (RefSeq) calcium-binding protein CML24-like	Signal transduction mechanisms	EF hand;; EF-hand domain pair;; EF-hand domain;; EF hand;; EF-hand domain pair;; Cytoskeletal-regulatory complex EF hand;; Secreted protein acidic and rich in cysteine Ca binding region	Probable calcium-binding protein CML18 OS=Oryza sativa subsp. japonica OX=39947 GN=CML18 PE=2 SV=1	Cell cycle control, cell division, chromosome partitioning;; Signal transduction mechanisms;; Cytoskeleton	Calcium-binding allergen Ole e 8 [Capsicum annuum]	molecular function: binding (GO:0005488)
gene-LOC107860522		3.81e-108	5.32807	up	1.42e-119	7.48901	up	8.48e-28	2.82895	up	2.62e-79	5.61747	up	2.22978	1.93302	1.83937	76.6438	113.869	690.302	366.213	292.827	9.46745	5.61057	11.6976	59.7772	59.9565	73.5747	339.636	423.723	570.667	Molecular Function: calcium ion binding (GO:0005509);; Cellular Component: integral component of membrane (GO:0016021);;	K02183|7.60153e-103|sot:102581338|K02183 calmodulin | (RefSeq) probable calcium-binding protein CML45	Signal transduction mechanisms	EF hand;; EF-hand domain;; EF-hand domain pair;; EF hand;; EF-hand domain pair	Probable calcium-binding protein CML45 OS=Arabidopsis thaliana OX=3702 GN=CML45 PE=1 SV=1	Cell cycle control, cell division, chromosome partitioning;; Signal transduction mechanisms;; Cytoskeleton	PREDICTED: probable calcium-binding protein CML30 [Capsicum annuum]	molecular function: binding (GO:0005488);; cellular component: membrane (GO:0016020);; cellular component: membrane part (GO:0044425)
gene-LOC107860755		--	--	--	1.44e-12	6.25873	up	--	--	--	1.99e-19	8.26797	up	0.067276	0	0	0.507735	0.737661	9.17382	1.67151	2.90117	0	0	0	2.49644	0.098802	3.13641	8.86358	5.55421	8.31867	Molecular Function: calcium ion binding (GO:0005509);;	K13448|1.85774e-76|sot:102601867|K13448 calcium-binding protein CML | (RefSeq) putative calcium-binding protein CML19	Signal transduction mechanisms	EF hand;; EF-hand domain pair;; EF-hand domain;; EF-hand domain pair;; EF hand;; Cytoskeletal-regulatory complex EF hand	Putative calcium-binding protein CML19 OS=Oryza sativa subsp. japonica OX=39947 GN=CML19 PE=3 SV=1	Cell cycle control, cell division, chromosome partitioning;; Signal transduction mechanisms;; Cytoskeleton	PREDICTED: putative calcium-binding protein CML19 [Capsicum annuum]	molecular function: binding (GO:0005488)
gene-LOC107860972		0.360731	-0.506269	normal	2.02e-18	-3.54733	down	0.353271	-0.278556	normal	9.49e-12	-3.94214	down	13.9452	10.5201	19.4805	13.6808	7.16498	1.40882	0.712062	1.93652	10.3005	10.1988	15.247	9.86763	10.6535	8.05416	0.277546	0.283561	1.3146	--	K13448|1.37985e-104|sot:102591062|K13448 calcium-binding protein CML | (RefSeq) calmodulin-like protein 1	Signal transduction mechanisms	EF hand;; EF hand;; EF-hand domain;; EF-hand domain pair;; EF-hand domain pair;; Secreted protein acidic and rich in cysteine Ca binding region;; Cytoskeletal-regulatory complex EF hand	Calmodulin-like protein 1 OS=Arabidopsis thaliana OX=3702 GN=CML1 PE=2 SV=1	Cell cycle control, cell division, chromosome partitioning;; Signal transduction mechanisms;; Cytoskeleton	PREDICTED: calmodulin-like protein 1 [Capsicum annuum]	--
gene-LOC107865937		2.49e-15	2.81537	up	0.0402149	1.20406	normal	0.177704	0.54556	normal	0.719312	0.317064	normal	1.80709	1.24083	2.32977	15.2813	15.6154	9.16722	2.51502	3.41293	3.53664	3.80283	4.99565	4.02428	6.91935	6.94776	1.64451	2.0421	11.2761	Molecular Function: calcium ion binding (GO:0005509);;	K13448|2.32766e-93|spen:107014001|K13448 calcium-binding protein CML | (RefSeq) probable calcium-binding protein CML15	Signal transduction mechanisms	EF hand;; EF-hand domain pair;; EF-hand domain pair;; EF-hand domain;; EF hand;; Cytoskeletal-regulatory complex EF hand;; Secreted protein acidic and rich in cysteine Ca binding region	Probable calcium-binding protein CML15 OS=Arabidopsis thaliana OX=3702 GN=CML15 PE=2 SV=1	Cell cycle control, cell division, chromosome partitioning;; Signal transduction mechanisms;; Cytoskeleton	putative calcium-binding protein CML12 [Capsicum baccatum]	molecular function: binding (GO:0005488)
gene-LOC107866571		0.547439	-0.440742	normal	9.61e-06	-3.5756	down	--	--	--	--	--	--	2.30268	2.68377	2.70818	2.40705	1.33587	0.069687	0.399273	0	0	0.89299	4.99726	1.21358	1.64364	0.84775	0	0.341788	0	--	K13448|5.46542e-81|sot:102602826|K13448 calcium-binding protein CML | (RefSeq) probable calcium-binding protein CML22	Signal transduction mechanisms	EF-hand domain pair;; EF hand;; EF-hand domain pair;; EF-hand domain;; Secreted protein acidic and rich in cysteine Ca binding region	Probable calcium-binding protein CML22 OS=Arabidopsis thaliana OX=3702 GN=CML22 PE=3 SV=1	Cell cycle control, cell division, chromosome partitioning;; Signal transduction mechanisms;; Cytoskeleton	PREDICTED: probable calcium-binding protein CML22 isoform X1 [Capsicum annuum]	--
gene-LOC107867989		8.24e-16	3.04055	up	--	--	--	--	--	--	--	--	--	1.80912	0.80996	1.41099	12.2564	15.8842	0.23708	0	0.39136	0.324288	0.33249	1.33512	0.03044	0.688993	0.248659	0	0.633552	0.303017	Molecular Function: calcium ion binding (GO:0005509);; Cellular Component: membrane (GO:0016020);;	K02183|9.76272e-93|sot:107059253|K02183 calmodulin | (RefSeq) probable calcium-binding protein CML45	Signal transduction mechanisms	EF-hand domain;; EF hand;; EF-hand domain pair;; EF hand;; EF-hand domain pair	Probable calcium-binding protein CML45 OS=Arabidopsis thaliana OX=3702 GN=CML45 PE=1 SV=1	Cell cycle control, cell division, chromosome partitioning;; Signal transduction mechanisms;; Cytoskeleton	PREDICTED: probable calcium-binding protein CML45 [Capsicum annuum]	molecular function: binding (GO:0005488);; cellular component: membrane (GO:0016020)
gene-LOC107870582		--	--	--	0.00510804	1.82847	up	--	--	--	--	--	--	0.15574	0.126959	0.296047	0.304952	0	0.710278	0.969176	0.910467	0.240959	0.441993	0.246501	0.281257	0.238921	0.042122	0.894866	1.31464	0.358455	Molecular Function: calcium ion binding (GO:0005509);; Molecular Function: 2-alkenal reductase [NAD(P)] activity (GO:0032440);; Biological Process: oxidation-reduction process (GO:0055114);;	K13448|2.51937e-86|sot:107058689|K13448 calcium-binding protein CML | (RefSeq) probable calcium-binding protein CML16	Signal transduction mechanisms	EF hand;; EF-hand domain pair;; EF-hand domain;; EF-hand domain pair;; EF hand;; Secreted protein acidic and rich in cysteine Ca binding region	Probable calcium-binding protein CML16 OS=Arabidopsis thaliana OX=3702 GN=CML16 PE=2 SV=2	Cell cycle control, cell division, chromosome partitioning;; Signal transduction mechanisms;; Cytoskeleton	PREDICTED: probable calcium-binding protein CML16 [Capsicum annuum]	molecular function: binding (GO:0005488);; biological process: metabolic process (GO:0008152);; biological process: single-organism process (GO:0044699);; molecular function: catalytic activity (GO:0003824)
gene-LOC107872239		1.42e-25	1.44861	up	4.41e-42	3.59499	up	0.651847	-0.276959	normal	7.5e-10	2.59297	up	20.9054	21.4656	17.9812	57.6622	56.8649	376.485	285.115	187.024	16.0505	15.2728	53.6296	26.9734	18.1389	19.1809	152.381	192.523	146.699	--	K13448|4.51187e-49|spen:107015719|K13448 calcium-binding protein CML | (RefSeq) probable calcium-binding protein CML35	Signal transduction mechanisms	EF-hand domain pair;; EF hand;; EF-hand domain;; EF-hand domain pair;; EF hand	Probable calcium-binding protein CML36 OS=Arabidopsis thaliana OX=3702 GN=CML36 PE=2 SV=1	Cell cycle control, cell division, chromosome partitioning;; Signal transduction mechanisms;; Cytoskeleton	PREDICTED: probable calcium-binding protein CML36 [Capsicum annuum]	--
gene-LOC107872535		1.39e-05	-1.25923	down	0.763238	-0.12102	normal	0.13474	-1.11001	normal	0.0051287	1.29223	up	4.84117	5.14074	5.8388	1.89828	2.51372	3.43539	6.01145	7.09352	3.88318	2.33824	1.52917	0.615192	2.04791	0.62764	6.72133	6.57568	6.44618	Molecular Function: calcium ion binding (GO:0005509);;	K13448|1.69664e-75|spen:107018599|K13448 calcium-binding protein CML | (RefSeq) calmodulin-like protein 3	Signal transduction mechanisms	EF hand;; EF-hand domain;; EF hand;; EF-hand domain pair;; EF-hand domain pair;; EF-hand domain;; Secreted protein acidic and rich in cysteine Ca binding region;; Cytoskeletal-regulatory complex EF hand	Calmodulin-like protein 3 OS=Arabidopsis thaliana OX=3702 GN=CML3 PE=2 SV=1	Cell cycle control, cell division, chromosome partitioning;; Signal transduction mechanisms;; Cytoskeleton	PREDICTED: calmodulin-like protein 3 [Capsicum annuum]	molecular function: binding (GO:0005488)
gene-LOC107874660		3.25e-72	6.03551	up	1.22e-38	4.81034	up	3.19e-60	4.93078	up	8.22e-27	4.81793	up	0.75887	0.656735	0.200996	42.8949	57.3194	20.4646	14.4307	20.3472	0.757743	0.528646	1.15485	22.1271	26.9758	31.0355	16.9566	18.0182	39.0567	Molecular Function: calcium ion binding (GO:0005509);;	K13448|1.2151e-57|sot:102584226|K13448 calcium-binding protein CML | (RefSeq) putative calcium-binding protein CML19	Signal transduction mechanisms	EF hand;; EF-hand domain pair;; EF-hand domain pair;; EF-hand domain;; EF hand;; Cytoskeletal-regulatory complex EF hand	Putative calcium-binding protein CML19 OS=Oryza sativa subsp. japonica OX=39947 GN=CML19 PE=3 SV=1	Cell cycle control, cell division, chromosome partitioning;; Signal transduction mechanisms;; Cytoskeleton	PREDICTED: putative calcium-binding protein CML19 [Capsicum annuum]	molecular function: binding (GO:0005488)
gene-LOC107874674		0.000441932	1.86898	up	1.16e-07	2.45544	up	1.08e-08	2.68369	up	5.86e-19	3.16972	up	1.94598	1.86914	0.487369	6.29057	6.97145	7.97276	7.72198	12.1657	0.551487	0.995363	1.6617	4.7968	9.83167	7.58042	9.81861	10.0458	8.79991	Molecular Function: calcium ion binding (GO:0005509);;	K13448|1.11941e-78|sot:102598823|K13448 calcium-binding protein CML | (RefSeq) calmodulin-like protein 3	Signal transduction mechanisms	EF hand;; EF-hand domain pair;; EF-hand domain;; EF hand;; EF-hand domain pair;; EF-hand domain;; Cytoskeletal-regulatory complex EF hand;; Secreted protein acidic and rich in cysteine Ca binding region	Calmodulin-like protein 3 OS=Arabidopsis thaliana OX=3702 GN=CML3 PE=2 SV=1	Cell cycle control, cell division, chromosome partitioning;; Signal transduction mechanisms;; Cytoskeleton	PREDICTED: calmodulin-like protein 3 [Capsicum annuum]	molecular function: binding (GO:0005488)
gene-LOC107875371		3.76e-06	-0.829402	normal	0.000338722	-0.762847	normal	5.26e-15	-2.60425	down	0.780051	0.0828328	normal	49.7651	54.4858	43.8755	31.0271	25.6415	34.7727	36.7628	26.4447	41.8822	28.3472	52.0482	4.36789	8.23356	5.8725	46.6294	38.9546	38.3525	Biological Process: polysaccharide catabolic process (GO:0000272);; Molecular Function: calcium ion binding (GO:0005509);; Cellular Component: peroxisome (GO:0005777);;	K13448|3.80318e-77|sot:102594210|K13448 calcium-binding protein CML | (RefSeq) calmodulin-like protein 3	Signal transduction mechanisms	EF hand;; EF-hand domain;; EF-hand domain pair;; EF hand;; EF-hand domain pair;; EF-hand domain;; Cytoskeletal-regulatory complex EF hand;; Secreted protein acidic and rich in cysteine Ca binding region;; Caleosin related protein	Calmodulin-like protein 7 OS=Arabidopsis thaliana OX=3702 GN=CML7 PE=2 SV=1	Cell cycle control, cell division, chromosome partitioning;; Signal transduction mechanisms;; Cytoskeleton	PREDICTED: calmodulin-like protein 3 [Capsicum annuum]	biological process: metabolic process (GO:0008152);; molecular function: binding (GO:0005488);; cellular component: cell (GO:0005623);; cellular component: organelle (GO:0043226);; cellular component: cell part (GO:0044464)
gene-LOC107877550		0.0541066	-0.545085	normal	1.22e-05	-1.44766	down	0.0630744	-1.16472	normal	0.00129434	-1.87696	down	10.8085	12.5197	10.3225	8.43062	7.2277	5.97769	2.71206	5.06152	8.02236	6.64456	30.7855	7.74034	3.73168	5.80247	2.5491	4.76677	3.05057	Molecular Function: calcium ion binding (GO:0005509);;	K06268|8.88607e-105|spen:107024601|K06268 serine/threonine-protein phosphatase 2B regulatory subunit | (RefSeq) calcineurin subunit B-like	Signal transduction mechanisms	EF-hand domain pair;; EF hand;; EF-hand domain	Calmodulin-like protein 9 OS=Arabidopsis thaliana OX=3702 GN=CML9 PE=1 SV=1	Cell cycle control, cell division, chromosome partitioning;; Signal transduction mechanisms;; Cytoskeleton	PREDICTED: calcineurin subunit B-like [Capsicum annuum]	molecular function: binding (GO:0005488)
Capsicum_annuum_newGene_17614	CIPK	4.53e-07	-0.96704	normal	6.25e-39	-2.62981	down	4.16e-21	-2.3159	down	8.48e-28	-2.76628	down	10.5171	14.5054	10.6232	6.25936	6.24847	2.30632	1.83085	1.99735	19.3542	16.9164	26.5345	4.23212	3.47881	2.33469	2.0331	1.9832	2.99005	Molecular Function: protein serine/threonine kinase activity (GO:0004674);; Molecular Function: ATP binding (GO:0005524);; Biological Process: protein phosphorylation (GO:0006468);; Biological Process: signal transduction (GO:0007165);; Cellular Component: membrane (GO:0016020);;	--	Signal transduction mechanisms	Aminotransferase class-V	CBL-interacting protein kinase 23 OS=Oryza sativa subsp. japonica OX=39947 GN=CIPK23 PE=2 SV=1	Signal transduction mechanisms	CBL-interacting serine/threonine-protein kinase 8 [Capsicum chinense]	biological process: metabolic process (GO:0008152);; biological process: cellular process (GO:0009987);; molecular function: catalytic activity (GO:0003824);; molecular function: binding (GO:0005488);; biological process: biological regulation (GO:0065007);; cellular component: membrane (GO:0016020)
Capsicum_annuum_newGene_6418		9.99e-07	-1.09968	down	0.257966	-1.31994	normal	0.0979935	1.59854	normal	0.000304724	2.91682	up	15.0358	18.4034	14.3613	7.13704	9.7737	0.089902	11.6738	3.54739	0.048599	0.14391	1.61598	3.65988	0.616208	3.01819	5.25621	6.78012	4.90997	Molecular Function: protein serine/threonine kinase activity (GO:0004674);; Molecular Function: ATP binding (GO:0005524);; Cellular Component: nucleus (GO:0005634);; Cellular Component: cytoplasm (GO:0005737);; Biological Process: protein phosphorylation (GO:0006468);; Biological Process: intracellular signal transduction (GO:0035556);; Molecular Function: metal ion binding (GO:0046872);;	K11592|1.18923e-11|pda:103711964|K11592 endoribonuclease Dicer [EC:3.1.26.-] | (RefSeq) endoribonuclease Dicer homolog 3b-like	General function prediction only	--	CBL-interacting protein kinase 23 OS=Oryza sativa subsp. japonica OX=39947 GN=CIPK23 PE=2 SV=1	Signal transduction mechanisms	PREDICTED: uncharacterized mitochondrial protein AtMg00810-like [Capsicum annuum]	biological process: metabolic process (GO:0008152);; biological process: cellular process (GO:0009987);; molecular function: catalytic activity (GO:0003824);; molecular function: binding (GO:0005488);; cellular component: cell (GO:0005623);; cellular component: organelle (GO:0043226);; cellular component: cell part (GO:0044464);; biological process: signaling (GO:0023052);; biological process: si…
gene-LOC107840781		0.101778	-0.428151	normal	6.33e-05	-1.05114	down	0.601852	-0.180744	normal	0.307325	-0.349024	normal	11.9115	13.994	13.4475	10.9816	9.05341	8.97858	7.07365	5.34078	14.7486	12.2067	14.807	15.277	10.8618	10.3586	11.1856	13.6165	7.10792	Molecular Function: protein serine/threonine kinase activity (GO:0004674);; Molecular Function: ATP binding (GO:0005524);; Cellular Component: nucleus (GO:0005634);; Biological Process: protein phosphorylation (GO:0006468);; Biological Process: response to salt stress (GO:0009651);; Cellular Component: plant-type vacuole membrane (GO:0009705);; Biological Process: intracellular signal transductio…	--	Signal transduction mechanisms	Protein kinase domain;; Protein tyrosine kinase;; NAF domain;; Kinase-like	CBL-interacting serine/threonine-protein kinase 24 OS=Arabidopsis thaliana OX=3702 GN=CIPK24 PE=1 SV=1	Signal transduction mechanisms	PREDICTED: CBL-interacting serine/threonine-protein kinase 24 [Capsicum annuum]	biological process: metabolic process (GO:0008152);; biological process: cellular process (GO:0009987);; molecular function: catalytic activity (GO:0003824);; molecular function: binding (GO:0005488);; cellular component: cell (GO:0005623);; cellular component: organelle (GO:0043226);; cellular component: cell part (GO:0044464);; biological process: response to stimulus (GO:0050896);; cellular co…
gene-LOC107840831		3.59e-17	-1.43392	down	0.00819399	0.657276	normal	0.000133098	-1.87909	down	1.05e-05	1.34313	up	14.3749	12.6524	12.5519	4.981	4.9361	27.1953	26.174	17.4539	11.0405	8.74046	10.8415	0.97839	3.03154	3.65168	28.1492	31.9209	16.8059	Molecular Function: protein serine/threonine kinase activity (GO:0004674);; Molecular Function: ATP binding (GO:0005524);; Biological Process: protein phosphorylation (GO:0006468);; Biological Process: signal transduction (GO:0007165);;	--	Signal transduction mechanisms	Protein kinase domain;; Protein tyrosine kinase;; NAF domain;; Kinase-like	CBL-interacting serine/threonine-protein kinase 14 OS=Arabidopsis thaliana OX=3702 GN=CIPK14 PE=1 SV=1	Signal transduction mechanisms	PREDICTED: CBL-interacting serine/threonine-protein kinase 14-like [Capsicum annuum]	biological process: metabolic process (GO:0008152);; biological process: cellular process (GO:0009987);; molecular function: catalytic activity (GO:0003824);; molecular function: binding (GO:0005488);; biological process: biological regulation (GO:0065007)
gene-LOC107842645		0.00583786	-1.0552	down	0.088456	0.710492	normal	--	--	--	1.09e-05	4.16994	up	5.91179	5.0872	8.51325	3.01791	3.20207	10.7316	17.9767	8.07649	0	0.103967	0	0	0	0.207343	1.03569	1.37722	1.09133	Molecular Function: protein serine/threonine kinase activity (GO:0004674);; Molecular Function: ATP binding (GO:0005524);; Biological Process: protein phosphorylation (GO:0006468);; Biological Process: signal transduction (GO:0007165);; Biological Process: response to pH (GO:0009268);;	K12761|0|tcc:TCM_042270|K12761 carbon catabolite-derepressing protein kinase [EC:2.7.11.1] | (RefSeq) SOS3-interacting protein 4	Signal transduction mechanisms	Protein kinase domain;; Protein tyrosine kinase;; NAF domain;; Kinase-like	CBL-interacting serine/threonine-protein kinase 11 OS=Arabidopsis thaliana OX=3702 GN=CIPK11 PE=1 SV=1	Signal transduction mechanisms	PREDICTED: CBL-interacting serine/threonine-protein kinase 11-like isoform X1 [Capsicum annuum]	biological process: metabolic process (GO:0008152);; biological process: cellular process (GO:0009987);; molecular function: catalytic activity (GO:0003824);; molecular function: binding (GO:0005488);; biological process: biological regulation (GO:0065007);; biological process: response to stimulus (GO:0050896)
gene-LOC107843428		0.213828	0.388274	normal	0.0380904	0.60173	normal	8.2e-12	1.10841	up	2e-05	1.16699	up	5.9116	5.03045	4.67073	6.01552	8.17463	7.55277	7.12377	12.3543	6.58512	5.71775	8.55136	14.1268	14.6072	15.699	13.9539	11.9612	19.4653	Molecular Function: protein serine/threonine kinase activity (GO:0004674);; Molecular Function: ATP binding (GO:0005524);; Biological Process: protein phosphorylation (GO:0006468);; Biological Process: signal transduction (GO:0007165);;	K12761|0|spen:107002185|K12761 carbon catabolite-derepressing protein kinase [EC:2.7.11.1] | (RefSeq) CBL-interacting serine/threonine-protein kinase 14-like	Signal transduction mechanisms	Protein kinase domain;; Protein tyrosine kinase;; NAF domain;; Kinase-like	CBL-interacting serine/threonine-protein kinase 14 OS=Arabidopsis thaliana OX=3702 GN=CIPK14 PE=1 SV=1	Signal transduction mechanisms	PREDICTED: CBL-interacting serine/threonine-protein kinase 14-like [Capsicum annuum]	biological process: metabolic process (GO:0008152);; biological process: cellular process (GO:0009987);; molecular function: catalytic activity (GO:0003824);; molecular function: binding (GO:0005488);; biological process: biological regulation (GO:0065007)
gene-LOC107851417		0.0480216	-0.356519	normal	2.03e-09	1.33538	up	0.204916	-0.374122	normal	2.53e-10	1.38586	up	28.3843	31.4479	29.4958	23.4217	24.5675	69.631	77.7716	110.692	20.3944	17.118	26.82	16.2284	18.7913	13.1091	60.1083	60.2409	42.2984	Molecular Function: protein serine/threonine kinase activity (GO:0004674);; Molecular Function: ATP binding (GO:0005524);; Cellular Component: nucleus (GO:0005634);; Cellular Component: cytoplasm (GO:0005737);; Biological Process: protein phosphorylation (GO:0006468);; Biological Process: intracellular signal transduction (GO:0035556);;	K07198|0|spen:107007202|K07198 5'-AMP-activated protein kinase, catalytic alpha subunit [EC:2.7.11.11] | (RefSeq) CBL-interacting serine/threonine-protein kinase 1	Signal transduction mechanisms	Protein kinase domain;; Protein tyrosine kinase;; NAF domain;; Kinase associated domain 1	CBL-interacting serine/threonine-protein kinase 1 OS=Arabidopsis thaliana OX=3702 GN=CIPK1 PE=1 SV=2	Signal transduction mechanisms	PREDICTED: CBL-interacting serine/threonine-protein kinase 1 [Capsicum annuum]	biological process: metabolic process (GO:0008152);; biological process: cellular process (GO:0009987);; molecular function: catalytic activity (GO:0003824);; molecular function: binding (GO:0005488);; cellular component: cell (GO:0005623);; cellular component: organelle (GO:0043226);; cellular component: cell part (GO:0044464);; biological process: signaling (GO:0023052);; biological process: si…
gene-LOC107854664		0.825142	0.230784	normal	--	--	--	7.85e-24	7.01322	up	--	--	--	0.422358	3.79959	0	5.19566	0.589159	0	0	12.666	0.034858	0	0	9.92512	3.82347	9.8154	0	10.8327	0	Molecular Function: protein serine/threonine kinase activity (GO:0004674);; Molecular Function: ATP binding (GO:0005524);; Cellular Component: nucleus (GO:0005634);; Cellular Component: cytoplasm (GO:0005737);; Biological Process: protein phosphorylation (GO:0006468);; Cellular Component: integral component of membrane (GO:0016021);; Biological Process: intracellular signal transduction (GO:00355…	--	Signal transduction mechanisms	NAF domain;; Protein kinase domain	CBL-interacting serine/threonine-protein kinase 3 OS=Arabidopsis thaliana OX=3702 GN=CIPK3 PE=1 SV=2	Signal transduction mechanisms	PREDICTED: CBL-interacting serine/threonine-protein kinase 3-like [Capsicum annuum]	biological process: metabolic process (GO:0008152);; biological process: cellular process (GO:0009987);; molecular function: catalytic activity (GO:0003824);; molecular function: binding (GO:0005488);; cellular component: cell (GO:0005623);; cellular component: organelle (GO:0043226);; cellular component: cell part (GO:0044464);; cellular component: membrane (GO:0016020);; cellular component: mem…
gene-LOC107859238		8.45e-11	-1.92247	down	0.0313327	-0.724405	normal	0.404627	-0.528566	normal	2.35e-12	2.03348	up	81.4441	71.0742	109.774	26.7926	18.2638	40.2039	59.7276	80.8125	23.4783	17.2168	18.3242	7.52358	23.7045	8.06767	71.4857	67.8983	102.581	Molecular Function: protein serine/threonine kinase activity (GO:0004674);; Molecular Function: ATP binding (GO:0005524);; Biological Process: protein phosphorylation (GO:0006468);; Biological Process: signal transduction (GO:0007165);; Cellular Component: integral component of membrane (GO:0016021);;	--	Signal transduction mechanisms	Protein kinase domain;; Protein tyrosine kinase;; NAF domain;; Kinase-like	CBL-interacting protein kinase 5 OS=Oryza sativa subsp. japonica OX=39947 GN=CIPK5 PE=2 SV=1	Signal transduction mechanisms	PREDICTED: CBL-interacting serine/threonine-protein kinase 20 [Capsicum annuum]	biological process: metabolic process (GO:0008152);; biological process: cellular process (GO:0009987);; molecular function: catalytic activity (GO:0003824);; molecular function: binding (GO:0005488);; biological process: biological regulation (GO:0065007);; cellular component: membrane (GO:0016020);; cellular component: membrane part (GO:0044425)
gene-LOC107859239		0.00446593	0.523983	normal	6.57e-17	1.61411	up	0.0818033	0.634563	normal	5.78e-83	2.63352	up	36.9503	41.6323	41.7228	58.9284	62.3331	120.204	145.128	160.656	28.0112	25.8616	31.8765	30.3864	61.4349	42.0654	183.471	181.59	159.895	Molecular Function: protein serine/threonine kinase activity (GO:0004674);; Molecular Function: ATP binding (GO:0005524);; Biological Process: protein phosphorylation (GO:0006468);; Biological Process: signal transduction (GO:0007165);;	K07198|0|sot:102605225|K07198 5'-AMP-activated protein kinase, catalytic alpha subunit [EC:2.7.11.11] | (RefSeq) CBL-interacting serine/threonine-protein kinase 12-like	Signal transduction mechanisms	Protein kinase domain;; Protein tyrosine kinase;; NAF domain;; Kinase-like;; RIO1 family;; Lipopolysaccharide kinase (Kdo/WaaP) family	CBL-interacting serine/threonine-protein kinase 12 OS=Arabidopsis thaliana OX=3702 GN=CIPK12 PE=1 SV=1	Signal transduction mechanisms	PREDICTED: CBL-interacting serine/threonine-protein kinase 12-like [Capsicum annuum]	biological process: metabolic process (GO:0008152);; biological process: cellular process (GO:0009987);; molecular function: catalytic activity (GO:0003824);; molecular function: binding (GO:0005488);; biological process: biological regulation (GO:0065007)
gene-LOC107864653		0.0054373	0.554219	normal	1.27e-28	2.47911	up	0.000120223	1.22462	up	2.87e-46	3.61092	up	23.6829	21.9971	22.4844	30.8714	38.6994	193.004	124.392	121.343	18.0133	19.1734	15.0732	38.8144	31.9135	56.3728	236.229	233.965	179.667	Molecular Function: protein serine/threonine kinase activity (GO:0004674);; Molecular Function: ATP binding (GO:0005524);; Cellular Component: nucleus (GO:0005634);; Cellular Component: cytoplasm (GO:0005737);; Biological Process: protein phosphorylation (GO:0006468);; Biological Process: intracellular signal transduction (GO:0035556);;	K12761|0|sot:102586013|K12761 carbon catabolite-derepressing protein kinase [EC:2.7.11.1] | (RefSeq) CBL-interacting serine/threonine-protein kinase 7-like	Signal transduction mechanisms	Protein kinase domain;; Protein tyrosine kinase;; NAF domain;; Kinase-like	CBL-interacting serine/threonine-protein kinase 7 OS=Arabidopsis thaliana OX=3702 GN=CIPK7 PE=1 SV=1	Signal transduction mechanisms	PREDICTED: CBL-interacting serine/threonine-protein kinase 4 [Capsicum annuum]	biological process: metabolic process (GO:0008152);; biological process: cellular process (GO:0009987);; molecular function: catalytic activity (GO:0003824);; molecular function: binding (GO:0005488);; cellular component: cell (GO:0005623);; cellular component: organelle (GO:0043226);; cellular component: cell part (GO:0044464);; biological process: signaling (GO:0023052);; biological process: si…
gene-LOC107869907		1.17e-14	3.21546	up	--	--	--	0.0106597	1.7875	normal	--	--	--	0.254852	0.396738	0.246116	4.74933	2.72624	0.272255	0.456478	0.247415	0.50308	0.18836	0.35514	0.715858	2.47295	1.0704	0.041883	0.149667	0	Molecular Function: protein serine/threonine kinase activity (GO:0004674);; Molecular Function: ATP binding (GO:0005524);; Cellular Component: nucleus (GO:0005634);; Cellular Component: cytoplasm (GO:0005737);; Biological Process: protein phosphorylation (GO:0006468);; Biological Process: intracellular signal transduction (GO:0035556);;	--	Signal transduction mechanisms	Protein kinase domain;; Protein tyrosine kinase;; NAF domain;; Kinase-like;; Lipopolysaccharide kinase (Kdo/WaaP) family	CBL-interacting serine/threonine-protein kinase 7 OS=Arabidopsis thaliana OX=3702 GN=CIPK7 PE=1 SV=1	Signal transduction mechanisms	PREDICTED: CBL-interacting serine/threonine-protein kinase 7-like [Capsicum annuum]	biological process: metabolic process (GO:0008152);; biological process: cellular process (GO:0009987);; molecular function: catalytic activity (GO:0003824);; molecular function: binding (GO:0005488);; cellular component: cell (GO:0005623);; cellular component: organelle (GO:0043226);; cellular component: cell part (GO:0044464);; biological process: signaling (GO:0023052);; biological process: si…
gene-LOC107871235		0.77887	-0.134663	normal	0.0215631	0.628465	normal	0.00221733	-1.66822	down	0.000151283	1.15154	up	160.204	171.802	247.658	182.668	184.683	305.367	354.81	373.156	250.554	220.255	176.657	28.2382	110.918	47.2611	550.001	518.625	377.115	Molecular Function: protein serine/threonine kinase activity (GO:0004674);; Molecular Function: ATP binding (GO:0005524);; Cellular Component: nucleus (GO:0005634);; Cellular Component: cytoplasm (GO:0005737);; Biological Process: protein phosphorylation (GO:0006468);; Biological Process: intracellular signal transduction (GO:0035556);;	K07198|0|sot:102602298|K07198 5'-AMP-activated protein kinase, catalytic alpha subunit [EC:2.7.11.11] | (RefSeq) CBL-interacting serine/threonine-protein kinase 1-like	Signal transduction mechanisms	Protein kinase domain;; Protein tyrosine kinase;; NAF domain;; Kinase associated domain 1	CBL-interacting protein kinase 1 OS=Oryza sativa subsp. japonica OX=39947 GN=CIPK1 PE=2 SV=1	Signal transduction mechanisms	PREDICTED: CBL-interacting serine/threonine-protein kinase 1-like [Capsicum annuum]	biological process: metabolic process (GO:0008152);; biological process: cellular process (GO:0009987);; molecular function: catalytic activity (GO:0003824);; molecular function: binding (GO:0005488);; cellular component: cell (GO:0005623);; cellular component: organelle (GO:0043226);; cellular component: cell part (GO:0044464);; biological process: signaling (GO:0023052);; biological process: si…
gene-LOC107873548		0.110697	0.563367	normal	0.000915145	0.957608	normal	0.0900029	0.568631	normal	2.3e-06	1.1811	up	2.87397	2.50924	3.22638	3.85013	5.22087	7.60424	4.49675	7.27326	3.69525	3.93757	3.7377	6.09354	3.96234	7.14844	7.02161	8.17077	9.73632	Molecular Function: protein serine/threonine kinase activity (GO:0004674);; Molecular Function: ATP binding (GO:0005524);; Biological Process: protein phosphorylation (GO:0006468);; Biological Process: signal transduction (GO:0007165);;	--	Signal transduction mechanisms	Protein kinase domain;; Protein tyrosine kinase;; NAF domain;; Kinase-like	CBL-interacting protein kinase 2 OS=Oryza sativa subsp. japonica OX=39947 GN=CIPK2 PE=2 SV=1	Signal transduction mechanisms	PREDICTED: CBL-interacting protein kinase 2-like [Capsicum annuum]	biological process: metabolic process (GO:0008152);; biological process: cellular process (GO:0009987);; molecular function: catalytic activity (GO:0003824);; molecular function: binding (GO:0005488);; biological process: biological regulation (GO:0065007)
gene-LOC107873549		2.52e-07	1.76753	up	4.82e-11	3.02288	up	1.9e-06	1.32767	up	1.82e-54	4.38159	up	8.03654	6.43839	12.5152	34.3489	35.5417	117.72	119.06	33.9955	10.4931	10.7801	11.9769	34.7495	19.0661	31.038	255.857	299.381	149.487	Molecular Function: protein serine/threonine kinase activity (GO:0004674);; Molecular Function: ATP binding (GO:0005524);; Biological Process: protein phosphorylation (GO:0006468);; Biological Process: signal transduction (GO:0007165);;	--	Signal transduction mechanisms	Protein kinase domain;; Protein tyrosine kinase;; NAF domain;; Kinase-like;; RIO1 family;; Lipopolysaccharide kinase (Kdo/WaaP) family	CBL-interacting serine/threonine-protein kinase 11 OS=Arabidopsis thaliana OX=3702 GN=CIPK11 PE=1 SV=1	Signal transduction mechanisms	PREDICTED: CBL-interacting serine/threonine-protein kinase 11-like [Capsicum annuum]	biological process: metabolic process (GO:0008152);; biological process: cellular process (GO:0009987);; molecular function: catalytic activity (GO:0003824);; molecular function: binding (GO:0005488);; biological process: biological regulation (GO:0065007)
gene-LOC107875416		2.54e-37	4.38545	up	6.75e-105	5.87021	up	3.55e-47	5.81468	up	3.7e-115	7.0177	up	1.22483	1.74195	1.42579	24.7017	55.7299	141.176	76.8596	91.6867	1.11068	0.958134	1.06257	37.3204	64.9815	115.164	128.484	106.209	195.977	Molecular Function: protein serine/threonine kinase activity (GO:0004674);; Molecular Function: ATP binding (GO:0005524);; Biological Process: protein phosphorylation (GO:0006468);; Biological Process: signal transduction (GO:0007165);; Biological Process: response to pH (GO:0009268);; Cellular Component: integral component of membrane (GO:0016021);;	K12761|0|sot:102601836|K12761 carbon catabolite-derepressing protein kinase [EC:2.7.11.1] | (RefSeq) CBL-interacting serine/threonine-protein kinase 11	Signal transduction mechanisms	Protein kinase domain;; Protein tyrosine kinase;; NAF domain;; Kinase-like;; Lipopolysaccharide kinase (Kdo/WaaP) family	CBL-interacting serine/threonine-protein kinase 11 OS=Arabidopsis thaliana OX=3702 GN=CIPK11 PE=1 SV=1	Signal transduction mechanisms	PREDICTED: CBL-interacting serine/threonine-protein kinase 11 [Capsicum annuum]	biological process: metabolic process (GO:0008152);; biological process: cellular process (GO:0009987);; molecular function: catalytic activity (GO:0003824);; molecular function: binding (GO:0005488);; biological process: biological regulation (GO:0065007);; biological process: response to stimulus (GO:0050896);; cellular component: membrane (GO:0016020);; cellular component: membrane part (GO:00…
gene-LOC107876016		0.451256	0.308178	normal	0.68038	0.137804	normal	0.000311797	-1.84152	down	5.91e-06	1.9026	up	21.4389	23.1017	32.1639	29.4816	37.4499	25.8602	31.7632	39.3402	23.1483	17.1888	9.09163	2.79108	5.83077	4.40012	65.3481	66.041	63.038	Molecular Function: protein serine/threonine kinase activity (GO:0004674);; Molecular Function: ATP binding (GO:0005524);; Biological Process: protein phosphorylation (GO:0006468);; Biological Process: signal transduction (GO:0007165);; Cellular Component: integral component of membrane (GO:0016021);;	K07198|0|spen:107021109|K07198 5'-AMP-activated protein kinase, catalytic alpha subunit [EC:2.7.11.11] | (RefSeq) CBL-interacting serine/threonine-protein kinase 5-like	Signal transduction mechanisms	Protein kinase domain;; Protein tyrosine kinase;; NAF domain;; Kinase-like;; Lipopolysaccharide kinase (Kdo/WaaP) family	CBL-interacting serine/threonine-protein kinase 25 OS=Arabidopsis thaliana OX=3702 GN=CIPK25 PE=2 SV=1	Signal transduction mechanisms	PREDICTED: CBL-interacting serine/threonine-protein kinase 25-like [Capsicum annuum]	biological process: metabolic process (GO:0008152);; biological process: cellular process (GO:0009987);; molecular function: catalytic activity (GO:0003824);; molecular function: binding (GO:0005488);; biological process: biological regulation (GO:0065007);; cellular component: membrane (GO:0016020);; cellular component: membrane part (GO:0044425)
gene-LOC107877628		2.43e-12	1.60071	up	0.0516491	0.421595	normal	1.16e-10	1.96051	up	0.0020818	1.19097	up	54.6475	55.8878	65.7498	159.705	223.716	104.851	79.8454	85.7891	62.994	78.5997	49.4982	234.718	260.988	287.257	114.722	118.693	208.414	Molecular Function: protein serine/threonine kinase activity (GO:0004674);; Molecular Function: ATP binding (GO:0005524);; Biological Process: protein phosphorylation (GO:0006468);; Biological Process: signal transduction (GO:0007165);;	--	Signal transduction mechanisms	Protein kinase domain;; Protein tyrosine kinase;; NAF domain;; Kinase-like	CBL-interacting serine/threonine-protein kinase 6 OS=Arabidopsis thaliana OX=3702 GN=CIPK6 PE=1 SV=1	Signal transduction mechanisms	PREDICTED: CBL-interacting serine/threonine-protein kinase 6 [Capsicum annuum]	biological process: metabolic process (GO:0008152);; biological process: cellular process (GO:0009987);; molecular function: catalytic activity (GO:0003824);; molecular function: binding (GO:0005488);; biological process: biological regulation (GO:0065007)
gene-LOC107878479		0.851331	-0.110748	normal	0.00454104	-0.897181	normal	0.132648	-0.658291	normal	6.87e-09	-2.377	down	2.77371	2.06136	2.45434	2.4079	2.2436	1.50218	1.41217	1.46954	4.27662	7.59009	7.85615	5.30102	3.04485	3.91979	0.925258	0.989874	1.67468	--	--	--	--	CBL-interacting serine/threonine-protein kinase 25 OS=Arabidopsis thaliana OX=3702 GN=CIPK25 PE=2 SV=1	Function unknown	PREDICTED: uncharacterized protein LOC107878479 isoform X1 [Capsicum annuum]	--
gene-LOC107879693		--	--	--	0.000645109	3.27349	up	--	--	--	--	--	--	0	0.139563	0	0.167435	0.086168	0.830061	0.608143	0.947096	0.125083	0.258899	0	0.153911	0.365961	0.930463	1.80873	2.35632	0.196362	Molecular Function: protein serine/threonine kinase activity (GO:0004674);; Molecular Function: ATP binding (GO:0005524);; Biological Process: protein phosphorylation (GO:0006468);; Biological Process: signal transduction (GO:0007165);;	K07198|0|sot:102598235|K07198 5'-AMP-activated protein kinase, catalytic alpha subunit [EC:2.7.11.11] | (RefSeq) CBL-interacting serine/threonine-protein kinase 5-like	Signal transduction mechanisms	Protein kinase domain;; Protein tyrosine kinase;; NAF domain;; Kinase-like;; Lipopolysaccharide kinase (Kdo/WaaP) family	CBL-interacting serine/threonine-protein kinase 25 OS=Arabidopsis thaliana OX=3702 GN=CIPK25 PE=2 SV=1	Signal transduction mechanisms	PREDICTED: CBL-interacting serine/threonine-protein kinase 25-like [Capsicum annuum]	biological process: metabolic process (GO:0008152);; biological process: cellular process (GO:0009987);; molecular function: catalytic activity (GO:0003824);; molecular function: binding (GO:0005488);; biological process: biological regulation (GO:0065007)
gene-LOC107871141		4.7e-06	1.69079	up	0.988484	0.0107713	normal	2.24e-07	2.76762	up	0.0911238	1.15958	normal	1.27746	1.26433	1.39424	3.3879	6.25027	0.978095	0.523763	3.06208	1.31226	0.464747	1.81028	13.3099	8.84995	4.96811	1.7049	1.42322	4.77581	Molecular Function: protein serine/threonine kinase activity (GO:0004674);; Molecular Function: ATP binding (GO:0005524);; Biological Process: protein phosphorylation (GO:0006468);; Biological Process: signal transduction (GO:0007165);; Cellular Component: integral component of membrane (GO:0016021);;	--	Signal transduction mechanisms	Protein kinase domain;; Protein tyrosine kinase;; NAF domain;; Kinase-like	CBL-interacting protein kinase 2 OS=Oryza sativa subsp. japonica OX=39947 GN=CIPK2 PE=2 SV=1	Signal transduction mechanisms	PREDICTED: CBL-interacting protein kinase 18-like [Capsicum annuum]	biological process: metabolic process (GO:0008152);; biological process: cellular process (GO:0009987);; molecular function: catalytic activity (GO:0003824);; molecular function: binding (GO:0005488);; biological process: biological regulation (GO:0065007);; cellular component: membrane (GO:0016020);; cellular component: membrane part (GO:0044425)
gene-LOC107870950		0.951985	0.0336021	normal	0.00497455	1.03597	up	0.335168	0.337548	normal	0.000146089	1.2593	up	2.34306	2.26952	2.21607	2.13099	2.52474	2.96644	5.64861	6.94923	2.36087	2.18287	2.10408	3.16105	2.27289	2.86763	6.29917	3.71919	6.20382	Molecular Function: protein serine/threonine kinase activity (GO:0004674);; Molecular Function: ATP binding (GO:0005524);; Cellular Component: nucleus (GO:0005634);; Cellular Component: cytoplasm (GO:0005737);; Biological Process: protein phosphorylation (GO:0006468);; Biological Process: intracellular signal transduction (GO:0035556);;	--	Signal transduction mechanisms	Protein kinase domain;; Protein tyrosine kinase;; NAF domain;; Kinase-like	CBL-interacting serine/threonine-protein kinase 9 OS=Arabidopsis thaliana OX=3702 GN=CIPK9 PE=1 SV=2	Signal transduction mechanisms	PREDICTED: CBL-interacting serine/threonine-protein kinase 9-like isoform X3 [Capsicum annuum]	biological process: metabolic process (GO:0008152);; biological process: cellular process (GO:0009987);; molecular function: catalytic activity (GO:0003824);; molecular function: binding (GO:0005488);; cellular component: cell (GO:0005623);; cellular component: organelle (GO:0043226);; cellular component: cell part (GO:0044464);; biological process: signaling (GO:0023052);; biological process: si…
Capsicum_annuum_newGene_18013	CDPK	0.939982	0.0743399	normal	0.906476	0.0691604	normal	0.50187	-0.365151	normal	0.000251671	-1.81818	down	1.29186	4.23369	4.81754	3.67774	3.97456	4.00103	3.87709	4.85812	2.09	5.1668	6.73318	3.92394	2.49427	3.52517	1.30261	0.650473	1.39586	Molecular Function: calmodulin-dependent protein kinase activity (GO:0004683);; Molecular Function: calcium ion binding (GO:0005509);; Molecular Function: calmodulin binding (GO:0005516);; Molecular Function: ATP binding (GO:0005524);; Cellular Component: nucleus (GO:0005634);; Cellular Component: cytoplasm (GO:0005737);; Cellular Component: plasma membrane (GO:0005886);; Biological Process: absc…	--	Signal transduction mechanisms	--	Calcium/calmodulin-dependent serine/threonine-protein kinase 1 OS=Oryza sativa subsp. japonica OX=39947 GN=CAMK1 PE=1 SV=1	Signal transduction mechanisms	CDPK-related kinase 5 [Capsicum baccatum]	biological process: metabolic process (GO:0008152);; biological process: cellular process (GO:0009987);; molecular function: catalytic activity (GO:0003824);; molecular function: binding (GO:0005488);; cellular component: cell (GO:0005623);; cellular component: organelle (GO:0043226);; cellular component: cell part (GO:0044464);; cellular component: membrane (GO:0016020);; biological process: sig…
gene-LOC107863055		0.775798	0.0931057	normal	0.503634	-0.184687	normal	0.000106941	1.43004	up	0.872737	0.0522493	normal	6.49159	5.92519	5.29305	6.78224	6.20928	7.57585	4.78908	5.28152	4.83899	4.61452	8.89498	20.1083	9.55075	19.9934	5.98674	5.63687	6.30932	Molecular Function: calmodulin-dependent protein kinase activity (GO:0004683);; Molecular Function: calmodulin binding (GO:0005516);; Molecular Function: ATP binding (GO:0005524);; Cellular Component: nucleus (GO:0005634);; Cellular Component: cytoplasm (GO:0005737);; Cellular Component: plasma membrane (GO:0005886);; Biological Process: abscisic acid-activated signaling pathway (GO:0009738);; Mo…	--	Signal transduction mechanisms	Protein kinase domain;; Protein tyrosine kinase;; Kinase-like;; Lipopolysaccharide kinase (Kdo/WaaP) family	CDPK-related kinase 4 OS=Arabidopsis thaliana OX=3702 GN=CRK4 PE=1 SV=1	Signal transduction mechanisms	PREDICTED: CDPK-related kinase 4-like [Capsicum annuum]	biological process: metabolic process (GO:0008152);; biological process: cellular process (GO:0009987);; molecular function: catalytic activity (GO:0003824);; molecular function: binding (GO:0005488);; cellular component: cell (GO:0005623);; cellular component: organelle (GO:0043226);; cellular component: cell part (GO:0044464);; cellular component: membrane (GO:0016020);; biological process: sig…
gene-LOC107841473	MAPK	0.994714	-0.00196565	normal	3.33e-30	1.58669	up	0.927453	-0.0256463	normal	5.18e-57	1.99792	up	37.1105	39.875	38.005	39.1873	40.271	128.088	127.784	139.829	29.4592	28.1452	38.2996	25.4617	31.5849	35.7108	130.075	117.283	125.677	Biological Process: MAPK cascade (GO:0000165);; Molecular Function: MAP kinase activity (GO:0004707);; Molecular Function: ATP binding (GO:0005524);; Cellular Component: vacuole (GO:0005773);; Cellular Component: plasma membrane (GO:0005886);;	--	Signal transduction mechanisms		Mitogen-activated protein kinase 16 OS=Arabidopsis thaliana OX=3702 GN=MPK16 PE=2 SV=2	Signal transduction mechanisms	PREDICTED: mitogen-activated protein kinase 15 isoform X5 [Capsicum annuum]	biological process: metabolic process (GO:0008152);; biological process: cellular process (GO:0009987);; biological process: signaling (GO:0023052);; biological process: single-organism process (GO:0044699);; biological process: response to stimulus (GO:0050896);; biological process: biological regulation (GO:0065007);; molecular function: catalytic activity (GO:0003824);; molecular function: sig…
gene-LOC107848048		0.318525	-0.427409	normal	2.44e-07	-1.44165	down	5.51e-09	-1.58853	down	1.51e-10	-2.24914	down	5.92744	7.01627	5.63958	5.70242	3.58427	2.98323	1.94999	2.71975	5.88961	4.90171	6.78977	2.00797	1.57912	2.03229	0.86467	1.04229	1.51808	Biological Process: MAPK cascade (GO:0000165);; Molecular Function: MAP kinase activity (GO:0004707);; Molecular Function: ATP binding (GO:0005524);; Cellular Component: Golgi apparatus (GO:0005794);; Biological Process: protein glycosylation (GO:0006486);; Molecular Function: galactosyltransferase activity (GO:0008378);; Cellular Component: integral component of membrane (GO:0016021);; Molecular…	K20843|2.01273e-28|sot:102599134|K20843 hydroxyproline O-galactosyltransferase 2/3/4/5/6 [EC:2.4.1.-] | (RefSeq) probable beta-1,3-galactosyltransferase 19	Signal transduction mechanisms		Mitogen-activated protein kinase 20 OS=Arabidopsis thaliana OX=3702 GN=MPK20 PE=1 SV=2	Function unknown	PREDICTED: mitogen-activated protein kinase 18-like [Capsicum annuum]	biological process: metabolic process (GO:0008152);; biological process: cellular process (GO:0009987);; biological process: signaling (GO:0023052);; biological process: single-organism process (GO:0044699);; biological process: response to stimulus (GO:0050896);; biological process: biological regulation (GO:0065007);; molecular function: catalytic activity (GO:0003824);; molecular function: sig…
gene-LOC107855413		0.829812	-0.0581729	normal	0.00891315	0.587235	normal	0.398544	-0.190583	normal	1.58e-08	1.0231	up	16.9232	16.2853	16.1225	16.151	16.6135	22.9102	26.3107	35.4727	12.0628	9.92884	13.9987	10.5857	10.7111	9.94551	24.3781	21.49	25.5153	Biological Process: MAPK cascade (GO:0000165);; Molecular Function: MAP kinase activity (GO:0004707);; Molecular Function: ATP binding (GO:0005524);; Cellular Component: intracellular (GO:0005622);;	K20538|0|spen:107021484|K20538 mitogen-activated protein kinase 8 [EC:2.7.11.24] | (RefSeq) mitogen-activated protein kinase 9	Signal transduction mechanisms		Mitogen-activated protein kinase 9 OS=Arabidopsis thaliana OX=3702 GN=MPK9 PE=2 SV=2	Signal transduction mechanisms	PREDICTED: mitogen-activated protein kinase 9 isoform X1 [Capsicum annuum]	biological process: metabolic process (GO:0008152);; biological process: cellular process (GO:0009987);; biological process: signaling (GO:0023052);; biological process: single-organism process (GO:0044699);; biological process: response to stimulus (GO:0050896);; biological process: biological regulation (GO:0065007);; molecular function: catalytic activity (GO:0003824);; molecular function: sig…
gene-LOC107855413		0.829812	-0.0581729	normal	0.00891315	0.587235	normal	0.398544	-0.190583	normal	1.58e-08	1.0231	up	16.9232	16.2853	16.1225	16.151	16.6135	22.9102	26.3107	35.4727	12.0628	9.92884	13.9987	10.5857	10.7111	9.94551	24.3781	21.49	25.5153	Biological Process: MAPK cascade (GO:0000165);; Molecular Function: MAP kinase activity (GO:0004707);; Molecular Function: ATP binding (GO:0005524);; Cellular Component: intracellular (GO:0005622);;	K20538|0|spen:107021484|K20538 mitogen-activated protein kinase 8 [EC:2.7.11.24] | (RefSeq) mitogen-activated protein kinase 9	Signal transduction mechanisms		Mitogen-activated protein kinase 9 OS=Arabidopsis thaliana OX=3702 GN=MPK9 PE=2 SV=2	Signal transduction mechanisms	PREDICTED: mitogen-activated protein kinase 9 isoform X1 [Capsicum annuum]	biological process: metabolic process (GO:0008152);; biological process: cellular process (GO:0009987);; biological process: signaling (GO:0023052);; biological process: single-organism process (GO:0044699);; biological process: response to stimulus (GO:0050896);; biological process: biological regulation (GO:0065007);; molecular function: catalytic activity (GO:0003824);; molecular function: sig…
gene-LOC107860003		0.622769	0.406922	normal	8.13e-20	2.98558	up	0.0427484	0.914264	normal	1.48e-08	1.89826	up	0.910054	0.42964	0.570883	1.20023	0.542168	5.90718	4.10682	6.72095	0.916434	0.850503	1.4187	1.98147	1.24264	2.84917	4.56632	4.30271	2.75276	Biological Process: MAPK cascade (GO:0000165);; Molecular Function: MAP kinase activity (GO:0004707);; Molecular Function: ATP binding (GO:0005524);; Cellular Component: intracellular (GO:0005622);;	K20537|0|spen:107008875|K20537 mitogen-activated protein kinase 7/14 [EC:2.7.11.24] | (RefSeq) mitogen-activated protein kinase 7	Signal transduction mechanisms		Mitogen-activated protein kinase 7 OS=Arabidopsis thaliana OX=3702 GN=MPK7 PE=1 SV=2	Signal transduction mechanisms	Mitogen-activated protein kinase 7 [Capsicum chinense]	biological process: metabolic process (GO:0008152);; biological process: cellular process (GO:0009987);; biological process: signaling (GO:0023052);; biological process: single-organism process (GO:0044699);; biological process: response to stimulus (GO:0050896);; biological process: biological regulation (GO:0065007);; molecular function: catalytic activity (GO:0003824);; molecular function: sig…
gene-LOC107870676		0.810051	-0.108448	normal	3.39e-06	-1.26615	down	0.0127656	-0.62507	normal	0.000292178	-0.815403	normal	22.7005	25.3175	14.5219	17.7063	21.9706	12.8057	8.11276	8.2317	17.9661	25.6326	33.1146	14.6291	16.4868	17.1058	14.1076	13.8086	13.8077	Biological Process: MAPK cascade (GO:0000165);; Molecular Function: MAP kinase activity (GO:0004707);; Molecular Function: ATP binding (GO:0005524);; Cellular Component: intracellular (GO:0005622);;	--	Signal transduction mechanisms		Mitogen-activated protein kinase 15 OS=Arabidopsis thaliana OX=3702 GN=MPK15 PE=1 SV=3	Signal transduction mechanisms	PREDICTED: mitogen-activated protein kinase 17-like isoform X1 [Capsicum annuum]	biological process: metabolic process (GO:0008152);; biological process: cellular process (GO:0009987);; biological process: signaling (GO:0023052);; biological process: single-organism process (GO:0044699);; biological process: response to stimulus (GO:0050896);; biological process: biological regulation (GO:0065007);; molecular function: catalytic activity (GO:0003824);; molecular function: sig…
gene-LOC107873437		8.09e-13	2.79598	up	3.58e-43	5.48651	up	7.83e-38	4.14709	up	2.25e-45	4.89699	up	0.797046	0.825941	1.53529	8.0247	10.5432	97.2397	40.5374	45.2351	1.62294	2.22886	1.24534	32.0464	30.1395	38.7853	56.8222	41.7755	64.2961	Biological Process: MAPK cascade (GO:0000165);; Molecular Function: MAP kinase activity (GO:0004707);; Molecular Function: ATP binding (GO:0005524);; Cellular Component: intracellular (GO:0005622);;	K20536|0|sot:102585585|K20536 mitogen-activated protein kinase 3 [EC:2.7.11.24] | (RefSeq) StWIPK; mitogen-activated protein kinase 3-like	Signal transduction mechanisms		Mitogen-activated protein kinase 3 OS=Arabidopsis thaliana OX=3702 GN=MPK3 PE=1 SV=2	Signal transduction mechanisms	PREDICTED: mitogen-activated protein kinase 3-like [Capsicum annuum]	biological process: metabolic process (GO:0008152);; biological process: cellular process (GO:0009987);; biological process: signaling (GO:0023052);; biological process: single-organism process (GO:0044699);; biological process: response to stimulus (GO:0050896);; biological process: biological regulation (GO:0065007);; molecular function: catalytic activity (GO:0003824);; molecular function: sig…
gene-LOC107878561		9.93e-15	1.18731	up	3.57e-221	4.40849	up	4.33e-06	1.23276	up	4.81e-82	5.01362	up	25.2991	25.2555	22.6809	51.7297	64.3518	544.821	612.815	618.086	15.172	12.6585	21.9125	34.2573	47.2804	33.2924	617.712	614.431	366.178	Biological Process: MAPK cascade (GO:0000165);; Molecular Function: MAP kinase activity (GO:0004707);; Molecular Function: ATP binding (GO:0005524);; Cellular Component: intracellular (GO:0005622);;	--	Signal transduction mechanisms		Mitogen-activated protein kinase 19 OS=Arabidopsis thaliana OX=3702 GN=MPK19 PE=2 SV=2	Signal transduction mechanisms	PREDICTED: mitogen-activated protein kinase 19-like [Capsicum annuum]	biological process: metabolic process (GO:0008152);; biological process: cellular process (GO:0009987);; biological process: signaling (GO:0023052);; biological process: single-organism process (GO:0044699);; biological process: response to stimulus (GO:0050896);; biological process: biological regulation (GO:0065007);; molecular function: catalytic activity (GO:0003824);; molecular function: sig…
gene-LOC107861622	MAPKK	0.948014	0.0202624	normal	5.13e-06	0.68494	normal	2.38e-09	0.893406	normal	3.3e-22	1.29063	up	22.8972	22.3674	22.6137	23.0467	24.476	43.2955	37.6791	43.2982	16.5506	17.411	21.1217	30.6124	32.6419	38.3542	44.1139	41.3014	45.1986	Biological Process: MAPK cascade (GO:0000165);; Molecular Function: signal transducer, downstream of receptor, with serine/threonine kinase activity (GO:0004702);; Molecular Function: MAP kinase kinase activity (GO:0004708);; Molecular Function: protein binding (GO:0005515);; Molecular Function: ATP binding (GO:0005524);; Cellular Component: cytoplasm (GO:0005737);;	K13413|0|sot:102577890|K13413 mitogen-activated protein kinase kinase 4/5 [EC:2.7.12.2] | (RefSeq) STMEK2; mitogen-activated protein kinase kinase	Signal transduction mechanisms		Mitogen-activated protein kinase kinase 5 OS=Arabidopsis thaliana OX=3702 GN=MKK5 PE=1 SV=2	Signal transduction mechanisms	Mitogen-activated protein kinase kinase 5 [Capsicum chinense]	biological process: metabolic process (GO:0008152);; biological process: cellular process (GO:0009987);; biological process: signaling (GO:0023052);; biological process: single-organism process (GO:0044699);; biological process: response to stimulus (GO:0050896);; biological process: biological regulation (GO:0065007);; molecular function: catalytic activity (GO:0003824);; molecular function: sig…
gene-LOC107862854		3.44e-10	1.26498	up	1.06e-05	1.5777	up	0.608125	-0.211629	normal	0.000100985	1.31058	up	8.69597	9.89158	9.5365	25.7737	21.7606	53.1206	22.918	22.0047	16.3356	12.2103	15.5047	13.6009	8.21038	16.2155	33.1423	51.2709	24.193	Biological Process: MAPK cascade (GO:0000165);; Molecular Function: signal transducer, downstream of receptor, with serine/threonine kinase activity (GO:0004702);; Molecular Function: MAP kinase kinase activity (GO:0004708);; Molecular Function: ATP binding (GO:0005524);; Cellular Component: cytoplasm (GO:0005737);; Biological Process: defense response (GO:0006952);;	K20604|0|sot:102599347|K20604 mitogen-activated protein kinase kinase 9 [EC:2.7.12.2] | (RefSeq) mitogen-activated protein kinase kinase 9	Signal transduction mechanisms		Mitogen-activated protein kinase kinase 9 OS=Arabidopsis thaliana OX=3702 GN=MKK9 PE=1 SV=1	Signal transduction mechanisms	mitogen-activated protein kinase kinase 9 [Capsicum annuum]	biological process: metabolic process (GO:0008152);; biological process: cellular process (GO:0009987);; biological process: signaling (GO:0023052);; biological process: single-organism process (GO:0044699);; biological process: response to stimulus (GO:0050896);; biological process: biological regulation (GO:0065007);; molecular function: catalytic activity (GO:0003824);; molecular function: sig…
Capsicum_annuum_newGene_9060	MAPKKK	1.21e-14	-1.55396	down	7.95e-57	-3.85208	down	6.66e-15	-1.83158	down	1.67e-59	-3.75405	down	4.29281	4.85607	4.52342	1.9667	2.01109	0.913813	0.45336	0.333582	9.05105	7.84288	12.7433	3.23176	2.13917	2.49528	1.27229	1.56437	1.41161	Molecular Function: protein kinase activity (GO:0004672);; Molecular Function: ATP binding (GO:0005524);; Cellular Component: plasma membrane (GO:0005886);; Biological Process: protein phosphorylation (GO:0006468);; Cellular Component: plasmodesma (GO:0009506);;	--	Signal transduction mechanisms		Mitogen-activated protein kinase kinase kinase 3 OS=Arabidopsis thaliana OX=3702 GN=MEKK3 PE=2 SV=1	Signal transduction mechanisms	hypothetical protein T459_16116 [Capsicum annuum]	biological process: metabolic process (GO:0008152);; biological process: cellular process (GO:0009987);; molecular function: catalytic activity (GO:0003824);; molecular function: binding (GO:0005488);; cellular component: cell (GO:0005623);; cellular component: membrane (GO:0016020);; cellular component: cell part (GO:0044464);; cellular component: cell junction (GO:0030054)
gene-LOC107839975		1.34e-05	1.50067	up	6.54e-05	1.06862	up	7.87e-08	1.34698	up	0.000141591	1.19566	up	3.9387	3.98571	5.73522	10.7881	18.1038	12.098	9.82651	11.3061	5.33046	7.02233	6.57167	14.9058	13.5672	20.5032	13.35	10.5838	18.7941	Molecular Function: signal transducer, downstream of receptor, with serine/threonine kinase activity (GO:0004702);; Molecular Function: ATP binding (GO:0005524);; Cellular Component: cytoplasm (GO:0005737);; Biological Process: signal transduction by protein phosphorylation (GO:0023014);;	K13414|0|spen:107007880|K13414 mitogen-activated protein kinase kinase kinase 1 [EC:2.7.11.25] | (RefSeq) mitogen-activated protein kinase kinase kinase 1-like	Signal transduction mechanisms		Mitogen-activated protein kinase kinase kinase 1 OS=Arabidopsis thaliana OX=3702 GN=MEKK1 PE=1 SV=2	Signal transduction mechanisms	PREDICTED: mitogen-activated protein kinase kinase kinase 1-like [Capsicum annuum]	biological process: metabolic process (GO:0008152);; biological process: cellular process (GO:0009987);; biological process: signaling (GO:0023052);; biological process: single-organism process (GO:0044699);; biological process: response to stimulus (GO:0050896);; biological process: biological regulation (GO:0065007);; molecular function: catalytic activity (GO:0003824);; molecular function: sig…
gene-LOC107850668		0.117576	0.341303	normal	4.87e-25	1.70941	up	1.32e-05	0.962704	normal	2.02e-23	2.01661	up	15.2633	15.567	16.528	19.5867	22.0841	64.2585	51.908	61.353	14.4537	14.9845	13.4486	29.0898	27.6539	27.8115	60.0484	56.6217	55.6211	Molecular Function: signal transducer, downstream of receptor, with serine/threonine kinase activity (GO:0004702);; Molecular Function: ATP binding (GO:0005524);; Cellular Component: cytoplasm (GO:0005737);; Biological Process: signal transduction by protein phosphorylation (GO:0023014);;	--	Signal transduction mechanisms		Mitogen-activated protein kinase kinase kinase 3 OS=Arabidopsis thaliana OX=3702 GN=MAPKKK3 PE=1 SV=1	Signal transduction mechanisms	PREDICTED: mitogen-activated protein kinase kinase kinase YODA-like [Capsicum annuum]	biological process: metabolic process (GO:0008152);; biological process: cellular process (GO:0009987);; biological process: signaling (GO:0023052);; biological process: single-organism process (GO:0044699);; biological process: response to stimulus (GO:0050896);; biological process: biological regulation (GO:0065007);; molecular function: catalytic activity (GO:0003824);; molecular function: sig…
gene-LOC107853532		2.09e-07	3.33045	up	--	--	--	1.33e-07	3.55608	up	--	--	--	0.099612	0.03161	0.229719	1.56011	5.60596	0.911135	0.548766	0.974753	0.28293	0.241722	0.510887	7.29046	1.08172	9.0529	0.509158	0.382969	10.2708	Molecular Function: protein serine/threonine kinase activity (GO:0004674);; Molecular Function: ATP binding (GO:0005524);; Biological Process: protein phosphorylation (GO:0006468);;	K20716|0|sot:102581172|K20716 mitogen-activated protein kinase kinase kinase 17/18 | (RefSeq) mitogen-activated protein kinase kinase kinase A-like	Signal transduction mechanisms		Mitogen-activated protein kinase kinase kinase 18 OS=Arabidopsis thaliana OX=3702 GN=MAPKKK18 PE=1 SV=1	Signal transduction mechanisms	PREDICTED: mitogen-activated protein kinase kinase kinase A-like [Capsicum annuum]	biological process: metabolic process (GO:0008152);; biological process: cellular process (GO:0009987);; molecular function: catalytic activity (GO:0003824);; molecular function: binding (GO:0005488)
gene-LOC107853533		5.04e-07	2.80722	up	0.000336183	2.03696	up	1.31e-08	4.1004	up	0.000316969	4.07305	up	0.568102	0.398665	0.391108	2.03295	8.42669	2.26936	0.959427	3.72429	0.040426	0.397174	0.483556	7.80051	2.36331	16.5387	2.70804	1.86059	34.9125	Molecular Function: protein serine/threonine kinase activity (GO:0004674);; Molecular Function: ATP binding (GO:0005524);; Biological Process: protein phosphorylation (GO:0006468);;	K20716|0|sot:102581172|K20716 mitogen-activated protein kinase kinase kinase 17/18 | (RefSeq) mitogen-activated protein kinase kinase kinase A-like	Signal transduction mechanisms		Mitogen-activated protein kinase kinase kinase 17 OS=Arabidopsis thaliana OX=3702 GN=MAPKKK17 PE=1 SV=1	Signal transduction mechanisms	PREDICTED: mitogen-activated protein kinase kinase kinase A-like [Capsicum annuum]	biological process: metabolic process (GO:0008152);; biological process: cellular process (GO:0009987);; molecular function: catalytic activity (GO:0003824);; molecular function: binding (GO:0005488)
gene-LOC107853534		0.000298981	2.00875	up	4.72e-13	2.8876	up	0.000588992	2.01972	up	1.37e-20	4.46055	up	0.97622	1.1009	2.24153	3.96749	12.3275	13.4785	15.5754	9.9774	1.10892	1.3919	0.711725	7.17227	2.01693	6.31206	16.5902	20.5092	43.73	Molecular Function: protein serine/threonine kinase activity (GO:0004674);; Molecular Function: ATP binding (GO:0005524);; Biological Process: protein phosphorylation (GO:0006468);;	K20716|0|sot:102581172|K20716 mitogen-activated protein kinase kinase kinase 17/18 | (RefSeq) mitogen-activated protein kinase kinase kinase A-like	Signal transduction mechanisms		Mitogen-activated protein kinase kinase kinase 18 OS=Arabidopsis thaliana OX=3702 GN=MAPKKK18 PE=1 SV=1	Signal transduction mechanisms	PREDICTED: mitogen-activated protein kinase kinase kinase ANP1-like [Capsicum annuum]	biological process: metabolic process (GO:0008152);; biological process: cellular process (GO:0009987);; molecular function: catalytic activity (GO:0003824);; molecular function: binding (GO:0005488)
gene-LOC107858655		6.46e-05	2.06749	up	--	--	--	4.4e-17	4.59312	up	9.58e-05	2.18156	up	0.431206	0.325552	0.531034	1.6186	3.15661	2.01278	0.556495	1.10064	0.237264	0.425074	0.346564	14.7607	3.78804	15.0615	1.55108	1.05509	2.25991	Molecular Function: signal transducer, downstream of receptor, with serine/threonine kinase activity (GO:0004702);; Molecular Function: ATP binding (GO:0005524);; Cellular Component: cytoplasm (GO:0005737);; Biological Process: signal transduction by protein phosphorylation (GO:0023014);;	--	Signal transduction mechanisms		Mitogen-activated protein kinase kinase kinase 18 OS=Arabidopsis thaliana OX=3702 GN=MAPKKK18 PE=1 SV=1	Signal transduction mechanisms	PREDICTED: mitogen-activated protein kinase kinase kinase 1-like [Capsicum annuum]	biological process: metabolic process (GO:0008152);; biological process: cellular process (GO:0009987);; biological process: signaling (GO:0023052);; biological process: single-organism process (GO:0044699);; biological process: response to stimulus (GO:0050896);; biological process: biological regulation (GO:0065007);; molecular function: catalytic activity (GO:0003824);; molecular function: sig…
gene-LOC107860290		7.94e-69	5.13437	up	2.35e-08	3.12604	up	4.6e-16	2.95611	up	1.22e-24	4.18864	up	0.68311	0.733636	0.644687	22.7964	38.4517	14.3583	6.43965	2.2956	1.85767	1.78553	1.56313	17.6754	8.70227	17.9436	37.5233	47.8444	16.9606	Molecular Function: signal transducer, downstream of receptor, with serine/threonine kinase activity (GO:0004702);; Molecular Function: ATP binding (GO:0005524);; Cellular Component: cytoplasm (GO:0005737);; Biological Process: signal transduction by protein phosphorylation (GO:0023014);;	--	Signal transduction mechanisms		Mitogen-activated protein kinase kinase kinase 17 OS=Arabidopsis thaliana OX=3702 GN=MAPKKK17 PE=1 SV=1	Signal transduction mechanisms	PREDICTED: mitogen-activated protein kinase kinase kinase NPK1-like [Capsicum annuum]	biological process: metabolic process (GO:0008152);; biological process: cellular process (GO:0009987);; biological process: signaling (GO:0023052);; biological process: single-organism process (GO:0044699);; biological process: response to stimulus (GO:0050896);; biological process: biological regulation (GO:0065007);; molecular function: catalytic activity (GO:0003824);; molecular function: sig…
gene-LOC107860292		2.43e-24	5.19484	up	6.01e-29	6.41335	up	1.11e-31	6.07296	up	8.56e-71	7.50567	up	0.156071	0.070752	0.247	7.01213	22.9774	41.8707	18.7414	7.96841	0.154888	0.122883	0.143257	15.9237	6.08583	19.9738	30.708	38.1	20.6447	Molecular Function: signal transducer, downstream of receptor, with serine/threonine kinase activity (GO:0004702);; Molecular Function: ATP binding (GO:0005524);; Cellular Component: cytoplasm (GO:0005737);; Biological Process: signal transduction by protein phosphorylation (GO:0023014);;	--	Signal transduction mechanisms		Mitogen-activated protein kinase kinase kinase 17 OS=Arabidopsis thaliana OX=3702 GN=MAPKKK17 PE=1 SV=1	Signal transduction mechanisms	PREDICTED: mitogen-activated protein kinase kinase kinase 3-like [Capsicum annuum]	biological process: metabolic process (GO:0008152);; biological process: cellular process (GO:0009987);; biological process: signaling (GO:0023052);; biological process: single-organism process (GO:0044699);; biological process: response to stimulus (GO:0050896);; biological process: biological regulation (GO:0065007);; molecular function: catalytic activity (GO:0003824);; molecular function: sig…
gene-LOC107862053		0.749056	0.199933	normal	5.36e-11	2.42039	up	0.0865412	0.677865	normal	1.42e-60	3.45556	up	3.09179	2.33936	1.51572	3.00191	2.4892	19.5933	15.2251	8.42895	1.64494	1.77921	2.65821	2.57117	2.54605	4.58411	24.1966	22.069	18.7422	Molecular Function: signal transducer, downstream of receptor, with serine/threonine kinase activity (GO:0004702);; Molecular Function: ATP binding (GO:0005524);; Cellular Component: cytoplasm (GO:0005737);; Biological Process: signal transduction by protein phosphorylation (GO:0023014);;	--	Signal transduction mechanisms		Mitogen-activated protein kinase kinase kinase 17 OS=Arabidopsis thaliana OX=3702 GN=MAPKKK17 PE=1 SV=1	Signal transduction mechanisms	PREDICTED: mitogen-activated protein kinase kinase kinase NPK1-like [Capsicum annuum]	biological process: metabolic process (GO:0008152);; biological process: cellular process (GO:0009987);; biological process: signaling (GO:0023052);; biological process: single-organism process (GO:0044699);; biological process: response to stimulus (GO:0050896);; biological process: biological regulation (GO:0065007);; molecular function: catalytic activity (GO:0003824);; molecular function: sig…
gene-LOC107867121		3.14e-16	1.43366	up	1.4e-08	1.172	up	0.00473523	0.718102	normal	0.0206942	0.647433	normal	8.38902	7.1817	7.63508	20.404	23.5938	21.9233	15.5094	22.4863	12.9439	12.8297	11.2075	19.7602	21.439	20.4131	22.9698	16.6834	17.6808	Molecular Function: signal transducer, downstream of receptor, with serine/threonine kinase activity (GO:0004702);; Molecular Function: ATP binding (GO:0005524);; Cellular Component: cytoplasm (GO:0005737);; Biological Process: signal transduction by protein phosphorylation (GO:0023014);;	--	Signal transduction mechanisms		Mitogen-activated protein kinase kinase kinase 5 OS=Arabidopsis thaliana OX=3702 GN=MAPKKK5 PE=1 SV=1	Signal transduction mechanisms	Mitogen-activated protein kinase kinase kinase YODA [Capsicum chinense]	biological process: metabolic process (GO:0008152);; biological process: cellular process (GO:0009987);; biological process: signaling (GO:0023052);; biological process: single-organism process (GO:0044699);; biological process: response to stimulus (GO:0050896);; biological process: biological regulation (GO:0065007);; molecular function: catalytic activity (GO:0003824);; molecular function: sig…
gene-LOC107872575		0.889598	-0.137937	normal	0.00985368	-1.61809	down	0.610478	-0.509402	normal	--	--	--	2.53144	3.48662	1.0104	1.73433	2.52703	1.09336	0.307969	0.949597	0.419585	0.84294	3.62295	1.09469	1.23726	0.529525	0	0.403301	0.757261	Molecular Function: zinc ion binding (GO:0008270);;	--	--		--	Function unknown	PREDICTED: mitogen-activated protein kinase kinase kinase 1 [Capsicum annuum]	molecular function: binding (GO:0005488)
gene-LOC107876931		2.46e-23	2.91207	up	1.28e-34	4.47103	up	0.379313	0.627618	normal	2.36e-16	4.68782	up	2.65975	2.29094	3.67085	22.5466	27.8245	99.4184	93.5154	41.875	0.900464	0.751482	3.6195	2.25442	3.1286	2.38917	53.824	72.6823	21.842	Molecular Function: protein serine/threonine kinase activity (GO:0004674);; Molecular Function: ATP binding (GO:0005524);; Biological Process: protein phosphorylation (GO:0006468);;	--	Signal transduction mechanisms		Mitogen-activated protein kinase kinase kinase 18 OS=Arabidopsis thaliana OX=3702 GN=MAPKKK18 PE=1 SV=1	Signal transduction mechanisms	PREDICTED: mitogen-activated protein kinase kinase kinase 2-like [Capsicum annuum]	biological process: metabolic process (GO:0008152);; biological process: cellular process (GO:0009987);; molecular function: catalytic activity (GO:0003824);; molecular function: binding (GO:0005488)
gene-LOC107877224		4.24e-06	2.3882	up	2.56e-13	5.84105	up	--	--	--	9.48e-55	8.1375	up	0.162472	0.236396	0.122638	1.13102	1.42513	28.4052	25.2982	3.63369	0.029551	0.091748	0.106722	0.198973	0.276763	0.634722	26.4208	40.6458	15.291	Molecular Function: protein serine/threonine kinase activity (GO:0004674);; Molecular Function: ATP binding (GO:0005524);; Biological Process: protein phosphorylation (GO:0006468);;	K20716|0|sot:102581172|K20716 mitogen-activated protein kinase kinase kinase 17/18 | (RefSeq) mitogen-activated protein kinase kinase kinase A-like	Signal transduction mechanisms		Mitogen-activated protein kinase kinase kinase 18 OS=Arabidopsis thaliana OX=3702 GN=MAPKKK18 PE=1 SV=1	Signal transduction mechanisms	PREDICTED: mitogen-activated protein kinase kinase kinase A-like [Capsicum annuum]	biological process: metabolic process (GO:0008152);; biological process: cellular process (GO:0009987);; molecular function: catalytic activity (GO:0003824);; molecular function: binding (GO:0005488)
gene-LOC107877228		1.45e-08	3.51499	up	4.06e-23	5.3303	up	3.75e-10	4.8891	up	2.35e-14	5.48783	up	0.187862	0.074519	0.086716	1.31482	6.64613	8.38484	10.2086	3.64667	0.041547	0	0.251582	4.15426	2.62163	11.6581	5.82923	3.53416	7.49109	Molecular Function: signal transducer, downstream of receptor, with serine/threonine kinase activity (GO:0004702);; Molecular Function: ATP binding (GO:0005524);; Cellular Component: cytoplasm (GO:0005737);; Biological Process: signal transduction by protein phosphorylation (GO:0023014);;	--	Signal transduction mechanisms		Mitogen-activated protein kinase kinase kinase 18 OS=Arabidopsis thaliana OX=3702 GN=MAPKKK18 PE=1 SV=1	Signal transduction mechanisms	PREDICTED: mitogen-activated protein kinase kinase kinase A-like [Capsicum annuum]	biological process: metabolic process (GO:0008152);; biological process: cellular process (GO:0009987);; biological process: signaling (GO:0023052);; biological process: single-organism process (GO:0044699);; biological process: response to stimulus (GO:0050896);; biological process: biological regulation (GO:0065007);; molecular function: catalytic activity (GO:0003824);; molecular function: sig…
gene-LOC107878300		0.000184497	0.618062	normal	1.03e-26	1.50832	up	4.18e-07	0.793265	normal	2.72e-28	1.65958	up	17.8343	16.3602	15.5282	24.2427	28.5992	51.0364	52.6409	56.9831	15.9696	16.2275	17.3146	28.5963	27.2139	29.9614	52.9258	51.0179	49.2433	Molecular Function: signal transducer, downstream of receptor, with serine/threonine kinase activity (GO:0004702);; Molecular Function: ATP binding (GO:0005524);; Cellular Component: cytoplasm (GO:0005737);; Biological Process: signal transduction by protein phosphorylation (GO:0023014);;	K13414|0|spen:107026093|K13414 mitogen-activated protein kinase kinase kinase 1 [EC:2.7.11.25] | (RefSeq) mitogen-activated protein kinase kinase kinase 1-like	Signal transduction mechanisms		Mitogen-activated protein kinase kinase kinase 1 OS=Arabidopsis thaliana OX=3702 GN=MEKK1 PE=1 SV=2	Signal transduction mechanisms	PREDICTED: mitogen-activated protein kinase kinase kinase 1-like [Capsicum annuum]	biological process: metabolic process (GO:0008152);; biological process: cellular process (GO:0009987);; biological process: signaling (GO:0023052);; biological process: single-organism process (GO:0044699);; biological process: response to stimulus (GO:0050896);; biological process: biological regulation (GO:0065007);; molecular function: catalytic activity (GO:0003824);; molecular function: sig…
gene-LOC107864242	RBOH	0.0208891	0.644911	normal	1.5e-10	2.17798	up	9.39e-05	1.3388	up	2.19e-40	2.86299	up	2.76295	3.03595	2.02101	3.72497	4.77783	11.2036	8.5478	21.5277	1.97914	2.44301	3.84133	6.05759	9.0689	5.50255	20.291	18.0907	19.5481	Molecular Function: peroxidase activity (GO:0004601);; Molecular Function: calcium ion binding (GO:0005509);; Cellular Component: plasma membrane (GO:0005886);; Cellular Component: integral component of membrane (GO:0016021);; Molecular Function: oxidoreductase activity, acting on NAD(P)H, oxygen as acceptor (GO:0050664);; Biological Process: oxidation-reduction process (GO:0055114);; Biological …	K13447|0|sot:102579392|K13447 respiratory burst oxidase [EC:1.6.3.- 1.11.1.-] | (RefSeq) RBOHA, StrbohA; respiratory burst oxidase homolog protein A-like	Inorganic ion transport and metabolism;; Secondary metabolites biosynthesis, transport and catabolism	Ferric reductase NAD binding domain;; Respiratory burst NADPH oxidase;; FAD-binding domain;; Ferric reductase like transmembrane component	Respiratory burst oxidase homolog protein A OS=Solanum tuberosum OX=4113 GN=RBOHA PE=1 SV=1	Intracellular trafficking, secretion, and vesicular transport	PREDICTED: LOW QUALITY PROTEIN: respiratory burst oxidase homolog protein A [Capsicum annuum]	biological process: metabolic process (GO:0008152);; biological process: cellular process (GO:0009987);; biological process: single-organism process (GO:0044699);; biological process: response to stimulus (GO:0050896);; biological process: detoxification (GO:0098754);; molecular function: catalytic activity (GO:0003824);; molecular function: antioxidant activity (GO:0016209);; molecular function:…
gene-LOC107862088		4.65e-38	2.55166	up	2.13e-36	4.48793	up	5.67e-16	2.47641	up	5.46e-52	4.42687	up	1.89465	1.67582	1.9231	10.7827	12.4502	83.2537	37.646	30.1286	1.86949	1.34306	3.19404	11.1451	9.66159	15.2654	53.2196	35.9447	46.3419	Molecular Function: peroxidase activity (GO:0004601);; Molecular Function: calcium ion binding (GO:0005509);; Cellular Component: integral component of membrane (GO:0016021);; Molecular Function: oxidoreductase activity, acting on NAD(P)H, oxygen as acceptor (GO:0050664);; Biological Process: oxidation-reduction process (GO:0055114);; Biological Process: cellular oxidant detoxification (GO:009886…	K13447|0|spen:107014534|K13447 respiratory burst oxidase [EC:1.6.3.- 1.11.1.-] | (RefSeq) respiratory burst oxidase homolog protein C	Inorganic ion transport and metabolism;; Secondary metabolites biosynthesis, transport and catabolism	Ferric reductase NAD binding domain;; Respiratory burst NADPH oxidase;; FAD-binding domain;; Ferric reductase like transmembrane component;; EF-hand domain pair;; EF hand	Respiratory burst oxidase homolog protein C OS=Solanum tuberosum OX=4113 GN=RBOHC PE=1 SV=2	Intracellular trafficking, secretion, and vesicular transport	PREDICTED: respiratory burst oxidase homolog protein C [Capsicum annuum]	biological process: metabolic process (GO:0008152);; biological process: cellular process (GO:0009987);; biological process: single-organism process (GO:0044699);; biological process: response to stimulus (GO:0050896);; biological process: detoxification (GO:0098754);; molecular function: catalytic activity (GO:0003824);; molecular function: antioxidant activity (GO:0016209);; molecular function:…
gene-LOC107847894	SOD	0.81962	0.0572195	normal	8.17e-07	-1.33201	down	0.0448547	0.939589	normal	0.00166423	-1.62227	down	185.335	180.302	174.549	204.677	182.754	86.5632	99.601	53.1901	49.159	30.5452	81.6025	155.346	79.3351	69.9059	15.0641	6.71433	24.8785	Molecular Function: peroxidase activity (GO:0004601);; Molecular Function: superoxide dismutase activity (GO:0004784);; Molecular Function: copper ion binding (GO:0005507);; Molecular Function: zinc ion binding (GO:0008270);; Cellular Component: chloroplast stroma (GO:0009570);; Cellular Component: thylakoid (GO:0009579);; Biological Process: removal of superoxide radicals (GO:0019430);; Cellular…	K04565|1.44289e-106|sly:543981|K04565 superoxide dismutase, Cu-Zn family [EC:1.15.1.1] | (RefSeq) SODCP.2; superoxide dismutase (SOD)	Inorganic ion transport and metabolism	Copper/zinc superoxide dismutase (SODC)	Superoxide dismutase [Cu-Zn], chloroplastic OS=Solanum lycopersicum OX=4081 GN=SODCP.2 PE=1 SV=1	Inorganic ion transport and metabolism	PREDICTED: superoxide dismutase [Cu-Zn], chloroplastic [Capsicum annuum]	biological process: metabolic process (GO:0008152);; biological process: cellular process (GO:0009987);; biological process: single-organism process (GO:0044699);; biological process: response to stimulus (GO:0050896);; biological process: detoxification (GO:0098754);; molecular function: catalytic activity (GO:0003824);; molecular function: antioxidant activity (GO:0016209);; molecular function:…
gene-LOC107873309		0.882238	-0.0771306	normal	0.000346174	-1.05023	down	--	--	--	--	--	--	5.14606	7.1219	6.64503	5.88417	6.37649	3.02414	2.70354	4.14515	0.338063	0.852212	0.582786	0.119488	0.060009	0.477338	0.61217	0.399648	0.625747	Molecular Function: superoxide dismutase activity (GO:0004784);; Cellular Component: mitochondrial matrix (GO:0005759);; Biological Process: removal of superoxide radicals (GO:0019430);; Molecular Function: metal ion binding (GO:0046872);; Biological Process: oxidation-reduction process (GO:0055114);;	K04564|1.46378e-59|sot:102584005|K04564 superoxide dismutase, Fe-Mn family [EC:1.15.1.1] | (RefSeq) superoxide dismutase [Mn], mitochondrial	Inorganic ion transport and metabolism	Iron/manganese superoxide dismutases, C-terminal domain	Superoxide dismutase [Mn], mitochondrial OS=Nicotiana plumbaginifolia OX=4092 GN=SODA PE=1 SV=1	Inorganic ion transport and metabolism	PREDICTED: superoxide dismutase [Mn], mitochondrial isoform X2 [Capsicum annuum]	biological process: metabolic process (GO:0008152);; biological process: cellular process (GO:0009987);; biological process: single-organism process (GO:0044699);; biological process: response to stimulus (GO:0050896);; biological process: detoxification (GO:0098754);; molecular function: catalytic activity (GO:0003824);; molecular function: antioxidant activity (GO:0016209);; cellular component:…
Capsicum_annuum_newGene_7768	PIF	0.233576	-0.477943	normal	0.000936863	-1.02564	down	0.936048	-0.0435843	normal	0.00196089	-1.45759	down	1.50028	1.55668	1.60511	1.14578	1.07802	0.766144	0.794754	0.95018	1.00751	1.06928	2.25887	1.37752	1.34638	1.53163	0.313475	0.568602	0.546831	--	K12126|6.60507e-112|sot:102604891|K12126 phytochrome-interacting factor 3 | (RefSeq) transcription factor PIF3-like	--	Dihydrodipicolinate reductase, C-terminus	4-hydroxy-tetrahydrodipicolinate reductase 2, chloroplastic OS=Arabidopsis thaliana OX=3702 GN=DAPB2 PE=1 SV=1	Transcription	Transcription factor PIF3, partial [Capsicum chinense]	--
gene-LOC107863343	CBF	0.023088	1.70383	normal	7.85e-11	5.29996	up	--	--	--	8.54e-09	3.80403	up	0.099854	0	0	9.80152	21.5909	3.29959	2.63273	1.17087	0.509771	0.320727	0.053347	1.17331	0.668375	2.55868	4.66755	5.09608	6.35325	Molecular Function: DNA binding (GO:0003677);; Molecular Function: transcription factor activity, sequence-specific DNA binding (GO:0003700);; Cellular Component: nucleus (GO:0005634);; Biological Process: regulation of transcription, DNA-templated (GO:0006355);;	K09286|9.82571e-106|sot:102577707|K09286 EREBP-like factor | (RefSeq) CBF3; AP2 domain CBF protein	--	AP2 domain	Dehydration-responsive element-binding protein 1B OS=Arabidopsis thaliana OX=3702 GN=DREB1B PE=1 SV=2	Transcription	CaCBF1B [Capsicum annuum]	molecular function: binding (GO:0005488);; biological process: biological regulation (GO:0065007);; molecular function: nucleic acid binding transcription factor activity (GO:0001071);; cellular component: cell (GO:0005623);; cellular component: organelle (GO:0043226);; cellular component: cell part (GO:0044464)
gene-LOC107867155	AREB	0.00237796	0.872778	normal	0.0010451	-1.16351	down	2.29e-11	1.71853	up	0.866664	0.196974	normal	19.3308	22.8236	27.2211	36.5529	49.9993	9.02833	7.27399	17.6403	25.9656	28.4759	26.5271	89.6955	68.4151	112.024	8.56164	7.74235	74.865	Molecular Function: transcription factor activity, sequence-specific DNA binding (GO:0003700);; Biological Process: regulation of transcription, DNA-templated (GO:0006355);; Biological Process: response to water deprivation (GO:0009414);; Biological Process: response to salt stress (GO:0009651);; Biological Process: abscisic acid-activated signaling pathway (GO:0009738);; Molecular Function: sequ…	K14432|0|sly:544204|K14432 ABA responsive element binding factor | (RefSeq) AREB, LeAREB; AREB-like protein	--	bZIP transcription factor;; Basic region leucine zipper;; bZIP Maf transcription factor	ABSCISIC ACID-INSENSITIVE 5-like protein 5 OS=Arabidopsis thaliana OX=3702 GN=ABF2 PE=1 SV=1	Transcription	PREDICTED: ABSCISIC ACID-INSENSITIVE 5-like protein 5 [Capsicum annuum]	biological process: biological regulation (GO:0065007);; molecular function: nucleic acid binding transcription factor activity (GO:0001071);; biological process: response to stimulus (GO:0050896);; biological process: cellular process (GO:0009987);; biological process: signaling (GO:0023052);; biological process: single-organism process (GO:0044699);; molecular function: binding (GO:0005488)

## Sheet: Sheet2
GZ01	GZ02	GZ03	GZ61	GZ62	GZ63	GZ241	GZ242	GZ243
1.96292	2.13363	3.56759	1.07755	2.05144	2.91168	0.462791	0.711935	0.545247
10.9631	5.84925	18.5015	3.69543	5.10675	3.48036	2.00752	1.13078	1.7524
2.32339	2.29737	3.75052	1.67352	1.03626	0.581083	3.54934	2.58148	3.2163
27.8565	30.3558	51.882	19.4721	25.3876	17.5652	97.7565	129.022	136.867
0.72162	0.605016	0.527541	154.052	138.99	111.386	208.65	141.542	224.774
18.0568	11.6741	18.6065	75.7847	70.8386	99.0117	160.747	158.295	100.916
0	0.248276	0.144397	1.49427	0.938509	1.35937	50.1312	38.0222	26.6551
0.092441	0.143502	0.055827	2.37138	1.75695	3.69184	3.10543	2.05258	4.45006
0	0.801143	0.198234	0.86058	0	0	6.8808	3.79423	5.403
3.17926	0	0	1.71341	1.76858	4.31125	0.990816	2.48644	1.27006
6.22335	6.95437	3.38373	5.17706	2.23329	5.99587	0.586935	0.902679	1.23955
2.30775	2.52501	1.51072	5.26306	6.41934	10.991	9.87335	10.5892	19.6842
19.3579	16.9358	41.0793	24.9014	38.1109	37.9615	212.923	202.182	194.552
7.05885	6.35119	19.8732	28.2683	48.0589	33.6532	137.495	102.892	102.945
9.46745	5.61057	11.6976	59.7772	59.9565	73.5747	339.636	423.723	570.667
0	0	0	2.49644	0.098802	3.13641	8.86358	5.55421	8.31867
10.3005	10.1988	15.247	9.86763	10.6535	8.05416	0.277546	0.283561	1.3146
3.53664	3.80283	4.99565	4.02428	6.91935	6.94776	1.64451	2.0421	11.2761
0	0.89299	4.99726	1.21358	1.64364	0.84775	0	0.341788	0
0.324288	0.33249	1.33512	0.03044	0.688993	0.248659	0	0.633552	0.303017
0.240959	0.441993	0.246501	0.281257	0.238921	0.042122	0.894866	1.31464	0.358455
16.0505	15.2728	53.6296	26.9734	18.1389	19.1809	152.381	192.523	146.699
3.88318	2.33824	1.52917	0.615192	2.04791	0.62764	6.72133	6.57568	6.44618
0.757743	0.528646	1.15485	22.1271	26.9758	31.0355	16.9566	18.0182	39.0567
0.551487	0.995363	1.6617	4.7968	9.83167	7.58042	9.81861	10.0458	8.79991
41.8822	28.3472	52.0482	4.36789	8.23356	5.8725	46.6294	38.9546	38.3525
8.02236	6.64456	30.7855	7.74034	3.73168	5.80247	2.5491	4.76677	3.05057
19.3542	16.9164	26.5345	4.23212	3.47881	2.33469	2.0331	1.9832	2.99005
0.048599	0.14391	1.61598	3.65988	0.616208	3.01819	5.25621	6.78012	4.90997
14.7486	12.2067	14.807	15.277	10.8618	10.3586	11.1856	13.6165	7.10792
11.0405	8.74046	10.8415	0.97839	3.03154	3.65168	28.1492	31.9209	16.8059
0	0.103967	0	0	0	0.207343	1.03569	1.37722	1.09133
6.58512	5.71775	8.55136	14.1268	14.6072	15.699	13.9539	11.9612	19.4653
20.3944	17.118	26.82	16.2284	18.7913	13.1091	60.1083	60.2409	42.2984
0.034858	0	0	9.92512	3.82347	9.8154	0	10.8327	0
23.4783	17.2168	18.3242	7.52358	23.7045	8.06767	71.4857	67.8983	102.581
28.0112	25.8616	31.8765	30.3864	61.4349	42.0654	183.471	181.59	159.895
18.0133	19.1734	15.0732	38.8144	31.9135	56.3728	236.229	233.965	179.667
0.50308	0.18836	0.35514	0.715858	2.47295	1.0704	0.041883	0.149667	0
250.554	220.255	176.657	28.2382	110.918	47.2611	550.001	518.625	377.115
3.69525	3.93757	3.7377	6.09354	3.96234	7.14844	7.02161	8.17077	9.73632
10.4931	10.7801	11.9769	34.7495	19.0661	31.038	255.857	299.381	149.487
1.11068	0.958134	1.06257	37.3204	64.9815	115.164	128.484	106.209	195.977
23.1483	17.1888	9.09163	2.79108	5.83077	4.40012	65.3481	66.041	63.038
62.994	78.5997	49.4982	234.718	260.988	287.257	114.722	118.693	208.414
4.27662	7.59009	7.85615	5.30102	3.04485	3.91979	0.925258	0.989874	1.67468
0.125083	0.258899	0	0.153911	0.365961	0.930463	1.80873	2.35632	0.196362
1.31226	0.464747	1.81028	13.3099	8.84995	4.96811	1.7049	1.42322	4.77581
2.36087	2.18287	2.10408	3.16105	2.27289	2.86763	6.29917	3.71919	6.20382
2.09	5.1668	6.73318	3.92394	2.49427	3.52517	1.30261	0.650473	1.39586
4.83899	4.61452	8.89498	20.1083	9.55075	19.9934	5.98674	5.63687	6.30932
29.4592	28.1452	38.2996	25.4617	31.5849	35.7108	130.075	117.283	125.677
5.88961	4.90171	6.78977	2.00797	1.57912	2.03229	0.86467	1.04229	1.51808
12.0628	9.92884	13.9987	10.5857	10.7111	9.94551	24.3781	21.49	25.5153
12.0628	9.92884	13.9987	10.5857	10.7111	9.94551	24.3781	21.49	25.5153
0.916434	0.850503	1.4187	1.98147	1.24264	2.84917	4.56632	4.30271	2.75276
17.9661	25.6326	33.1146	14.6291	16.4868	17.1058	14.1076	13.8086	13.8077
1.62294	2.22886	1.24534	32.0464	30.1395	38.7853	56.8222	41.7755	64.2961
15.172	12.6585	21.9125	34.2573	47.2804	33.2924	617.712	614.431	366.178
16.5506	17.411	21.1217	30.6124	32.6419	38.3542	44.1139	41.3014	45.1986
16.3356	12.2103	15.5047	13.6009	8.21038	16.2155	33.1423	51.2709	24.193
9.05105	7.84288	12.7433	3.23176	2.13917	2.49528	1.27229	1.56437	1.41161
5.33046	7.02233	6.57167	14.9058	13.5672	20.5032	13.35	10.5838	18.7941
14.4537	14.9845	13.4486	29.0898	27.6539	27.8115	60.0484	56.6217	55.6211
0.28293	0.241722	0.510887	7.29046	1.08172	9.0529	0.509158	0.382969	10.2708
0.040426	0.397174	0.483556	7.80051	2.36331	16.5387	2.70804	1.86059	34.9125
1.10892	1.3919	0.711725	7.17227	2.01693	6.31206	16.5902	20.5092	43.73
0.237264	0.425074	0.346564	14.7607	3.78804	15.0615	1.55108	1.05509	2.25991
1.85767	1.78553	1.56313	17.6754	8.70227	17.9436	37.5233	47.8444	16.9606
0.154888	0.122883	0.143257	15.9237	6.08583	19.9738	30.708	38.1	20.6447
1.64494	1.77921	2.65821	2.57117	2.54605	4.58411	24.1966	22.069	18.7422
12.9439	12.8297	11.2075	19.7602	21.439	20.4131	22.9698	16.6834	17.6808
0.419585	0.84294	3.62295	1.09469	1.23726	0.529525	0	0.403301	0.757261
0.900464	0.751482	3.6195	2.25442	3.1286	2.38917	53.824	72.6823	21.842
0.029551	0.091748	0.106722	0.198973	0.276763	0.634722	26.4208	40.6458	15.291
0.041547	0	0.251582	4.15426	2.62163	11.6581	5.82923	3.53416	7.49109
15.9696	16.2275	17.3146	28.5963	27.2139	29.9614	52.9258	51.0179	49.2433
1.97914	2.44301	3.84133	6.05759	9.0689	5.50255	20.291	18.0907	19.5481
1.86949	1.34306	3.19404	11.1451	9.66159	15.2654	53.2196	35.9447	46.3419
49.159	30.5452	81.6025	155.346	79.3351	69.9059	15.0641	6.71433	24.8785
0.338063	0.852212	0.582786	0.119488	0.060009	0.477338	0.61217	0.399648	0.625747
1.00751	1.06928	2.25887	1.37752	1.34638	1.53163	0.313475	0.568602	0.546831
0.509771	0.320727	0.053347	1.17331	0.668375	2.55868	4.66755	5.09608	6.35325
25.9656	28.4759	26.5271	89.6955	68.4151	112.024	8.56164	7.74235	74.865
